# Supplementary material for: SnRK1α1-mediated RBOH1 phosphorylation regulates reactive oxygen species to enhance tolerance to low nitrogen in tomato
Source: Plant Cell. 2024 Dec 12;37(1):koae321. doi: 10.1093/plcell/koae321 (PMC11684077; doi:10.1093/plcell/koae321)
Supplement: koae321_Supplementary_Data [file koae321_supplementary_data.zip]

Archive with 17 entries (17 files):
- Supplementary File 2.nwk
- Supplementary Tables.pdf
- tpc.11290.2024-s20.pdf
- TPC2024RA11290DR1_Supplementary Figures and Tables.pdf
- TPC2024RA11290DR1_Supplementary File 3.xlsx
- Author Revisions Checklist.pdf
- Supplementary Data Set 1.xlsx
- Supplementary Data Set 2.xlsx
- Supplementary Data Set 3.xlsx
- Supplementary Data Set 4.xlsx
- Supplementary Data Set 5.xlsx
- Supplementary Data Set 6.xlsx
- Supplementary Data Set 7.xlsx
- Supplementary Data Set 8.xlsx
- Supplementary Data Set 9.xlsx
- Supplementary Data Set 10.xlsx
- Supplementary File 1.txt
