# Supplementary material for: SnRK1α1-mediated RBOH1 phosphorylation regulates reactive oxygen species to enhance tolerance to low nitrogen in tomato
Source: Plant Cell. 2024 Dec 12;37(1):koae321. doi: 10.1093/plcell/koae321 (PMC11684077; doi:10.1093/plcell/koae321)
Supplement: koae321_Supplementary_Data [file koae321_supplementary_data.zip › Supplementary File 2.nwk]

(((((((Solyc05g054220:0.06825775,Solyc11g012710:0.08589293)0.8928:0.04397258,AT4G16360:0.09033039)0.9946:0.15131257,Solyc07g045460:0.49544530)0.3820:0.02569935,(AT5G21170:0.19024255,Solyc12g099970:0.11991237)0.9638:0.13902948)0.3794:0.03822096,(AT2G28060:0.22283539,Solyc06g010260:0.21161726)0.9692:0.18165052)1.0000:0.71412304,(AT5G39440:0.28033138,(Solyc03g115700:0.28646560,(Solyc02g067030:0.04359298,(AT3G01090:0.02573039,AT3G29160:0.16232184)0.3834:0.03412133)0.4920:0.05127432)0.5643:0.04828481)1.0000:0.76371585)0.6381:0.11765817,(AT1G69800:0.33689634,(AT3G48530:0.21693575,Solyc03g111310:0.08031578)0.9799:0.27661795)1.0000:0.82116659,(Solyc01g067590:0.20936017,(AT1G09020:0.16387916,Solyc01g099280:0.17259308)0.7373:0.07919038)1.0000:1.19002686);
