# Supplementary material for: SnRK1α1-mediated RBOH1 phosphorylation regulates reactive oxygen species to enhance tolerance to low nitrogen in tomato
Source: Plant Cell. 2024 Dec 12;37(1):koae321. doi: 10.1093/plcell/koae321 (PMC11684077; doi:10.1093/plcell/koae321)
Supplement: koae321_Supplementary_Data [file koae321_supplementary_data.zip › TPC2024RA11290DR1_Supplementary File 3.xlsx]

## Sheet: Fig. 1A
	Actin/Ubi-Cq	SnRK1α1-Cq	deltaCq		delta delta Cq	expression	AVE	AVE	STD
LN-0d	19.03	24.54	5.51	4.82875	0.68125	0.623625	0.847235	1.05594	0.189771
	18.97	23.83	4.86		0.03125	0.978572	1.24126
	18.8	24.01	5.21		0.38125	0.767772	1.18983
	18.24	23.63	5.39		0.56125	0.677715	0.945429
	19.87	24.54	4.73		-0.09875	1.07085
	19.81	23.73	4.24		-0.58875	1.50394
	19.49	24.01	4.14		-0.68875	1.61189
	19.08	23.63	4.55		-0.27875	1.21314
LN-1d	19.43	21.29	1.86		-2.96875	7.82858	6.30717	6.79481	0.902927
	19.82	21.47	1.65		-3.17875	9.05522	7.75138
	19	21.59	2.59		-2.23875	4.71988	5.79123
	19.16	21.44	2.28		-2.54875	5.85127	7.32944
	18.72	21.29	2.57		-2.25875	4.78577
	19.54	21.47	2.14		-2.68875	6.44755
	19.75	21.59	2.05		-2.77875	6.86257
	19.33	21.44	1.69		-3.13875	8.80761
LN-3d	19.68	22.11	2.43		-2.39875	5.27346	4.635	4.30624	1.0449
	19.54	22.53	2.99		-1.83875	3.577	3.81466
	19.06	22.63	3.57		-1.25875	2.39288	3.18091
	19.18	21.75	2.57		-2.25875	4.78577	5.59439
	19.28	22.11	2.83		-1.99875	3.99654
	19.72	22.53	2.81		-2.01875	4.05233
	19.79	22.63	2.84		-1.98875	3.96893
	19.6	21.75	2.15		-2.67875	6.40301
LN-5d	18.92	22.63	3.71		-1.11875	2.17159	2.32443	3.09081	0.778251
	19.87	22.65	2.78		-2.04875	4.13747	3.68062
	19.34	22.1	2.76		-2.06875	4.19523	3.83721
	19.61	22.71	3.1		-1.72875	3.31441	2.52099
	18.67	22.63	3.52		-1.30875	2.47727
	19.07	22.65	3.14		-1.68875	3.22377
	19.11	22.1	3.03		-1.79875	3.47919
	19.51	22.71	4.04		-0.78875	1.72758
LN-7d	19.89	23.61	3.72		-1.10875	2.15659	1.54441	1.53067	0.405749
	18.31	23.31	5		0.17125	0.888073	1.03402
	19.49	23.53	4.04		-0.78875	1.72758	2.02751
	19.69	23.84	4.15		-0.67875	1.60075	1.51673
	19.53	23.61	4.93		0.10125	0.932225
	18.72	23.31	4.59		-0.23875	1.17997
	18.68	23.53	3.61		-1.21875	2.32745
	19.92	23.84	4.31		-0.51875	1.43271
LN-12d	19.65	23.55	3.9		-0.92875	1.90363	1.83375	1.40073	0.459652
	19.75	23.77	4.02		-0.80875	1.75169	1.75169
	18.93	23.29	4.36		-0.46875	1.38391	1.09773
	18.56	23.55	4.99		0.16125	0.89425	0.919744
	19.54	23.55	4.01		-0.81875	1.76388
	19.75	23.77	4.02		-0.80875	1.75169
	18.64	23.29	5.13		0.30125	0.811549
	18.16	23.55	4.91		0.08125	0.945238
Control-0d	20.13	24.17	4.04		-0.78875	1.72758	1.11013	0.998403	0.206972
	19.76	23.74	3.98		-0.84875	1.80094	1.18541
	20.67	24.85	4.18		-0.64875	1.56781	0.983999
	19.98	24.65	4.67		-0.15875	1.11632	0.714066
	18.32	24.17	5.85		1.02125	0.492689
	18.1	23.74	5.64		0.81125	0.569888
	18.7	24.85	6.15		1.32125	0.400188
	18.14	24.65	6.51		1.68125	0.311812
Control-1d	19.79	24.69	4.9		0.07125	0.951813	0.729177	0.889834	0.149199
	19.98	24.26	4.28		-0.54875	1.46282	0.877886
	19.03	23.55	4.52		-0.30875	1.23863	0.86227
	18.84	23.1	4.26		-0.56875	1.48324	1.09
	18.88	24.69	5.81		0.98125	0.506541
	17.66	24.26	6.6		1.77125	0.292955
	17.68	23.55	5.87		1.04125	0.485906
	17.75	23.1	5.35		0.52125	0.696768
Control-3d	17.27	21.75	4.48		-0.34875	1.27346	1.21058	1.05631	0.140841
	16.11	21.21	5.1		0.27125	0.828601	1.09202
	17.23	21.85	4.62		-0.20875	1.15569	0.870798
	17.68	22.33	4.65		-0.17875	1.1319	1.05186
	17.12	21.75	4.63		-0.19875	1.1477
	16.82	21.21	4.39		-0.43875	1.35543
	16.25	21.85	5.6		0.77125	0.58591
	17.46	22.33	4.87		0.04125	0.971813
Control-5d	19.09	23.12	4.03		-0.79875	1.73959	1.17519	1.0339	0.0984535
	21.24	25.51	4.27		-0.55875	1.47299	0.991528
	18.9	23.12	4.22		-0.60875	1.52494	1.01927
	20.64	24.94	4.3		-0.52875	1.44268	0.949599
	17.58	23.12	5.54		0.71125	0.610791
	19.71	25.51	5.8		0.97125	0.510064
	17.33	23.12	5.79		0.96125	0.513612
	18.98	24.94	5.96		1.13125	0.45652
Control 7d	21.07	25.41	4.34		-0.48875	1.40323	0.900326	1.32592	0.442284
	21.6	25.42	3.82		-1.00875	2.01217	1.18894
	20.63	23.91	3.28		-1.54875	2.92564	1.94537
	19.49	23.27	3.78		-1.04875	2.06874	1.26905
	19.25	25.41	6.16		1.33125	0.397424
	19.14	25.42	6.28		1.45125	0.365704
	19.03	23.91	4.88		0.05125	0.9651
	17.35	23.27	5.92		1.09125	0.469355
Control 12d	19.92	24.56	4.64		-0.18875	1.13978	0.765864	1.31847	0.553614
	20.84	24.83	3.99		-0.83875	1.7885	1.18518
	16.8	20.49	3.69		-1.13875	2.2019	2.08633
	17.09	21.11	4.02		-0.80875	1.75169	1.23652
	18.38	24.56	6.18		1.35125	0.391952
	19.22	24.83	5.61		0.78125	0.581862
	16.64	20.49	3.85		-0.97875	1.97076
	15.81	21.11	5.3		0.47125	0.721339

## Sheet: Fig. 1B
	Uncropped blots and gel.
							Anti-AMPK pT172 / SnRK1α1	Repeat1	Repeat2	Repeat3	AVE	STD
							Control	1	1.14043	0.780689	0.973707	0.181307
							LN	2.0359	2.76765	1.75182	2.18512	0.524097

## Sheet: Fig. 1C 
																				Anti-ACC pS79 / Anti-GFP	Repeat1	Repeat2	Repeat3	AVE	STD
																				Control snrk1α1-1	0.843425	0.729449	0.98804	0.853638	0.129598
																				Control snrk1α1-2	0.944367	1.0977	1.09044	1.04417	0.0865078
																				Control WT	0.867297	1.00362	1.12909	1	0.130933
																				Control SnRK1α1 OE1	0.93766	0.9429	1.21039	1.03032	0.155971
																				Control SnRK1α1 OE2	1.00003	1.00087	1.28528	1.0954	0.164445
																				LN snrk1α1-1	0.78703	1.11385	1.12685	1.00924	0.192552
																				LN snrk1α1-2	1.14521	1.01519	0.736835	0.965744	0.208628
																				LN WT	4.74856	5.79455	4.6885	5.0772	0.621969
		Uncropped blots and gel.																		LN SnRK1α1 OE1	7.87392	8.62061	7.2617	7.91874	0.680562
																				LN SnRK1α1 OE2	8.03671	10.4573	6.7665	8.42018	1.87506

## Sheet: Fig. 1E
		OD (663nm)	OD (645nm)	Chlorophyll content (mg/g FW)	AVE	STD						Total biomass (g FW/plant)	AVE	STD
1	Control snrk1α1-1	2.082	0.988	3.20609	3.13726	0.0525678				1	Control snrk1α1-1	18.76	18.448	0.658395
		2.051	0.963	3.14053								19.1
		2.033	0.956	3.11549								18.72
		2.051	0.977	3.16478								19.31
		2.033	0.986	3.16745								19.22
		2.063	0.968	3.15781								17.63
		2.068	0.957	3.14235								17.54
		2.054	0.943	3.10805								18.22
		2.031	0.896	3.01013								18.01
		2.066	0.968	3.15996								17.97
2	Control snrk1α1-2	2.081	0.986	3.20191	3.16415	0.0241283				2	Control snrk1α1-2	17.62	18.183	1.25371
		2.043	0.961	3.13133								18.3
		2.058	0.965	3.14902								18.51
		2.054	0.987	3.18426								16.22
		2.062	0.966	3.15363								16.05
		2.081	0.965	3.16554								19.33
		2.071	0.953	3.13757								19.86
		2.065	0.987	3.19215								18.25
		2.073	0.976	3.17885								19.23
		2.058	0.964	3.14729								18.46
3	Control WT	2.038	0.956	3.11908	3.12074	0.0448084				3	Control WT	18.75	18.185	1.38981
		2.081	0.987	3.20364								17.52
		2.037	0.954	3.11489								17.56
		2.065	0.977	3.17483								19.63
		2.047	0.972	3.15325								15.42
		2.061	0.943	3.11307								16.88
		2.058	0.936	3.0988								19.62
		2.062	0.924	3.08088								19.37
		2.037	0.942	3.09411								17.82
		2.033	0.921	3.05487								19.28
4	Control SnRK1α1 OE1	2.063	0.971	3.16301	3.15293	0.0288661				4	Control SnRK1α1 OE1	17.28	18.5	1.10117
		2.081	0.967	3.169								17.89
		2.068	0.981	3.18392								16.55
		2.075	0.977	3.18201								19.86
		2.064	0.963	3.14987								19.82
		2.062	0.946	3.11899								17.96
		2.053	0.947	3.11426								18.53
		2.051	0.982	3.17344								18.52
		2.064	0.973	3.16719								19.52
		2.051	0.944	3.10763								19.07
5	Control SnRK1α1 OE2	2.062	0.97	3.16056	3.15552	0.0374089				5	Control SnRK1α1 OE2	19.33	18.611	0.997958
		2.071	0.983	3.18953								18.52
		2.081	0.986	3.20191								17.45
		2.043	0.932	3.0811								19.14
		2.052	0.976	3.16377								19.25
		2.056	0.983	3.17876								18.52
		2.067	0.972	3.16761								18.76
		2.068	0.973	3.17006								16.37
		2.058	0.941	3.10746								19.66
		2.069	0.952	3.13441								19.11
6	LN snrk1α1-1	0.28	0.146	0.453912	0.391123	0.0269894				6	LN snrk1α1-1	1.499	1.4884	0.0937695
		0.226	0.114	0.359716								1.526
		0.247	0.128	0.399042								1.512
		0.228	0.117	0.366348								1.433
		0.236	0.124	0.384216								1.421
		0.237	0.116	0.371078								1.56
		0.241	0.121	0.38261								1.42
		0.225	0.133	0.391906								1.33
		0.231	0.142	0.411802								1.51
		0.228	0.131	0.390596								1.673
7	LN snrk1α1-2	0.227	0.114	0.360434	0.368208	0.0195375				7	LN snrk1α1-2	1.5191	1.52231	0.0920311
		0.213	0.112	0.346918								1.52
		0.233	0.117	0.369938								1.63
		0.211	0.11	0.342018								1.65
		0.223	0.114	0.357562								1.41
		0.216	0.141	0.3993								1.4
		0.237	0.132	0.39879								1.53
		0.221	0.127	0.378642								1.56
		0.212	0.126	0.370448								1.406
		0.214	0.118	0.358028								1.598
8	LN WT	0.646	0.263	0.919344	0.937634	0.0234018				8	LN WT	2.195	2.0721	0.102414
		0.653	0.271	0.938226								2.17
		0.673	0.279	0.966442								2.16
		0.668	0.271	0.948996								1.98
		0.697	0.269	0.966354								2.03
		0.654	0.283	0.959728								2.05
		0.643	0.261	0.913726								2.14
		0.642	0.254	0.900884								2.11
		0.661	0.271	0.94397								2.02
		0.633	0.268	0.91867								1.866
9	LN SnRK1α1 OE1	0.97	0.329	1.26629	1.25362	0.0544159				9	LN SnRK1α1 OE1	2.781	2.651	0.16757
		0.988	0.338	1.2948								2.456
		0.897	0.319	1.19655								2.52
		0.899	0.332	1.22051								2.73
		0.863	0.343	1.21371								2.46
		0.987	0.372	1.35297								2.88
		0.969	0.343	1.28982								2.91
		0.943	0.356	1.29367								2.52
		0.839	0.361	1.22765								2.63
		0.867	0.322	1.18021								2.623
10	LN SnRK1α1 OE2	1.101	0.35	1.39672	1.25818	0.0733615				10	LN SnRK1α1 OE2	2.754	2.6929	0.146729
		0.987	0.336	1.29062								2.743
		0.982	0.331	1.27837								2.452
		0.942	0.313	1.21847								2.51
		0.988	0.337	1.29307								2.69
		0.983	0.313	1.24791								2.77
		0.869	0.324	1.18511								2.9
		0.896	0.338	1.22874								2.61
		0.742	0.346	1.13203								2.88
		1.003	0.341	1.31077								2.62

## Sheet: Fig. 1F
		TN%	Dry weight (g)	Nitrogen content (mg N/root)	AVE	STD							TC%	Dry weight (g)	Carbon content (mg C/root)	AVE	STD
1	Control snrk1α1-1	4.79687	0.1762	8.45208	8.63009	0.626466					1	Control snrk1α1-1	40.0253	0.1762	70.5246	69.2756	4.55962
		5.00606	0.1863	9.3263									39.2273	0.1863	73.0805
		4.86616	0.1667	8.1119									38.5253	0.1667	64.2216
2	Control snrk1α1-2	4.95824	0.1976	9.79748	9.56329	0.241699					2	Control snrk1α1-2	38.7532	0.1976	76.5762	74.0997	3.49393
		5.09558	0.1828	9.31473									38.3497	0.1828	70.1032
		4.91415	0.1949	9.57767									38.7992	0.1949	75.6196
3	Control WT	4.8989	0.1712	8.38691	8.57376	0.57532					3	Control WT	40.0353	0.1712	68.5404	68.5017	1.98982
		5.00503	0.1842	9.21927									38.2583	0.1842	70.4719
		4.83616	0.1678	8.11508									39.6262	0.1678	66.4928
4	Control SnRK1α1 OE1	4.7581	0.1607	7.64627	8.52728	0.843831					4	Control SnRK1α1 OE1	40.8292	0.1607	65.6125	70.0753	3.86492
		4.79517	0.1795	8.60733									40.2872	0.1795	72.3155
		4.94604	0.1886	9.32823									38.334	0.1886	72.298
5	Control SnRK1α1 OE2	4.37134	0.1633	7.1384	8.00345	0.898113					5	Control SnRK1α1 OE2	40.3435	0.1633	65.881	68.8535	3.84934
		4.35341	0.1824	7.94063									40.1325	0.1824	73.2016
		5.13	0.1741	8.93133									38.7581	0.1741	67.4778
6	LN snrk1α1-1	0.951	0.0581	0.552531	0.455925	0.117886					6	LN snrk1α1-1	37.4832	0.0581	21.7777	20.4151	2.33643
		0.739339	0.0439	0.32457									40.3581	0.0439	17.7172
		0.853344	0.0575	0.490673									37.8264	0.0575	21.7502
7	LN snrk1α1-2	0.815512	0.0683	0.556995	0.442318	0.135622					7	LN snrk1α1-2	38.4649	0.0683	26.2715	20.3758	6.82792
		0.911589	0.0321	0.29262									40.1702	0.0321	12.8946
		0.874246	0.0546	0.477338									40.2218	0.0546	21.9611
8	LN WT	1.19766	0.0947	1.13419	1.08927	0.0817287					8	LN WT	39.7798	0.0947	37.6715	36.8925	2.18886
		1.18489	0.0961	1.13868									40.1512	0.0961	38.5853
		1.07793	0.0923	0.994929									37.2922	0.0923	34.4207
9	LN SnRK1α1 OE1	1.47232	0.1544	2.27327	2.40654	0.16991					9	LN SnRK1α1 OE1	38.4027	0.1544	59.2937	60.6011	3.327
		1.5372	0.169	2.59787									38.0966	0.169	64.3833
		1.59327	0.1474	2.34849									39.4345	0.1474	58.1265
10	LN SnRK1α1 OE2	1.51475	0.1343	2.03431	2.21095	0.202139					10	LN SnRK1α1 OE2	38.5412	0.1343	51.7609	57.7198	5.28411
		1.41457	0.1532	2.16712									40.3623	0.1532	61.835
		1.61234	0.1508	2.4314									39.4984	0.1508	59.5636

## Sheet: Fig. 1G
		Actin/Ubi-Cq	NRT1.1-Cq	deltaCq		delta delta Cq	expression	AVE	AVE	STD				Actin/Ubi-Cq	NRT2.1-Cq	deltaCq		delta delta Cq	expression	AVE	AVE	STD
1	Control snrk1α1-1	19.66	24.54	4.88		-0.01125	1.00783	0.948721	1.09316	0.111882		1	Control snrk1α1-1	19.66	24.84	5.18		0.07375	0.950165	0.894439	0.868201	0.0356161
		18.13	22.97	4.84		-0.05125	1.03616	1.12993						18.13	23.62	5.49		0.38375	0.766443	0.835803
		18.74	23.08	4.34		-0.55125	1.46535	1.21606						18.74	23.83	5.09		-0.01625	1.01133	0.839277
		18.79	23.32	4.53		-0.36125	1.28454	1.07792						18.79	23.79	5		-0.10625	1.07643	0.903285
		19.48	24.54	5.06		0.16875	0.889613							19.48	24.84	5.36		0.25375	0.838714
		18.37	22.97	4.6		-0.29125	1.2237							18.37	23.62	5.25		0.14375	0.905163
		18.14	23.08	4.94		0.04875	0.966774							18.14	23.83	5.69		0.58375	0.667227
		18.23	23.32	5.09		0.19875	0.871305							18.23	23.79	5.56		0.45375	0.730143
2	Control snrk1α1-2	18.19	23.19	5		0.10875	0.927391	1.05062	1.07064	0.0284091		2	Control snrk1α1-2	18.19	23.71	5.52		0.41375	0.75067	0.850417	0.87789	0.0776037
		18.81	23.47	4.66		-0.23125	1.17385	1.10501						18.81	24.07	5.26		0.15375	0.898911	0.846191
		19.74	24.51	4.77		-0.12125	1.08768	1.04427						19.74	25.07	5.33		0.22375	0.856337	0.822164
		19.17	23.8	4.63		-0.26125	1.19852	1.08265						19.17	24.14	4.97		-0.13625	1.09904	0.99279
		18.53	23.19	4.66		-0.23125	1.17385							18.53	23.71	5.18		0.07375	0.950165
		18.63	23.47	4.84		-0.05125	1.03616							18.63	24.07	5.44		0.33375	0.793471
		19.62	24.51	4.89		-0.00125	1.00087							19.62	25.07	5.45		0.34375	0.78799
		18.86	23.8	4.94		0.04875	0.966774							18.86	24.14	5.28		0.17375	0.886535
3	Control WT	18.74	23.72	4.98	4.89125	0.08875	0.940337	1.01779	1.00808	0.0406149		3	Control WT	18.74	23.88	5.14	5.10625	0.03375	0.976878	1.05734	1.01075	0.0925841
		18.33	23.53	5.2		0.30875	0.807341	0.994679						18.33	23.91	5.58		0.47375	0.72009	0.887182
		18.57	23.51	4.94		0.04875	0.966774	1.05823						18.57	23.81	5.24		0.13375	0.911459	0.997686
		19.03	23.84	4.81		-0.08125	1.05793	0.96161						19.03	23.86	4.83		-0.27625	1.21104	1.10078
		18.96	23.72	4.76		-0.13125	1.09524							18.96	23.88	4.92		-0.18625	1.1378
		18.88	23.53	4.65		-0.24125	1.18202							18.88	23.91	5.03		-0.07625	1.05427
		18.82	23.51	4.69		-0.20125	1.14969							18.82	23.81	4.99		-0.11625	1.08391
		18.74	23.84	5.1		0.20875	0.865287							18.74	23.86	5.12		0.01375	0.990515
4	Control SnRK1α1 OE1	19.17	24.39	5.22		0.32875	0.796226	0.836796	0.9154	0.081826		4	Control SnRK1α1 OE1	19.17	24.31	5.14		0.03375	0.976878	1.02665	1.08405	0.172613
		18.96	24.49	5.53		0.63875	0.642269	0.868756						18.96	24.1	5.14		0.03375	0.976878	1.32136
		18.9	23.79	4.89		-0.00125	1.00087	1.02212						18.9	24.17	5.27		0.16375	0.892702	0.911656
		19.12	24.13	5.01		0.11875	0.920985	0.933931						19.12	24.14	5.02		-0.08625	1.06161	1.07653
		19.31	24.39	5.08		0.18875	0.877366							19.31	24.31	5		-0.10625	1.07643
		19.73	24.49	4.76		-0.13125	1.09524							19.73	24.1	4.37		-0.73625	1.66584
		18.96	23.79	4.83		-0.06125	1.04337							18.96	24.17	5.21		0.10375	0.930611
		19.16	24.13	4.97		0.07875	0.946878							19.16	24.14	4.98		-0.12625	1.09145
5	Control SnRK1α1 OE2	18.44	23.83	5.39		0.49875	0.70772	0.837247	0.996607	0.115053		5	Control SnRK1α1 OE2	18.44	23.63	5.19		0.08375	0.943602	1.1163	1.11854	0.125751
		19.14	23.88	4.74		-0.15125	1.11053	1.07335						19.14	24.09	4.95		-0.15625	1.11439	1.07707
		18.81	24.18	5.37		0.47875	0.717599	0.987851						18.81	24.01	5.2		0.09375	0.937084	1.28999
		19.37	24.27	4.9		0.00875	0.993953	1.08798						19.37	24.62	5.25		0.14375	0.905163	0.990795
		18.89	23.83	4.94		0.04875	0.966774							18.89	23.63	4.74		-0.36625	1.289
		19.04	23.88	4.84		-0.05125	1.03616							19.04	24.09	5.05		-0.05625	1.03976
		19.62	24.18	4.56		-0.33125	1.2581							19.62	24.01	4.39		-0.71625	1.64291
		19.62	24.27	4.65		-0.24125	1.18202							19.62	24.62	5		-0.10625	1.07643
6	LN snrk1α1-1	18.98	23.01	4.03		-0.86125	1.81661	2.44651	2.41434	0.0229996		6	LN snrk1α1-1	18.98	23.5	4.52		-0.58625	1.50134	2.02192	2.12907	0.0979912
		19.35	23.4	4.05		-0.84125	1.7916	2.39195						19.35	23.71	4.36		-0.74625	1.67743	2.23951
		19.95	23.48	3.53		-1.36125	2.56908	2.41057						19.95	23.91	3.96		-1.14625	2.21338	2.07682
		19.86	23.63	3.77		-1.12125	2.17535	2.40833						19.86	23.99	4.13		-0.97625	1.96735	2.17804
		19.74	23.01	3.27		-1.62125	3.07641							19.74	23.5	3.76		-1.34625	2.5425
		20.09	23.4	3.31		-1.58125	2.99229							20.09	23.71	3.62		-1.48625	2.8016
		19.76	23.48	3.72		-1.17125	2.25207							19.76	23.91	4.15		-0.95625	1.94026
		20.14	23.63	3.49		-1.40125	2.6413							20.14	23.99	3.85		-1.25625	2.38874
7	LN snrk1α1-2	19.34	22.87	3.53		-1.36125	2.56908	2.25131	2.32204	0.0623611		7	LN snrk1α1-2	19.34	23.41	4.07		-1.03625	2.05089	1.79722	2.0744	0.198353
		19.93	23.57	3.64		-1.25125	2.38048	2.34793						19.93	23.97	4.04		-1.06625	2.09398	2.06535
		18.14	22.33	4.19		-0.70125	1.62591	2.39441						18.14	22.65	4.51		-0.59625	1.51178	2.22633
		18.19	21.96	3.77		-1.12125	2.17535	2.29453						18.19	22.23	4.04		-1.06625	2.09398	2.2087
		18.93	22.87	3.94		-0.95125	1.93355							18.93	23.41	4.48		-0.62625	1.54355
		19.89	23.57	3.68		-1.21125	2.31538							19.89	23.97	4.08		-1.02625	2.03672
		19.1	22.33	3.23		-1.66125	3.1629							19.1	22.65	3.55		-1.55625	2.94088
		18.34	21.96	3.62		-1.27125	2.41371							18.34	22.23	3.89		-1.21625	2.32342
8	LN WT	18.62	21.64	3.02		-1.87125	3.65849	3.17765	3.61642	0.408599		8	LN WT	18.62	21.83	3.21		-1.89625	3.72244	3.23319	3.36435	0.232382
		18.53	21.2	2.67		-2.22125	4.66297	4.16073						18.53	21.7	3.17		-1.93625	3.8271	3.41489
		19.6	22.52	2.92		-1.97125	3.92108	3.62062						19.6	22.94	3.34		-1.76625	3.40169	3.14102
		18.79	21.72	2.93		-1.96125	3.89399	3.50668						18.79	21.87	3.08		-2.02625	4.07345	3.66828
		18.18	21.64	3.46		-1.43125	2.6968							18.18	21.83	3.65		-1.45625	2.74394
		18.18	21.2	3.02		-1.87125	3.65849							18.18	21.7	3.52		-1.58625	3.00268
		19.36	22.52	3.16		-1.73125	3.32015							19.36	22.94	3.58		-1.52625	2.88036
		18.47	21.72	3.25		-1.64125	3.11936							18.47	21.87	3.4		-1.70625	3.26312
9	LN SnRK1α1 OE1	18.26	20.51	2.25		-2.64125	6.23872	6.23872	5.86587	0.628142		9	LN SnRK1α1 OE1	18.26	20.9	2.64		-2.46625	5.52606	5.52606	6.02906	0.746713
		18.74	20.85	2.11		-2.78125	6.87448	6.51365						18.74	21.03	2.29		-2.81625	7.04329	6.67361
		18.21	20.67	2.46		-2.43125	5.39361	5.1273						18.21	20.85	2.64		-2.46625	5.52606	5.25321
		18.56	20.97	2.41		-2.48125	5.58381	5.58381						18.56	20.93	2.37		-2.73625	6.66336	6.66336
		18.26	20.51	2.25		-2.64125	6.23872							18.26	20.9	2.64		-2.46625	5.52606
		18.58	20.85	2.27		-2.62125	6.15283							18.58	21.03	2.45		-2.65625	6.30392
		18.06	20.67	2.61		-2.28125	4.86099							18.06	20.85	2.79		-2.31625	4.98036
		18.56	20.97	2.41		-2.48125	5.58381							18.56	20.93	2.37		-2.73625	6.66336
10	LN SnRK1α1 OE2	18.38	20.74	2.36		-2.53125	5.78072	6.52358	5.75048	0.741597		10	LN SnRK1α1 OE2	18.38	21.1	2.72		-2.38625	5.22797	5.8998	5.54627	0.636624
		19.46	21.89	2.43		-2.46125	5.50694	4.74137						19.46	22.1	2.64		-2.46625	5.52606	4.75784
		18.59	20.94	2.35		-2.54125	5.82093	5.92357						18.59	21.09	2.5		-2.60625	6.08919	6.19656
		18.49	20.75	2.26		-2.63125	6.19563	5.81337						18.49	21.09	2.6		-2.50625	5.68141	5.33089
		18.71	20.74	2.03		-2.86125	7.26645							18.71	21.1	2.39		-2.71625	6.57162
		18.99	21.89	2.9		-1.99125	3.97581							18.99	22.1	3.11		-1.99625	3.98962
		18.64	20.94	2.3		-2.59125	6.02621							18.64	21.09	2.45		-2.65625	6.30392
		18.3	20.75	2.45		-2.44125	5.43112							18.3	21.09	2.79		-2.31625	4.98036

## Sheet: Fig. 1K
		OD	A	A(standard)	H2O2 content (nmol/g FW)	AVE	STD
1	Control snrk1α1-1	0.04	0.006	0.8017	49.894	54.0518	4.80105
		0.041	0.007	0.8017	58.2096
		0.04	0.006	0.8017	49.894
		0.041	0.007	0.8017	58.2096
2	Control snrk1α1-2	0.042	0.008	0.8017	66.5253	60.2886	14.2017
		0.043	0.009	0.8017	74.841
		0.039	0.005	0.8017	41.5783
		0.041	0.007	0.8017	58.2096
3	Control WT	0.041	0.007	0.8017	58.2096	62.3675	10.7355
		0.04	0.006	0.8017	49.894
		0.043	0.009	0.8017	74.841
		0.042	0.008	0.8017	66.5253
4	Control SnRK1α1 OE1	0.041	0.007	0.8017	58.2096	58.2096	6.78971
		0.04	0.006	0.8017	49.894
		0.041	0.007	0.8017	58.2096
		0.042	0.008	0.8017	66.5253
5	Control SnRK1α1 OE2	0.042	0.008	0.8017	66.5253	58.2096	6.78971
		0.041	0.007	0.8017	58.2096
		0.04	0.006	0.8017	49.894
		0.041	0.007	0.8017	58.2096
6	LN snrk1α1-1	0.049	0.015	0.8017	124.735	124.735	11.7601
		0.05	0.016	0.8017	133.051
		0.047	0.013	0.8017	108.104
		0.05	0.016	0.8017	133.051
7	LN snrk1α1-2	0.049	0.015	0.8017	124.735	133.051	15.1823
		0.051	0.017	0.8017	141.366
		0.052	0.018	0.8017	149.682
		0.048	0.014	0.8017	116.419
8	LN WT	0.052	0.018	0.8017	149.682	180.866	27.4753
		0.059	0.025	0.8017	207.892
		0.054	0.02	0.8017	166.313
		0.058	0.024	0.8017	199.576
9	LN SnRK1α1 OE1	0.065	0.031	0.8017	257.786	288.969	24.8312
		0.07	0.036	0.8017	299.364
		0.068	0.034	0.8017	282.733
		0.072	0.038	0.8017	315.995
10	LN SnRK1α1 OE2	0.072	0.038	0.8017	315.995	293.127	22.8995
		0.066	0.032	0.8017	266.101
		0.068	0.034	0.8017	282.733
		0.071	0.037	0.8017	307.68

## Sheet: Fig. 1L
		NADPH oxidase activity (O2-nmol min-1mg-1 protein)	AVE	STD
1	Control snrk1α1-1	13.433	13.4875	0.328559
		13.85
		13.067
		13.6
2	Control snrk1α1-2	13.533	13.5293	0.201862
		13.317
		13.467
		13.8
3	Control WT	13.617	13.5375	0.366221
		13.733
		13.8
		13
4	Control SnRK1α1 OE1	14	13.7707	0.490457
		13.833
		13.067
		14.183
5	Control SnRK1α1 OE2	13.117	13.646	0.590111
		13.167
		14.267
		14.033
6	LN snrk1α1-1	21.483	20.2208	0.967479
		20.45
		19.633
		19.317
7	LN snrk1α1-2	21.85	20.4668	1.40271
		19.617
		18.95
		21.45
8	LN WT	28.65	29.6375	3.34025
		29.35
		26.3
		34.25
9	LN SnRK1α1 OE1	38.983	38.6208	3.24776
		35.083
		42.85
		37.567
10	LN SnRK1α1 OE2	37.933	41.2748	3.91877
		45.033
		44.283
		37.85

## Sheet: Fig. 2A
		Actin/Ubi-Cq	RBOHs-Cq	deltaCq		delta delta Cq	expression	AVE	AVE	STD
1	RBOH1	18.7	23.35	4.65		-4.51875	22.9234	31.9787	30.6727	4.28832
		18.82	23.14	4.32		-4.84875	28.815	34.7828
		18.31	22.87	4.56		-4.60875	24.399	24.6553
		18.74	22.76	4.02		-5.14875	35.4755	31.2739
		19.54	23.35	3.81		-5.35875	41.0341
		19.32	23.14	3.82		-5.34875	40.7506
		18.34	22.87	4.53		-4.63875	24.9117
		18.35	22.76	4.41		-4.75875	27.0724
2	RBOHA	18.8	25.21	6.41		-2.75875	6.7681	7.66743	5.61543	1.5391
		18.74	26.11	7.37		-1.79875	3.47919	4.0034
		18.21	25.47	7.26		-1.90875	3.75484	5.07892
		18.99	25.25	6.26		-2.90875	7.50967	5.71198
		19.14	25.21	6.07		-3.09875	8.56676
		19.12	26.11	6.99		-2.17875	4.52761
		18.98	25.47	6.49		-2.67875	6.40301
		18.05	25.25	7.2		-1.96875	3.91429
3	RBOHB	18.8	25.74	6.94		-2.22875	4.68728	5.31011	4.83866	0.332916
		18.74	25.91	7.17		-1.99875	3.99654	4.5987
		18.21	25.61	7.4		-1.76875	3.40759	4.60922
		18.99	25.49	6.5		-2.66875	6.35878	4.83659
		19.14	25.74	6.6		-2.56875	5.93295
		19.12	25.91	6.79		-2.37875	5.20086
		18.98	25.61	6.63		-2.53875	5.81085
		18.05	25.49	7.44		-1.72875	3.31441
4	RBOHC	18.8	28.15	9.35	9.16875	0.18125	0.881939	0.999129	1.03264	0.131746
		18.74	27.91	9.17		0.00125	0.999134	1.14967
		18.21	27.65	9.44		0.27125	0.828601	1.1208
		18.99	27.98	8.99		-0.17875	1.1319	0.860944
		19.14	28.15	9.01		-0.15875	1.11632
		19.12	27.91	8.79		-0.37875	1.30021
		18.98	27.65	8.67		-0.49875	1.41299
		18.05	27.98	9.93		0.76125	0.589985
5	RBOHD	18.8	27.32	8.52		-0.64875	1.56781	1.77614	2.32353	0.525144
		18.74	26.94	8.2		-0.96875	1.95714	2.25203
		18.21	26.66	8.45		-0.71875	1.64576	2.22611
		18.99	26.16	7.17		-1.99875	3.99654	3.03983
		19.14	27.32	8.18		-0.98875	1.98446
		19.12	26.94	7.82		-1.34875	2.54691
		18.98	26.66	7.68		-1.48875	2.80646
		18.05	26.16	8.11		-1.05875	2.08313
6	RBOHE	18.8	27.23	8.43		-0.73875	1.66873	1.89047	1.79243	0.697464
		18.74	26.73	7.99		-1.17875	2.26381	2.6049
		18.21	27.96	9.75		0.58125	0.668384	0.90408
		18.99	26.94	7.95		-1.21875	2.32745	1.7703
		19.14	27.23	8.09		-1.07875	2.11221
		19.12	26.73	7.61		-1.55875	2.94598
		18.98	27.96	8.98		-0.18875	1.13978
		18.05	26.94	8.89		-0.27875	1.21314
7	RBOHF	18.8	25.85	7.05		-2.11875	4.34317	4.92029	4.94602	1.00499
		18.74	25.73	6.99		-2.17875	4.52761	5.20979
		18.21	25.96	7.75		-1.41875	2.67354	3.61632
		18.99	25.17	6.18		-2.98875	7.93786	6.03767
		19.14	25.85	6.71		-2.45875	5.4974
		19.12	25.73	6.61		-2.55875	5.89197
		18.98	25.96	6.98		-2.18875	4.5591
		18.05	25.17	7.12		-2.04875	4.13747
8	RBOHH	18.8	26	7.2		-1.96875	3.91429	4.43441	3.88171	1.0136
		18.74	25.78	7.04		-2.12875	4.37338	5.03233
		18.21	26.2	7.99		-1.17875	2.26381	3.0621
		18.99	26.18	7.19		-1.97875	3.94151	2.99798
		19.14	26	6.86		-2.30875	4.95454
		19.12	25.78	6.66		-2.50875	5.69127
		18.98	26.2	7.22		-1.94875	3.8604
		18.05	26.18	8.13		-1.03875	2.05445

## Sheet: Fig. 2B
	Actin/Ubi-Cq	RBOH1-Cq	deltaCq		delta delta Cq	expression	AVE	AVE	STD
LN-0d	18.8	23.2	4.4	4.23125	0.16875	0.889613	1.00007	1.02904	0.0349913
	18.74	23.06	4.32		0.08875	0.940337	1.02543
	18.21	22.87	4.66		0.42875	0.742905	1.07917
	18.99	22.81	3.82		-0.41125	1.32984	1.0115
	19.14	23.2	4.08		-0.15125	1.11053
	19.12	23.06	4.08		-0.15125	1.11053
	18.98	22.87	3.73		-0.50125	1.41544
	18.05	22.81	4.76		0.52875	0.693155
LN-1d	19.68	21.76	2.08		-2.15125	4.44213	3.69661	3.37557	0.397219
	19.68	21.87	2.19		-2.04125	4.11602	3.74126
	19.5	21.92	2.42		-1.81125	3.50946	3.01283
	19.96	22.1	2.14		-2.09125	4.26117	3.05157
	19.09	21.76	2.67		-1.56125	2.95109
	19.02	21.87	2.48		-1.75125	3.3665
	18.75	21.92	2.9		-1.33125	2.51621
	19.39	22.1	3.35		-0.88125	1.84197
LN-3d	19.79	21.89	2.1		-2.13125	4.38097	3.63567	2.9782	0.612599
	18.61	21.17	2.56		-1.67125	3.1849	3.03763
	19.03	21.42	2.39		-1.84125	3.5832	3.08507
	19.04	22.11	3.07		-1.16125	2.23651	2.15442
	19.19	21.89	2.7		-1.53125	2.89036
	18.47	21.17	2.7		-1.53125	2.89036
	18.56	21.42	2.86		-1.37125	2.58695
	18.93	22.11	3.18		-1.05125	2.07232
LN-5d	19.81	23.42	3.61		-0.62125	1.53821	1.42943	1.19029	0.194771
	19.09	22.77	3.68		-0.55125	1.46535	1.12531
	19.46	23.74	4.28		0.04875	0.966774	0.966774
	18.12	23.19	5.07		0.83875	0.559128	1.23966
	19.9	23.42	3.83		-0.40125	1.32065
	19.46	22.77	4.58		0.34875	0.785264
	19.59	23.74	4.28		0.04875	0.966774
	18.19	23.19	3.29		-0.94125	1.92019
LN-7d	19.18	23.05	3.87		-0.36125	1.28454	1.05157	0.998124	0.0953914
	18.99	23.29	4.3		0.06875	0.953464	1.00205
	18.12	23.16	5.04		0.80875	0.570876	1.07616
	19.77	23.99	4.22		-0.01125	1.00783	0.862714
	19.28	23.05	4.52		0.28875	0.818611
	19.13	23.29	4.16		-0.07125	1.05063
	18.53	23.16	3.57		-0.66125	1.58145
	19.59	23.99	4.71		0.47875	0.717599
LN-12d	18.88	23.04	4.16		-0.07125	1.05063	0.937466	1.08995	0.170556
	18.82	23.15	4.33		0.09875	0.933842	1.04577
	19.13	23.55	4.42		0.18875	0.877366	1.04211
	19.52	23.22	3.7		-0.53125	1.44518	1.33444
	18.53	23.04	4.51		0.27875	0.824305
	19.13	23.15	4.02		-0.21125	1.15769
	19.28	23.55	3.96		-0.27125	1.20685
	19.59	23.22	3.94		-0.29125	1.2237
Control-0d	18.21	23.43	3.84		-0.39125	1.31153	0.844084	0.812167	0.308535
	18.22	23.22	5.01		0.77875	0.582872	0.53146
	19.11	23.02	4.8		0.56875	0.674201	0.640912
	17.79	23.04	3.93		-0.30125	1.23221	1.23221
	17.93	23.43	5.64		1.40875	0.376638
	18.07	23.22	5.29		1.05875	0.480048
	19.11	23.02	4.95		0.71875	0.607624
	18.76	23.04	3.93		-0.30125	1.23221
Control-1d	18.23	23.12	4.36		0.12875	0.914624	0.782929	0.876694	0.14041
	17.98	23.31	5.08		0.84875	0.555266	0.872752
	18.76	23.06	5.08		0.84875	0.555266	0.774609
	18.27	22.87	4.11		-0.12125	1.08768	1.07648
	19.33	23.12	4.85		0.61875	0.651235
	18.82	23.31	3.98		-0.25125	1.19024
	18.73	23.06	4.24		0.00875	0.993953
	17.73	22.87	4.14		-0.09125	1.06529
Control-3d	17.96	23.21	5.48		1.24875	0.420813	0.507966	0.878434	0.341675
	18	21.97	4.01		-0.22125	1.16574	1.09029
	18.61	22.22	4.22		-0.01125	1.00783	1.23659
	18.23	23.24	4.63		0.39875	0.758515	0.678887
	17.76	23.21	4.98		0.74875	0.595119
	18.54	21.97	4.21		-0.02125	1.01484
	18.27	22.22	3.68		-0.55125	1.46535
	18.73	23.24	4.97		0.73875	0.599258
Control-5d	18.22	23.44	4.71		0.47875	0.717599	0.794452	0.922902	0.268103
	18.34	22.21	3.99		-0.24125	1.18202	1.27462
	18.86	23.01	4.67		0.43875	0.737774	0.652353
	19.01	23.12	4.26		0.02875	0.980269	0.970182
	18.43	23.44	4.43		0.19875	0.871305
	17.96	22.21	3.78		-0.45125	1.36722
	18.83	23.01	5.05		0.81875	0.566933
	18.56	23.12	4.29		0.05875	0.960096
Control 7d	19.11	23.13	4.57		0.33875	0.790726	0.680801	0.895314	0.340408
	18.72	22.26	3.15		-1.08125	2.11587	1.3881
	18.42	23.17	4.45		0.21875	0.85931	0.856342
	18.09	23.22	4.8		0.56875	0.674201	0.656017
	17.43	23.13	5.04		0.80875	0.570876
	18.71	22.26	4.83		0.59875	0.660326
	18.34	23.17	4.46		0.22875	0.853374
	19.02	23.22	4.88		0.64875	0.637833
Control 12d	18.87	22.87	3.85		-0.38125	1.30247	0.970151	0.887404	0.178393
	18.66	23.13	4.26		0.02875	0.980269	0.756458
	18.45	22.49	3.83		-0.40125	1.32065	1.09901
	17.99	23.06	4.61		0.37875	0.769104	0.723997
	17.99	22.87	4.88		0.64875	0.637833
	18.07	23.13	5.14		0.90875	0.532646
	18.27	22.49	4.42		0.18875	0.877366
	18.56	23.06	4.79		0.55875	0.67889

[truncated: 46 more sheets: Fig. 2F, Fig. 2G, Fig. 2I, Fig. 2J, Fig. 3E, Fig. 4B, Fig. 4C, Fig. 4D, Fig. 4H, Fig. 4I, Fig. 5B, Fig. 5C, Fig. 5D, Fig. 5F , Fig. 5G , Fig. 6D, Fig. 6E, Fig. 7B, Fig. 7C, Fig. 7D …]
