# Supplementary material for: SnRK1α1-mediated RBOH1 phosphorylation regulates reactive oxygen species to enhance tolerance to low nitrogen in tomato
Source: Plant Cell. 2024 Dec 12;37(1):koae321. doi: 10.1093/plcell/koae321 (PMC11684077; doi:10.1093/plcell/koae321)
Supplement: koae321_Supplementary_Data [file koae321_supplementary_data.zip › Supplementary Data Set 1.xlsx]

## Sheet: Supplementary Data Set 1
Supplementary Data Set 1. Differentially expressed genes (DEGs) of WT between low nitrogen (LN) stress and control conditions.
gene_id	gene_name	EntrezID	transcript_id	GO	KEGG	KO_ENTRY	EC	TF_Family	Description	trans_type	FPKM.controlWT_3	FPKM.controlWT_1	FPKM.controlWT_2	FPKM.LNWT_1	FPKM.LNWT_2	FPKM.LNWT_3	fc	log2(fc)	pval	qval	regulation	significant
Solyc01g111880.3	Solyc01g111880.3		Solyc01g111880.3.1	GO:0004672(protein kinase activity);GO:0005524(ATP binding);GO:0006468(protein phosphorylation)	NA	NA	NA	NA		protein_coding	41.9055	43.4064	41.5933	2.77668	3.35729	3.34569	13.3871	3.74277	3.25254e-129	8.00319e-125	up	yes
Solyc08g062970.1	Solyc08g062970.1		Solyc08g062970.1.1	GO:0005623(obsolete cell);GO:0009055(electron transfer activity);GO:0015035(protein-disulfide reductase activity);GO:0045454(cell redox homeostasis);GO:0097573(glutathione oxidoreductase activity)	NA	NA	NA	NA		protein_coding	14.0961	16.2884	12.2455	266.702	260.836	257.906	0.054275	-4.20357	8.81799e-125	1.08488e-120	down	yes
Solyc11g006910.2	Solyc11g006910.2		Solyc11g006910.2.1	GO:0009055(electron transfer activity);GO:0022900(electron transport chain);GO:0051536(iron-sulfur cluster binding);GO:0051537(2 iron, 2 sulfur cluster binding)	NA	NA	NA	NA		protein_coding	489.14	600.293	409.26	42.224	43.9218	36.3395	12.2357	3.61302	3.01381e-121	2.47193e-117	up	yes
Solyc10g076940.2	Solyc10g076940.2		Solyc10g076940.2.1	GO:0022857(transmembrane transporter activity);GO:0055085(transmembrane transport)	NA	NA	NA	NA		protein_coding	0.21626	0.32211	0.212052	13.8213	13.5361	13.5536	0.0183428	-5.76864	9.74536e-117	5.99486e-113	down	yes
Solyc02g084930.3	Solyc02g084930.3		Solyc02g084930.3.1	GO:0004497(monooxygenase activity);GO:0005506(iron ion binding);GO:0007275(multicellular organism development);GO:0010268(brassinosteroid homeostasis);GO:0016021(integral component of membrane);GO:0016125(sterol metabolic process);GO:0016132(brassinosteroid biosynthetic process);GO:0016705(oxidoreductase activity, acting on paired donors, with incorporation or reduction of molecular oxygen);GO:00…	NA	NA	NA	NA		protein_coding	3.39992	3.40431	2.16085	41.4349	48.2091	41.6122	0.0683021	-3.87193	1.92644e-116	9.48039e-113	down	yes
Solyc11g072200.2	Solyc11g072200.2		Solyc11g072200.2.1	GO:0046872(metal ion binding);GO:0051213(dioxygenase activity)	NA	NA	NA	NA		protein_coding	2.39568	2.52603	1.5103	39.445	43.7596	38.8332	0.0527051	-4.24591	2.14217e-110	8.78505e-107	down	yes
Solyc02g070670.3	Solyc02g070670.3		Solyc02g070670.3.1	GO:0003924(GTPase activity);GO:0006807(nitrogen compound metabolic process);GO:0016151(nickel cation binding)	NA	NA	NA	NA	Similar to Urease accessory protein G [Source: Projected from Oryza sativa (Os05g0565200)]	protein_coding	8.96401	6.61185	6.72371	100.966	120.495	132.23	0.0630481	-3.9874	5.95885e-106	2.09462e-102	down	yes
Solyc12g042980.2	Solyc12g042980.2		Solyc12g042980.2.1	GO:0051213(dioxygenase activity)	NA	NA	NA	NA		protein_coding	10.4229	5.14847	5.56395	218.789	293.135	260.661	0.0273566	-5.19197	2.23506e-105	6.8745e-102	down	yes
Solyc10g018150.2	Solyc10g018150.2		Solyc10g018150.2.1	GO:0003676(nucleic acid binding);GO:0004497(monooxygenase activity);GO:0005506(iron ion binding);GO:0016020(membrane);GO:0016021(integral component of membrane);GO:0016705(oxidoreductase activity, acting on paired donors, with incorporation or reduction of molecular oxygen);GO:0016709(oxidoreductase activity, acting on paired donors, with incorporation or reduction of molecular oxygen, NAD(P)H as…	NA	NA	NA	NA		protein_coding	0.609042	0.572986	0.287521	19.106	23.6777	17.7192	0.0242889	-5.36356	8.37537e-104	2.28983e-100	down	yes
Solyc05g009590.3	Solyc05g009590.3		Solyc05g009590.3.1	GO:0009705(plant-type vacuole membrane);GO:0015743(malate transport);GO:0016021(integral component of membrane)	NA	NA	NA	NA		protein_coding	2.42288	3.75655	2.19139	90.151	110.24	82.282	0.0296131	-5.07762	4.06584e-99	1.00044e-95	down	yes
Solyc05g009720.3	Solyc05g009720.3		Solyc05g009720.3.1	GO:0003677(DNA binding);GO:0003700(DNA-binding transcription factor activity);GO:0005634(nucleus);GO:0006355(regulation of DNA-templated transcription)	NA	NA	NA	NA		protein_coding	38.6645	46.8927	46.6578	2.64544	3.00621	2.82062	15.6056	3.96399	7.50146e-97	1.67801e-93	up	yes
Solyc03g078500.3	Solyc03g078500.3		Solyc03g078500.3.1	GO:0008194(UDP-glycosyltransferase activity);GO:0016758(hexosyltransferase activity);GO:0043231(intracellular membrane-bounded organelle)	NA	NA	NA	NA	Glycosyltransferase [Source:UniProtKB/TrEMBL;Acc:K4BHS8]	protein_coding	0.093728	0.062824	0.070004	9.03793	10.9296	10.5751	0.00741772	-7.07481	8.28442e-95	1.69872e-91	down	yes
Solyc08g075570.3	Solyc08g075570.3		Solyc08g075570.3.1	GO:0015204(urea transmembrane transporter activity);GO:0016020(membrane);GO:0016021(integral component of membrane);GO:0022857(transmembrane transporter activity);GO:0055085(transmembrane transport);GO:0071918(urea transmembrane transport)	NA	NA	NA	NA		protein_coding	1.88644	0.592036	0.927403	94.942	105.384	90.3369	0.0117176	-6.41518	1.13256e-91	2.14367e-88	down	yes
Solyc07g014680.3	Solyc07g014680.3		Solyc07g014680.3.1	GO:0006811(ion transport);GO:0006812(cation transport);GO:0006813(potassium ion transport);GO:0008324(cation transmembrane transporter activity);GO:0016020(membrane);GO:0016021(integral component of membrane);GO:0055085(transmembrane transport);GO:0098655(cation transmembrane transport)	NA	NA	NA	NA		protein_coding	15.7341	11.9644	9.17358	109.58	136.706	120.618	0.100495	-3.3148	9.5529e-91	1.67899e-87	down	yes
Solyc11g069750.2	Solyc11g069750.2		Solyc11g069750.2.1	GO:0015112(nitrate transmembrane transporter activity);GO:0022857(transmembrane transporter activity);GO:0055085(transmembrane transport)	NA	NA	NA	NA		protein_coding	11.4328	8.7067	6.45005	82.1537	96.8813	99.3799	0.0955034	-3.3883	6.09997e-89	1.00064e-85	down	yes
Solyc10g084120.2	Solyc10g084120.2		Solyc10g084120.2.1	GO:0005773(vacuole);GO:0005886(plasma membrane);GO:0006833(water transport);GO:0009414(response to water deprivation);GO:0009506(plasmodesma);GO:0015250(water channel activity);GO:0015267(channel activity);GO:0016020(membrane);GO:0016021(integral component of membrane);GO:0055085(transmembrane transport)	NA	NA	NA	NA	Plasmamembrane intrinsic protein 25 [Source:UniProtKB/TrEMBL;Acc:K4D3J8]	protein_coding	3205.07	3058.56	2613.9	581.191	736.194	631.862	4.55434	2.18724	7.63146e-89	1.17362e-85	up	yes
Solyc02g065190.3	Solyc02g065190.3		Solyc02g065190.3.1	GO:0004497(monooxygenase activity);GO:0005506(iron ion binding);GO:0016020(membrane);GO:0016021(integral component of membrane);GO:0016705(oxidoreductase activity, acting on paired donors, with incorporation or reduction of molecular oxygen);GO:0016709(oxidoreductase activity, acting on paired donors, with incorporation or reduction of molecular oxygen, NAD(P)H as one donor, and incorporation of …	NA	NA	NA	NA		protein_coding	40.2382	41.1948	35.8557	4.65583	5.87424	4.36023	7.87686	2.97762	8.15484e-89	1.18034e-85	up	yes
Solyc05g015480.3	Solyc05g015480.3		Solyc05g015480.3.1	NA	NA	NA	NA	NA		protein_coding	11.7906	11.1738	8.64993	77.6965	92.4172	79.2046	0.126803	-2.97934	1.2792e-87	1.74867e-84	down	yes
Solyc05g046130.3	Solyc05g046130.3		Solyc05g046130.3.1	GO:0016021(integral component of membrane)	NA	NA	NA	NA		protein_coding	70.1552	82.6187	58.502	7.37329	6.73977	5.54053	10.75	3.42626	4.342e-87	5.62311e-84	up	yes
Solyc02g032860.3	Solyc02g032860.3		Solyc02g032860.3.1	GO:0003824(catalytic activity);GO:0005623(obsolete cell);GO:0016671(oxidoreductase activity, acting on a sulfur group of donors, disulfide as acceptor);GO:0019419(sulfate reduction);GO:0045454(cell redox homeostasis)	00920(Sulfur metabolism);01100(Metabolic pathways)	K05907	EC:1.8.4.9	NA		protein_coding	54.1976	45.5818	47.9617	5.72312	6.97838	7.23427	7.41086	2.88964	1.20522e-86	1.48278e-83	up	yes
Solyc02g075625.1	Solyc02g075625.1		Solyc02g075625.1.1	GO:0006351(DNA-templated transcription);GO:0043565(sequence-specific DNA binding)	NA	NA	NA	NA		protein_coding	79.634	128.694	116.871	1.92902	2.40988	1.00582	60.8449	5.92707	1.40601e-83	1.64744e-80	up	yes
Solyc01g073670.3	Solyc01g073670.3		Solyc01g073670.3.1	GO:0008643(carbohydrate transport);GO:0015293(symporter activity);GO:0016021(integral component of membrane)	NA	NA	NA	NA		protein_coding	4.62291	4.17722	2.85443	35.0065	35.1371	33.6353	0.112302	-3.15454	2.67695e-83	2.99404e-80	down	yes
Solyc01g112190.3	Solyc01g112190.3		Solyc01g112190.3.1	GO:0003677(DNA binding);GO:0003700(DNA-binding transcription factor activity);GO:0005515(protein binding);GO:0005634(nucleus);GO:0006351(DNA-templated transcription);GO:0006355(regulation of DNA-templated transcription)	NA	NA	NA	NA		protein_coding	3.93877	2.63668	2.65781	38.1905	39.372	34.6308	0.0822977	-3.603	1.44411e-82	1.54495e-79	down	yes
Solyc01g107190.3	Solyc01g107190.3		Solyc01g107190.3.1	NA	NA	NA	NA	NA		protein_coding	125.784	118.93	140.967	7.31457	7.57333	4.48753	19.9057	4.31511	4.66272e-79	4.78045e-76	up	yes
Solyc10g085850.1	Solyc10g085850.1		Solyc10g085850.1.1	NA	NA	NA	NA	NA	TPSI1 protein [Source:UniProtKB/TrEMBL;Acc:Q41336]	protein_coding	223.08	264.677	281.16	14.6953	18.6183	18.4427	14.8565	3.89302	1.84326e-77	1.81421e-74	up	yes
Solyc12g005880.2	Solyc12g005880.2		Solyc12g005880.2.1	GO:0000139(Golgi membrane);GO:0005783(endoplasmic reticulum);GO:0005794(Golgi apparatus);GO:0006486(protein glycosylation);GO:0008378(galactosyltransferase activity);GO:0016020(membrane);GO:0016021(integral component of membrane);GO:0016758(hexosyltransferase activity)	NA	NA	NA	NA	Hexosyltransferase [Source:UniProtKB/TrEMBL;Acc:K4DBC6]	protein_coding	0.425618	0.364559	0.234582	5.66001	6.4741	5.51209	0.0580725	-4.106	5.3514e-77	5.06448e-74	down	yes
Solyc03g096760.1	Solyc03g096760.1		Solyc03g096760.1.1	GO:0098869(cellular oxidant detoxification)	NA	NA	NA	NA		protein_coding	139.513	108.816	112.016	12.1788	16.1767	17.2042	7.9093	2.98355	9.37044e-76	8.5396e-73	up	yes
Solyc03g121230.3	Solyc03g121230.3		Solyc03g121230.3.1	GO:0004672(protein kinase activity);GO:0005515(protein binding);GO:0005524(ATP binding);GO:0006468(protein phosphorylation);GO:0016021(integral component of membrane)	NA	NA	NA	NA		protein_coding	3.44834	2.92069	1.95	23.5858	29.5559	28.2138	0.102255	-3.28975	1.07099e-75	9.41174e-73	down	yes
Solyc03g119200.3	Solyc03g119200.3		Solyc03g119200.3.1	GO:0016855(racemase and epimerase activity, acting on amino acids and derivatives)	NA	NA	NA	NA	Uncharacterized protein At3g18270 [Source:Projected from Arabidopsis thaliana (AT3G18270) UniProtKB/TrEMBL;Acc:Q94K39]	protein_coding	146.768	109.477	87.505	22.2887	25.9588	21.2756	4.94439	2.30579	8.80638e-74	7.47206e-71	up	yes
Solyc06g007960.3	Solyc06g007960.3		Solyc06g007960.3.1	GO:0005829(cytosol);GO:0008168(methyltransferase activity);GO:0008171(O-methyltransferase activity);GO:0008757(S-adenosylmethionine-dependent methyltransferase activity);GO:0019438(aromatic compound biosynthetic process);GO:0046983(protein dimerization activity)	00380(Tryptophan metabolism);00940(Phenylpropanoid biosynthesis);01100(Metabolic pathways);01110(Biosynthesis of secondary metabolites)	K13066	EC:2.1.1.4;EC:2.1.1.68	NA		protein_coding	0.509187	0.165193	0.14297	17.9162	22.7627	21.9923	0.0130419	-6.2607	2.82604e-73	2.31792e-70	down	yes
Solyc09g091960.3	Solyc09g091960.3		Solyc09g091960.3.1	GO:0003677(DNA binding);GO:0005634(nucleus)	NA	NA	NA	NA	High mobility group B protein 15 [Source:Projected from Arabidopsis thaliana (AT1G04880) UniProtKB/Swiss-Prot;Acc:Q9MAT6]	protein_coding	14.7553	10.6633	9.02719	86.8193	106.031	90.4624	0.121582	-3.04	2.13154e-72	1.69189e-69	down	yes
Solyc06g066830.3	Solyc06g066830.3		Solyc06g066830.3.1	NA	NA	NA	NA	NA		protein_coding	39.2841	37.9152	25.9712	231.238	303.711	254.098	0.130753	-2.93508	2.25906e-72	1.73707e-69	down	yes
Solyc01g109790.3	Solyc01g109790.3		Solyc01g109790.3.1	GO:0000166(nucleotide binding);GO:0005524(ATP binding);GO:0005978(glycogen biosynthetic process);GO:0008878(glucose-1-phosphate adenylyltransferase activity);GO:0009058(biosynthetic process);GO:0009507(chloroplast);GO:0009536(plastid);GO:0016740(transferase activity);GO:0016779(nucleotidyltransferase activity);GO:0019252(starch biosynthetic process)	00500(Starch and sucrose metabolism);00520(Amino sugar and nucleotide sugar metabolism);01100(Metabolic pathways);01110(Biosynthesis of secondary metabolites)	K00975	EC:2.7.7.27	NA	Glucose-1-phosphate adenylyltransferase [Source:UniProtKB/TrEMBL;Acc:Q15I66]	protein_coding	4.41057	4.61433	3.74404	35.2174	40.8685	32.8862	0.117176	-3.09325	1.87521e-71	1.39823e-68	down	yes
Solyc01g108710.3	Solyc01g108710.3		Solyc01g108710.3.1	GO:0016021(integral component of membrane)	NA	NA	NA	NA		protein_coding	64.7593	74.6134	77.0381	4.14369	3.27844	2.29581	22.2692	4.47698	1.55072e-69	1.12226e-66	up	yes
Solyc03g119930.1	Solyc03g119930.1		Solyc03g119930.1.1	GO:0015098(molybdate ion transmembrane transporter activity);GO:0015689(molybdate ion transport);GO:0016021(integral component of membrane)	NA	NA	NA	NA	MOT2 [Source:Projected from Arabidopsis thaliana (AT1G80310) UniProtKB/TrEMBL;Acc:A0A178WGR3]	protein_coding	12.3726	8.32221	9.57419	0.536346	0.776452	0.731339	14.8077	3.88827	1.08512e-68	7.6287e-66	up	yes
Solyc05g052300.3	Solyc05g052300.3		Solyc05g052300.3.1	NA	NA	NA	NA	NA		protein_coding	13.5111	12.5943	11.9017	1.03694	1.57896	1.00609	10.4934	3.39142	3.84465e-68	2.62782e-65	up	yes
Solyc05g011970.3	Solyc05g011970.3		Solyc05g011970.3.1	GO:0004497(monooxygenase activity);GO:0005506(iron ion binding);GO:0016705(oxidoreductase activity, acting on paired donors, with incorporation or reduction of molecular oxygen);GO:0020037(heme binding)	NA	NA	NA	NA		protein_coding	26.9039	30.5366	23.6312	235.694	345.464	270.54	0.0951882	-3.39307	5.86311e-67	3.89913e-64	down	yes
Solyc06g050760.1	Solyc06g050760.1		Solyc06g050760.1.1	NA	NA	NA	NA	NA		protein_coding	628.037	822.606	1087.26	39.2277	43.2237	32.5724	22.0642	4.46363	1.07698e-66	6.97373e-64	up	yes
Solyc01g067620.3	Solyc01g067620.3		Solyc01g067620.3.1	GO:0046872(metal ion binding);GO:0051213(dioxygenase activity);GO:1901601(strigolactone biosynthetic process)	NA	NA	NA	NA		protein_coding	10.257	7.57571	4.39611	114.793	119.969	100.278	0.0663469	-3.91383	2.49269e-66	1.57269e-63	down	yes
Solyc03g096780.1	Solyc03g096780.1		Solyc03g096780.1.1	GO:0098869(cellular oxidant detoxification)	NA	NA	NA	NA		protein_coding	164.223	163.367	142.344	32.4533	29.8567	33.7165	4.8938	2.29096	3.13991e-65	1.93152e-62	up	yes
Solyc07g045540.3	Solyc07g045540.3		Solyc07g045540.3.1	GO:0004345(glucose-6-phosphate dehydrogenase activity);GO:0006006(glucose metabolic process);GO:0016614(oxidoreductase activity, acting on CH-OH group of donors);GO:0050661(NADP binding)	NA	NA	NA	NA		protein_coding	15.15	13.044	10.3915	2.4186	2.54863	2.03701	5.50888	2.46176	2.2363e-64	1.34211e-61	up	yes
Solyc06g050700.3	Solyc06g050700.3		Solyc06g050700.3.1	NA	NA	NA	NA	NA		protein_coding	153.689	164.902	138.171	23.7697	33.3418	31.63	5.1471	2.36376	2.19805e-63	1.28775e-60	up	yes
Solyc08g065540.3	Solyc08g065540.3		Solyc08g065540.3.1	GO:0004722(protein serine/threonine phosphatase activity);GO:0016791(phosphatase activity)	NA	NA	NA	NA		protein_coding	0.632855	0.206164	0.063954	33.8135	39.7314	37.678	0.00811858	-6.94456	1.22979e-62	7.03724e-60	down	yes
Solyc02g081600.3	Solyc02g081600.3		Solyc02g081600.3.1	GO:0005385(zinc ion transmembrane transporter activity);GO:0005886(plasma membrane);GO:0016020(membrane);GO:0016021(integral component of membrane);GO:0030001(metal ion transport);GO:0046873(metal ion transmembrane transporter activity);GO:0055085(transmembrane transport);GO:0071577(zinc ion transmembrane transport)	NA	NA	NA	NA		protein_coding	2.82966	2.63944	1.74873	23.0718	28.6695	22.6359	0.0970435	-3.36522	1.27298e-62	7.11887e-60	down	yes
Solyc07g016215.1	Solyc07g016215.1		Solyc07g016215.1.1	NA	NA	NA	NA	NA		protein_coding	94.7589	85.9582	54.023	725.1	708.206	608.918	0.114943	-3.121	1.35789e-62	7.42494e-60	down	yes
Solyc06g067870.3	Solyc06g067870.3		Solyc06g067870.3.1	GO:0046872(metal ion binding);GO:0051213(dioxygenase activity)	NA	NA	NA	NA		protein_coding	15.3132	14.9795	10.4799	71.9107	86.0318	76.2629	0.174089	-2.5221	4.90244e-62	2.62238e-59	down	yes
Solyc08g065670.3	Solyc08g065670.3		Solyc08g065670.3.1	GO:0016791(phosphatase activity)	NA	NA	NA	NA		protein_coding	8.97174	7.92397	5.36205	52.2856	72.0685	59.4593	0.121089	-3.04586	1.81093e-61	9.48081e-59	down	yes
Solyc09g072580.3	Solyc09g072580.3		Solyc09g072580.3.1	GO:0000123(histone acetyltransferase complex);GO:0003779(actin binding);GO:0015629(actin cytoskeleton);GO:0016573(histone acetylation);GO:0030042(actin filament depolymerization)	NA	NA	NA	NA		protein_coding	210.384	195.93	180.383	47.7371	58.637	55.8477	3.61664	1.85465	3.77591e-61	1.93562e-58	up	yes
Solyc03g031590.3	Solyc03g031590.3		Solyc03g031590.3.1	GO:0005886(plasma membrane);GO:0006873(cellular ion homeostasis);GO:0008308(voltage-gated anion channel activity);GO:0016021(integral component of membrane);GO:0055085(transmembrane transport)	NA	NA	NA	NA		protein_coding	73.8689	68.2617	65.1684	4.47853	6.94752	3.10854	14.2625	3.83415	8.92312e-61	4.48086e-58	up	yes
Solyc11g061980.1	Solyc11g061980.1		Solyc11g061980.1.1	GO:0008194(UDP-glycosyltransferase activity);GO:0016740(transferase activity);GO:0016757(glycosyltransferase activity);GO:0016758(hexosyltransferase activity);GO:0043231(intracellular membrane-bounded organelle)	NA	NA	NA	NA	Glycosyltransferase [Source:UniProtKB/TrEMBL;Acc:K4D910]	protein_coding	3.60629	2.85403	2.15406	23.5622	32.8865	27.4011	0.102736	-3.28299	1.42012e-60	6.9887e-58	down	yes
Solyc07g008210.3	Solyc07g008210.3		Solyc07g008210.3.1	GO:0005515(protein binding)	NA	NA	NA	NA		protein_coding	0.095414	0.08213	0	12.2891	15.9664	13.61	0.00424082	-7.88144	2.67105e-60	1.2887e-57	down	yes
Solyc02g063410.3	Solyc02g063410.3		Solyc02g063410.3.1	GO:0016021(integral component of membrane)	NA	NA	NA	NA		protein_coding	19.6924	20.0238	14.9014	0.834222	1.80395	1.47146	13.2901	3.73229	5.71491e-60	2.70425e-57	up	yes
Solyc06g075970.3	Solyc06g075970.3		Solyc06g075970.3.1	GO:0005886(plasma membrane);GO:0016021(integral component of membrane)	NA	NA	NA	NA		protein_coding	7.76324	7.38397	4.94034	0.415833	0.637369	0.308702	14.7496	3.8826	1.09379e-59	5.07809e-57	up	yes
Solyc10g050510.1	Solyc10g050510.1		Solyc10g050510.1.1	NA	NA	NA	NA	NA		protein_coding	103.723	119.262	88.9633	7.04256	6.02552	3.09203	19.3036	4.2708	6.68153e-57	3.04455e-54	up	yes
Solyc02g080640.3	Solyc02g080640.3		Solyc02g080640.3.1	GO:0003824(catalytic activity);GO:0016671(oxidoreductase activity, acting on a sulfur group of donors, disulfide as acceptor);GO:0019419(sulfate reduction)	NA	NA	NA	NA		protein_coding	290.273	299.824	404.978	28.6278	35.5599	29.1108	10.6655	3.41488	1.03438e-56	4.62764e-54	up	yes
Solyc07g053370.1	Solyc07g053370.1		Solyc07g053370.1.1	GO:0045168(cell-cell signaling involved in cell fate commitment)	NA	NA	NA	NA		protein_coding	42.0124	39.3716	31.881	0.359246	1.49506	0.517102	47.7627	5.57781	1.39491e-56	6.12915e-54	up	yes
Solyc10g083170.2	Solyc10g083170.2		Solyc10g083170.2.1	GO:0016491(oxidoreductase activity);GO:0016616(oxidoreductase activity, acting on the CH-OH group of donors, NAD or NADP as acceptor)	NA	NA	NA	NA		protein_coding	2.44686	2.2465	2.35498	20.8653	23.456	21.2038	0.107567	-3.21669	3.15245e-56	1.36086e-53	down	yes
Solyc10g050890.2	Solyc10g050890.2		Solyc10g050890.2.1	GO:0016491(oxidoreductase activity);GO:0020037(heme binding);GO:0046872(metal ion binding);GO:0051536(iron-sulfur cluster binding);GO:0051539(4 iron, 4 sulfur cluster binding)	00910(Nitrogen metabolism);01100(Metabolic pathways)	K00366	EC:1.7.7.1	NA		protein_coding	140.776	113.057	73.1354	15.9141	19.964	12.8608	6.70857	2.74601	9.36462e-55	3.97286e-52	up	yes
Solyc05g005750.3	Solyc05g005750.3		Solyc05g005750.3.1	GO:0003824(catalytic activity);GO:0005737(cytoplasm);GO:0005992(trehalose biosynthetic process);GO:0070413(trehalose metabolism in response to stress)	00500(Starch and sucrose metabolism);01100(Metabolic pathways);01110(Biosynthesis of secondary metabolites)	K16055	EC:2.4.1.15;EC:3.1.3.12	NA		protein_coding	57.4404	66.983	67.6638	10.2521	10.5147	9.77255	6.28983	2.65302	1.44071e-54	6.00849e-52	up	yes
Solyc04g079830.2	Solyc04g079830.2		Solyc04g079830.2.1	NA	NA	NA	NA	TALE		nontranslating_CDS	1.16628	1.36012	0.981063	10.4815	15.0019	12.9213	0.0913289	-3.45278	3.49929e-54	1.43506e-51	down	yes
Solyc04g054500.3	Solyc04g054500.3		Solyc04g054500.3.1	GO:0030001(metal ion transport);GO:0046872(metal ion binding)	NA	NA	NA	NA		protein_coding	15.2626	13.0064	6.48068	133.399	201.259	173.017	0.0684488	-3.86883	1.6099e-53	6.49399e-51	down	yes
Solyc03g031620.3	Solyc03g031620.3		Solyc03g031620.3.1	GO:0003824(catalytic activity);GO:0005623(obsolete cell);GO:0016671(oxidoreductase activity, acting on a sulfur group of donors, disulfide as acceptor);GO:0019419(sulfate reduction);GO:0045454(cell redox homeostasis)	00920(Sulfur metabolism);01100(Metabolic pathways)	K05907	EC:1.8.4.9	NA		protein_coding	52.4991	57.5133	55.1221	10.6309	9.68915	8.9826	5.63548	2.49454	1.87712e-53	7.44974e-51	up	yes
Solyc07g008980.3	Solyc07g008980.3		Solyc07g008980.3.1	NA	NA	NA	NA	NA		protein_coding	85.0236	77.5019	54.2879	705.476	526.572	651.526	0.115107	-3.11895	2.32498e-53	9.0807e-51	down	yes
Solyc06g007580.1	Solyc06g007580.1		Solyc06g007580.1.1	NA	NA	NA	NA	NA		protein_coding	9.9841	7.76892	5.3581	0.542507	0.562487	0.564239	13.8454	3.79133	2.1323e-52	8.19803e-50	up	yes
Solyc11g011500.2	Solyc11g011500.2		Solyc11g011500.2.1	GO:0005216(ion channel activity);GO:0005249(voltage-gated potassium channel activity);GO:0005515(protein binding);GO:0006811(ion transport);GO:0006813(potassium ion transport);GO:0016020(membrane);GO:0016021(integral component of membrane);GO:0034765(regulation of ion transmembrane transport);GO:0055085(transmembrane transport)	NA	NA	NA	NA		protein_coding	66.2975	64.5515	50.1625	19.5969	23.2105	22.9916	2.75098	1.45995	2.34919e-52	8.89293e-50	up	yes
Solyc01g100490.3	CHLN	101248619	Solyc01g100490.3.1	GO:0016740(transferase activity);GO:0030410(nicotianamine synthase activity);GO:0030418(nicotianamine biosynthetic process)	NA	K05953	EC:2.5.1.43	NA	Nicotianamine synthase [Source:UniProtKB/Swiss-Prot;Acc:Q9XGI7]	protein_coding	335.356	286.058	272.647	96.1162	107.739	101.039	2.93236	1.55206	4.8124e-52	1.79415e-49	up	yes
Solyc01g105350.2	Solyc01g105350.2		Solyc01g105350.2.1	GO:0008194(UDP-glycosyltransferase activity)	NA	NA	NA	NA		protein_coding	0.794161	1.02844	0.764513	9.65156	14.5882	11.4248	0.0725402	-3.78507	1.22e-51	4.48049e-49	down	yes
Solyc07g006680.1	Solyc07g006680.1		Solyc07g006680.1.1	GO:0016747(acyltransferase activity, transferring groups other than amino-acyl groups)	00940(Phenylpropanoid biosynthesis);00941(Flavonoid biosynthesis);00945(Stilbenoid, diarylheptanoid and gingerol biosynthesis);01100(Metabolic pathways);01110(Biosynthesis of secondary metabolites)	K13065	EC:2.3.1.133	NA		protein_coding	12.01	9.23671	7.75444	56.3959	80.5519	69.2621	0.140639	-2.82993	2.70508e-51	9.78842e-49	down	yes
Solyc03g031890.3	Solyc03g031890.3		Solyc03g031890.3.1	NA	NA	NA	NA	NA		protein_coding	60.3576	48.5826	33.5779	10.5673	12.7995	11.2023	4.1227	2.04359	2.88762e-51	1.02975e-48	up	yes
Solyc11g069760.1	Solyc11g069760.1		Solyc11g069760.1.1	GO:0005886(plasma membrane);GO:0009705(plant-type vacuole membrane);GO:0015112(nitrate transmembrane transporter activity);GO:0015706(nitrate transmembrane transport);GO:0016021(integral component of membrane);GO:0071249(cellular response to nitrate)	NA	NA	NA	NA		protein_coding	66.4214	69.0855	57.5992	2.35713	6.41663	4.18857	14.8975	3.897	3.21373e-51	1.12967e-48	up	yes
Solyc02g069190.3	Solyc02g069190.3		Solyc02g069190.3.1	GO:0000041(transition metal ion transport);GO:0005385(zinc ion transmembrane transporter activity);GO:0006811(ion transport);GO:0016020(membrane);GO:0016021(integral component of membrane);GO:0030001(metal ion transport);GO:0046873(metal ion transmembrane transporter activity);GO:0055085(transmembrane transport);GO:0071577(zinc ion transmembrane transport);GO:0098662(inorganic cation transmembran…	NA	NA	NA	NA		protein_coding	89.1197	77.8495	76.8213	21.099	24.6957	20.6741	3.66774	1.87489	3.47672e-51	1.2049e-48	up	yes
Solyc04g054730.3	Solyc04g054730.3		Solyc04g054730.3.1	GO:0005887(integral component of plasma membrane);GO:0008271(secondary active sulfate transmembrane transporter activity);GO:0008272(sulfate transport);GO:0015116(sulfate transmembrane transporter activity);GO:0015301(obsolete anion:anion antiporter activity);GO:0016020(membrane);GO:0016021(integral component of membrane);GO:0055085(transmembrane transport);GO:1902358(sulfate transmembrane transp…	NA	NA	NA	NA	Sulfate transporter 2.1-like protein [Source:UniProtKB/TrEMBL;Acc:K4BSM1]	protein_coding	11.2596	12.3506	11.8681	1.98734	2.2847	2.08867	5.57772	2.47968	4.5372e-51	1.55059e-48	up	yes
Solyc07g009260.3	Solyc07g009260.3		Solyc07g009260.3.1	GO:0006952(defense response)	NA	NA	NA	NA		protein_coding	62.791	66.0703	51.3776	3.7642	7.63066	7.27069	9.65623	3.27146	1.67153e-50	5.63421e-48	up	yes
Solyc08g061060.2	Solyc08g061060.2		Solyc08g061060.2.1	NA	NA	NA	NA	NA		protein_coding	10.7239	10.995	10.6777	1.61498	2.11043	1.98511	5.67316	2.50415	2.01123e-50	6.68761e-48	up	yes
Solyc04g071610.3	Solyc04g071610.3		Solyc04g071610.3.1	GO:0005515(protein binding);GO:0005634(nucleus);GO:0008270(zinc ion binding);GO:0009414(response to water deprivation);GO:0010043(response to zinc ion);GO:0032991(protein-containing complex);GO:0042802(identical protein binding)	NA	NA	NA	NA	Fruit-ripening protein [Source:UniProtKB/TrEMBL;Acc:O82575]	protein_coding	68.7893	34.3952	22.7974	724.639	1070.98	1194.32	0.0421353	-4.56883	5.09142e-50	1.67039e-47	down	yes
Solyc07g055060.3	Solyc07g055060.3		Solyc07g055060.3.1	GO:0003824(catalytic activity);GO:0005829(cytosol);GO:0006099(tricarboxylic acid cycle);GO:0008964(phosphoenolpyruvate carboxylase activity);GO:0009507(chloroplast);GO:0015977(carbon fixation);GO:0048046(apoplast);GO:0048366(leaf development)	00620(Pyruvate metabolism);00710(Carbon fixation in photosynthetic organisms);01100(Metabolic pathways);01200(Carbon metabolism)	K01595	EC:4.1.1.31	NA	PPC2 [Source:Projected from Arabidopsis thaliana (AT2G42600) UniProtKB/TrEMBL;Acc:A0A178VV64]	protein_coding	59.1853	53.7176	56.8282	13.9117	13.8211	12.8711	4.18018	2.06356	1.19564e-49	3.87103e-47	up	yes
Solyc12g011300.2	Solyc12g011300.2		Solyc12g011300.2.1	GO:0004364(glutathione transferase activity);GO:0005515(protein binding);GO:0005737(cytoplasm);GO:0006749(glutathione metabolic process)	00480(Glutathione metabolism);01100(Metabolic pathways)	K00799	EC:2.5.1.18	NA		protein_coding	1.28349	0.904862	0.70451	7.4843	9.72798	9.35634	0.108882	-3.19916	3.63021e-49	1.16007e-46	down	yes
Solyc09g091600.3	Solyc09g091600.3		Solyc09g091600.3.1	GO:0005515(protein binding)	NA	NA	NA	NA		protein_coding	49.3818	36.7379	27.0172	8.72357	9.64901	8.357	4.23265	2.08156	4.06395e-49	1.28202e-46	up	yes
Solyc02g077430.3	Solyc02g077430.3		Solyc02g077430.3.1	GO:0006629(lipid metabolic process);GO:0008970(phospholipase A1 activity)	NA	NA	NA	NA		protein_coding	14.8617	13.2094	9.69895	3.03646	3.25508	3.12896	4.00935	2.00337	7.08264e-49	2.20602e-46	up	yes
Solyc02g091260.1	Solyc02g091260.1		Solyc02g091260.1.1	GO:0016021(integral component of membrane)	NA	NA	NA	NA		protein_coding	35.2149	34.3565	29.3182	5.11014	6.91975	6.77686	5.25819	2.39457	1.39149e-48	4.27987e-46	up	yes
Solyc03g119180.1	Solyc03g119180.1		Solyc03g119180.1.1	GO:0016021(integral component of membrane)	NA	NA	NA	NA		protein_coding	31.2777	23.9038	23.5042	1.7892	1.48497	1.0351	18.2596	4.19059	5.29007e-48	1.607e-45	up	yes
Solyc03g115650.3	Solyc03g115650.3		Solyc03g115650.3.1	GO:0003723(RNA binding);GO:0003743(translation initiation factor activity);GO:0003746(translation elongation factor activity);GO:0006412(translation);GO:0006413(translational initiation);GO:0006414(translational elongation);GO:0006452(translational frameshifting);GO:0043022(ribosome binding);GO:0045901(positive regulation of translational elongation);GO:0045905(positive regulation of translationa…	NA	NA	NA	NA	Eukaryotic translation initiation factor 5A-1 [Source:UniProtKB/Swiss-Prot;Acc:Q9AXQ6]	protein_coding	653.012	596.64	530.473	210.708	248.325	232.224	2.5752	1.36468	6.17937e-48	1.85426e-45	up	yes
Solyc02g024050.3	Solyc02g024050.3		Solyc02g024050.3.1	GO:0004324(ferredoxin-NADP+ reductase activity);GO:0009507(chloroplast);GO:0016491(oxidoreductase activity)	00195(Photosynthesis);01100(Metabolic pathways)	K02641	EC:1.18.1.2	NA	Ferredoxin--NADP reductase, chloroplastic [Source:UniProtKB/TrEMBL;Acc:K4B553]	protein_coding	424.283	420.16	399.117	121.891	124.71	123.845	3.35692	1.74714	7.40756e-48	2.19603e-45	up	yes
Solyc07g054270.3	Solyc07g054270.3		Solyc07g054270.3.1	NA	NA	NA	NA	NA		protein_coding	30.621	30.2269	31.9696	5.912	7.0813	6.32261	4.80524	2.26461	2.96939e-47	8.69821e-45	up	yes
Solyc08g007430.2	Solyc08g007430.2		Solyc08g007430.2.1	GO:0006857(oligopeptide transport);GO:0010167(response to nitrate);GO:0015112(nitrate transmembrane transporter activity);GO:0016020(membrane);GO:0016021(integral component of membrane);GO:0022857(transmembrane transporter activity);GO:0055085(transmembrane transport)	NA	NA	NA	NA		protein_coding	163.398	128.568	87.5497	5.72204	10.9068	3.51218	18.843	4.23595	6.75318e-47	1.95493e-44	up	yes
Solyc03g005260.3	Solyc03g005260.3		Solyc03g005260.3.1	GO:0000103(sulfate assimilation);GO:0004020(adenylylsulfate kinase activity);GO:0004781(sulfate adenylyltransferase (ATP) activity)	00230(Purine metabolism);00261(Monobactam biosynthesis);00450(Selenocompound metabolism);00920(Sulfur metabolism);01100(Metabolic pathways);01110(Biosynthesis of secondary metabolites)	K13811	EC:2.7.1.25;EC:2.7.7.4	NA		protein_coding	28.7409	20.4681	20.8783	5.63704	6.85633	6.35746	3.718	1.89453	7.10359e-47	2.03245e-44	up	yes
Solyc08g079430.3	Solyc08g079430.3		Solyc08g079430.3.1	GO:0005507(copper ion binding);GO:0008131(primary amine oxidase activity);GO:0009308(amine metabolic process);GO:0016491(oxidoreductase activity);GO:0046872(metal ion binding);GO:0048038(quinone binding);GO:0052593(tryptamine:oxygen oxidoreductase (deaminating) activity);GO:0052594(aminoacetone:oxygen oxidoreductase(deaminating) activity);GO:0052595(aliphatic amine oxidase activity);GO:0052596(ph…	00260(Glycine, serine and threonine metabolism);00350(Tyrosine metabolism);00360(Phenylalanine metabolism);00410(beta-Alanine metabolism);00950(Isoquinoline alkaloid biosynthesis);00960(Tropane, piperidine and pyridine alkaloid biosynthesis);01100(Metabolic pathways);01110(Biosynthesis of secondary metabolites)	K00276	EC:1.4.3.21	NA	Amine oxidase [Source:UniProtKB/TrEMBL;Acc:K4CNU3]	protein_coding	8.42964	6.75585	4.02566	45.3963	53.4781	50.0947	0.128961	-2.955	9.25876e-47	2.61863e-44	down	yes
Solyc03g005530.1	Solyc03g005530.1		Solyc03g005530.1.1	GO:0005315(inorganic phosphate transmembrane transporter activity);GO:0006817(phosphate ion transport);GO:0016020(membrane);GO:0016021(integral component of membrane);GO:0022857(transmembrane transporter activity);GO:0050896(response to stimulus);GO:0055085(transmembrane transport)	NA	NA	NA	NA	Inorganic phosphate transporter [Source:UniProtKB/TrEMBL;Acc:O22549]	protein_coding	67.1908	56.1913	52.2865	18.0596	17.3119	15.0713	3.48253	1.80014	2.24923e-46	6.28916e-44	up	yes
Solyc06g035720.3	Solyc06g035720.3		Solyc06g035720.3.1	GO:0005515(protein binding);GO:0051087(chaperone binding)	NA	NA	NA	NA		protein_coding	46.546	38.8706	30.514	163.867	190.239	162.69	0.224326	-2.15633	4.28179e-46	1.18379e-43	down	yes
Solyc08g065610.3	Solyc08g065610.3		Solyc08g065610.3.1	GO:0004197(cysteine-type endopeptidase activity);GO:0005773(vacuole);GO:0006508(proteolysis);GO:0006624(vacuolar protein processing);GO:0008233(peptidase activity);GO:0051603(proteolysis involved in protein catabolic process)	NA	NA	NA	NA		protein_coding	33.9745	20.8373	13.6414	265.748	253.701	242.715	0.0898142	-3.47691	6.03932e-46	1.65115e-43	down	yes
Solyc01g059900.3	Solyc01g059900.3		Solyc01g059900.3.1	GO:0016021(integral component of membrane);GO:0048046(apoplast)	NA	NA	NA	NA	Dirigent protein [Source:UniProtKB/TrEMBL;Acc:K4AW97]	protein_coding	3.96464	1.72256	0.890479	72.8686	76.4059	73.3257	0.0295493	-5.08073	6.28867e-46	1.70043e-43	down	yes
Solyc07g054220.1	Solyc07g054220.1		Solyc07g054220.1.1	GO:0003677(DNA binding);GO:0003700(DNA-binding transcription factor activity);GO:0005634(nucleus);GO:0006351(DNA-templated transcription);GO:0006355(regulation of DNA-templated transcription)	NA	NA	NA	ERF		protein_coding	42.197	23.5243	36.8675	1.54499	3.23523	1.72788	15.7633	3.97849	7.18903e-46	1.92275e-43	up	yes
Solyc03g083440.3	Solyc03g083440.3		Solyc03g083440.3.1	GO:0003824(catalytic activity);GO:0005506(iron ion binding);GO:0006537(glutamate biosynthetic process);GO:0006807(nitrogen compound metabolic process);GO:0010181(FMN binding);GO:0015930(glutamate synthase activity);GO:0016040(glutamate synthase (NADH) activity);GO:0016491(oxidoreductase activity);GO:0016638(oxidoreductase activity, acting on the CH-NH2 group of donors);GO:0016639(oxidoreductase a…	NA	NA	NA	NA	Glutamate synthase 1 [NADH], chloroplastic [Source:Projected from Arabidopsis thaliana (AT5G53460) UniProtKB/Swiss-Prot;Acc:Q9LV03]	protein_coding	129.526	145.79	138.037	26.292	33.5725	33.5485	4.42502	2.14568	8.69421e-46	2.30032e-43	up	yes
Solyc02g089140.2	Solyc02g089140.2		Solyc02g089140.2.1	NA	NA	NA	NA	NA		nontranslating_CDS	63.6176	70.0458	48.0372	10.9591	13.0722	15.1711	4.63493	2.21255	1.05193e-45	2.7536e-43	up	yes
Solyc08g079490.3	Solyc08g079490.3		Solyc08g079490.3.1	GO:0003747(translation release factor activity);GO:0006415(translational termination)	NA	NA	NA	NA		protein_coding	61.0503	41.8084	32.9512	10.1452	12.1381	10.5715	4.13364	2.04741	1.48529e-45	3.84707e-43	up	yes
Solyc01g108630.3	Solyc01g108630.3		Solyc01g108630.3.1	GO:0016491(oxidoreductase activity);GO:0020037(heme binding);GO:0051536(iron-sulfur cluster binding)	00910(Nitrogen metabolism);01100(Metabolic pathways)	K00366	EC:1.7.7.1	NA		protein_coding	11.9658	9.09001	8.14607	2.00028	2.83018	2.29894	4.09597	2.03421	1.18642e-44	3.04093e-42	up	yes
Solyc03g111120.3	Solyc03g111120.3		Solyc03g111120.3.1	GO:0003824(catalytic activity);GO:0004474(malate synthase activity);GO:0006097(glyoxylate cycle)	NA	NA	NA	NA		protein_coding	14.0889	12.6893	15.865	2.06678	2.15796	1.71468	7.1797	2.84392	1.59487e-44	4.04572e-42	up	yes
Solyc05g046010.3	Solyc05g046010.3		Solyc05g046010.3.1	GO:0004601(peroxidase activity);GO:0005576(extracellular region);GO:0006979(response to oxidative stress);GO:0009505(plant-type cell wall);GO:0009506(plasmodesma);GO:0020037(heme binding);GO:0042744(hydrogen peroxide catabolic process);GO:0046872(metal ion binding)	00940(Phenylpropanoid biosynthesis);01100(Metabolic pathways);01110(Biosynthesis of secondary metabolites)	K00430	EC:1.11.1.7	NA	Peroxidase [Source:UniProtKB/TrEMBL;Acc:K4C0T4]	protein_coding	120.655	97.0609	67.1445	474.42	574.425	498.237	0.184128	-2.44122	2.28733e-44	5.72222e-42	down	yes
Solyc03g098030.3	Solyc03g098030.3		Solyc03g098030.3.1	GO:0003824(catalytic activity);GO:0004439(phosphatidylinositol-4,5-bisphosphate 5-phosphatase activity);GO:0004445(inositol-polyphosphate 5-phosphatase activity);GO:0016791(phosphatase activity);GO:0034485(phosphatidylinositol-3,4,5-trisphosphate 5-phosphatase activity);GO:0046855(inositol phosphate dephosphorylation);GO:0046856(phosphatidylinositol dephosphorylation)	NA	NA	NA	NA		protein_coding	0.224026	0.032749	0.06114	6.94974	8.33772	8.20674	0.0135316	-6.20752	2.30229e-44	5.72222e-42	down	yes
Solyc10g084680.1	Solyc10g084680.1		Solyc10g084680.1.1	GO:0015098(molybdate ion transmembrane transporter activity);GO:0015689(molybdate ion transport);GO:0016021(integral component of membrane)	NA	NA	NA	NA		protein_coding	22.3468	19.3451	20.4708	3.40197	4.94034	4.31183	4.91244	2.29644	5.57576e-44	1.37197e-41	up	yes
Solyc07g045160.3	Solyc07g045160.3		Solyc07g045160.3.1	GO:0003872(6-phosphofructokinase activity);GO:0005524(ATP binding);GO:0006002(fructose 6-phosphate metabolic process);GO:0006096(glycolytic process)	NA	NA	NA	NA		protein_coding	2.27396	1.50052	1.65924	13.0844	17.2492	14.3797	0.121523	-3.04069	1.69092e-43	4.11949e-41	down	yes
Solyc01g080410.3	Solyc01g080410.3		Solyc01g080410.3.1	GO:0006979(response to oxidative stress);GO:0016671(oxidoreductase activity, acting on a sulfur group of donors, disulfide as acceptor);GO:0030091(protein repair);GO:0033743(peptide-methionine (R)-S-oxide reductase activity);GO:0046872(metal ion binding)	NA	K07305	EC:1.8.4.12	NA	Peptide-methionine (R)-S-oxide reductase [Source:UniProtKB/TrEMBL;Acc:K4AXT5]	protein_coding	32.8258	36.6317	39.2541	4.57032	6.1348	6.13657	6.4549	2.6904	4.29268e-43	1.03555e-40	up	yes
Solyc12g005680.2	Solyc12g005680.2		Solyc12g005680.2.1	GO:0005886(plasma membrane);GO:0006811(ion transport);GO:0006813(potassium ion transport);GO:0015079(potassium ion transmembrane transporter activity);GO:0016020(membrane);GO:0016021(integral component of membrane);GO:0071805(potassium ion transmembrane transport)	NA	NA	NA	NA	Potassium transporter [Source:Projected from Arabidopsis thaliana (AT4G13420) UniProtKB/TrEMBL;Acc:Q53XI1]	protein_coding	2.72712	2.11382	1.40857	14.8824	18.4546	13.5897	0.133176	-2.90859	9.67475e-43	2.31123e-40	down	yes
Solyc09g075210.3	Solyc09g075210.3		Solyc09g075210.3.1	GO:0005739(mitochondrion)	NA	NA	NA	NA	Heat shock protein [Source:UniProtKB/TrEMBL;Acc:Q42475]	protein_coding	2642.99	3418.94	4160.63	405.021	298.743	311.568	10.0682	3.33173	1.04253e-42	2.46659e-40	up	yes
Solyc06g007180.3	Solyc06g007180.3		Solyc06g007180.3.1	GO:0004066(asparagine synthase (glutamine-hydrolyzing) activity);GO:0005524(ATP binding);GO:0005829(cytosol);GO:0006529(asparagine biosynthetic process);GO:0006541(glutamine metabolic process);GO:0009744(response to sucrose);GO:0009749(response to glucose);GO:0009750(response to fructose);GO:0016874(ligase activity);GO:0042803(protein homodimerization activity);GO:0043617(cellular response to suc…	00250(Alanine, aspartate and glutamate metabolism);01100(Metabolic pathways);01110(Biosynthesis of secondary metabolites);01230(Biosynthesis of amino acids)	K01953	EC:6.3.5.4	NA		protein_coding	8.69018	11.5214	9.79176	98.7726	86.8829	91.6057	0.108213	-3.20805	1.08594e-42	2.54481e-40	down	yes
Solyc03g031860.3	PSY1		Solyc03g031860.3.1	GO:0004310(farnesyl-diphosphate farnesyltransferase activity);GO:0004311(farnesyltranstransferase activity);GO:0005515(protein binding);GO:0006696(ergosterol biosynthetic process);GO:0008299(isoprenoid biosynthetic process);GO:0009058(biosynthetic process);GO:0009507(chloroplast);GO:0009536(plastid);GO:0016020(membrane);GO:0016021(integral component of membrane);GO:0016117(carotenoid biosynthetic…	00906(Carotenoid biosynthesis);01100(Metabolic pathways);01110(Biosynthesis of secondary metabolites)	K02291	EC:2.5.1.32	NA	Phytoene synthase 1 [Source:UniProtKB/TrEMBL;Acc:A1Z0Z4]	protein_coding	5.61573	2.91227	3.15351	33.8406	48.7874	43.2152	0.092826	-3.42933	1.41036e-42	3.27391e-40	down	yes
Solyc12g009050.2	Solyc12g009050.2		Solyc12g009050.2.1	NA	NA	NA	NA	NA		nontranslating_CDS	1.99077	2.28958	1.92567	18.0888	16.5468	15.7041	0.123283	-3.01996	1.55979e-42	3.58693e-40	down	yes
Solyc12g014310.2	Solyc12g014310.2		Solyc12g014310.2.1	NA	NA	NA	NA	NA		protein_coding	6.71039	8.49845	4.60442	48.9043	63.4828	63.3082	0.112771	-3.14854	1.62185e-42	3.69511e-40	down	yes
Solyc06g083160.1	Solyc06g083160.1		Solyc06g083160.1.1	NA	NA	NA	NA	NA		protein_coding	6.53381	7.10251	5.12736	0.376582	0.473905	0.231585	17.3405	4.11607	3.78764e-42	8.55033e-40	up	yes
Solyc11g072130.2	Solyc11g072130.2		Solyc11g072130.2.1	NA	NA	NA	NA	NA		protein_coding	3.84439	3.50456	2.41973	19.1743	19.3031	16.4908	0.177715	-2.49236	5.9554e-41	1.33217e-38	down	yes
Solyc02g030480.3	Solyc02g030480.3		Solyc02g030480.3.1	GO:0008270(zinc ion binding);GO:0016491(oxidoreductase activity)	00940(Phenylpropanoid biosynthesis);01100(Metabolic pathways);01110(Biosynthesis of secondary metabolites)	K00083	EC:1.1.1.195	NA		protein_coding	0.597684	0.448655	0.375654	5.17378	6.99951	7.17821	0.0734823	-3.76646	6.00966e-41	1.33219e-38	down	yes
Solyc04g025750.3	Solyc04g025750.3		Solyc04g025750.3.1	GO:0005886(plasma membrane);GO:0016020(membrane);GO:0016021(integral component of membrane);GO:0022857(transmembrane transporter activity)	NA	NA	NA	NA	WAT1-related protein [Source:UniProtKB/TrEMBL;Acc:K4BR19]	protein_coding	106.476	71.8284	46.3728	13.2142	15.9422	12.0813	5.44833	2.44581	6.76396e-41	1.48602e-38	up	yes
Solyc02g082850.3	Solyc02g082850.3		Solyc02g082850.3.1	GO:0005737(cytoplasm);GO:0005829(cytosol);GO:0006535(cysteine biosynthetic process from serine);GO:0009001(serine O-acetyltransferase activity);GO:0016740(transferase activity)	00270(Cysteine and methionine metabolism);00920(Sulfur metabolism);01100(Metabolic pathways);01110(Biosynthesis of secondary metabolites);01200(Carbon metabolism);01230(Biosynthesis of amino acids)	K00640	EC:2.3.1.30	NA		protein_coding	29.9422	22.4418	19.1976	7.34144	8.04837	6.76638	3.23077	1.69188	7.31326e-41	1.59248e-38	up	yes
Solyc02g090630.3	Solyc02g090630.3		Solyc02g090630.3.1	GO:0006629(lipid metabolic process)	NA	NA	NA	NA		protein_coding	12.4647	9.55431	7.37126	42.5629	46.606	46.4021	0.216789	-2.20564	1.08567e-40	2.34334e-38	down	yes
Solyc01g086650.3	Solyc01g086650.3		Solyc01g086650.3.1	GO:0004851(uroporphyrin-III C-methyltransferase activity);GO:0008168(methyltransferase activity);GO:0009507(chloroplast);GO:0019354(siroheme biosynthetic process);GO:0055114(obsolete oxidation-reduction process)	00860(Porphyrin and chlorophyll metabolism);01100(Metabolic pathways);01110(Biosynthesis of secondary metabolites);01240(Biosynthesis of cofactors)	K02303	EC:2.1.1.107	NA	AT5g40850/MHK7_8 [Source:Projected from Arabidopsis thaliana (AT5G40850) UniProtKB/TrEMBL;Acc:Q42606]	protein_coding	92.2487	106.299	123.2	17.2204	17.6865	13.6966	6.61987	2.7268	1.25151e-40	2.67779e-38	up	yes
Solyc02g092550.3	Solyc02g092550.3		Solyc02g092550.3.1	NA	NA	NA	NA	NA		protein_coding	72.9536	85.6996	123.048	9.0754	10.7457	8.84663	9.82642	3.29667	3.92265e-40	8.32076e-38	up	yes
Solyc06g076020.3	Solyc06g076020.3		Solyc06g076020.3.1	GO:0000166(nucleotide binding);GO:0005524(ATP binding);GO:0005737(cytoplasm);GO:0006457(protein folding);GO:0006986(response to unfolded protein);GO:0016887(ATP hydrolysis activity);GO:0031072(heat shock protein binding);GO:0034605(cellular response to heat);GO:0034620(cellular response to unfolded protein);GO:0042026(protein refolding);GO:0044183(protein folding chaperone);GO:0051082(unfolded pr…	03040(Spliceosome);04141(Protein processing in endoplasmic reticulum);04144(Endocytosis)	NA	NA	NA		protein_coding	20.0078	18.3262	20.1032	4.29524	5.02584	5.03958	4.06925	2.02476	3.96036e-40	8.32895e-38	up	yes
Solyc07g064160.3	Solyc07g064160.3		Solyc07g064160.3.1	GO:0005829(cytosol);GO:0009228(thiamine biosynthetic process);GO:0009570(chloroplast stroma);GO:0046872(metal ion binding);GO:0052837(thiazole biosynthetic process)	00730(Thiamine metabolism);01100(Metabolic pathways);01240(Biosynthesis of cofactors)	K03146	EC:2.4.2.60	NA	Thiamine thiazole synthase, chloroplastic [Source:UniProtKB/TrEMBL;Acc:K4CH99]	protein_coding	102.975	90.7157	142.896	14.0399	14.2286	13.9265	7.97689	2.99583	4.31174e-40	8.99108e-38	up	yes
Solyc02g091590.3	Solyc02g091590.3		Solyc02g091590.3.1	GO:0000166(nucleotide binding);GO:0004672(protein kinase activity);GO:0004674(protein serine/threonine kinase activity);GO:0005524(ATP binding);GO:0006468(protein phosphorylation);GO:0016020(membrane);GO:0016021(integral component of membrane);GO:0016301(kinase activity);GO:0016310(phosphorylation);GO:0016740(transferase activity);GO:0098542(defense response to other organism)	NA	NA	NA	NA		protein_coding	5.30069	4.4934	3.30074	20.5795	19.7902	21.5474	0.21149	-2.24134	1.07755e-39	2.22809e-37	down	yes
Solyc08g008380.3	Solyc08g008380.3		Solyc08g008380.3.1	GO:0003677(DNA binding);GO:0005515(protein binding);GO:0005634(nucleus);GO:0006355(regulation of DNA-templated transcription);GO:0009725(response to hormone);GO:0009734(auxin-activated signaling pathway)	NA	NA	NA	NA		protein_coding	10.1506	8.01116	6.08067	34.6054	40.0885	41.2999	0.208998	-2.25844	1.15291e-39	2.36405e-37	down	yes
Solyc04g076880.3	Solyc04g076880.3		Solyc04g076880.3.1	GO:0000166(nucleotide binding);GO:0004611(phosphoenolpyruvate carboxykinase activity);GO:0004612(phosphoenolpyruvate carboxykinase (ATP) activity);GO:0005524(ATP binding);GO:0005829(cytosol);GO:0006094(gluconeogenesis);GO:0016301(kinase activity);GO:0016310(phosphorylation);GO:0016829(lyase activity);GO:0017076(purine nucleotide binding)	00010(Glycolysis / Gluconeogenesis);00020(Citrate cycle (TCA cycle));00620(Pyruvate metabolism);00710(Carbon fixation in photosynthetic organisms);01100(Metabolic pathways);01110(Biosynthesis of secondary metabolites);01200(Carbon metabolism)	K01610	EC:4.1.1.49	NA		protein_coding	150.348	123.531	115.058	52.7874	59.1802	56.8547	2.30383	1.20403	1.24861e-39	2.53912e-37	up	yes
Solyc01g100100.3	Solyc01g100100.3		Solyc01g100100.3.1	NA	NA	NA	NA	NA		protein_coding	61.0003	66.8886	63.6023	12.704	11.5394	13.3685	5.09124	2.34802	1.58158e-39	3.18987e-37	up	yes
Solyc03g005537.1	Solyc03g005537.1		Solyc03g005537.1.1	GO:0016021(integral component of membrane);GO:0022857(transmembrane transporter activity);GO:0055085(transmembrane transport)	NA	NA	NA	NA		protein_coding	67.1581	56.1357	52.9607	18.7367	17.1977	14.6642	3.48339	1.80049	2.0243e-39	4.0496e-37	up	yes
Solyc02g078380.3	Solyc02g078380.3		Solyc02g078380.3.1	NA	NA	NA	NA	NA		protein_coding	117.067	117.16	87.3675	41.9357	49.3035	45.1177	2.35848	1.23785	2.18315e-39	4.33214e-37	up	yes
Solyc05g011940.3	Solyc05g011940.3		Solyc05g011940.3.1	GO:0004497(monooxygenase activity);GO:0005506(iron ion binding);GO:0016705(oxidoreductase activity, acting on paired donors, with incorporation or reduction of molecular oxygen);GO:0020037(heme binding)	NA	NA	NA	NA		protein_coding	2.06913	2.57195	1.60098	24.8866	21.4269	17.6023	0.0976608	-3.35608	2.20128e-39	4.33317e-37	down	yes
Solyc09g074560.3	Solyc09g074560.3		Solyc09g074560.3.1	GO:0005515(protein binding);GO:0005634(nucleus);GO:0008270(zinc ion binding)	NA	NA	NA	NA		protein_coding	1.23625	0.578143	0.815732	11.687	11.9524	11.5106	0.0748257	-3.74032	2.39011e-39	4.66754e-37	down	yes
Solyc04g082120.3	Solyc04g082120.3		Solyc04g082120.3.1	GO:0004175(endopeptidase activity);GO:0004252(serine-type endopeptidase activity);GO:0005737(cytoplasm);GO:0005829(cytosol);GO:0006508(proteolysis);GO:0008236(serine-type peptidase activity);GO:0070008(serine-type exopeptidase activity);GO:0070012(oligopeptidase activity)	NA	K01322	EC:3.4.21.26	NA		protein_coding	22.206	21.5346	15.0502	6.81141	8.17044	7.44237	2.62175	1.39053	5.51461e-39	1.06844e-36	up	yes
Solyc02g083835.1	Solyc02g083835.1		Solyc02g083835.1.1	NA	NA	NA	NA	NA		protein_coding	533.161	506.938	532.005	150.194	148.271	130.389	3.66582	1.87414	9.07137e-39	1.74008e-36	up	yes
Solyc07g009500.2	Solyc07g009500.2		Solyc07g009500.2.1	GO:0008061(chitin binding)	NA	NA	NA	NA		protein_coding	154.652	183.469	123.598	44.1127	40.014	35.3241	3.86535	1.9506	9.12257e-39	1.74008e-36	up	yes
Solyc09g089580.3	Solyc09g089580.3		Solyc09g089580.3.1	GO:0002238(response to molecule of fungal origin);GO:0009693(ethylene biosynthetic process);GO:0009805(coumarin biosynthetic process);GO:0009835(fruit ripening);GO:0016491(oxidoreductase activity);GO:0016706(2-oxoglutarate-dependent dioxygenase activity);GO:0031418(L-ascorbic acid binding);GO:0046872(metal ion binding)	NA	NA	NA	NA		protein_coding	12.7028	8.69487	6.4525	61.3595	62.0154	56.2378	0.155057	-2.68913	2.25863e-38	4.27507e-36	down	yes
Solyc01g006300.3	Solyc01g006300.3		Solyc01g006300.3.1	GO:0004601(peroxidase activity);GO:0005576(extracellular region);GO:0006979(response to oxidative stress);GO:0016491(oxidoreductase activity);GO:0020037(heme binding);GO:0042744(hydrogen peroxide catabolic process);GO:0046872(metal ion binding);GO:0098869(cellular oxidant detoxification)	00940(Phenylpropanoid biosynthesis);01100(Metabolic pathways);01110(Biosynthesis of secondary metabolites)	K00430	EC:1.11.1.7	NA	Peroxidase [Source:UniProtKB/TrEMBL;Acc:K4ASJ6]	protein_coding	3.83153	1.98354	2.24651	26.2574	31.236	24.5263	0.0982882	-3.34684	4.39025e-38	8.24629e-36	down	yes
Solyc12g094410.2	Solyc12g094410.2		Solyc12g094410.2.1	GO:0004672(protein kinase activity);GO:0005524(ATP binding);GO:0006468(protein phosphorylation);GO:0016020(membrane);GO:0055085(transmembrane transport)	NA	NA	NA	NA		protein_coding	4.03119	2.45492	2.13491	17.7701	22.8706	20.1249	0.141873	-2.81732	5.11647e-38	9.53757e-36	down	yes
Solyc03g123400.1	Solyc03g123400.1		Solyc03g123400.1.1	GO:0003700(DNA-binding transcription factor activity);GO:0005634(nucleus);GO:0043565(sequence-specific DNA binding);GO:2000032(regulation of secondary shoot formation)	NA	NA	NA	GRAS		protein_coding	4.33955	3.92903	3.0508	17.164	20.2515	17.7874	0.205051	-2.28595	1.05088e-37	1.9442e-35	down	yes
Solyc09g072610.3	Solyc09g072610.3		Solyc09g072610.3.1	GO:0016021(integral component of membrane);GO:0016614(oxidoreductase activity, acting on CH-OH group of donors);GO:0046577(long-chain-alcohol oxidase activity);GO:0050660(flavin adenine dinucleotide binding)	NA	K17756	EC:1.1.3.20	NA	Long-chain-alcohol oxidase [Source:UniProtKB/TrEMBL;Acc:K4CUT7]	protein_coding	1.05935	1.10344	0.769012	6.67514	7.47317	6.05209	0.145136	-2.78453	2.32574e-37	4.27068e-35	down	yes
Solyc02g083375.1	Solyc02g083375.1		Solyc02g083375.1.1	NA	NA	NA	NA	NA		protein_coding	76.9794	48.1711	29.6811	495.596	487.136	472.509	0.106396	-3.23249	5.29317e-37	9.64769e-35	down	yes
Solyc06g034040.1	Solyc06g034040.1		Solyc06g034040.1.1	GO:0005576(extracellular region);GO:0012511(monolayer-surrounded lipid storage body);GO:0016021(integral component of membrane);GO:0019915(lipid storage);GO:0019953(sexual reproduction)	NA	NA	NA	NA	Oleosin [Source:UniProtKB/TrEMBL;Acc:K4C4M8]	protein_coding	18.3903	20.6363	33.0552	1.15029	0.800023	0.483216	29.6203	4.88851	8.17549e-37	1.47916e-34	up	yes
Solyc02g083790.3	Solyc02g083790.3		Solyc02g083790.3.1	NA	NA	NA	NA	NA		protein_coding	32.5765	28.3587	26.4536	9.16429	10.599	8.50437	3.09147	1.6283	8.57028e-37	1.53927e-34	up	yes
Solyc04g073990.3	Solyc04g073990.3		Solyc04g073990.3.1	GO:0004601(peroxidase activity);GO:0005507(copper ion binding);GO:0005509(calcium ion binding);GO:0005524(ATP binding);GO:0005544(calcium-dependent phospholipid binding);GO:0005618(cell wall);GO:0005737(cytoplasm);GO:0005739(mitochondrion);GO:0005774(vacuolar membrane);GO:0005829(cytosol);GO:0005886(plasma membrane);GO:0006950(response to stress);GO:0006970(response to osmotic stress);GO:0008270(…	NA	NA	NA	NA	Annexin [Source:UniProtKB/TrEMBL;Acc:O81536]	protein_coding	303.811	235.238	228.599	92.1628	110.125	106.278	2.48779	1.31486	9.11921e-37	1.626e-34	up	yes
Solyc04g071615.1	Solyc04g071615.1		Solyc04g071615.1.1	NA	NA	NA	NA	NA		protein_coding	3.65999	3.83197	3.9479	31.5628	56.4115	44.9812	0.0860428	-3.5388	1.4026e-36	2.48291e-34	down	yes
Solyc03g111710.3	Solyc03g111710.3		Solyc03g111710.3.1	GO:0003712(transcription coregulator activity);GO:0004402(histone acetyltransferase activity);GO:0005515(protein binding);GO:0005634(nucleus);GO:0006355(regulation of DNA-templated transcription);GO:0008270(zinc ion binding)	NA	NA	NA	NA		protein_coding	21.9389	17.7653	12.7027	2.92347	4.92454	3.59549	4.57962	2.19523	1.43496e-36	2.52204e-34	up	yes
Solyc09g065660.3	Solyc09g065660.3		Solyc09g065660.3.1	GO:0003700(DNA-binding transcription factor activity);GO:0006355(regulation of DNA-templated transcription);GO:0043565(sequence-specific DNA binding)	NA	NA	NA	NA		protein_coding	5.96215	4.71698	4.72518	0.844157	1.25791	0.867785	5.18689	2.37487	1.69722e-36	2.96182e-34	up	yes
Solyc01g107540.3	Solyc01g107540.3		Solyc01g107540.3.1	NA	NA	NA	NA	NA		protein_coding	27.4514	16.7392	11.3635	147.562	154.848	166.177	0.118557	-3.07635	1.86879e-36	3.23826e-34	down	yes
Solyc04g083140.2	Solyc04g083140.2		Solyc04g083140.2.1	GO:0004497(monooxygenase activity);GO:0005506(iron ion binding);GO:0016020(membrane);GO:0016705(oxidoreductase activity, acting on paired donors, with incorporation or reduction of molecular oxygen);GO:0016709(oxidoreductase activity, acting on paired donors, with incorporation or reduction of molecular oxygen, NAD(P)H as one donor, and incorporation of one atom of oxygen);GO:0020037(heme binding)	00909(Sesquiterpenoid and triterpenoid biosynthesis);01110(Biosynthesis of secondary metabolites)	K15472	EC:1.14.14.151	NA		protein_coding	1.11035	0.964825	0.715198	6.76403	9.2624	7.47002	0.118757	-3.07392	1.88626e-36	3.24569e-34	down	yes
Solyc11g069240.2	Solyc11g069240.2		Solyc11g069240.2.1	GO:0003676(nucleic acid binding);GO:0003700(DNA-binding transcription factor activity);GO:0005634(nucleus)	NA	NA	NA	NA		protein_coding	20.4525	16.9874	11.4945	72.5583	79.0373	76.4972	0.214538	-2.2207	2.35038e-36	4.01621e-34	down	yes
Solyc02g089620.3	Solyc02g089620.3		Solyc02g089620.3.1	GO:0004657(proline dehydrogenase activity);GO:0005739(mitochondrion);GO:0006560(proline metabolic process);GO:0006562(proline catabolic process);GO:0010133(proline catabolic process to glutamate);GO:0016491(oxidoreductase activity);GO:0071949(FAD binding)	00330(Arginine and proline metabolism);01100(Metabolic pathways);01110(Biosynthesis of secondary metabolites)	K00318	EC:1.5.5.2	NA	Proline dehydrogenase [Source:UniProtKB/TrEMBL;Acc:K4BCB3]	protein_coding	2.30972	1.98381	0.941534	15.0321	18.7995	17.5286	0.101928	-3.29438	4.59577e-36	7.79887e-34	down	yes
Solyc06g075650.3	Solyc06g075650.3		Solyc06g075650.3.1	GO:0006833(water transport);GO:0015250(water channel activity);GO:0015267(channel activity);GO:0016020(membrane);GO:0016021(integral component of membrane);GO:0055085(transmembrane transport)	NA	NA	NA	NA	Tonoplast intrinsic protein 12 [Source:UniProtKB/TrEMBL;Acc:K4C9T0]	protein_coding	938.457	993.208	1231.64	168.63	225.919	200.426	5.31672	2.41054	5.20643e-36	8.77462e-34	up	yes
Solyc12g009930.2	Solyc12g009930.2		Solyc12g009930.2.1	GO:0008194(UDP-glycosyltransferase activity)	NA	NA	NA	NA		protein_coding	13.445	13.3691	9.76869	54.6994	71.6956	55.649	0.200956	-2.31505	5.72571e-36	9.58413e-34	down	yes
Solyc02g087090.3	Solyc02g087090.3		Solyc02g087090.3.1	GO:0004601(peroxidase activity);GO:0006979(response to oxidative stress);GO:0020037(heme binding)	NA	NA	NA	NA		protein_coding	37.0573	34.1339	27.5608	124.593	169.609	166.554	0.214326	-2.22212	9.51274e-36	1.58156e-33	down	yes
Solyc04g072780.3	Solyc04g072780.3		Solyc04g072780.3.1	NA	NA	NA	NA	NA		protein_coding	43.2274	30.8141	20.7474	176.976	202.28	184.922	0.168012	-2.57336	1.42104e-35	2.34671e-33	down	yes
Solyc12g009270.1	Solyc12g009270.1		Solyc12g009270.1.1	GO:0004857(enzyme inhibitor activity);GO:0043086(negative regulation of catalytic activity)	NA	NA	NA	NA		protein_coding	8.6232	7.98271	3.84403	60.0484	61.6692	57.0995	0.114362	-3.12832	1.62056e-35	2.65836e-33	down	yes
Solyc02g079170.3	Solyc02g079170.3		Solyc02g079170.3.1	GO:0003954(NADH dehydrogenase activity);GO:0005509(calcium ion binding);GO:0006116(NADH oxidation);GO:0016491(oxidoreductase activity)	NA	K17871	EC:1.6.5.9	NA		protein_coding	3.55875	2.81828	2.51498	12.8454	14.9232	14.2132	0.211807	-2.23918	2.32138e-35	3.78278e-33	down	yes
Solyc01g111570.3	Solyc01g111570.3		Solyc01g111570.3.1	GO:0004672(protein kinase activity);GO:0004675(transmembrane receptor protein serine/threonine kinase activity);GO:0005524(ATP binding);GO:0005886(plasma membrane);GO:0006468(protein phosphorylation)	NA	NA	NA	NA		protein_coding	2.87947	2.05007	1.59862	11.1925	14.171	14.4268	0.164064	-2.60767	2.38954e-35	3.86823e-33	down	yes
Solyc11g040150.2	Solyc11g040150.2		Solyc11g040150.2.1	GO:0016021(integral component of membrane);GO:0016746(acyltransferase activity)	00531(Glycosaminoglycan degradation);01100(Metabolic pathways)	K10532	EC:2.3.1.78	NA		protein_coding	65.1953	49.2857	44.8845	21.9285	24.1807	22.0819	2.33704	1.22468	4.87241e-35	7.83598e-33	up	yes
Solyc12g098840.2	Solyc12g098840.2		Solyc12g098840.2.1	GO:0005524(ATP binding);GO:0016021(integral component of membrane);GO:0055085(transmembrane transport);GO:0140359(ABC-type transporter activity)	NA	NA	NA	NA		protein_coding	1.71101	1.59082	1.017	7.16268	8.37978	7.62669	0.186404	-2.42349	6.69297e-35	1.0694e-32	down	yes
Solyc01g096320.3	Solyc01g096320.3		Solyc01g096320.3.1	GO:0000981(DNA-binding transcription factor activity, RNA polymerase II-specific);GO:0003677(DNA binding);GO:0003700(DNA-binding transcription factor activity);GO:0005634(nucleus);GO:0006355(regulation of DNA-templated transcription);GO:0043565(sequence-specific DNA binding)	NA	NA	NA	NA		protein_coding	3.64445	2.13217	2.01248	20.0689	26.9852	20.4463	0.115393	-3.11537	6.9267e-35	1.0996e-32	down	yes
Solyc01g107670.2	Solyc01g107670.2		Solyc01g107670.2.1	GO:0005515(protein binding)	NA	NA	NA	NA		protein_coding	20.6895	15.3805	12.208	70.1194	77.4469	69.5175	0.222394	-2.16881	9.53333e-35	1.4943e-32	down	yes
Solyc09g014280.1	Solyc09g014280.1		Solyc09g014280.1.1	GO:0016747(acyltransferase activity, transferring groups other than amino-acyl groups)	NA	NA	NA	NA		protein_coding	182.667	146.144	161.724	49.1086	59.7648	49.6846	3.09373	1.62935	9.53447e-35	1.4943e-32	up	yes
Solyc01g107560.3	Solyc01g107560.3		Solyc01g107560.3.1	GO:0008194(UDP-glycosyltransferase activity);GO:0043231(intracellular membrane-bounded organelle);GO:0080043(quercetin 3-O-glucosyltransferase activity);GO:0080044(quercetin 7-O-glucosyltransferase activity)	NA	NA	NA	NA	Glycosyltransferase [Source:UniProtKB/TrEMBL;Acc:K4B2X2]	protein_coding	8.97905	7.21686	5.82629	31.2717	44.3614	40.3942	0.189802	-2.39743	2.21925e-34	3.45613e-32	down	yes
Solyc02g080530.3	Solyc02g080530.3		Solyc02g080530.3.1	GO:0004601(peroxidase activity);GO:0005576(extracellular region);GO:0006979(response to oxidative stress);GO:0009505(plant-type cell wall);GO:0009506(plasmodesma);GO:0020037(heme binding);GO:0042744(hydrogen peroxide catabolic process);GO:0046872(metal ion binding)	00940(Phenylpropanoid biosynthesis);01100(Metabolic pathways);01110(Biosynthesis of secondary metabolites)	K00430	EC:1.11.1.7	NA	Peroxidase [Source:UniProtKB/TrEMBL;Acc:K4B9S4]	protein_coding	303.339	281.478	183.388	982.156	1130.7	1051.05	0.242802	-2.04215	2.60511e-34	4.03153e-32	down	yes
Solyc01g080790.3	Solyc01g080790.3		Solyc01g080790.3.1	NA	NA	NA	NA	NA		protein_coding	4.13503	2.02726	2.01302	27.1643	29.2785	26.8559	0.0981444	-3.34895	3.09346e-34	4.75736e-32	down	yes
Solyc03g096290.3	Solyc03g096290.3		Solyc03g096290.3.1	GO:0005773(vacuole);GO:0005886(plasma membrane);GO:0009414(response to water deprivation);GO:0009506(plasmodesma);GO:0015250(water channel activity);GO:0015267(channel activity);GO:0016020(membrane);GO:0016021(integral component of membrane);GO:0055085(transmembrane transport)	NA	NA	NA	NA		protein_coding	1197.5	1102.6	1449.32	264.428	290.567	251.415	4.64953	2.21708	3.46722e-34	5.29904e-32	up	yes
Solyc08g081530.3	Solyc08g081530.3		Solyc08g081530.3.1	GO:0016491(oxidoreductase activity);GO:0016656(monodehydroascorbate reductase (NADH) activity);GO:0050660(flavin adenine dinucleotide binding)	NA	NA	NA	NA		protein_coding	65.3551	55.9609	38.2857	21.0647	21.4929	21.3366	2.49791	1.32072	4.83588e-34	7.34517e-32	up	yes
Solyc01g111260.2	Solyc01g111260.2		Solyc01g111260.2.1	GO:0006629(lipid metabolic process);GO:0008081(phosphoric diester hydrolase activity)	NA	NA	NA	NA		protein_coding	18.453	17.5873	14.8824	63.0216	81.1329	79.3176	0.227871	-2.13371	9.09182e-34	1.37247e-31	down	yes
Solyc06g048750.3	Solyc06g048750.3		Solyc06g048750.3.1	NA	NA	NA	NA	NA		protein_coding	0.815528	0.855424	0.594726	10.1843	10.1823	15.3127	0.0635011	-3.97707	1.18895e-33	1.78385e-31	down	yes
Solyc10g078590.2	Solyc10g078590.2		Solyc10g078590.2.1	GO:0016021(integral component of membrane)	NA	NA	NA	NA		protein_coding	8.54879	8.61788	6.68095	38.2588	55.7698	45.655	0.170726	-2.55025	1.23484e-33	1.84148e-31	down	yes
Solyc07g022830.3	Solyc07g022830.3		Solyc07g022830.3.1	GO:0016021(integral component of membrane)	NA	NA	NA	NA		protein_coding	29.6708	20.6495	17.0674	6.69117	8.09835	7.40625	3.03606	1.6022	1.24617e-33	1.84719e-31	up	yes
Solyc01g099160.3	Solyc01g099160.3		Solyc01g099160.3.1	GO:0005515(protein binding);GO:0006629(lipid metabolic process);GO:0006631(fatty acid metabolic process);GO:0006633(fatty acid biosynthetic process);GO:0016491(oxidoreductase activity);GO:0016702(oxidoreductase activity, acting on single donors with incorporation of molecular oxygen, incorporation of two atoms of oxygen);GO:0031408(oxylipin biosynthetic process);GO:0046872(metal ion binding);GO:0…	NA	NA	NA	NA		protein_coding	5.46934	5.13078	4.32103	1.90409	1.91721	1.88703	2.61393	1.38622	1.39316e-33	2.05271e-31	up	yes
Solyc03g119610.1	Solyc03g119610.1		Solyc03g119610.1.1	NA	NA	NA	NA	NA		protein_coding	116.86	116.845	107.494	41.1603	38.8791	42.1227	2.793	1.48182	2.25726e-33	3.30607e-31	up	yes
Solyc01g006580.3	Solyc01g006580.3		Solyc01g006580.3.1	NA	NA	NA	NA	NA		protein_coding	8.80403	5.31907	5.00447	35.8256	42.414	40.5173	0.161065	-2.63429	2.64343e-33	3.84877e-31	down	yes
Solyc08g075210.2	Solyc08g075210.2		Solyc08g075210.2.1	GO:0016747(acyltransferase activity, transferring groups other than amino-acyl groups)	NA	NA	NA	NA		protein_coding	0.752774	0.79023	0.797848	8.3263	8.49589	7.3934	0.0966672	-3.37083	3.52036e-33	5.09541e-31	down	yes
Solyc04g010250.3	Solyc04g010250.3		Solyc04g010250.3.1	GO:0016020(membrane)	00940(Phenylpropanoid biosynthesis);01100(Metabolic pathways);01110(Biosynthesis of secondary metabolites)	NA	NA	NA		protein_coding	18.442	13.8905	9.09954	71.2699	79.8278	74.8144	0.183399	-2.44694	4.54819e-33	6.5446e-31	down	yes
Solyc07g008290.3	Solyc07g008290.3		Solyc07g008290.3.1	NA	NA	NA	NA	NA		protein_coding	0.084688	0.094516	0	3.47806	4.74309	3.84077	0.014857	-6.07271	5.35369e-33	7.65889e-31	down	yes
Solyc03g044300.3	Solyc03g044300.3		Solyc03g044300.3.1	GO:0003677(DNA binding);GO:0003700(DNA-binding transcription factor activity);GO:0005634(nucleus);GO:0006351(DNA-templated transcription);GO:0006355(regulation of DNA-templated transcription);GO:0006952(defense response)	NA	NA	NA	NA	APETALA2-like protein [Source:UniProtKB/TrEMBL;Acc:B2ZP48]	protein_coding	4.36219	2.98581	2.73728	17.6697	26.3585	21.8617	0.153062	-2.70781	6.86444e-33	9.76338e-31	down	yes
Solyc02g069490.3	Solyc02g069490.3		Solyc02g069490.3.1	GO:0005737(cytoplasm);GO:0008202(steroid metabolic process);GO:0016020(membrane);GO:0016021(integral component of membrane);GO:0016491(oxidoreductase activity);GO:0016628(oxidoreductase activity, acting on the CH-CH group of donors, NAD or NADP as acceptor);GO:0050614(delta24-sterol reductase activity);GO:0050660(flavin adenine dinucleotide binding);GO:0071949(FAD binding)	00100(Steroid biosynthesis);01100(Metabolic pathways);01110(Biosynthesis of secondary metabolites)	K09828	EC:1.3.1.72	NA	Sterol side chain reductase [Source:UniProtKB/TrEMBL;Acc:A0A0C6G3Q8]	protein_coding	37.6039	34.3001	23.7873	111.799	124.451	117.385	0.270593	-1.8858	8.80047e-33	1.24451e-30	down	yes
Solyc03g112540.3	Solyc03g112540.3		Solyc03g112540.3.1	GO:0016491(oxidoreductase activity)	NA	NA	NA	NA		protein_coding	1.24531	0.988869	0.330278	12.6958	20.5858	15.7143	0.0523402	-4.25594	1.04881e-32	1.47468e-30	down	yes
Solyc01g088660.3	Solyc01g088660.3		Solyc01g088660.3.1	GO:0006355(regulation of DNA-templated transcription);GO:0008270(zinc ion binding)	NA	NA	NA	NA	FCS-Like Zinc finger 3 [Source:Projected from Arabidopsis thaliana (AT2G44670) UniProtKB/Swiss-Prot;Acc:O80506]	protein_coding	47.7653	44.3657	34.8792	154.192	187.94	153.048	0.256493	-1.96301	1.60737e-32	2.24721e-30	down	yes
Solyc02g085180.3	Solyc02g085180.3		Solyc02g085180.3.1	GO:0003824(catalytic activity);GO:0016020(membrane);GO:0016021(integral component of membrane)	NA	NA	NA	NA		protein_coding	6.4818	5.26967	3.27308	24.0396	27.6688	26.9519	0.191006	-2.38831	1.99532e-32	2.77383e-30	down	yes
Solyc05g053860.3	Solyc05g053860.3		Solyc05g053860.3.1	GO:0016021(integral component of membrane);GO:0022857(transmembrane transporter activity);GO:0055085(transmembrane transport)	NA	NA	NA	NA		protein_coding	6.85388	6.2933	4.8717	0.939941	0.770928	0.452121	8.33054	3.05841	2.18443e-32	3.01967e-30	up	yes
Solyc12g006470.2	Solyc12g006470.2		Solyc12g006470.2.1	GO:0003824(catalytic activity);GO:0003867(4-aminobutyrate transaminase activity);GO:0004015(adenosylmethionine-8-amino-7-oxononanoate transaminase activity);GO:0005737(cytoplasm);GO:0008483(transaminase activity);GO:0009102(biotin biosynthetic process);GO:0009448(gamma-aminobutyric acid metabolic process);GO:0016740(transferase activity);GO:0030170(pyridoxal phosphate binding);GO:0034387(4-aminob…	00250(Alanine, aspartate and glutamate metabolism);00650(Butanoate metabolism);01100(Metabolic pathways)	K16871	EC:2.6.1.96	NA		protein_coding	7.80871	3.69395	2.27871	57.39	72.7951	61.265	0.0719841	-3.79618	2.52243e-32	3.46743e-30	down	yes
Solyc11g010270.2	Solyc11g010270.2		Solyc11g010270.2.1	GO:0000981(DNA-binding transcription factor activity, RNA polymerase II-specific);GO:0003677(DNA binding);GO:0003700(DNA-binding transcription factor activity);GO:0005634(nucleus);GO:0006355(regulation of DNA-templated transcription);GO:0043565(sequence-specific DNA binding)	NA	NA	NA	NA		protein_coding	18.5693	23.3884	15.0167	98.7335	114.51	94.9065	0.184892	-2.43524	5.15047e-32	7.0407e-30	down	yes
Solyc11g072310.2	Solyc11g072310.2		Solyc11g072310.2.1	GO:0002238(response to molecule of fungal origin);GO:0009416(response to light stimulus);GO:0009686(gibberellin biosynthetic process);GO:0009805(coumarin biosynthetic process);GO:0009826(unidimensional cell growth);GO:0009908(flower development);GO:0016491(oxidoreductase activity);GO:0016706(2-oxoglutarate-dependent dioxygenase activity);GO:0031418(L-ascorbic acid binding);GO:0045544(gibberellin …	00904(Diterpenoid biosynthesis);01100(Metabolic pathways);01110(Biosynthesis of secondary metabolites)	K05282	EC:1.14.11.12	NA	Gibberellin 20-oxidase-3 [Source:UniProtKB/TrEMBL;Acc:Q9ZPP2]	protein_coding	1.12716	1.03867	0.741859	6.62487	7.39241	8.01157	0.131995	-2.92145	5.70933e-32	7.76154e-30	down	yes
Solyc07g041900.3	Solyc07g041900.3		Solyc07g041900.3.1	GO:0004197(cysteine-type endopeptidase activity);GO:0005615(extracellular space);GO:0005764(lysosome);GO:0005773(vacuole);GO:0006508(proteolysis);GO:0008233(peptidase activity);GO:0008234(cysteine-type peptidase activity);GO:0016787(hydrolase activity);GO:0051603(proteolysis involved in protein catabolic process)	NA	NA	NA	NA		protein_coding	38.5775	28.0261	19.0425	136.892	154.396	150.235	0.193979	-2.36603	7.63955e-32	1.03285e-29	down	yes
Solyc11g045530.2	Solyc11g045530.2		Solyc11g045530.2.1	NA	NA	NA	NA	NA		protein_coding	5.50071	5.76427	5.56064	1.26551	1.35078	1.39076	4.199	2.07005	7.742e-32	1.04098e-29	up	yes
Solyc12g096840.2	Solyc12g096840.2		Solyc12g096840.2.1	GO:0008080(N-acetyltransferase activity)	NA	NA	NA	NA		protein_coding	19.0751	19.3823	16.4338	5.01873	6.44025	5.09126	3.31664	1.72972	8.41118e-32	1.12481e-29	up	yes
Solyc08g079970.1	Solyc08g079970.1		Solyc08g079970.1.1	GO:0004252(serine-type endopeptidase activity);GO:0006508(proteolysis);GO:0008233(peptidase activity);GO:0008236(serine-type peptidase activity);GO:0016787(hydrolase activity)	NA	NA	NA	NA		protein_coding	1.60508	1.48078	1.38986	10.4929	9.39091	7.94192	0.160848	-2.63623	1.0996e-31	1.46252e-29	down	yes
Solyc10g086710.2	Solyc10g086710.2		Solyc10g086710.2.1	NA	NA	NA	NA	NA		protein_coding	68.51	84.8717	90.3578	17.6303	17.633	17.7834	4.59481	2.2	1.30789e-31	1.73022e-29	up	yes
Solyc10g081320.1	Solyc10g081320.1		Solyc10g081320.1.1	GO:0000976(transcription cis-regulatory region binding);GO:0000978(RNA polymerase II cis-regulatory region sequence-specific DNA binding);GO:0000981(DNA-binding transcription factor activity, RNA polymerase II-specific);GO:0003677(DNA binding);GO:0005634(nucleus);GO:0006355(regulation of DNA-templated transcription);GO:0006357(regulation of transcription by RNA polymerase II);GO:0010597(green lea…	NA	NA	NA	MYB		protein_coding	3.09593	3.42	2.48276	18.2615	19.651	16.8486	0.164326	-2.60536	1.75394e-31	2.30789e-29	down	yes
Solyc08g013900.3	Solyc08g013900.3		Solyc08g013900.3.1	GO:0003677(DNA binding);GO:0003700(DNA-binding transcription factor activity);GO:0005515(protein binding);GO:0005634(nucleus);GO:0006351(DNA-templated transcription);GO:0006355(regulation of DNA-templated transcription)	NA	NA	NA	NA		protein_coding	0.058822	0.009685	0.01585	1.35632	1.55652	1.15479	0.0207386	-5.59154	2.98094e-31	3.90154e-29	down	yes
Solyc12g097080.2	Solyc12g097080.2		Solyc12g097080.2.1	GO:0004364(glutathione transferase activity);GO:0005515(protein binding);GO:0005737(cytoplasm);GO:0006749(glutathione metabolic process)	00480(Glutathione metabolism);01100(Metabolic pathways)	K00799	EC:2.5.1.18	NA		protein_coding	161.467	101.918	69.4482	19.5704	28.6259	20.9302	4.81485	2.26749	3.32586e-31	4.32995e-29	up	yes
Solyc06g072220.1	Solyc06g072220.1		Solyc06g072220.1.1	GO:0004866(endopeptidase inhibitor activity)	NA	NA	NA	NA		protein_coding	83.5899	81.3809	64.8524	19.7497	28.9389	28.4031	2.98117	1.57588	5.38403e-31	6.9726e-29	up	yes
Solyc12g099600.2	Solyc12g099600.2		Solyc12g099600.2.1	GO:0004722(protein serine/threonine phosphatase activity);GO:0006470(protein dephosphorylation);GO:0016791(phosphatase activity)	NA	NA	NA	NA		protein_coding	10.6309	9.26475	7.00625	2.88008	3.56302	2.73178	2.93213	1.55195	6.6839e-31	8.61068e-29	up	yes
Solyc12g096310.2	Solyc12g096310.2		Solyc12g096310.2.1	GO:0016021(integral component of membrane)	NA	NA	NA	NA		protein_coding	9.42581	6.67	6.21108	1.47319	1.70609	1.67222	4.59793	2.20098	6.74484e-31	8.64393e-29	up	yes
Solyc10g052490.2	Solyc10g052490.2		Solyc10g052490.2.1	GO:0016491(oxidoreductase activity)	NA	NA	NA	NA		protein_coding	3.23394	3.10286	3.16776	18.7131	25.3691	21.1086	0.145796	-2.77798	9.16183e-31	1.16806e-28	down	yes
Solyc08g008050.3	Solyc08g008050.3		Solyc08g008050.3.1	GO:0005773(vacuole);GO:0005886(plasma membrane);GO:0009414(response to water deprivation);GO:0009506(plasmodesma);GO:0015250(water channel activity);GO:0015267(channel activity);GO:0016020(membrane);GO:0016021(integral component of membrane);GO:0055085(transmembrane transport)	NA	NA	NA	NA		protein_coding	764.12	832.987	821.718	264.382	246.285	235.988	3.23955	1.69579	9.25471e-31	1.17382e-28	up	yes
Solyc10g078270.2	Solyc10g078270.2		Solyc10g078270.2.1	GO:0005886(plasma membrane);GO:0016020(membrane);GO:0016021(integral component of membrane);GO:0022857(transmembrane transporter activity)	NA	NA	NA	NA	WAT1-related protein [Source:UniProtKB/TrEMBL;Acc:K4D269]	protein_coding	1.7941	0.516021	0.60744	17.2421	20.3197	19.1047	0.0514865	-4.27966	1.26526e-30	1.59657e-28	down	yes
Solyc04g077860.3	Solyc04g077860.3		Solyc04g077860.3.1	GO:0010223(secondary shoot formation);GO:0016787(hydrolase activity);GO:1901601(strigolactone biosynthetic process);GO:1902348(cellular response to strigolactone)	NA	NA	NA	NA	Alpha/beta hydrolase, Strigolactone receptor, Strigolactone perception, Reguration of shoot branchin [Source: Projected from Oryza sativa (Os03g0203200)]	protein_coding	11.0274	11.1247	8.08703	3.06467	3.82032	3.59633	2.88506	1.5286	1.32408e-30	1.66226e-28	up	yes
Solyc03g119670.3	Solyc03g119670.3		Solyc03g119670.3.1	GO:0000139(Golgi membrane);GO:0048193(Golgi vesicle transport)	NA	NA	NA	NA		protein_coding	5.03309	3.50074	2.1503	36.4086	27.89	26.1981	0.118061	-3.0824	1.4369e-30	1.79473e-28	down	yes
Solyc04g079210.3	Solyc04g079210.3		Solyc04g079210.3.1	GO:0006629(lipid metabolic process)	NA	NA	NA	NA		protein_coding	0.785515	0.770082	0.615694	3.36903	4.30865	3.72011	0.190501	-2.39213	1.61912e-30	2.01212e-28	down	yes
Solyc10g083880.2	Solyc10g083880.2		Solyc10g083880.2.1	GO:0015250(water channel activity);GO:0015267(channel activity);GO:0016020(membrane);GO:0016021(integral component of membrane);GO:0055085(transmembrane transport)	NA	NA	NA	NA		protein_coding	669.794	499.237	656.997	137.492	182.355	170.886	3.72103	1.8957	2.39375e-30	2.95983e-28	up	yes
Solyc11g011750.2	Solyc11g011750.2		Solyc11g011750.2.1	GO:0003677(DNA binding);GO:0003700(DNA-binding transcription factor activity);GO:0006355(regulation of DNA-templated transcription);GO:0009873(ethylene-activated signaling pathway)	NA	NA	NA	NA		protein_coding	4.24415	4.69605	3.7504	20.6903	21.9682	22.1279	0.195884	-2.35193	2.67465e-30	3.29062e-28	down	yes
Solyc09g082860.3	Solyc09g082860.3		Solyc09g082860.3.1	GO:0000103(sulfate assimilation);GO:0004781(sulfate adenylyltransferase (ATP) activity)	NA	NA	NA	NA		protein_coding	323.308	315.412	364.924	97.0154	99.0262	86.6332	3.55053	1.82803	3.47235e-30	4.25078e-28	up	yes
Solyc06g066820.3	Solyc06g066820.3		Solyc06g066820.3.1	GO:0002238(response to molecule of fungal origin);GO:0009805(coumarin biosynthetic process);GO:0016491(oxidoreductase activity);GO:0016706(2-oxoglutarate-dependent dioxygenase activity);GO:0031418(L-ascorbic acid binding);GO:0046872(metal ion binding)	NA	NA	NA	NA		protein_coding	0.771083	0.784237	0.845465	5.50019	6.82663	7.27091	0.122503	-3.02911	3.95822e-30	4.82159e-28	down	yes
Solyc09g008320.3	Solyc09g008320.3		Solyc09g008320.3.1	GO:0004553(hydrolase activity, hydrolyzing O-glycosyl compounds);GO:0005618(cell wall);GO:0005975(carbohydrate metabolic process);GO:0006073(cellular glucan metabolic process);GO:0010411(xyloglucan metabolic process);GO:0016762(xyloglucan:xyloglucosyl transferase activity);GO:0016998(cell wall macromolecule catabolic process);GO:0042546(cell wall biogenesis);GO:0048046(apoplast);GO:0071555(cell w…	NA	K08235	EC:2.4.1.207	NA	Xyloglucan endotransglucosylase/hydrolase [Source:UniProtKB/TrEMBL;Acc:K4CQM0]	protein_coding	62.8113	48.9854	31.0688	238.086	236.515	239.14	0.200164	-2.32074	4.86897e-30	5.90176e-28	down	yes
Solyc03g112390.3	Solyc03g112390.3		Solyc03g112390.3.1	GO:0005634(nucleus);GO:0030154(cell differentiation);GO:0043565(sequence-specific DNA binding)	NA	NA	NA	NA		protein_coding	1.695	2.10142	1.38262	12.0757	18.3421	11.509	0.123526	-3.01711	6.66988e-30	8.04505e-28	down	yes
Solyc11g066880.2	Solyc11g066880.2		Solyc11g066880.2.1	GO:0005576(extracellular region);GO:0007165(signal transduction);GO:0008083(growth factor activity);GO:0008283(cell population proliferation);GO:0030154(cell differentiation)	NA	NA	NA	NA	Putative phytosulfokine peptide [Source:UniProtKB/TrEMBL;Acc:Q7PCA7]	protein_coding	28.8231	19.6795	16.5753	97.4195	102.56	106.933	0.21204	-2.23759	7.08252e-30	8.5011e-28	down	yes
Solyc03g083400.3	Solyc03g083400.3		Solyc03g083400.3.1	GO:0005515(protein binding);GO:0005634(nucleus)	NA	NA	NA	NA		protein_coding	28.0329	19.4289	13.0987	99.5955	126.763	120.905	0.174393	-2.51958	8.80603e-30	1.05185e-27	down	yes
Solyc07g006160.3	Solyc07g006160.3		Solyc07g006160.3.1	GO:0005524(ATP binding);GO:0005737(cytoplasm);GO:0005739(mitochondrion);GO:0009507(chloroplast);GO:0016887(ATP hydrolysis activity)	NA	NA	NA	NA		protein_coding	4.72802	3.8631	2.81841	15.2274	18.0535	19.8825	0.214613	-2.22019	1.59403e-29	1.89482e-27	down	yes
Solyc11g020670.1	Solyc11g020670.1		Solyc11g020670.1.1	GO:0003700(DNA-binding transcription factor activity);GO:0005634(nucleus);GO:0006351(DNA-templated transcription);GO:0006355(regulation of DNA-templated transcription);GO:0043565(sequence-specific DNA binding)	NA	NA	NA	TCP		protein_coding	172.518	143.508	128.712	72.1546	70.2687	73.0305	2.0642	1.04558	1.62059e-29	1.91712e-27	up	yes
Solyc03g123550.1	Solyc03g123550.1		Solyc03g123550.1.1	GO:0009733(response to auxin)	04075(Plant hormone signal transduction)	NA	NA	NA		protein_coding	6.0652	5.68744	2.7661	45.4751	43.5854	39.6719	0.112782	-3.14839	1.92655e-29	2.26817e-27	down	yes
Solyc12g044330.2	Solyc12g044330.2		Solyc12g044330.2.1	GO:0015250(water channel activity);GO:0015267(channel activity);GO:0016020(membrane);GO:0016021(integral component of membrane);GO:0055085(transmembrane transport)	NA	NA	NA	NA		protein_coding	761.904	855.817	1434.71	135.301	95.2774	90.0675	9.51961	3.2509	2.02838e-29	2.37668e-27	up	yes
Solyc10g055720.2	Solyc10g055720.2		Solyc10g055720.2.1	GO:0004672(protein kinase activity);GO:0005524(ATP binding);GO:0006468(protein phosphorylation)	NA	NA	NA	NA		protein_coding	70.3506	44.0874	32.1362	9.90794	14.5505	10.8257	4.15411	2.05454	2.69597e-29	3.14393e-27	up	yes
Solyc01g008620.3	Solyc01g008620.3		Solyc01g008620.3.1	GO:0004553(hydrolase activity, hydrolyzing O-glycosyl compounds);GO:0005576(extracellular region);GO:0005615(extracellular space);GO:0005975(carbohydrate metabolic process);GO:0006952(defense response);GO:0008152(metabolic process);GO:0016787(hydrolase activity);GO:0016798(hydrolase activity, acting on glycosyl bonds);GO:0042973(glucan endo-1,3-beta-D-glucosidase activity);GO:0046658(anchored com…	NA	NA	NA	NA		protein_coding	24.8796	18.6037	11.0936	98.5357	121.017	103.757	0.168807	-2.56655	3.51661e-29	4.08159e-27	down	yes
Solyc07g061830.1	Solyc07g061830.1		Solyc07g061830.1.1	GO:0016021(integral component of membrane)	NA	NA	NA	NA		protein_coding	0.865664	0.677817	0.340548	11.2353	13.3791	16.9517	0.045326	-4.46352	4.43083e-29	5.11855e-27	down	yes
Solyc01g005500.3	Solyc01g005500.3		Solyc01g005500.3.1	GO:0016491(oxidoreductase activity)	NA	NA	NA	NA		protein_coding	3.30615	2.67457	1.99592	13.5957	13.9983	13.5282	0.193974	-2.36606	4.63989e-29	5.33501e-27	down	yes
Solyc10g085950.2	Solyc10g085950.2		Solyc10g085950.2.1	GO:0005460(UDP-glucose transmembrane transporter activity);GO:0005887(integral component of plasma membrane);GO:0010044(response to aluminum ion);GO:0012506(vesicle membrane)	NA	NA	NA	NA	Bacterial-type ATP binding cassette (ABC) transporter, Al toleranc [Source: Projected from Oryza sativa (Os05g0119000)]	protein_coding	10.1043	10.4121	8.53583	48.945	47.9027	41.8353	0.209486	-2.25507	4.69962e-29	5.37856e-27	down	yes
Solyc09g005500.3	Solyc09g005500.3		Solyc09g005500.3.1	GO:0006952(defense response)	NA	NA	NA	NA		protein_coding	19.7487	12.829	10.6786	73.4525	72.9137	81.6548	0.189703	-2.39818	4.9722e-29	5.66417e-27	down	yes
Solyc07g049560.3	Solyc07g049560.3		Solyc07g049560.3.1	GO:0006470(protein dephosphorylation);GO:0008138(protein tyrosine/serine/threonine phosphatase activity);GO:0016311(dephosphorylation);GO:0016791(phosphatase activity)	NA	NA	NA	NA		protein_coding	21.1664	16.5434	15.4935	6.92192	6.84535	5.77576	2.72237	1.44486	5.41133e-29	6.136e-27	up	yes
Solyc05g012330.3	Solyc05g012330.3		Solyc05g012330.3.1	GO:0016021(integral component of membrane);GO:0022857(transmembrane transporter activity);GO:0071705(nitrogen compound transport)	NA	NA	NA	NA		protein_coding	3.00847	2.19262	1.86737	10.241	10.9838	11.1048	0.218637	-2.19339	6.88073e-29	7.76638e-27	down	yes
Solyc01g100900.3	Solyc01g100900.3		Solyc01g100900.3.1	GO:0016020(membrane);GO:0016021(integral component of membrane);GO:0022857(transmembrane transporter activity)	NA	NA	NA	NA		protein_coding	1.96706	1.26063	1.27562	9.41188	12.933	10.6549	0.136465	-2.8734	9.29033e-29	1.04383e-26	down	yes
Solyc11g065340.2	Solyc11g065340.2		Solyc11g065340.2.1	NA	NA	NA	NA	NA		protein_coding	1.73219	1.76466	1.28208	6.92854	9.29128	7.83245	0.198689	-2.33141	9.60991e-29	1.07482e-26	down	yes
Solyc10g085800.2	Solyc10g085800.2		Solyc10g085800.2.1	NA	NA	NA	NA	NA		protein_coding	2.10174	2.06996	1.45029	8.94278	11.4174	12.1856	0.172741	-2.53331	1.00058e-28	1.11404e-26	down	yes
Solyc01g095530.2	Solyc01g095530.2		Solyc01g095530.2.1	NA	NA	NA	NA	NA		protein_coding	20.907	24.9395	29.6405	4.09149	3.07352	3.03591	7.40002	2.88753	1.06814e-28	1.1839e-26	up	yes
Solyc04g025530.3	Solyc04g025530.3		Solyc04g025530.3.1	GO:0003824(catalytic activity);GO:0004351(glutamate decarboxylase activity);GO:0005829(cytosol);GO:0006536(glutamate metabolic process);GO:0006538(glutamate catabolic process);GO:0016830(carbon-carbon lyase activity);GO:0019752(carboxylic acid metabolic process);GO:0030170(pyridoxal phosphate binding)	00250(Alanine, aspartate and glutamate metabolism);00410(beta-Alanine metabolism);00430(Taurine and hypotaurine metabolism);00650(Butanoate metabolism);01100(Metabolic pathways);01110(Biosynthesis of secondary metabolites)	K01580	EC:4.1.1.15	NA	Glutamate decarboxylase [Source:UniProtKB/TrEMBL;Acc:K4BQZ8]	protein_coding	21.6653	20.6109	20.1282	5.3994	7.29451	7.55442	3.08195	1.62384	1.38187e-28	1.52477e-26	up	yes
Solyc04g005800.3	Solyc04g005800.3		Solyc04g005800.3.1	GO:0000981(DNA-binding transcription factor activity, RNA polymerase II-specific);GO:0003677(DNA binding);GO:0003700(DNA-binding transcription factor activity);GO:0005634(nucleus);GO:0006355(regulation of DNA-templated transcription);GO:0043565(sequence-specific DNA binding)	NA	NA	NA	NA		protein_coding	5.33808	7.38264	5.1741	35.0557	48.1919	36.8648	0.148984	-2.74677	1.41351e-28	1.55272e-26	down	yes
Solyc09g072700.3	Solyc09g072700.3		Solyc09g072700.3.1	GO:0004601(peroxidase activity);GO:0006979(response to oxidative stress);GO:0020037(heme binding);GO:0042744(hydrogen peroxide catabolic process)	NA	NA	NA	NA		protein_coding	33.5053	28.3933	21.3886	89.244	109.955	100.466	0.277935	-1.84718	2.02415e-28	2.21361e-26	down	yes
Solyc08g078460.3	Solyc08g078460.3		Solyc08g078460.3.1	GO:0000166(nucleotide binding);GO:0016491(oxidoreductase activity)	NA	NA	NA	NA		protein_coding	47.6071	39.9471	28.9669	15.4623	18.6503	15.3166	2.35734	1.23716	2.13902e-28	2.32888e-26	up	yes
Solyc06g071920.3	Solyc06g071920.3		Solyc06g071920.3.1	GO:0004365(glyceraldehyde-3-phosphate dehydrogenase (NAD+) (phosphorylating) activity);GO:0005829(cytosol);GO:0006006(glucose metabolic process);GO:0006096(glycolytic process);GO:0016620(oxidoreductase activity, acting on the aldehyde or oxo group of donors, NAD or NADP as acceptor);GO:0050661(NADP binding);GO:0051287(NAD binding)	00010(Glycolysis / Gluconeogenesis);00710(Carbon fixation in photosynthetic organisms);01100(Metabolic pathways);01110(Biosynthesis of secondary metabolites);01200(Carbon metabolism);01230(Biosynthesis of amino acids)	K00134	EC:1.2.1.12	NA	Glyceraldehyde-3-phosphate dehydrogenase [Source:UniProtKB/TrEMBL;Acc:K4C8R4]	protein_coding	277.156	261.277	269.513	102.55	110.266	109.543	2.50636	1.3256	2.90629e-28	3.15032e-26	up	yes
Solyc03g019790.3	Solyc03g019790.3		Solyc03g019790.3.1	GO:0003824(catalytic activity);GO:0004553(hydrolase activity, hydrolyzing O-glycosyl compounds);GO:0004557(alpha-galactosidase activity);GO:0005975(carbohydrate metabolic process);GO:0008152(metabolic process);GO:0009505(plant-type cell wall);GO:0009620(response to fungus);GO:0009911(positive regulation of flower development);GO:0009965(leaf morphogenesis);GO:0015925(galactosidase activity);GO:00…	00052(Galactose metabolism);00561(Glycerolipid metabolism);00600(Sphingolipid metabolism);00603(Glycosphingolipid biosynthesis - globo and isoglobo series);01100(Metabolic pathways)	K07407	EC:3.2.1.22	NA	Alpha-galactosidase [Source:UniProtKB/TrEMBL;Acc:K4BEV1]	protein_coding	14.4497	8.29564	5.88708	58.8734	74.8017	71.1069	0.139819	-2.83837	4.08822e-28	4.41205e-26	down	yes
Solyc07g049160.3	Solyc07g049160.3		Solyc07g049160.3.1	GO:0004525(ribonuclease III activity);GO:0005634(nucleus);GO:0005737(cytoplasm);GO:0006396(RNA processing);GO:0016442(RISC complex);GO:0030422(siRNA processing)	NA	NA	NA	NA		protein_coding	8.53571	5.20275	3.1487	39.4545	58.7109	52.8625	0.111815	-3.16082	4.7697e-28	5.12503e-26	down	yes
Solyc01g094140.3	Solyc01g094140.3		Solyc01g094140.3.1	GO:0004497(monooxygenase activity);GO:0005506(iron ion binding);GO:0016705(oxidoreductase activity, acting on paired donors, with incorporation or reduction of molecular oxygen);GO:0020037(heme binding)	NA	NA	NA	NA		protein_coding	2.77416	1.94344	1.47392	9.67533	11.51	9.37379	0.202608	-2.30324	5.5484e-28	5.93583e-26	down	yes
Solyc11g006710.2	Solyc11g006710.2		Solyc11g006710.2.1	GO:0016020(membrane);GO:0016021(integral component of membrane);GO:0022857(transmembrane transporter activity);GO:0055085(transmembrane transport)	NA	NA	NA	NA		protein_coding	7.08875	6.10589	8.22951	1.35866	1.57704	1.0895	5.32251	2.41211	8.51798e-28	9.0733e-26	up	yes
Solyc08g065500.2	Solyc08g065500.2		Solyc08g065500.2.1	GO:0004722(protein serine/threonine phosphatase activity);GO:0016791(phosphatase activity)	NA	NA	NA	NA		protein_coding	1.15943	0.686459	0.766733	6.06788	6.54201	6.39278	0.137487	-2.86263	9.90685e-28	1.05072e-25	down	yes
Solyc05g015950.3	Solyc05g015950.3		Solyc05g015950.3.1	GO:0004345(glucose-6-phosphate dehydrogenase activity);GO:0006006(glucose metabolic process);GO:0006098(pentose-phosphate shunt);GO:0016614(oxidoreductase activity, acting on CH-OH group of donors);GO:0050661(NADP binding)	00030(Pentose phosphate pathway);00480(Glutathione metabolism);01100(Metabolic pathways);01110(Biosynthesis of secondary metabolites);01200(Carbon metabolism)	K00036	EC:1.1.1.363;EC:1.1.1.49	NA	Glucose-6-phosphate 1-dehydrogenase [Source:UniProtKB/TrEMBL;Acc:K4BYW1]	protein_coding	102.445	68.6652	49.6379	22.2465	26.0427	20.7008	3.19972	1.67795	1.00757e-27	1.06405e-25	up	yes
Solyc08g066660.1	Solyc08g066660.1		Solyc08g066660.1.1	GO:0003677(DNA binding);GO:0003700(DNA-binding transcription factor activity);GO:0005634(nucleus);GO:0006351(DNA-templated transcription);GO:0006355(regulation of DNA-templated transcription)	NA	NA	NA	ERF		protein_coding	11.5555	6.9538	7.87957	54.3532	53.8677	49.6184	0.167188	-2.58046	1.16738e-27	1.22755e-25	down	yes
Solyc03g098490.1	Solyc03g098490.1		Solyc03g098490.1.1	GO:0016021(integral component of membrane)	NA	NA	NA	NA		protein_coding	3.91647	3.68076	3.4628	20.397	27.5657	19.6152	0.163663	-2.6112	1.38947e-27	1.45487e-25	down	yes
Solyc07g005390.3	Solyc07g005390.3		Solyc07g005390.3.1	GO:0008911(lactaldehyde dehydrogenase activity);GO:0016491(oxidoreductase activity);GO:0016620(oxidoreductase activity, acting on the aldehyde or oxo group of donors, NAD or NADP as acceptor)	00010(Glycolysis / Gluconeogenesis);00030(Pentose phosphate pathway);01100(Metabolic pathways);01200(Carbon metabolism)	K00131	EC:1.2.1.9	NA		protein_coding	0.450835	0.210718	0.360742	4.62945	5.06564	4.39028	0.0725785	-3.78431	1.64649e-27	1.71668e-25	down	yes
Solyc11g069940.1	Solyc11g069940.1		Solyc11g069940.1.1	GO:0005623(obsolete cell);GO:0009055(electron transfer activity);GO:0015035(protein-disulfide reductase activity);GO:0045454(cell redox homeostasis)	NA	NA	NA	NA		protein_coding	17.4069	17.0677	24.3492	449.717	221.967	264.971	0.0628021	-3.99304	2.40634e-27	2.49833e-25	down	yes
Solyc02g090120.1	Solyc02g090120.1		Solyc02g090120.1.1	NA	NA	NA	NA	NA		protein_coding	155.442	146.036	111.341	65.839	65.3745	67.2074	2.08053	1.05695	3.3054e-27	3.41734e-25	up	yes
Solyc08g014080.3	Solyc08g014080.3		Solyc08g014080.3.1	GO:0008270(zinc ion binding);GO:0016021(integral component of membrane)	NA	NA	NA	NA		protein_coding	21.7891	20.2969	16.1994	7.16663	6.59841	5.23469	3.0677	1.61716	3.44707e-27	3.54889e-25	up	yes
Solyc04g081230.3	Solyc04g081230.3		Solyc04g081230.3.1	NA	NA	NA	NA	NA		protein_coding	40.6476	32.3227	26.5866	14.0586	16.6991	16.8551	2.09097	1.06417	4.33609e-27	4.44558e-25	up	yes
Solyc05g050890.2	Solyc05g050890.2		Solyc05g050890.2.1	GO:0004601(peroxidase activity);GO:0006979(response to oxidative stress);GO:0020037(heme binding)	NA	NA	NA	NA		protein_coding	5.97865	6.60697	4.89577	30.1442	28.2329	28.1622	0.202005	-2.30753	8.60547e-27	8.78615e-25	down	yes
Solyc07g014580.3	Solyc07g014580.3		Solyc07g014580.3.1	GO:0016747(acyltransferase activity, transferring groups other than amino-acyl groups)	NA	NA	NA	NA		protein_coding	11.0282	10.252	11.3601	51.0464	68.3086	59.3884	0.18261	-2.45316	1.06616e-26	1.08404e-24	down	yes
Solyc04g081590.3	Solyc04g081590.3		Solyc04g081590.3.1	GO:0004672(protein kinase activity);GO:0005515(protein binding);GO:0005524(ATP binding);GO:0006468(protein phosphorylation);GO:0009506(plasmodesma);GO:0010080(regulation of floral meristem growth);GO:0016021(integral component of membrane);GO:0046777(protein autophosphorylation);GO:0048833(specification of floral organ number)	NA	NA	NA	NA		protein_coding	15.4043	15.9187	11.9445	5.7868	7.03435	7.03606	2.17893	1.12362	1.11268e-26	1.12669e-24	up	yes
Solyc02g084980.3	Solyc02g084980.3		Solyc02g084980.3.1	GO:0005737(cytoplasm);GO:0005975(carbohydrate metabolic process);GO:0006012(galactose metabolic process);GO:0016740(transferase activity);GO:0016757(glycosyltransferase activity);GO:0046872(metal ion binding);GO:0047216(inositol 3-alpha-galactosyltransferase activity)	00052(Galactose metabolism);01100(Metabolic pathways)	K18819	EC:2.4.1.123	NA	Hexosyltransferase [Source:UniProtKB/TrEMBL;Acc:K4BB12]	protein_coding	13.0341	9.73205	4.86529	58.5746	75.0889	65.2389	0.13892	-2.84768	1.40384e-26	1.41033e-24	down	yes
Solyc03g083360.3	Solyc03g083360.3		Solyc03g083360.3.1	GO:0004857(enzyme inhibitor activity);GO:0005618(cell wall);GO:0016021(integral component of membrane);GO:0030599(pectinesterase activity);GO:0042545(cell wall modification);GO:0045330(aspartyl esterase activity);GO:0045490(pectin catabolic process);GO:0046910(pectinesterase inhibitor activity)	NA	NA	NA	NA	Pectinesterase [Source:UniProtKB/TrEMBL;Acc:K4BIB2]	protein_coding	2.06427	0.980918	1.40111	11.5756	12.7786	11.8522	0.122805	-3.02556	1.40425e-26	1.41033e-24	down	yes
Solyc11g006890.2	Solyc11g006890.2		Solyc11g006890.2.1	NA	NA	NA	NA	NA		protein_coding	39.0419	30.9919	23.5992	10.4906	14.1777	12.8038	2.49874	1.3212	1.47578e-26	1.47614e-24	up	yes
Solyc10g076710.2	Solyc10g076710.2		Solyc10g076710.2.1	GO:0004435(phosphatidylinositol phospholipase C activity);GO:0005886(plasma membrane);GO:0006629(lipid metabolic process);GO:0007165(signal transduction);GO:0008081(phosphoric diester hydrolase activity);GO:0016020(membrane);GO:0016042(lipid catabolic process);GO:0016787(hydrolase activity);GO:0035556(intracellular signal transduction)	NA	NA	NA	NA		protein_coding	1.04154	0.909404	0.578838	4.48909	6.33647	5.8888	0.151354	-2.72401	2.35122e-26	2.34227e-24	down	yes
Solyc08g081890.3	Solyc08g081890.3		Solyc08g081890.3.1	GO:0005524(ATP binding);GO:0016021(integral component of membrane);GO:0055085(transmembrane transport);GO:0140359(ABC-type transporter activity)	NA	NA	NA	NA		protein_coding	0.296951	0.167778	0.11744	1.83315	2.31703	1.96281	0.0952348	-3.39237	2.46353e-26	2.44426e-24	down	yes
Solyc10g078560.2	Solyc10g078560.2		Solyc10g078560.2.1	GO:0000166(nucleotide binding);GO:0004352(glutamate dehydrogenase (NAD+) activity);GO:0004353(glutamate dehydrogenase [NAD(P)+] activity);GO:0004354(glutamate dehydrogenase (NADP+) activity);GO:0005739(mitochondrion);GO:0005759(mitochondrial matrix);GO:0006520(cellular amino acid metabolic process);GO:0006538(glutamate catabolic process);GO:0016491(oxidoreductase activity);GO:0016639(oxidoreducta…	NA	NA	NA	NA		protein_coding	73.4682	80.1337	69.6427	31.2942	32.9785	33.3764	2.28619	1.19294	2.51349e-26	2.48382e-24	up	yes
Solyc01g090340.2	Solyc01g090340.2		Solyc01g090340.2.1	NA	NA	NA	NA	ERF		nontranslating_CDS	42.7857	35.3864	28.0864	105.903	117.698	117.342	0.311661	-1.68195	3.31742e-26	3.26514e-24	down	yes
Solyc01g010350.3	Solyc01g010350.3		Solyc01g010350.3.1	GO:0016021(integral component of membrane);GO:0022857(transmembrane transporter activity);GO:0055085(transmembrane transport)	NA	NA	NA	NA		protein_coding	1.0019	0.856898	1.11778	11.8847	9.97874	8.916	0.0967065	-3.37024	3.70565e-26	3.63272e-24	down	yes
Solyc10g017510.3	Solyc10g017510.3		Solyc10g017510.3.1	GO:0004497(monooxygenase activity);GO:0005506(iron ion binding);GO:0016020(membrane);GO:0016021(integral component of membrane);GO:0016705(oxidoreductase activity, acting on paired donors, with incorporation or reduction of molecular oxygen);GO:0016709(oxidoreductase activity, acting on paired donors, with incorporation or reduction of molecular oxygen, NAD(P)H as one donor, and incorporation of …	NA	NA	NA	NA		protein_coding	0.748909	0.951857	0.497669	5.66129	5.88304	5.23478	0.131022	-2.93212	4.44789e-26	4.34305e-24	down	yes
Solyc11g011330.2	Solyc11g011330.2		Solyc11g011330.2.1	GO:0008270(zinc ion binding);GO:0016491(oxidoreductase activity)	NA	NA	NA	NA		protein_coding	156.096	175.074	153.732	624.514	732.666	710.593	0.234505	-2.09231	5.80874e-26	5.6494e-24	down	yes
Solyc07g053360.3	Solyc07g053360.3		Solyc07g053360.3.1	NA	NA	NA	NA	NA		protein_coding	2.19353	2.43079	1.9905	0.287178	0.241796	0.150435	9.73614	3.28335	5.83981e-26	5.65726e-24	up	yes
Solyc03g093390.3	Solyc03g093390.3		Solyc03g093390.3.1	GO:0005576(extracellular region);GO:0009653(anatomical structure morphogenesis);GO:0016020(membrane);GO:0016021(integral component of membrane);GO:0019953(sexual reproduction)	NA	NA	NA	NA		protein_coding	90.189	85.1803	58.6367	297.977	272.391	308.724	0.266191	-1.90947	7.37336e-26	7.11485e-24	down	yes
Solyc06g069900.3	Solyc06g069900.3		Solyc06g069900.3.1	GO:0046872(metal ion binding);GO:0051213(dioxygenase activity)	NA	NA	NA	NA		protein_coding	2.415	1.21647	1.23022	11.1579	13.1574	12.3037	0.132764	-2.91306	1.04691e-25	1.00626e-23	down	yes
Solyc09g091580.3	Solyc09g091580.3		Solyc09g091580.3.1	GO:0004672(protein kinase activity);GO:0005524(ATP binding);GO:0006468(protein phosphorylation)	NA	NA	NA	NA		protein_coding	2.5362	2.2102	1.32967	9.35186	9.61392	9.24939	0.215348	-2.21526	1.19272e-25	1.14195e-23	down	yes
Solyc02g068080.3	Solyc02g068080.3		Solyc02g068080.3.1	GO:0005247(voltage-gated chloride channel activity);GO:0006821(chloride transport);GO:0009671(nitrate:proton symporter activity);GO:0009705(plant-type vacuole membrane);GO:0010167(response to nitrate);GO:0015706(nitrate transmembrane transport);GO:0016020(membrane);GO:0016021(integral component of membrane);GO:0055085(transmembrane transport);GO:1902476(chloride transmembrane transport)	NA	NA	NA	NA	Chloride channel protein [Source:UniProtKB/TrEMBL;Acc:K4B7E0]	protein_coding	37.6968	42.6619	41.9888	14.1333	13.7974	13.7211	2.93739	1.55453	1.22124e-25	1.16472e-23	up	yes
Solyc03g080150.3	Solyc03g080150.3		Solyc03g080150.3.1	GO:0004601(peroxidase activity);GO:0005576(extracellular region);GO:0006979(response to oxidative stress);GO:0009505(plant-type cell wall);GO:0009506(plasmodesma);GO:0020037(heme binding);GO:0042744(hydrogen peroxide catabolic process);GO:0046872(metal ion binding)	00940(Phenylpropanoid biosynthesis);01100(Metabolic pathways);01110(Biosynthesis of secondary metabolites)	K00430	EC:1.11.1.7	NA	Peroxidase [Source:UniProtKB/TrEMBL;Acc:K4BHZ1]	protein_coding	37.0966	34.1071	27.7313	104.455	107.587	102.326	0.314712	-1.6679	1.30045e-25	1.23548e-23	down	yes
Solyc12g035400.2	Solyc12g035400.2		Solyc12g035400.2.1	GO:0005886(plasma membrane);GO:0016020(membrane);GO:0016021(integral component of membrane);GO:0022857(transmembrane transporter activity)	NA	NA	NA	NA	WAT1-related protein [Source:UniProtKB/TrEMBL;Acc:K4DE01]	protein_coding	26.3233	17.5303	13.022	80.6428	102.069	92.7468	0.206476	-2.27595	1.33197e-25	1.26056e-23	down	yes
Solyc04g074700.3	Solyc04g074700.3		Solyc04g074700.3.1	GO:0000981(DNA-binding transcription factor activity, RNA polymerase II-specific);GO:0003677(DNA binding);GO:0003700(DNA-binding transcription factor activity);GO:0005634(nucleus);GO:0006355(regulation of DNA-templated transcription);GO:0006357(regulation of transcription by RNA polymerase II);GO:0043565(sequence-specific DNA binding)	NA	NA	NA	NA		protein_coding	1.98502	1.98205	1.62666	9.35023	13.0116	9.78317	0.174015	-2.52271	1.51601e-25	1.42923e-23	down	yes
Solyc04g007400.3	Solyc04g007400.3		Solyc04g007400.3.1	GO:0004672(protein kinase activity);GO:0005524(ATP binding);GO:0006468(protein phosphorylation);GO:0016491(oxidoreductase activity)	NA	NA	NA	NA		protein_coding	21.3468	14.4231	12.0597	60.0755	69.7272	65.5943	0.244782	-2.03043	1.71036e-25	1.60631e-23	down	yes
Solyc06g072210.1	Solyc06g072210.1		Solyc06g072210.1.1	GO:0004866(endopeptidase inhibitor activity)	NA	NA	NA	NA		protein_coding	6.34299	4.86876	4.11815	0.089339	0.401817	0.305477	19.2434	4.26629	1.91681e-25	1.79335e-23	up	yes
Solyc04g077990.3	Solyc04g077990.3		Solyc04g077990.3.1	NA	NA	NA	NA	NA		protein_coding	4.81022	4.85353	5.61604	0.165689	0.457859	0.472415	13.9419	3.80135	2.08428e-25	1.93553e-23	up	yes
Solyc05g052680.1	Solyc05g052680.1		Solyc05g052680.1.1	GO:0016747(acyltransferase activity, transferring groups other than amino-acyl groups)	NA	NA	NA	NA		protein_coding	4.79734	4.86571	3.44828	1.06167	1.03679	0.814817	4.50054	2.1701	2.08451e-25	1.93553e-23	up	yes
Solyc02g093090.1	Solyc02g093090.1		Solyc02g093090.1.1	GO:0005794(Golgi apparatus);GO:0009834(plant-type secondary cell wall biogenesis);GO:0016021(integral component of membrane);GO:0045491(xylan metabolic process);GO:0045492(xylan biosynthetic process)	NA	NA	NA	NA		protein_coding	31.5378	30.8086	21.1865	89.867	117.059	103.594	0.26901	-1.89427	2.21944e-25	2.05307e-23	down	yes
Solyc08g080310.1	Solyc08g080310.1		Solyc08g080310.1.1	GO:0006855(xenobiotic transmembrane transport);GO:0015297(antiporter activity);GO:0016020(membrane);GO:0016021(integral component of membrane);GO:0042910(xenobiotic transmembrane transporter activity);GO:0055085(transmembrane transport);GO:1990961(xenobiotic detoxification by transmembrane export across the plasma membrane)	NA	NA	NA	NA	Protein DETOXIFICATION [Source:UniProtKB/TrEMBL;Acc:K4CP31]	protein_coding	12.8093	8.83921	6.44281	1.82657	2.66971	1.68337	4.54578	2.18453	2.39562e-25	2.20774e-23	up	yes
Solyc02g065520.1	Solyc02g065520.1		Solyc02g065520.1.1	GO:0004672(protein kinase activity);GO:0005524(ATP binding);GO:0006468(protein phosphorylation);GO:0016020(membrane);GO:0016021(integral component of membrane)	NA	NA	NA	NA	Lyk10 [Source:UniProtKB/TrEMBL;Acc:G3KGB1]	protein_coding	0.977681	0.976955	0.819671	5.02046	5.60193	5.97839	0.167119	-2.58105	2.44983e-25	2.24927e-23	down	yes
Solyc07g052960.2	Solyc07g052960.2		Solyc07g052960.2.1	NA	NA	NA	NA	NA		protein_coding	1.9318	1.36307	0.447208	16.3478	21.4146	16.4833	0.0689839	-3.8576	2.86885e-25	2.6242e-23	down	yes
Solyc07g006500.3	Solyc07g006500.3		Solyc07g006500.3.1	GO:0003824(catalytic activity);GO:0004805(trehalose-phosphatase activity);GO:0005737(cytoplasm);GO:0005739(mitochondrion);GO:0005829(cytosol);GO:0005991(trehalose metabolic process);GO:0005992(trehalose biosynthetic process);GO:0070413(trehalose metabolism in response to stress)	00500(Starch and sucrose metabolism);01100(Metabolic pathways);01110(Biosynthesis of secondary metabolites)	K16055	EC:2.4.1.15;EC:3.1.3.12	NA	Trehalose-6-phosphate synthase [Source:UniProtKB/TrEMBL;Acc:A9ZSX8]	protein_coding	11.7508	14.4322	15.0948	3.43834	4.11658	3.55249	3.71624	1.89384	2.96042e-25	2.69793e-23	up	yes
Solyc04g078460.3	Solyc04g078460.3		Solyc04g078460.3.1	GO:0004067(asparaginase activity);GO:0005737(cytoplasm);GO:0008798(beta-aspartyl-peptidase activity);GO:0016787(hydrolase activity);GO:0033345(asparagine catabolic process via L-aspartate);GO:0051604(protein maturation)	00250(Alanine, aspartate and glutamate metabolism);00460(Cyanoamino acid metabolism);01100(Metabolic pathways);01110(Biosynthesis of secondary metabolites)	K13051	EC:3.4.19.5;EC:3.5.1.1	NA		protein_coding	19.0714	17.7653	16.9858	64.0832	70.3674	68.4614	0.26525	-1.91457	3.01498e-25	2.73751e-23	down	yes
Solyc08g006150.3	Solyc08g006150.3		Solyc08g006150.3.1	GO:0003839(gamma-glutamylcyclotransferase activity);GO:0005737(cytoplasm);GO:0006751(glutathione catabolic process)	00480(Glutathione metabolism);01100(Metabolic pathways)	K22596	EC:4.3.2.9	NA	Gamma-glutamylcyclotransferase [Source:UniProtKB/TrEMBL;Acc:K4CIA4]	protein_coding	180.035	140.688	89.0302	42.6599	53.1782	53.1653	2.74996	1.45941	4.44169e-25	4.01809e-23	up	yes
Solyc05g052660.1	Solyc05g052660.1		Solyc05g052660.1.1	NA	NA	NA	NA	NA		protein_coding	18.7462	24.599	34.7058	2.79142	2.9195	2.4286	9.58914	3.2614	5.01871e-25	4.52346e-23	up	yes
Solyc10g005500.3	Solyc10g005500.3		Solyc10g005500.3.1	GO:0006812(cation transport);GO:0008324(cation transmembrane transporter activity);GO:0016021(integral component of membrane);GO:0055085(transmembrane transport)	NA	NA	NA	NA		protein_coding	13.2929	9.12538	7.04728	39.0339	44.6854	42.4541	0.233532	-2.09831	5.11272e-25	4.59137e-23	down	yes
Solyc06g083120.1	Solyc06g083120.1		Solyc06g083120.1.1	NA	NA	NA	NA	NA		protein_coding	54.6919	69.5634	94.1563	9.49817	7.48434	11.4713	7.676	2.94036	5.50769e-25	4.92808e-23	up	yes
Solyc09g065750.3	Solyc09g065750.3		Solyc09g065750.3.1	GO:0005506(iron ion binding);GO:0009507(chloroplast);GO:0010223(secondary shoot formation);GO:0016859(cis-trans isomerase activity);GO:1901601(strigolactone biosynthetic process)	NA	NA	NA	NA	beta-carotene isomerase, Strigolactones biosynthesi [Source: Projected from Oryza sativa (Os11g0587000)]	protein_coding	0.059462	0	0	3.92652	4.85665	5.77151	0.00408542	-7.9353	5.98463e-25	5.33543e-23	down	yes
Solyc03g026230.1	Solyc03g026230.1		Solyc03g026230.1.1	GO:0006855(xenobiotic transmembrane transport);GO:0015297(antiporter activity);GO:0016020(membrane);GO:0016021(integral component of membrane);GO:0042910(xenobiotic transmembrane transporter activity);GO:0055085(transmembrane transport);GO:1990961(xenobiotic detoxification by transmembrane export across the plasma membrane)	NA	NA	NA	NA	Protein DETOXIFICATION [Source:UniProtKB/TrEMBL;Acc:K4BF96]	protein_coding	10.6365	6.55742	5.33604	1.03799	1.59861	0.761686	6.62978	2.72896	8.49953e-25	7.55016e-23	up	yes
Solyc12g006560.2	Solyc12g006560.2		Solyc12g006560.2.1	NA	NA	NA	NA	NA		protein_coding	41.6481	31.0918	28.2421	8.80273	5.55301	5.09139	5.19264	2.37647	8.72289e-25	7.71041e-23	up	yes
Solyc03g078620.1	Solyc03g078620.1		Solyc03g078620.1.1	NA	NA	NA	NA	NA		protein_coding	57.8647	34.9172	18.7898	2.04009	5.27546	2.08364	11.8703	3.56929	8.7426e-25	7.71041e-23	up	yes
Solyc07g052370.3	Solyc07g052370.3		Solyc07g052370.3.1	GO:0004497(monooxygenase activity);GO:0005506(iron ion binding);GO:0016705(oxidoreductase activity, acting on paired donors, with incorporation or reduction of molecular oxygen);GO:0020037(heme binding)	NA	NA	NA	NA		protein_coding	0.578523	0.420976	0.210462	3.91641	5.09371	4.80118	0.0876066	-3.51282	9.70923e-25	8.53233e-23	down	yes
Solyc03g117590.3	Solyc03g117590.3		Solyc03g117590.3.1	NA	NA	NA	NA	NA	Heat shock protein binding protein [Source:UniProtKB/TrEMBL;Acc:E2DDU6]	protein_coding	56.017	74.66	49.3781	16.5425	21.0836	22.8617	2.97671	1.57372	9.87498e-25	8.64711e-23	up	yes
Solyc07g005380.3	Solyc07g005380.3		Solyc07g005380.3.1	GO:0004864(protein phosphatase inhibitor activity);GO:0005634(nucleus);GO:0005737(cytoplasm);GO:0006952(defense response);GO:0009738(abscisic acid-activated signaling pathway);GO:0010427(abscisic acid binding);GO:0038023(signaling receptor activity);GO:0080163(regulation of protein serine/threonine phosphatase activity)	NA	NA	NA	NA		protein_coding	1.06016	0.848507	1.02598	8.46401	8.68275	8.45526	0.114626	-3.125	1.08107e-24	9.43295e-23	down	yes
Solyc03g113280.3	Solyc03g113280.3		Solyc03g113280.3.1	GO:0016021(integral component of membrane)	NA	NA	NA	NA		protein_coding	80.8466	64.3136	40.2492	22.8338	23.4789	21.5998	2.73012	1.44896	1.20307e-24	1.04603e-22	up	yes
Solyc08g014240.3	Solyc08g014240.3		Solyc08g014240.3.1	GO:0003824(catalytic activity);GO:0019752(carboxylic acid metabolic process);GO:0046912(acyltransferase activity, acyl groups converted into alkyl on transfer)	NA	NA	NA	NA		protein_coding	0.620065	0.450384	0.202463	4.72654	6.69111	6.08147	0.0727415	-3.78108	1.23444e-24	1.06953e-22	down	yes
Solyc12g056130.2	Solyc12g056130.2		Solyc12g056130.2.1	GO:0005515(protein binding)	NA	NA	NA	NA		protein_coding	79.8314	75.4191	85.9017	18.2246	27.5643	27.1388	3.30673	1.72541	1.5508e-24	1.33892e-22	up	yes
Solyc02g090450.3	Solyc02g090450.3		Solyc02g090450.3.1	GO:0004601(peroxidase activity);GO:0005576(extracellular region);GO:0006979(response to oxidative stress);GO:0020037(heme binding);GO:0042744(hydrogen peroxide catabolic process);GO:0046872(metal ion binding)	00940(Phenylpropanoid biosynthesis);01100(Metabolic pathways);01110(Biosynthesis of secondary metabolites)	K00430	EC:1.11.1.7	NA	Peroxidase [Source:UniProtKB/TrEMBL;Acc:K4BCJ4]	protein_coding	30.4339	29.1948	22.1655	11.302	10.0043	7.82148	2.80811	1.4896	1.72908e-24	1.48762e-22	up	yes
Solyc11g021060.2	ARPI	543962	Solyc11g021060.2.1	GO:0004867(serine-type endopeptidase inhibitor activity);GO:0010466(negative regulation of peptidase activity);GO:0010951(negative regulation of endopeptidase activity);GO:0030414(peptidase inhibitor activity)	NA	NA	NA	NA	Proteinase inhibitor type-2 TR8 [Source:UniProtKB/Swiss-Prot;Acc:Q43710]	protein_coding	5.97557	4.53238	3.37961	20.7816	32.9034	30.5213	0.164923	-2.60013	1.79132e-24	1.53579e-22	down	yes
Solyc12g005790.2	Solyc12g005790.2		Solyc12g005790.2.1	GO:0004601(peroxidase activity);GO:0005576(extracellular region);GO:0006979(response to oxidative stress);GO:0009505(plant-type cell wall);GO:0009506(plasmodesma);GO:0020037(heme binding);GO:0042744(hydrogen peroxide catabolic process);GO:0046872(metal ion binding)	00940(Phenylpropanoid biosynthesis);01100(Metabolic pathways);01110(Biosynthesis of secondary metabolites)	K00430	EC:1.11.1.7	NA	Peroxidase [Source:UniProtKB/TrEMBL;Acc:K4DBB7]	protein_coding	28.6268	16.1274	10.3725	111.844	161.35	138.065	0.134044	-2.89923	1.87949e-24	1.60579e-22	down	yes
Solyc11g012710.2	Solyc11g012710.2		Solyc11g012710.2.1	GO:0005515(protein binding);GO:0009507(chloroplast)	NA	NA	NA	NA	Tau2 [Source:UniProtKB/TrEMBL;Acc:I2E5L9]	protein_coding	1.60191	1.00617	0.726145	8.70517	9.86709	7.26641	0.12904	-2.95411	2.27817e-24	1.93968e-22	down	yes
Solyc07g054730.1	Solyc07g054730.1		Solyc07g054730.1.1	NA	NA	NA	NA	NA		protein_coding	607.776	655.204	789.075	169.595	185.346	210.445	3.62948	1.85976	2.52935e-24	2.14611e-22	up	yes
Solyc09g073040.3	Solyc09g073040.3		Solyc09g073040.3.1	NA	NA	NA	NA	NA		protein_coding	0.449226	0.460614	0.276744	4.63554	6.07407	4.23667	0.0793899	-3.6549	2.70077e-24	2.28369e-22	down	yes
Solyc09g074290.1	Solyc09g074290.1		Solyc09g074290.1.1	GO:0005515(protein binding)	NA	NA	NA	NA		protein_coding	2.41938	1.81906	1.38408	9.69566	10.1461	9.27755	0.193086	-2.37269	2.94028e-24	2.47769e-22	down	yes
Solyc04g054760.3	Solyc04g054760.3		Solyc04g054760.3.1	NA	NA	NA	NA	NA		protein_coding	4.59812	2.58555	2.1173	18.3909	23.8442	22.6017	0.143452	-2.80136	3.55952e-24	2.98926e-22	down	yes
Solyc02g083850.3	Solyc02g083850.3		Solyc02g083850.3.1	GO:0004672(protein kinase activity);GO:0004683(calmodulin-dependent protein kinase activity);GO:0005509(calcium ion binding);GO:0005524(ATP binding);GO:0005634(nucleus);GO:0005737(cytoplasm);GO:0006468(protein phosphorylation);GO:0009738(abscisic acid-activated signaling pathway);GO:0009931(calcium-dependent protein serine/threonine kinase activity);GO:0018105(peptidyl-serine phosphorylation);GO:…	04626(Plant-pathogen interaction)	K13412	EC:2.7.11.1	NA		protein_coding	6.80064	6.68772	4.46276	2.30112	2.78801	2.34269	2.41544	1.27229	5.03553e-24	4.21443e-22	up	yes
Solyc01g109150.3	Solyc01g109150.3		Solyc01g109150.3.1	NA	NA	NA	NA	NA		protein_coding	3.32423	1.83203	1.18464	14.5011	21.2861	18.428	0.116958	-3.09594	5.06978e-24	4.22871e-22	down	yes
Solyc01g109880.3	Solyc01g109880.3		Solyc01g109880.3.1	GO:0000976(transcription cis-regulatory region binding);GO:0003700(DNA-binding transcription factor activity);GO:0005634(nucleus);GO:0006355(regulation of DNA-templated transcription);GO:0043565(sequence-specific DNA binding);GO:0045893(positive regulation of DNA-templated transcription)	NA	NA	NA	NA	BZIP transcription factor [Source:UniProtKB/TrEMBL;Acc:C0KYN1]	protein_coding	73.376	63.026	36.2707	234.485	274.916	270.757	0.22133	-2.17573	5.87266e-24	4.88184e-22	down	yes
Solyc01g106790.3	Solyc01g106790.3		Solyc01g106790.3.1	GO:0009535(chloroplast thylakoid membrane);GO:0016021(integral component of membrane)	NA	NA	NA	NA		protein_coding	8.51837	4.69807	3.4729	33.6702	44.0353	36.6964	0.145883	-2.77711	6.86308e-24	5.68596e-22	down	yes
Solyc06g084380.3	Solyc06g084380.3		Solyc06g084380.3.1	GO:0003729(mRNA binding);GO:0006402(mRNA catabolic process);GO:0032451(demethylase activity)	NA	NA	NA	NA		protein_coding	11.1478	7.32775	8.49522	1.97395	2.88119	2.63379	3.60142	1.84856	7.2896e-24	6.01906e-22	up	yes
Solyc04g074340.3	Solyc04g074340.3		Solyc04g074340.3.1	GO:0008194(UDP-glycosyltransferase activity)	NA	NA	NA	NA		protein_coding	1.00083	0.97312	0.526918	4.08762	4.98162	4.09629	0.189956	-2.39626	8.18671e-24	6.73719e-22	down	yes
Solyc05g005540.3	Solyc05g005540.3		Solyc05g005540.3.1	GO:0005576(extracellular region);GO:0048046(apoplast);GO:0071555(cell wall organization)	NA	NA	NA	NA		protein_coding	3.39237	2.10901	2.18057	12.0361	15.6733	13.0546	0.18845	-2.40775	1.2242e-23	1.00409e-21	down	yes
Solyc06g076490.3	Solyc06g076490.3		Solyc06g076490.3.1	NA	NA	NA	NA	NA		protein_coding	3.37935	3.49887	3.00769	13.8533	22.0658	17.7145	0.184323	-2.43969	1.26093e-23	1.03078e-21	down	yes
Solyc06g066860.2	Solyc06g066860.2		Solyc06g066860.2.1	NA	NA	NA	NA	NA		protein_coding	84.6993	58.9607	35.831	279.6	373.898	319.111	0.184546	-2.43795	1.37132e-23	1.1173e-21	down	yes
Solyc02g094190.3	Solyc02g094190.3		Solyc02g094190.3.1	GO:0016021(integral component of membrane)	NA	NA	NA	NA		protein_coding	6.99074	4.48923	5.98246	1.59776	1.54207	1.38784	3.85682	1.94741	2.16888e-23	1.7613e-21	up	yes
Solyc08g066880.3	Solyc08g066880.3		Solyc08g066880.3.1	GO:0003824(catalytic activity);GO:0009116(nucleoside metabolic process)	NA	NA	NA	NA		protein_coding	30.9534	37.2215	24.5764	121.607	125.483	123.857	0.250039	-1.99978	2.25574e-23	1.82581e-21	down	yes
Solyc07g008540.3	Solyc07g008540.3		Solyc07g008540.3.1	GO:0005515(protein binding);GO:0005634(nucleus);GO:0006355(regulation of DNA-templated transcription)	NA	NA	NA	NA		protein_coding	0.386365	0.239778	0.375795	3.15734	4.4701	3.46807	0.0903012	-3.46911	2.62515e-23	2.11785e-21	down	yes
Solyc10g079660.2	Solyc10g079660.2		Solyc10g079660.2.1	GO:0003700(DNA-binding transcription factor activity);GO:0006357(regulation of transcription by RNA polymerase II);GO:0046983(protein dimerization activity)	NA	NA	NA	NA		protein_coding	2.33002	1.94765	1.12544	8.11731	10.2859	9.44309	0.194033	-2.36563	3.30986e-23	2.66152e-21	down	yes
Solyc11g065620.2	Solyc11g065620.2		Solyc11g065620.2.1	GO:0000103(sulfate assimilation);GO:0009337(sulfite reductase complex (NADPH));GO:0009532(plastid stroma);GO:0009570(chloroplast stroma);GO:0016002(sulfite reductase activity);GO:0016491(oxidoreductase activity);GO:0020037(heme binding);GO:0042644(chloroplast nucleoid);GO:0046872(metal ion binding);GO:0050311(sulfite reductase (ferredoxin) activity);GO:0051536(iron-sulfur cluster binding);GO:0051…	00920(Sulfur metabolism);01100(Metabolic pathways)	K00392	EC:1.8.7.1	NA	Sulfite reductase [Source:UniProtKB/TrEMBL;Acc:H6WYS2]	protein_coding	87.4457	106.306	86.5285	38.8169	41.4297	36.3896	2.40303	1.26485	4.88564e-23	3.91583e-21	up	yes
Solyc02g064960.3	Solyc02g064960.3		Solyc02g064960.3.1	GO:0003677(DNA binding);GO:0003700(DNA-binding transcription factor activity);GO:0005634(nucleus);GO:0006351(DNA-templated transcription);GO:0006355(regulation of DNA-templated transcription);GO:0006952(defense response)	NA	NA	NA	NA		protein_coding	7.34611	4.61416	4.17762	21.5476	24.5876	24.021	0.230028	-2.12012	5.20755e-23	4.16029e-21	down	yes
Solyc03g097580.3	Solyc03g097580.3		Solyc03g097580.3.1	GO:0016021(integral component of membrane)	NA	NA	NA	NA		protein_coding	4.92857	2.35966	2.06263	21.5014	22.9548	22.1749	0.140338	-2.83302	5.39931e-23	4.29953e-21	down	yes
Solyc02g083380.3	Solyc02g083380.3		Solyc02g083380.3.1	NA	NA	NA	NA	NA		protein_coding	52.6601	66.351	55.7344	338.13	279.096	300.724	0.190365	-2.39316	5.44827e-23	4.32452e-21	down	yes
Solyc09g082060.3	Solyc09g082060.3		Solyc09g082060.3.1	GO:0004124(cysteine synthase activity);GO:0005737(cytoplasm);GO:0006535(cysteine biosynthetic process from serine);GO:0030170(pyridoxal phosphate binding)	00270(Cysteine and methionine metabolism);00920(Sulfur metabolism);01100(Metabolic pathways);01110(Biosynthesis of secondary metabolites);01200(Carbon metabolism);01230(Biosynthesis of amino acids)	K01738	EC:2.5.1.47	NA	Cysteine synthase [Source:UniProtKB/TrEMBL;Acc:K4CVI4]	protein_coding	600.752	657.121	698.336	211.595	252.712	243.391	2.76419	1.46685	6.52247e-23	5.16051e-21	up	yes
Solyc06g062450.3	Solyc06g062450.3		Solyc06g062450.3.1	NA	NA	NA	NA	NA		protein_coding	19.5351	15.2522	11.2096	51.0918	57.8105	53.7121	0.282858	-1.82185	6.89159e-23	5.43508e-21	down	yes
Solyc08g079150.1	Solyc08g079150.1		Solyc08g079150.1.1	GO:0009733(response to auxin)	04075(Plant hormone signal transduction)	NA	NA	NA		protein_coding	8.54503	11.6191	13.8116	0.66314	1.27543	0.473119	14.0879	3.81639	7.57336e-23	5.95368e-21	up	yes
Solyc04g040180.3	Solyc04g040180.3		Solyc04g040180.3.1	GO:0008168(methyltransferase activity)	NA	NA	NA	NA		protein_coding	13.9696	11.9901	8.69307	37.952	51.4214	52.621	0.244043	-2.03479	8.12905e-23	6.37017e-21	down	yes
Solyc02g069200.2	Solyc02g069200.2		Solyc02g069200.2.1	GO:0000041(transition metal ion transport);GO:0005385(zinc ion transmembrane transporter activity);GO:0006811(ion transport);GO:0016020(membrane);GO:0016021(integral component of membrane);GO:0030001(metal ion transport);GO:0046873(metal ion transmembrane transporter activity);GO:0055085(transmembrane transport);GO:0071577(zinc ion transmembrane transport);GO:0098662(inorganic cation transmembran…	NA	NA	NA	NA		protein_coding	20.7228	20.5219	15.6402	9.8571	9.61929	8.91338	2.00371	1.00268	8.22929e-23	6.42825e-21	up	yes
Solyc09g064170.1	Solyc09g064170.1		Solyc09g064170.1.1	GO:0016021(integral component of membrane)	NA	NA	NA	NA		protein_coding	98.8737	109.839	116.514	32.0834	30.5338	32.3256	3.4255	1.77632	8.62096e-23	6.71289e-21	up	yes
Solyc01g081310.3	Solyc01g081310.3		Solyc01g081310.3.1	GO:0004364(glutathione transferase activity);GO:0005515(protein binding);GO:0005737(cytoplasm);GO:0006749(glutathione metabolic process);GO:0016740(transferase activity);GO:0042221(response to chemical)	00480(Glutathione metabolism);01100(Metabolic pathways)	K00799	EC:2.5.1.18	NA	Putative glutathione S-transferase T3 [Source:UniProtKB/TrEMBL;Acc:Q9FT21]	protein_coding	1.74309	2.0917	1.5086	7.10401	7.26702	7.3477	0.246027	-2.02311	9.46076e-23	7.34358e-21	down	yes
Solyc07g056640.1	Solyc07g056640.1		Solyc07g056640.1.1	NA	NA	NA	NA	NA		protein_coding	241.967	347.845	362.536	79.2384	63.6037	65.3504	4.57436	2.19357	1.02514e-22	7.93222e-21	up	yes
Solyc04g064920.3	Solyc04g064920.3		Solyc04g064920.3.1	GO:0005737(cytoplasm);GO:0120009(intermembrane lipid transfer);GO:0120013(lipid transfer activity)	NA	NA	NA	NA		protein_coding	12.1378	9.33435	6.10254	35.7463	44.4083	40.8719	0.22784	-2.13391	1.0745e-22	8.28814e-21	down	yes
Solyc08g068700.1	Solyc08g068700.1		Solyc08g068700.1.1	GO:0006591(ornithine metabolic process);GO:0008080(N-acetyltransferase activity);GO:0016740(transferase activity)	NA	K22246	EC:2.3.1.110	NA	N-hydroxycinnamoyl-CoA:tyramine N-hydroxycinnamoyl transferase THT7-1 [Source:UniProtKB/TrEMBL;Acc:Q8RXB7]	protein_coding	119.869	88.4071	66.862	39.5692	45.3228	40.0949	2.20133	1.13838	1.08598e-22	8.35054e-21	up	yes
Solyc07g043460.3	Solyc07g043460.3		Solyc07g043460.3.1	GO:0004497(monooxygenase activity);GO:0005506(iron ion binding);GO:0016020(membrane);GO:0016021(integral component of membrane);GO:0016491(oxidoreductase activity);GO:0016705(oxidoreductase activity, acting on paired donors, with incorporation or reduction of molecular oxygen);GO:0020037(heme binding);GO:0046872(metal ion binding)	NA	NA	NA	NA		protein_coding	30.6821	31.1724	21.0139	84.9154	112.893	96.8252	0.281259	-1.83003	1.28293e-22	9.83421e-21	down	yes
Solyc04g079050.2	Solyc04g079050.2		Solyc04g079050.2.1	GO:0008194(UDP-glycosyltransferase activity)	NA	NA	NA	NA		protein_coding	3.26026	2.18315	1.64141	10.4016	12.9038	10.9772	0.20666	-2.27467	1.3003e-22	9.93643e-21	down	yes
Solyc03g007760.3	Solyc03g007760.3		Solyc03g007760.3.1	GO:0005524(ATP binding);GO:0016887(ATP hydrolysis activity)	NA	NA	NA	NA		protein_coding	30.7977	29.621	22.618	74.2331	82.5472	83.4492	0.345656	-1.53259	1.30967e-22	9.97701e-21	down	yes
Solyc11g069590.2	Solyc11g069590.2		Solyc11g069590.2.1	GO:0004672(protein kinase activity);GO:0005524(ATP binding);GO:0006468(protein phosphorylation)	NA	NA	NA	NA	NCRK [Source:Projected from Arabidopsis thaliana (AT2G28250) UniProtKB/TrEMBL;Acc:A0A178VW29]	protein_coding	11.08	9.50576	6.12962	32.468	34.8609	31.9553	0.26908	-1.8939	1.36314e-22	1.03523e-20	down	yes
Solyc01g102940.3	Solyc01g102940.3		Solyc01g102940.3.1	GO:0001887(selenium compound metabolic process);GO:0003824(catalytic activity);GO:0005829(cytosol);GO:0008168(methyltransferase activity);GO:0009058(biosynthetic process);GO:0030170(pyridoxal phosphate binding);GO:0030732(methionine S-methyltransferase activity);GO:0046500(S-adenosylmethionine metabolic process)	00450(Selenocompound metabolism);01100(Metabolic pathways)	K08247	EC:2.1.1.12	NA	Methionine S-methyltransferase [Source:UniProtKB/TrEMBL;Acc:K4B1M0]	protein_coding	5.06106	4.19914	3.434	16.5672	16.0096	14.0435	0.27229	-1.87679	1.42178e-22	1.07644e-20	down	yes
Solyc06g007910.3	Solyc06g007910.3		Solyc06g007910.3.1	NA	NA	NA	NA	NA		protein_coding	168.453	207.563	233.492	47.0786	50.7508	62.5536	3.80032	1.92612	1.44527e-22	1.09087e-20	up	yes
Solyc01g094890.3	Solyc01g094890.3		Solyc01g094890.3.1	GO:0016491(oxidoreductase activity)	NA	NA	NA	NA		protein_coding	2.69158	1.55541	1.41561	9.96209	10.9262	9.50837	0.18629	-2.42438	1.45028e-22	1.0913e-20	down	yes
Solyc07g062520.3	Solyc07g062520.3		Solyc07g062520.3.1	GO:0004497(monooxygenase activity);GO:0005506(iron ion binding);GO:0016705(oxidoreductase activity, acting on paired donors, with incorporation or reduction of molecular oxygen);GO:0020037(heme binding)	NA	NA	NA	NA		protein_coding	4.39403	3.93091	2.556	12.8949	16.4586	13.2194	0.255584	-1.96813	1.92452e-22	1.44374e-20	down	yes
Solyc08g080100.3	Solyc08g080100.3		Solyc08g080100.3.1	GO:0000977(RNA polymerase II transcription regulatory region sequence-specific DNA binding);GO:0003677(DNA binding);GO:0003700(DNA-binding transcription factor activity);GO:0005515(protein binding);GO:0005634(nucleus);GO:0006355(regulation of DNA-templated transcription);GO:0009507(chloroplast);GO:0009536(plastid);GO:0015996(chlorophyll catabolic process);GO:0045944(positive regulation of transcr…	NA	NA	NA	NA		protein_coding	0.462876	0.483481	0.486016	3.14196	3.25421	3.10625	0.150738	-2.72989	2.08863e-22	1.56209e-20	down	yes
Solyc02g083980.3	Solyc02g083980.3		Solyc02g083980.3.1	GO:0004553(hydrolase activity, hydrolyzing O-glycosyl compounds);GO:0005975(carbohydrate metabolic process);GO:0008810(cellulase activity);GO:0016021(integral component of membrane);GO:0030245(cellulose catabolic process)	00500(Starch and sucrose metabolism);01100(Metabolic pathways)	K01179	EC:3.2.1.4	NA	Endoglucanase [Source:UniProtKB/TrEMBL;Acc:K4BAR6]	protein_coding	0.41937	0.430247	0.171268	2.92021	3.22368	2.88559	0.113061	-3.14482	2.53618e-22	1.89107e-20	down	yes
Solyc05g006190.1	Solyc05g006190.1		Solyc05g006190.1.1	GO:0016021(integral component of membrane)	NA	NA	NA	NA		protein_coding	45.7749	44.762	48.0486	11.1343	8.65151	12.4883	4.29402	2.10233	2.69115e-22	2.00056e-20	up	yes
Solyc08g074495.1	Solyc08g074495.1		Solyc08g074495.1.1	NA	NA	NA	NA	NA		protein_coding	14.4399	13.1061	13.1625	49.1718	66.9272	61.893	0.22871	-2.12841	2.74277e-22	2.03279e-20	down	yes
Solyc03g120900.2	Solyc03g120900.2		Solyc03g120900.2.1	GO:0005198(structural molecule activity);GO:0005515(protein binding)	NA	NA	NA	NA		protein_coding	16.8236	16.5861	13.7054	6.71829	7.57007	7.31853	2.18056	1.1247	2.81843e-22	2.08259e-20	up	yes
Solyc07g043500.1	Solyc07g043500.1		Solyc07g043500.1.1	GO:0008194(UDP-glycosyltransferase activity);GO:0016758(hexosyltransferase activity);GO:0043231(intracellular membrane-bounded organelle)	NA	NA	NA	NA	Glycosyltransferase [Source:UniProtKB/TrEMBL;Acc:K4CEK8]	protein_coding	56.623	45.3942	29.1166	160.37	235.369	191.596	0.223269	-2.16314	2.86196e-22	2.10842e-20	down	yes
Solyc07g062700.3	Solyc07g062700.3		Solyc07g062700.3.1	GO:0005509(calcium ion binding);GO:0005623(obsolete cell);GO:0006812(cation transport);GO:0006874(cellular calcium ion homeostasis);GO:0008324(cation transmembrane transporter activity);GO:0015369(calcium:proton antiporter activity);GO:0016021(integral component of membrane);GO:0055085(transmembrane transport);GO:0070588(calcium ion transmembrane transport)	NA	NA	NA	NA		protein_coding	47.3386	45.157	44.4455	19.563	15.7883	14.6825	2.73697	1.45258	3.17762e-22	2.33398e-20	up	yes
Solyc01g080020.2	Solyc01g080020.2		Solyc01g080020.2.1	GO:0004190(aspartic-type endopeptidase activity);GO:0006508(proteolysis);GO:0030163(protein catabolic process)	NA	NA	NA	NA		protein_coding	16.0099	10.7254	8.39443	2.98428	3.71407	4.25598	3.20693	1.68119	3.69946e-22	2.70116e-20	up	yes
Solyc12g010430.1	Solyc12g010430.1		Solyc12g010430.1.1	NA	NA	NA	NA	NA		protein_coding	36.6769	39.7732	37.1737	12.6474	13.7773	10.6749	3.06267	1.61479	4.02607e-22	2.93093e-20	up	yes
Solyc11g066420.1	Solyc11g066420.1		Solyc11g066420.1.1	GO:0003676(nucleic acid binding);GO:0010044(response to aluminum ion);GO:0010447(response to acidic pH)	NA	NA	NA	C2H2		protein_coding	3.80897	3.08873	2.44111	12.3913	16.8658	13.873	0.216526	-2.20739	4.20942e-22	3.05537e-20	down	yes
Solyc06g059860.3	Solyc06g059860.3		Solyc06g059860.3.1	NA	NA	NA	NA	NA		protein_coding	1.94651	2.23401	1.33233	9.41093	15.9402	12.641	0.145105	-2.78483	4.23053e-22	3.06166e-20	down	yes
Solyc12g062200.1	Solyc12g062200.1		Solyc12g062200.1.1	NA	NA	NA	NA	NA		protein_coding	9.49976	13.0986	14.8714	0.373828	0.97083	1.10321	15.3071	3.93613	4.79235e-22	3.45808e-20	up	yes
Solyc12g008380.1	Solyc12g008380.1		Solyc12g008380.1.1	GO:0005773(vacuole);GO:0010200(response to chitin)	NA	NA	NA	NA		protein_coding	0.478668	0.378147	0.432973	5.30545	6.93742	5.95429	0.0708785	-3.81851	6.67852e-22	4.80502e-20	down	yes
Solyc06g059870.1	Solyc06g059870.1		Solyc06g059870.1.1	NA	NA	NA	NA	NA		protein_coding	32.3064	34.2096	22.8967	118.465	124.292	149.61	0.227881	-2.13365	8.72113e-22	6.25633e-20	down	yes
Solyc02g078950.3	Solyc02g078950.3		Solyc02g078950.3.1	GO:0004553(hydrolase activity, hydrolyzing O-glycosyl compounds);GO:0005975(carbohydrate metabolic process);GO:0030246(carbohydrate binding)	NA	NA	NA	NA		protein_coding	0.836808	0.965978	0.630106	3.79567	4.28913	4.96783	0.186391	-2.4236	9.35991e-22	6.69506e-20	down	yes
Solyc08g075760.3	Solyc08g075760.3		Solyc08g075760.3.1	GO:0005634(nucleus);GO:0036377(arbuscular mycorrhizal association);GO:0043565(sequence-specific DNA binding)	NA	NA	NA	NA	RMC [Source:UniProtKB/TrEMBL;Acc:K4CMU3]	protein_coding	0.270224	0.289786	0.379759	2.69953	3.98749	3.19469	0.0951018	-3.39438	9.85769e-22	7.03067e-20	down	yes
Solyc07g043490.1	Solyc07g043490.1		Solyc07g043490.1.1	GO:0008194(UDP-glycosyltransferase activity);GO:0016740(transferase activity);GO:0043231(intracellular membrane-bounded organelle);GO:0080043(quercetin 3-O-glucosyltransferase activity);GO:0080044(quercetin 7-O-glucosyltransferase activity)	NA	NA	NA	NA	Glycosyltransferase [Source:UniProtKB/TrEMBL;Acc:K4CEK7]	protein_coding	44.029	32.098	23.4237	122.651	134.785	117.2	0.265726	-1.91199	1.16326e-21	8.27257e-20	down	yes
Solyc07g066310.3	PSBR	778297	Solyc07g066310.3.1	GO:0009507(chloroplast);GO:0009523(photosystem II);GO:0009535(chloroplast thylakoid membrane);GO:0009536(plastid);GO:0009579(thylakoid);GO:0009654(photosystem II oxygen evolving complex);GO:0009735(response to cytokinin);GO:0010270(photosystem II oxygen evolving complex assembly);GO:0015979(photosynthesis);GO:0016020(membrane);GO:0042651(thylakoid membrane)	00195(Photosynthesis)	NA	NA	NA	Photosystem II 10 kDa polypeptide, chloroplastic [Source:UniProtKB/Swiss-Prot;Acc:Q40163]	protein_coding	322.563	445.384	447.634	114.339	118.283	127.036	3.37983	1.75695	1.31254e-21	9.30734e-20	up	yes
Solyc01g091520.3	Solyc01g091520.3		Solyc01g091520.3.1	GO:0003824(catalytic activity);GO:0004165(delta(3)-delta(2)-enoyl-CoA isomerase activity);GO:0004300(enoyl-CoA hydratase activity);GO:0005777(peroxisome);GO:0006635(fatty acid beta-oxidation)	00071(Fatty acid degradation)	K07517	EC:5.3.3.8	NA		protein_coding	30.5007	25.0976	23.1553	12.1481	11.3042	12.2314	2.20699	1.14208	2.60877e-21	1.84458e-19	up	yes
Solyc08g077900.3	Solyc08g077900.3		Solyc08g077900.3.1	GO:0005576(extracellular region)	NA	NA	NA	NA	Expansin-like protein [Source:Projected from Arabidopsis thaliana (AT4G17030) UniProtKB/TrEMBL;Acc:Q0WRS3]	protein_coding	96.2487	57.3075	41.2252	288.715	367.91	342.511	0.19495	-2.35882	2.63418e-21	1.85721e-19	down	yes
Solyc10g012370.3	Solyc10g012370.3		Solyc10g012370.3.1	GO:0004124(cysteine synthase activity);GO:0005737(cytoplasm);GO:0005739(mitochondrion);GO:0006535(cysteine biosynthetic process from serine);GO:0019499(cyanide metabolic process);GO:0030170(pyridoxal phosphate binding);GO:0050017(L-3-cyanoalanine synthase activity)	00270(Cysteine and methionine metabolism);00460(Cyanoamino acid metabolism);00920(Sulfur metabolism);01100(Metabolic pathways);01110(Biosynthesis of secondary metabolites);01200(Carbon metabolism);01230(Biosynthesis of amino acids)	K13034	EC:2.5.1.47;EC:4.4.1.9	NA	Cysteine synthase [Source:UniProtKB/TrEMBL;Acc:K4CYL4]	protein_coding	15.0588	10.9059	8.74797	42.3723	54.825	41.7649	0.249799	-2.00116	3.49881e-21	2.45275e-19	down	yes
Solyc01g060240.3	Solyc01g060240.3		Solyc01g060240.3.1	NA	NA	NA	NA	NA		protein_coding	3.81621	4.19734	3.43687	14.2399	14.4214	16.0464	0.256118	-1.96512	3.64093e-21	2.54513e-19	down	yes
Solyc11g066360.2	Solyc11g066360.2		Solyc11g066360.2.1	NA	NA	NA	NA	NA		protein_coding	3.56207	3.61169	2.40098	10.7411	12.626	11.4429	0.275058	-1.86219	4.28413e-21	2.98627e-19	down	yes
Solyc09g008050.3	Solyc09g008050.3		Solyc09g008050.3.1	GO:0008194(UDP-glycosyltransferase activity);GO:0043231(intracellular membrane-bounded organelle);GO:0080043(quercetin 3-O-glucosyltransferase activity);GO:0080044(quercetin 7-O-glucosyltransferase activity)	NA	NA	NA	NA	Glycosyltransferase [Source:UniProtKB/TrEMBL;Acc:K4CQJ4]	protein_coding	7.04348	4.26801	4.40876	21.1179	26.3842	23.6576	0.220915	-2.17844	4.38957e-21	3.05112e-19	down	yes
Solyc05g008140.3	Solyc05g008140.3		Solyc05g008140.3.1	NA	NA	NA	NA	NA		protein_coding	21.7895	18.2631	14.7809	53.1039	72.3486	62.0599	0.292426	-1.77386	4.53341e-21	3.14223e-19	down	yes
Solyc01g044240.3	Solyc01g044240.3		Solyc01g044240.3.1	NA	NA	NA	NA	NA		protein_coding	21.2182	21.0216	15.0033	4.64316	4.13102	5.75212	3.94065	1.97843	5.23907e-21	3.62114e-19	up	yes
Solyc07g061790.3	Solyc07g061790.3		Solyc07g061790.3.1	GO:0005774(vacuolar membrane);GO:0020037(heme binding)	NA	NA	NA	NA		protein_coding	4.30199	2.79302	2.13758	13.9973	14.197	14.5576	0.215957	-2.21118	5.72232e-21	3.94408e-19	down	yes
Solyc06g067980.3	Solyc06g067980.3		Solyc06g067980.3.1	NA	NA	NA	NA	NA		protein_coding	8.20853	8.70289	7.79947	36.8541	36.3976	46.7578	0.205908	-2.27993	5.92257e-21	4.07069e-19	down	yes
Solyc02g091140.3	Solyc02g091140.3		Solyc02g091140.3.1	GO:0008168(methyltransferase activity)	NA	NA	NA	NA		protein_coding	6.42978	4.30527	3.12286	20.3955	23.6127	20.2331	0.215717	-2.21279	6.0315e-21	4.13401e-19	down	yes
Solyc07g062470.3	Solyc07g062470.3		Solyc07g062470.3.1	NA	NA	NA	NA	NA		protein_coding	8.52414	6.52231	5.27388	28.35	36.5507	28.0284	0.218665	-2.19321	6.47648e-21	4.42667e-19	down	yes
Solyc03g044097.1	Solyc03g044097.1		Solyc03g044097.1.1	GO:0004601(peroxidase activity);GO:0006979(response to oxidative stress);GO:0020037(heme binding);GO:0042744(hydrogen peroxide catabolic process)	NA	NA	NA	NA		protein_coding	33.9337	24.8684	16.7771	90.0191	112.529	101.768	0.248358	-2.00951	6.57914e-21	4.48439e-19	down	yes
Solyc06g051460.3	Solyc06g051460.3		Solyc06g051460.3.1	GO:0005524(ATP binding);GO:0016887(ATP hydrolysis activity)	NA	NA	NA	NA	Protein SMAX1-LIKE 8 [Source:Projected from Arabidopsis thaliana (AT2G40130) UniProtKB/Swiss-Prot;Acc:F4IGZ2]	protein_coding	0.820776	1.1017	0.757213	4.16861	5.68041	4.923	0.181403	-2.46273	6.96075e-21	4.73139e-19	down	yes
Solyc02g079310.2	Solyc02g079310.2		Solyc02g079310.2.1	GO:0005337(nucleoside transmembrane transporter activity);GO:0016021(integral component of membrane);GO:1901642(nucleoside transmembrane transport)	NA	NA	NA	NA		protein_coding	1.75109	1.05877	0.738809	7.87888	6.99116	6.97743	0.162429	-2.62212	7.14409e-21	4.84263e-19	down	yes
Solyc06g061200.1	Solyc06g061200.1		Solyc06g061200.1.1	NA	NA	NA	NA	NA		protein_coding	733.128	456.521	526.897	181.857	105.439	103.035	4.39767	2.13674	7.94452e-21	5.37041e-19	up	yes
Solyc10g080610.1	Solyc10g080610.1		Solyc10g080610.1.1	GO:0005515(protein binding);GO:0080037(negative regulation of cytokinin-activated signaling pathway);GO:2000762(regulation of phenylpropanoid metabolic process)	NA	NA	NA	NA		protein_coding	123.486	63.1613	61.3322	23.8343	29.1238	23.3329	3.25044	1.70063	9.95708e-21	6.69409e-19	up	yes
Solyc07g006710.2	Solyc07g006710.2		Solyc07g006710.2.1	GO:0005576(extracellular region)	NA	NA	NA	NA		protein_coding	9.81885	9.64355	6.76337	29.8848	45.3126	41.7046	0.22434	-2.15624	9.98703e-21	6.69593e-19	down	yes
Solyc10g007570.3	Solyc10g007570.3		Solyc10g007570.3.1	NA	NA	NA	NA	NA		protein_coding	0.024364	0	0	3.868	5.43639	5.10554	0.00169078	-9.2081	1.05241e-20	7.03687e-19	down	yes
Solyc04g057940.3	Solyc04g057940.3		Solyc04g057940.3.1	GO:0004842(ubiquitin-protein transferase activity);GO:0005515(protein binding);GO:0016567(protein ubiquitination)	NA	NA	NA	NA		protein_coding	0.530253	0.65112	0.648287	3.7178	5.16521	3.62022	0.146335	-2.77265	1.05533e-20	7.03726e-19	down	yes
Solyc05g025900.3	Solyc05g025900.3		Solyc05g025900.3.1	NA	NA	NA	NA	NA		protein_coding	56.3972	69.8806	72.8879	21.3582	18.5515	21.6289	3.23643	1.6944	1.11336e-20	7.40413e-19	up	yes
Solyc10g055810.2	CHI9	544148	Solyc10g055810.2.1	GO:0000272(polysaccharide catabolic process);GO:0004568(chitinase activity);GO:0005576(extracellular region);GO:0005618(cell wall);GO:0005773(vacuole);GO:0005975(carbohydrate metabolic process);GO:0006032(chitin catabolic process);GO:0006952(defense response);GO:0008061(chitin binding);GO:0008152(metabolic process);GO:0016787(hydrolase activity);GO:0016798(hydrolase activity, acting on glycosyl b…	00520(Amino sugar and nucleotide sugar metabolism);01100(Metabolic pathways);04016(MAPK signaling pathway - plant)	K20547	EC:3.2.1.14	NA	Basic 30 kDa endochitinase [Source:UniProtKB/Swiss-Prot;Acc:Q05538]	protein_coding	1583.85	1498.36	1637.9	653.542	659.427	715.352	2.3271	1.21853	1.20358e-20	7.98254e-19	up	yes
Solyc01g107080.3	Solyc01g107080.3		Solyc01g107080.3.1	GO:0016747(acyltransferase activity, transferring groups other than amino-acyl groups)	NA	NA	NA	NA		protein_coding	13.4843	10.8167	8.59895	4.25365	5.81912	4.95018	2.18997	1.13091	1.23174e-20	8.14737e-19	up	yes
Solyc02g086300.3	Solyc02g086300.3		Solyc02g086300.3.1	GO:0006541(glutamine metabolic process);GO:0016787(hydrolase activity);GO:0016811(hydrolase activity, acting on carbon-nitrogen (but not peptide) bonds, in linear amides)	NA	NA	NA	NA		protein_coding	8.63092	5.53154	3.85083	1.46233	1.67169	1.50778	3.88066	1.9563	1.41974e-20	9.36574e-19	up	yes
Solyc08g066720.2	Solyc08g066720.2		Solyc08g066720.2.1	GO:0016702(oxidoreductase activity, acting on single donors with incorporation of molecular oxygen, incorporation of two atoms of oxygen)	NA	NA	NA	NA		protein_coding	0.028416	0	0.026752	1.70696	3.74755	2.6732	0.00678764	-7.20287	1.86426e-20	1.22652e-18	down	yes
Solyc05g054210.3	Solyc05g054210.3		Solyc05g054210.3.1	GO:0030001(metal ion transport);GO:0046872(metal ion binding)	NA	NA	NA	NA		protein_coding	6.22778	4.77245	3.96414	16.9212	23.4328	18.9449	0.252355	-1.98647	2.12181e-20	1.39225e-18	down	yes
Solyc05g050870.3	Solyc05g050870.3		Solyc05g050870.3.1	GO:0004601(peroxidase activity);GO:0006979(response to oxidative stress);GO:0020037(heme binding);GO:0042744(hydrogen peroxide catabolic process)	NA	NA	NA	NA		protein_coding	10.8025	8.59602	4.96625	37.5112	40.4235	34.3712	0.21695	-2.20456	2.2028e-20	1.44154e-18	down	yes
Solyc10g005020.3	Solyc10g005020.3		Solyc10g005020.3.1	NA	NA	NA	NA	NA		protein_coding	6.793	5.60883	3.52609	19.1971	26.0476	22.3203	0.235742	-2.08472	2.40182e-20	1.56759e-18	down	yes
Solyc12g099000.2	Solyc12g099000.2		Solyc12g099000.2.1	GO:0000166(nucleotide binding);GO:0004478(methionine adenosyltransferase activity);GO:0005524(ATP binding);GO:0005737(cytoplasm);GO:0005829(cytosol);GO:0006556(S-adenosylmethionine biosynthetic process);GO:0006730(one-carbon metabolic process);GO:0016740(transferase activity);GO:0046872(metal ion binding)	NA	NA	NA	NA		protein_coding	756.4	797.817	1160.35	232.499	238.91	228.355	3.87925	1.95578	2.40815e-20	1.56759e-18	up	yes
Solyc11g008250.2	Solyc11g008250.2		Solyc11g008250.2.1	GO:0005524(ATP binding);GO:0009507(chloroplast)	NA	NA	NA	NA	P-loop containing nucleoside triphosphate hydrolases superfamily protein [Source:Projected from Arabidopsis thaliana (AT3G10420) UniProtKB/TrEMBL;Acc:F4J3R7]	protein_coding	0.932674	1.23846	0.506495	5.64924	7.84984	6.07636	0.136785	-2.87002	2.51239e-20	1.63113e-18	down	yes
Solyc06g008760.1	Solyc06g008760.1		Solyc06g008760.1.1	GO:0005634(nucleus);GO:0005737(cytoplasm);GO:0006995(cellular response to nitrogen starvation);GO:0009055(electron transfer activity);GO:0015035(protein-disulfide reductase activity);GO:0045454(cell redox homeostasis);GO:0097573(glutathione oxidoreductase activity)	NA	NA	NA	NA		protein_coding	1.3166	1.07456	0.403708	13.6946	14.8712	12.978	0.0672753	-3.89378	2.52239e-20	1.63332e-18	down	yes
Solyc03g006490.3	Solyc03g006490.3		Solyc03g006490.3.1	NA	NA	NA	NA	NA		protein_coding	80.6055	58.252	40.7416	21.6007	25.9913	26.96	2.40905	1.26846	2.67868e-20	1.72996e-18	up	yes
Solyc11g005610.1	Solyc11g005610.1		Solyc11g005610.1.1	GO:0003700(DNA-binding transcription factor activity);GO:0005634(nucleus);GO:0043565(sequence-specific DNA binding)	NA	NA	NA	GRAS		protein_coding	0	0	0.023883	3.11279	4.50971	3.53589	0.00214036	-8.86793	3.04376e-20	1.96059e-18	down	yes
Solyc12g013700.2	Solyc12g013700.2		Solyc12g013700.2.1	GO:0005634(nucleus);GO:0005829(cytosol);GO:0005886(plasma membrane);GO:0009506(plasmodesma)	NA	NA	NA	NA		protein_coding	32.9037	30.721	29.6472	11.6444	15.8742	14.9369	2.19693	1.13549	3.1849e-20	2.04615e-18	up	yes
Solyc02g084850.3	TAS14	544056	Solyc02g084850.3.1	GO:0005829(cytosol);GO:0009414(response to water deprivation);GO:0009415(response to water);GO:0009631(cold acclimation);GO:0009737(response to abscisic acid)	NA	NA	NA	NA	Abscisic acid and environmental stress-inducible protein TAS14 [Source:UniProtKB/Swiss-Prot;Acc:P22240]	protein_coding	0.606245	0.228209	0.068072	6.56305	9.435	8.70515	0.0365348	-4.77459	3.2893e-20	2.10772e-18	down	yes
Solyc01g107910.3	Solyc01g107910.3		Solyc01g107910.3.1	GO:0008171(O-methyltransferase activity)	NA	NA	NA	NA	S-adenosyl-L-methionine-dependent methyltransferases superfamily protein [Source:Projected from Arabidopsis thaliana (AT4G34050) TAIR;Acc:AT4G34050]	protein_coding	191.223	179.784	107.504	570.061	654.945	536.178	0.271698	-1.87992	3.45797e-20	2.21005e-18	down	yes
Solyc02g092840.1	Solyc02g092840.1		Solyc02g092840.1.1	GO:0006486(protein glycosylation);GO:0016021(integral component of membrane);GO:0016757(glycosyltransferase activity)	NA	NA	NA	NA		protein_coding	10.6299	6.63867	6.29005	29.083	34.8877	31.9503	0.245604	-2.02559	4.47048e-20	2.84976e-18	down	yes
Solyc09g010940.3	Solyc09g010940.3		Solyc09g010940.3.1	NA	NA	NA	NA	NA		protein_coding	52.2609	44.2184	21.1726	187.112	234.059	197.767	0.190087	-2.39527	5.02454e-20	3.19467e-18	down	yes
Solyc03g042560.2	Solyc03g042560.2		Solyc03g042560.2.1	GO:0003824(catalytic activity);GO:0005737(cytoplasm);GO:0006511(ubiquitin-dependent protein catabolic process);GO:0006559(L-phenylalanine catabolic process);GO:0007275(multicellular organism development);GO:0008270(zinc ion binding);GO:0016841(ammonia-lyase activity)	NA	NA	NA	NA		protein_coding	1.92228	2.42359	1.74215	0.400356	0.415853	0.535362	4.5044	2.17133	6.0619e-20	3.84431e-18	up	yes
Solyc07g008620.1	EIX1		Solyc07g008620.1.1	GO:0005515(protein binding);GO:0005886(plasma membrane);GO:0006952(defense response);GO:0016020(membrane);GO:0016021(integral component of membrane);GO:0050832(defense response to fungus)	04626(Plant-pathogen interaction)	NA	NA	NA	Receptor-like protein EIX1 [Source:UniProtKB/Swiss-Prot;Acc:Q6JN47]	protein_coding	16.3292	17.7583	14.5054	6.90561	8.05997	8.64524	2.05808	1.0413	6.44637e-20	4.07762e-18	up	yes
Solyc08g067700.1	Solyc08g067700.1		Solyc08g067700.1.1	GO:0016021(integral component of membrane)	NA	NA	NA	NA		protein_coding	2.09947	1.38127	0.854706	13.8126	11.7481	10.4174	0.120502	-3.05287	6.6733e-20	4.21034e-18	down	yes
Solyc06g011350.3	Solyc06g011350.3		Solyc06g011350.3.1	GO:0005773(vacuole);GO:0005886(plasma membrane);GO:0006833(water transport);GO:0009414(response to water deprivation);GO:0009506(plasmodesma);GO:0015250(water channel activity);GO:0015267(channel activity);GO:0016020(membrane);GO:0016021(integral component of membrane);GO:0055085(transmembrane transport)	NA	NA	NA	NA	Aquaporin [Source:UniProtKB/TrEMBL;Acc:E7EC27]	protein_coding	1451.14	1158.36	1295.78	594.814	659.37	642.713	2.05877	1.04178	6.69066e-20	4.21049e-18	up	yes
Solyc07g049550.3	ACO4	543506	Solyc07g049550.3.1	GO:0002238(response to molecule of fungal origin);GO:0009620(response to fungus);GO:0009651(response to salt stress);GO:0009693(ethylene biosynthetic process);GO:0009727(detection of ethylene stimulus);GO:0009735(response to cytokinin);GO:0009805(coumarin biosynthetic process);GO:0009815(1-aminocyclopropane-1-carboxylate oxidase activity);GO:0009835(fruit ripening);GO:0010030(positive regulation …	00270(Cysteine and methionine metabolism);01100(Metabolic pathways);01110(Biosynthesis of secondary metabolites)	K05933	EC:1.14.17.4	NA	1-aminocyclopropane-1-carboxylate oxidase 4 [Source:UniProtKB/Swiss-Prot;Acc:P24157]	protein_coding	68.7678	54.5785	36.3257	184.74	192.991	180.769	0.285894	-1.80645	6.92897e-20	4.34934e-18	down	yes
Solyc01g073710.2	Solyc01g073710.2		Solyc01g073710.2.1	GO:0005509(calcium ion binding)	NA	NA	NA	NA		protein_coding	65.3729	72.4261	59.2461	30.5309	30.1717	24.6805	2.30777	1.2065	6.97615e-20	4.36782e-18	up	yes
Solyc03g114860.3	Solyc03g114860.3		Solyc03g114860.3.1	GO:0016866(intramolecular transferase activity);GO:0071669(plant-type cell wall organization or biogenesis)	NA	NA	NA	NA	UDP-arabinopyranose mutase, Pollen wall morphogenesi [Source: Projected from Oryza sativa (Os07g0604800)]	protein_coding	11.666	12.702	10.5644	55.922	46.6239	45.4822	0.235985	-2.08323	7.01979e-20	4.38398e-18	down	yes
Solyc02g093910.3	Solyc02g093910.3		Solyc02g093910.3.1	GO:0005515(protein binding);GO:0005768(endosome);GO:0005802(trans-Golgi network);GO:0009061(anaerobic respiration)	NA	NA	NA	NA		protein_coding	10.5848	9.09206	8.60165	4.31862	4.14028	4.43511	2.19315	1.133	7.76056e-20	4.83434e-18	up	yes
Solyc06g082210.1	Solyc06g082210.1		Solyc06g082210.1.1	GO:0005634(nucleus);GO:0009299(mRNA transcription);GO:0009416(response to light stimulus)	NA	NA	NA	NA	LSH6 [Source:Projected from Arabidopsis thaliana (AT1G07090) UniProtKB/TrEMBL;Acc:A0A178WE41]	protein_coding	10.5278	9.05897	8.95119	32.5933	42.9422	40.3602	0.246238	-2.02187	7.85001e-20	4.87771e-18	down	yes
Solyc11g011340.2	Solyc11g011340.2		Solyc11g011340.2.1	GO:0008270(zinc ion binding);GO:0016491(oxidoreductase activity)	00902(Monoterpenoid biosynthesis);01100(Metabolic pathways);01110(Biosynthesis of secondary metabolites)	K23232	EC:1.1.1.324	NA		protein_coding	0.686796	0.42091	0.77414	5.61937	6.2779	6.19041	0.10404	-3.26479	7.92804e-20	4.91379e-18	down	yes
Solyc01g094220.3	Solyc01g094220.3		Solyc01g094220.3.1	GO:0016491(oxidoreductase activity);GO:0016616(oxidoreductase activity, acting on the CH-OH group of donors, NAD or NADP as acceptor)	NA	NA	NA	NA		protein_coding	7.56477	8.44046	6.09489	23.4025	31.5886	28.3935	0.265038	-1.91573	8.17023e-20	5.05117e-18	down	yes
Solyc03g123390.3	Solyc03g123390.3		Solyc03g123390.3.1	NA	NA	NA	NA	NA		protein_coding	1.02523	0.979835	0.563684	4.50016	4.25142	4.37674	0.195665	-2.35354	9.05704e-20	5.5854e-18	down	yes
Solyc04g014770.1	Solyc04g014770.1		Solyc04g014770.1.1	GO:0016021(integral component of membrane)	NA	NA	NA	NA		protein_coding	715.015	978.399	910.947	294.948	209.751	242.671	3.4847	1.80103	1.03038e-19	6.33836e-18	up	yes
Solyc10g086240.2	Solyc10g086240.2		Solyc10g086240.2.1	GO:0008194(UDP-glycosyltransferase activity);GO:0043231(intracellular membrane-bounded organelle);GO:0080043(quercetin 3-O-glucosyltransferase activity);GO:0080044(quercetin 7-O-glucosyltransferase activity)	NA	NA	NA	NA	Glycosyltransferase (Fragment) [Source:Projected from Arabidopsis thaliana (AT2G36970) UniProtKB/TrEMBL;Acc:W8Q6X6]	protein_coding	10.5556	9.84222	5.69057	33.5465	52.7111	38.606	0.208935	-2.25887	1.14513e-19	7.02672e-18	down	yes
Solyc02g084740.3	Solyc02g084740.3		Solyc02g084740.3.1	GO:0004497(monooxygenase activity);GO:0005506(iron ion binding);GO:0007275(multicellular organism development);GO:0009965(leaf morphogenesis);GO:0010268(brassinosteroid homeostasis);GO:0016021(integral component of membrane);GO:0016125(sterol metabolic process);GO:0016132(brassinosteroid biosynthetic process);GO:0016705(oxidoreductase activity, acting on paired donors, with incorporation or reduc…	00905(Brassinosteroid biosynthesis);01100(Metabolic pathways);01110(Biosynthesis of secondary metabolites)	K12637	EC:1.14.14.147	NA	ROT3 [Source:Projected from Arabidopsis thaliana (AT4G36380) UniProtKB/TrEMBL;Acc:A0A178V4B0]	protein_coding	16.6636	14.1321	9.25217	41.9052	57.4661	49.9134	0.268266	-1.89827	1.19381e-19	7.30716e-18	down	yes
Solyc11g069450.1	Solyc11g069450.1		Solyc11g069450.1.1	NA	NA	NA	NA	NA		protein_coding	73.2439	80.8126	40.0286	20.0869	25.2372	22.5021	2.8615	1.51677	1.29506e-19	7.90723e-18	up	yes
Solyc03g116910.3	Solyc03g116910.3		Solyc03g116910.3.1	GO:0003824(catalytic activity);GO:0016491(oxidoreductase activity);GO:0016616(oxidoreductase activity, acting on the CH-OH group of donors, NAD or NADP as acceptor);GO:0016621(cinnamoyl-CoA reductase activity);GO:0050662(obsolete coenzyme binding)	00940(Phenylpropanoid biosynthesis);01100(Metabolic pathways);01110(Biosynthesis of secondary metabolites)	K09753	EC:1.2.1.44	NA	Cinnamoyl-CoA reductase [Source:UniProtKB/TrEMBL;Acc:Q4U1I4]	protein_coding	8.5565	5.46327	4.98972	24.3413	26.3845	24.8584	0.251501	-1.99136	1.44413e-19	8.79564e-18	down	yes
Solyc06g074630.3	Solyc06g074630.3		Solyc06g074630.3.1	NA	NA	NA	NA	NA		protein_coding	7.57554	4.26189	3.31349	23.505	31.757	25.5827	0.187408	-2.41575	1.48772e-19	9.0387e-18	down	yes
Solyc12g006860.2	Solyc12g006860.2		Solyc12g006860.2.1	GO:0004497(monooxygenase activity);GO:0005506(iron ion binding);GO:0008395(steroid hydroxylase activity);GO:0009741(response to brassinosteroid);GO:0010268(brassinosteroid homeostasis);GO:0016020(membrane);GO:0016021(integral component of membrane);GO:0016131(brassinosteroid metabolic process);GO:0016491(oxidoreductase activity);GO:0016705(oxidoreductase activity, acting on paired donors, with in…	00905(Brassinosteroid biosynthesis)	NA	NA	NA	CYP734A1 [Source:Projected from Arabidopsis thaliana (AT2G26710) UniProtKB/TrEMBL;Acc:A0A178VRF1]	protein_coding	20.5401	26.9154	21.637	9.13714	9.83551	8.78064	2.48953	1.31587	1.52428e-19	9.23806e-18	up	yes
Solyc08g079300.3	Solyc08g079300.3		Solyc08g079300.3.1	GO:0004497(monooxygenase activity);GO:0005506(iron ion binding);GO:0016020(membrane);GO:0016021(integral component of membrane);GO:0016705(oxidoreductase activity, acting on paired donors, with incorporation or reduction of molecular oxygen);GO:0016709(oxidoreductase activity, acting on paired donors, with incorporation or reduction of molecular oxygen, NAD(P)H as one donor, and incorporation of …	NA	NA	NA	NA		protein_coding	0	0	0	4.00992	3.95376	4.78626	2.35295e-05	-15.3752	1.63762e-19	9.90058e-18	down	yes
Solyc03g026220.3	Solyc03g026220.3		Solyc03g026220.3.1	GO:0005515(protein binding);GO:0051087(chaperone binding)	NA	NA	NA	NA		protein_coding	49.938	46.0938	33.5414	129.623	128.119	120.904	0.342202	-1.54708	1.66728e-19	1.00552e-17	down	yes
Solyc02g080410.3	Solyc02g080410.3		Solyc02g080410.3.1	GO:0000302(response to reactive oxygen species);GO:0006457(protein folding);GO:0009408(response to heat);GO:0009651(response to salt stress);GO:0042542(response to hydrogen peroxide);GO:0043621(protein self-association);GO:0051082(unfolded protein binding);GO:0051259(protein complex oligomerization)	04141(Protein processing in endoplasmic reticulum)	NA	NA	NA	15.4 kDa class V heat shock protein [Source:Projected from Arabidopsis thaliana (AT4G21870) UniProtKB/Swiss-Prot;Acc:O49710]	protein_coding	2.82725	4.11882	3.21934	0.923224	1.02386	0.798623	3.70229	1.88842	1.71575e-19	1.03222e-17	up	yes
Solyc09g009530.3	Solyc09g009530.3		Solyc09g009530.3.1	NA	NA	NA	NA	NA		protein_coding	24.2171	26.4046	19.8422	77.646	75.722	77.8471	0.304755	-1.71428	1.7604e-19	1.0565e-17	down	yes
Solyc03g032080.3	Solyc03g032080.3		Solyc03g032080.3.1	GO:0016021(integral component of membrane);GO:0055085(transmembrane transport);GO:0080162(endoplasmic reticulum to cytosol auxin transport)	NA	NA	NA	NA		protein_coding	0.810631	0.517942	0.373747	3.73553	5.76035	4.57801	0.120956	-3.04745	2.15996e-19	1.29e-17	down	yes
Solyc07g054770.1	Solyc07g054770.1		Solyc07g054770.1.1	NA	NA	NA	NA	NA		protein_coding	13.9391	13.9028	9.54749	51.4338	50.1307	53.5134	0.241101	-2.05229	2.20738e-19	1.31513e-17	down	yes
Solyc06g005813.1	Solyc06g005813.1		Solyc06g005813.1.1	GO:0005375(copper ion transmembrane transporter activity);GO:0016021(integral component of membrane);GO:0035434(copper ion transmembrane transport)	NA	NA	NA	NA		protein_coding	3.5658	5.5601	4.9854	0.108285	0.454916	0.296304	16.4179	4.0372	2.53169e-19	1.50471e-17	up	yes
Solyc08g007080.3	Solyc08g007080.3		Solyc08g007080.3.1	GO:0004445(inositol-polyphosphate 5-phosphatase activity);GO:0016791(phosphatase activity);GO:0046855(inositol phosphate dephosphorylation);GO:0046856(phosphatidylinositol dephosphorylation)	NA	NA	NA	NA		protein_coding	14.1719	9.81199	7.69007	33.9381	44.729	39.1984	0.268729	-1.89577	2.62174e-19	1.55447e-17	down	yes
Solyc01g090630.3	Solyc01g090630.3		Solyc01g090630.3.1	GO:0046872(metal ion binding);GO:0051213(dioxygenase activity)	NA	NA	NA	NA		protein_coding	2.41969	3.16337	3.00298	18.0297	15.3086	17.7108	0.168192	-2.57182	3.3714e-19	1.99415e-17	down	yes
Solyc12g055920.2	Solyc12g055920.2		Solyc12g055920.2.1	GO:0005509(calcium ion binding);GO:0019722(calcium-mediated signaling);GO:0019900(kinase binding)	NA	NA	NA	NA		protein_coding	15.3961	12.5596	7.69355	44.0659	55.5292	49.3172	0.239398	-2.06252	3.50579e-19	2.06867e-17	down	yes
Solyc06g062430.3	Solyc06g062430.3		Solyc06g062430.3.1	GO:0005506(iron ion binding);GO:0005737(cytoplasm);GO:0019310(inositol catabolic process);GO:0050113(inositol oxygenase activity)	NA	NA	NA	NA		protein_coding	7.2893	5.92542	4.59422	18.9956	28.0778	26.429	0.242291	-2.04519	3.90013e-19	2.29585e-17	down	yes
Solyc09g011080.3	Solyc09g011080.3		Solyc09g011080.3.1	GO:0005524(ATP binding);GO:0009570(chloroplast stroma);GO:0009579(thylakoid);GO:0016887(ATP hydrolysis activity);GO:0046863(ribulose-1,5-bisphosphate carboxylase/oxygenase activator activity)	NA	NA	NA	NA		protein_coding	2.50452	2.52511	2.26535	0.265081	0.318708	0.543931	6.46879	2.6935	4.53056e-19	2.6606e-17	up	yes
Solyc02g071080.2	Solyc02g071080.2		Solyc02g071080.2.1	GO:0015211(purine nucleoside transmembrane transporter activity);GO:0016021(integral component of membrane)	NA	NA	NA	NA		protein_coding	4.47696	2.91611	2.62645	17.03	16.3588	13.9317	0.211738	-2.23965	4.58393e-19	2.68553e-17	down	yes
Solyc04g016060.1	Solyc04g016060.1		Solyc04g016060.1.1	GO:0010274(hydrotropism)	NA	NA	NA	NA		protein_coding	34.5461	22.164	21.2868	111.113	100.564	97.5146	0.252261	-1.98701	4.7552e-19	2.77925e-17	down	yes
Solyc03g083770.1	Solyc03g083770.1		Solyc03g083770.1.1	GO:0004857(enzyme inhibitor activity);GO:0043086(negative regulation of catalytic activity)	NA	NA	NA	NA		protein_coding	0.551317	0.17869	0.185981	5.78295	6.8489	5.91864	0.0493781	-4.33999	5.11856e-19	2.98454e-17	down	yes
Solyc12g006460.2	Solyc12g006460.2		Solyc12g006460.2.1	GO:0004497(monooxygenase activity);GO:0005506(iron ion binding);GO:0005783(endoplasmic reticulum);GO:0007275(multicellular organism development);GO:0010268(brassinosteroid homeostasis);GO:0016021(integral component of membrane);GO:0016125(sterol metabolic process);GO:0016132(brassinosteroid biosynthetic process);GO:0016705(oxidoreductase activity, acting on paired donors, with incorporation or re…	NA	NA	NA	NA		protein_coding	9.01529	10.7931	7.72614	31.7406	44.3215	35.3042	0.247243	-2.016	5.86953e-19	3.40627e-17	down	yes
Solyc05g025820.3	Solyc05g025820.3		Solyc05g025820.3.1	GO:0004672(protein kinase activity);GO:0005524(ATP binding);GO:0006468(protein phosphorylation)	NA	NA	NA	NA		protein_coding	11.487	9.13559	8.12888	28.6633	37.2241	30.7664	0.297469	-1.74919	6.25104e-19	3.61913e-17	down	yes
Solyc11g012680.2	Solyc11g012680.2		Solyc11g012680.2.1	GO:0030001(metal ion transport);GO:0046872(metal ion binding)	NA	NA	NA	NA		protein_coding	30.936	23.3285	20.6996	68.7876	92.3683	82.5997	0.307538	-1.70116	6.43801e-19	3.71863e-17	down	yes
Solyc09g005660.3	Solyc09g005660.3		Solyc09g005660.3.1	GO:0003677(DNA binding);GO:0046983(protein dimerization activity)	NA	NA	NA	NA		protein_coding	0.845135	0.780172	0.777855	3.96568	3.92284	4.04946	0.201304	-2.31255	6.8007e-19	3.91893e-17	down	yes
Solyc03g123830.3	Solyc03g123830.3		Solyc03g123830.3.1	GO:0004617(phosphoglycerate dehydrogenase activity);GO:0006564(L-serine biosynthetic process);GO:0016616(oxidoreductase activity, acting on the CH-OH group of donors, NAD or NADP as acceptor);GO:0051287(NAD binding)	00260(Glycine, serine and threonine metabolism);00270(Cysteine and methionine metabolism);01100(Metabolic pathways);01110(Biosynthesis of secondary metabolites);01200(Carbon metabolism);01230(Biosynthesis of amino acids)	K00058	EC:1.1.1.399;EC:1.1.1.95	NA	D-3-phosphoglycerate dehydrogenase [Source:UniProtKB/TrEMBL;Acc:K4BN81]	protein_coding	12.149	7.66878	7.76973	32.6258	37.7631	33.4411	0.265698	-1.91214	7.55394e-19	4.34281e-17	down	yes
Solyc11g013250.1	Solyc11g013250.1		Solyc11g013250.1.1	GO:0006952(defense response)	NA	NA	NA	NA		protein_coding	27.9837	22.6621	20.7001	8.81651	11.6783	10.423	2.3076	1.20639	7.60737e-19	4.36333e-17	up	yes
Solyc11g012360.2	Solyc11g012360.2		Solyc11g012360.2.1	GO:0005773(vacuole);GO:0006814(sodium ion transport);GO:0015140(malate transmembrane transporter activity);GO:0016020(membrane);GO:0016021(integral component of membrane);GO:0022857(transmembrane transporter activity);GO:0055085(transmembrane transport);GO:0071423(malate transmembrane transport);GO:0098656(anion transmembrane transport)	NA	NA	NA	NA	Tonoplast dicarboxylate transporter [Source:UniProtKB/TrEMBL;Acc:K4D641]	protein_coding	54.8591	36.5954	25.7666	15.0243	16.4713	13.152	2.62548	1.39258	7.71717e-19	4.41601e-17	up	yes
Solyc01g011510.3	Solyc01g011510.3		Solyc01g011510.3.1	GO:0004028(3-chloroallyl aldehyde dehydrogenase activity);GO:0006081(cellular aldehyde metabolic process);GO:0016491(oxidoreductase activity);GO:0016620(oxidoreductase activity, acting on the aldehyde or oxo group of donors, NAD or NADP as acceptor)	00010(Glycolysis / Gluconeogenesis);00053(Ascorbate and aldarate metabolism);00071(Fatty acid degradation);00280(Valine, leucine and isoleucine degradation);00310(Lysine degradation);00330(Arginine and proline metabolism);00340(Histidine metabolism);00380(Tryptophan metabolism);00410(beta-Alanine metabolism);00561(Glycerolipid metabolism);00620(Pyruvate metabolism);00770(Pantothenate and CoA bios…	K00128	EC:1.2.1.3	NA	Aldehyde dehydrogenase [Source:UniProtKB/TrEMBL;Acc:K4ATY6]	protein_coding	1.86239	1.36536	0.749655	6.90887	9.69466	8.36929	0.15927	-2.65046	8.39826e-19	4.7946e-17	down	yes
Solyc09g098160.3	Solyc09g098160.3		Solyc09g098160.3.1	GO:0005634(nucleus)	NA	K06911	EC:1.13.11.24	NA	Pirin-like protein [Source:UniProtKB/Swiss-Prot;Acc:Q9SEE4]	protein_coding	11.7093	9.76345	8.28115	29.697	32.8247	29.9887	0.321627	-1.63654	8.43188e-19	4.80266e-17	down	yes
Solyc04g056340.3	Solyc04g056340.3		Solyc04g056340.3.1	GO:0006470(protein dephosphorylation);GO:0008138(protein tyrosine/serine/threonine phosphatase activity);GO:0016311(dephosphorylation);GO:0016791(phosphatase activity)	NA	NA	NA	NA		protein_coding	22.3405	28.7867	31.0424	7.74437	7.37057	8.75794	3.44196	1.78323	9.02972e-19	5.1313e-17	up	yes
Solyc08g082590.3	Solyc08g082590.3		Solyc08g082590.3.1	GO:0005623(obsolete cell);GO:0009055(electron transfer activity);GO:0015035(protein-disulfide reductase activity);GO:0045454(cell redox homeostasis);GO:0097573(glutathione oxidoreductase activity)	NA	NA	NA	NA		protein_coding	12.8794	11.9343	11.4784	37.747	54.5924	50.9049	0.253357	-1.98075	9.11573e-19	5.16824e-17	down	yes
Solyc12g010410.2	Solyc12g010410.2		Solyc12g010410.2.1	GO:0003677(DNA binding);GO:0005634(nucleus);GO:0006355(regulation of DNA-templated transcription)	NA	NA	NA	NA		protein_coding	11.2071	10.5731	7.68661	32.5	43.2572	31.652	0.274341	-1.86596	9.53527e-19	5.39368e-17	down	yes
Solyc09g011130.2	Solyc09g011130.2		Solyc09g011130.2.1	GO:0016491(oxidoreductase activity)	NA	NA	NA	NA		protein_coding	29.4131	29.1887	24.2001	89.2264	92.2055	79.3527	0.317511	-1.65512	9.63336e-19	5.43666e-17	down	yes
Solyc05g009180.1	Solyc05g009180.1		Solyc05g009180.1.1	GO:0003700(DNA-binding transcription factor activity);GO:0005634(nucleus);GO:0009736(cytokinin-activated signaling pathway);GO:0009740(gibberellic acid mediated signaling pathway);GO:0010026(trichome differentiation);GO:0010090(trichome morphogenesis);GO:0043565(sequence-specific DNA binding)	NA	NA	NA	NA		protein_coding	8.76039	8.21036	6.73585	27.2394	28.6655	27.0935	0.285627	-1.80779	9.74611e-19	5.4877e-17	down	yes
Solyc05g010810.2	Solyc05g010810.2		Solyc05g010810.2.1	GO:0005515(protein binding)	NA	NA	NA	NA		protein_coding	55.2118	52.6272	54.6821	25.9858	27.38	26.6465	2.0312	1.02233	9.81874e-19	5.51598e-17	up	yes
Solyc07g061860.2	Solyc07g061860.2		Solyc07g061860.2.1	NA	NA	NA	NA	NA		protein_coding	0.452473	0.285947	0.183957	5.78792	5.30972	6.71338	0.0517869	-4.27127	1.05814e-18	5.93042e-17	down	yes
Solyc08g082190.3	Solyc08g082190.3		Solyc08g082190.3.1	NA	NA	NA	NA	NA		protein_coding	211.754	136.538	111.412	507.521	602.109	638.214	0.263012	-1.9268	1.06047e-18	5.93042e-17	down	yes
Solyc06g051350.3	Solyc06g051350.3		Solyc06g051350.3.1	GO:0016740(transferase activity)	NA	NA	NA	NA		protein_coding	3.09502	1.9402	1.92317	10.1359	13.7167	10.0267	0.205388	-2.28358	1.15502e-18	6.44453e-17	down	yes
Solyc03g078650.3	Solyc03g078650.3		Solyc03g078650.3.1	NA	NA	NA	NA	NA		protein_coding	1.75873	0.904129	0.997353	5.86529	7.14039	6.36388	0.188967	-2.40379	1.31766e-18	7.33535e-17	down	yes
Solyc09g082730.3	Solyc09g082730.3		Solyc09g082730.3.1	NA	NA	NA	NA	NA		protein_coding	9.94673	5.4707	4.42727	30.184	33.8095	31.5139	0.207782	-2.26686	1.39327e-18	7.73877e-17	down	yes
Solyc01g109460.3	Solyc01g109460.3		Solyc01g109460.3.1	GO:0005351(carbohydrate:proton symporter activity);GO:0005355(glucose transmembrane transporter activity);GO:0005887(integral component of plasma membrane);GO:0006817(phosphate ion transport);GO:0008643(carbohydrate transport);GO:0008645(hexose transmembrane transport);GO:0015144(carbohydrate transmembrane transporter activity);GO:0015293(symporter activity);GO:0016020(membrane);GO:0016021(integr…	NA	NA	NA	NA	Polyol/monosaccharide transporter 4 [Source:UniProtKB/TrEMBL;Acc:K4B3F9]	protein_coding	42.3748	30.8604	17.9369	137.383	138.145	129.649	0.225018	-2.15189	1.40288e-18	7.7746e-17	down	yes
Solyc06g068690.3	Solyc06g068690.3		Solyc06g068690.3.1	GO:0004601(peroxidase activity);GO:0005509(calcium ion binding);GO:0016020(membrane);GO:0016491(oxidoreductase activity);GO:0050664(oxidoreductase activity, acting on NAD(P)H, oxygen as acceptor)	NA	NA	NA	NA		protein_coding	0.749902	0.672488	0.453987	2.0887	2.71633	2.34272	0.262513	-1.92954	1.52068e-18	8.38963e-17	down	yes
Solyc10g079620.2	Solyc10g079620.2		Solyc10g079620.2.1	GO:0016787(hydrolase activity)	NA	NA	NA	NA		protein_coding	64.5275	72.3085	89.7017	19.5854	24.9489	26.1993	3.20269	1.67928	1.53416e-18	8.44507e-17	up	yes
Solyc01g096420.3	Solyc01g096420.3		Solyc01g096420.3.1	GO:0005829(cytosol);GO:0010181(FMN binding);GO:0016491(oxidoreductase activity);GO:0052873(FMN reductase (NADPH) activity)	NA	NA	NA	NA		protein_coding	19.0668	22.2391	17.0653	62.5194	74.0934	71.2133	0.280865	-1.83205	1.61468e-18	8.86849e-17	down	yes
Solyc08g065430.3	Solyc08g065430.3		Solyc08g065430.3.1	GO:2000012(regulation of auxin polar transport)	NA	NA	NA	NA	Protein NDL2 [Source:Projected from Arabidopsis thaliana (AT5G11790) UniProtKB/Swiss-Prot;Acc:Q9ASU8]	protein_coding	18.4113	11.8293	7.02236	57.6111	65.2986	71.0317	0.192135	-2.37981	2.46122e-18	1.34879e-16	down	yes
Solyc08g076650.3	Solyc08g076650.3		Solyc08g076650.3.1	GO:0003824(catalytic activity);GO:0005737(cytoplasm);GO:0005992(trehalose biosynthetic process);GO:0070413(trehalose metabolism in response to stress)	00500(Starch and sucrose metabolism);01100(Metabolic pathways);01110(Biosynthesis of secondary metabolites)	K16055	EC:2.4.1.15;EC:3.1.3.12	NA	Alpha,alpha-trehalose-phosphate synthase [UDP-forming] 5 [Source:Projected from Arabidopsis thaliana (AT4G17770) UniProtKB/Swiss-Prot;Acc:O23617]	protein_coding	7.64233	6.92297	5.02334	17.5352	20.299	21.0746	0.332524	-1.58847	2.98209e-18	1.63061e-16	down	yes
Solyc02g081990.3	Solyc02g081990.3		Solyc02g081990.3.1	GO:0004857(enzyme inhibitor activity);GO:0005576(extracellular region);GO:0005618(cell wall);GO:0016021(integral component of membrane);GO:0030599(pectinesterase activity);GO:0042545(cell wall modification);GO:0045330(aspartyl esterase activity);GO:0045490(pectin catabolic process);GO:0046910(pectinesterase inhibitor activity)	NA	NA	NA	NA	Pectinesterase [Source:UniProtKB/TrEMBL;Acc:K4BA69]	protein_coding	14.4628	9.52005	10.3564	48.7127	43.0874	44.6314	0.251696	-1.99025	2.9913e-18	1.63202e-16	down	yes
Solyc04g076340.3	Solyc04g076340.3		Solyc04g076340.3.1	NA	NA	NA	NA	NA		protein_coding	8.73559	4.91865	3.4354	28.4169	29.8426	29.347	0.195073	-2.35792	3.12016e-18	1.69855e-16	down	yes
Solyc01g010290.3	Solyc01g010290.3		Solyc01g010290.3.1	GO:0016021(integral component of membrane);GO:0022857(transmembrane transporter activity);GO:0071705(nitrogen compound transport)	NA	NA	NA	NA		protein_coding	28.032	29.7418	29.0379	104.419	109.468	117.519	0.26195	-1.93264	3.28408e-18	1.78384e-16	down	yes
Solyc10g083530.2	Solyc10g083530.2		Solyc10g083530.2.1	NA	NA	NA	NA	NA		protein_coding	0.512046	0.538918	0.247375	2.44669	3.38938	3.65749	0.13676	-2.87028	3.29881e-18	1.7879e-16	down	yes
Solyc03g095310.3	Solyc03g095310.3		Solyc03g095310.3.1	GO:0004497(monooxygenase activity);GO:0005506(iron ion binding);GO:0016021(integral component of membrane);GO:0016705(oxidoreductase activity, acting on paired donors, with incorporation or reduction of molecular oxygen);GO:0020037(heme binding)	NA	NA	NA	NA		protein_coding	13.799	15.578	11.462	39.7498	51.6249	49.9833	0.288905	-1.79133	3.56712e-18	1.92906e-16	down	yes
Solyc03g098300.1	Solyc03g098300.1		Solyc03g098300.1.1	GO:0003824(catalytic activity);GO:0004586(ornithine decarboxylase activity);GO:0005737(cytoplasm);GO:0006596(polyamine biosynthetic process);GO:0033387(putrescine biosynthetic process from ornithine)	00330(Arginine and proline metabolism);00480(Glutathione metabolism);01100(Metabolic pathways);01110(Biosynthesis of secondary metabolites)	K01581	EC:4.1.1.17	NA		protein_coding	4.92787	4.10029	3.08572	14.6175	15.5617	13.9045	0.274792	-1.86359	3.646e-18	1.9674e-16	down	yes
Solyc06g036130.3	Solyc06g036130.3		Solyc06g036130.3.1	GO:0015297(antiporter activity);GO:0016020(membrane);GO:0042910(xenobiotic transmembrane transporter activity);GO:0055085(transmembrane transport);GO:1990961(xenobiotic detoxification by transmembrane export across the plasma membrane)	NA	NA	NA	NA		protein_coding	3.21973	2.83986	2.25881	0.958633	0.827806	0.833982	3.17445	1.66651	3.81026e-18	2.05154e-16	up	yes
Solyc09g091030.3	Solyc09g091030.3		Solyc09g091030.3.1	GO:0000272(polysaccharide catabolic process);GO:0005975(carbohydrate metabolic process);GO:0005983(starch catabolic process);GO:0008152(metabolic process);GO:0009414(response to water deprivation);GO:0016161(beta-amylase activity);GO:0016787(hydrolase activity);GO:0016798(hydrolase activity, acting on glycosyl bonds);GO:0102229(amylopectin maltohydrolase activity)	NA	NA	NA	NA	Beta-amylase [Source:Projected from Arabidopsis thaliana (AT3G23920) UniProtKB/TrEMBL;Acc:A0A178VNG4]	protein_coding	22.2243	22.5434	17.8306	58.3008	60.8645	59.3051	0.350749	-1.51149	4.02345e-18	2.1616e-16	down	yes
Solyc12g100140.2	Solyc12g100140.2		Solyc12g100140.2.1	GO:0046983(protein dimerization activity)	NA	NA	NA	NA		protein_coding	1.27849	1.04753	0.692624	3.59251	4.29529	4.47236	0.244224	-2.03372	4.32455e-18	2.3183e-16	down	yes
Solyc05g051810.1	Solyc05g051810.1		Solyc05g051810.1.1	NA	NA	NA	NA	NA		protein_coding	98.8431	67.743	55.3905	30.6379	33.6267	29.7002	2.36234	1.24022	4.6391e-18	2.48151e-16	up	yes
Solyc07g043570.3	Solyc07g043570.3		Solyc07g043570.3.1	GO:0016491(oxidoreductase activity)	NA	NA	NA	NA		protein_coding	4.23481	2.72416	2.38947	13.8208	14.5149	12.3765	0.229622	-2.12267	4.68115e-18	2.49858e-16	down	yes
Solyc02g068250.3	Solyc02g068250.3		Solyc02g068250.3.1	NA	NA	NA	NA	NA		protein_coding	0.153511	0.184749	0	3.16266	4.65437	4.21782	0.0281067	-5.15294	4.74203e-18	2.52559e-16	down	yes
Solyc02g084430.3	Solyc02g084430.3		Solyc02g084430.3.1	NA	NA	NA	NA	NA		protein_coding	1.96264	2.18112	2.48206	14.0481	17.8291	21.0452	0.125199	-2.99771	5.07661e-18	2.69795e-16	down	yes
Solyc09g008350.3	Solyc09g008350.3		Solyc09g008350.3.1	NA	NA	NA	NA	NA	ACT domain-containing protein ACR10 [Source:Projected from Arabidopsis thaliana (AT2G36840) UniProtKB/Swiss-Prot;Acc:Q9SJM1]	protein_coding	15.0009	9.38944	7.5739	39.7511	43.0077	41.1759	0.257912	-1.95505	5.13326e-18	2.72218e-16	down	yes
Solyc07g063940.2	Solyc07g063940.2		Solyc07g063940.2.1	GO:0003700(DNA-binding transcription factor activity);GO:0005515(protein binding);GO:0005634(nucleus);GO:0006355(regulation of DNA-templated transcription);GO:0043565(sequence-specific DNA binding)	NA	NA	NA	NA	GRAS2 [Source:UniProtKB/TrEMBL;Acc:Q00LP6]	protein_coding	12.4491	11.5881	11.4356	5.67907	5.22994	4.66652	2.27746	1.18743	5.64154e-18	2.97888e-16	up	yes
Solyc03g117675.1	Solyc03g117675.1		Solyc03g117675.1.1	NA	NA	NA	NA	NA		protein_coding	10.7719	9.17093	9.09277	3.76841	4.79909	3.41154	2.42387	1.27731	5.7554e-18	3.03249e-16	up	yes
Solyc06g072710.3	Solyc06g072710.3		Solyc06g072710.3.1	GO:0003700(DNA-binding transcription factor activity);GO:0006352(DNA-templated transcription initiation);GO:0006355(regulation of DNA-templated transcription)	NA	NA	NA	NA		protein_coding	1.77603	1.69733	1.2222	5.39331	6.20324	5.83561	0.269362	-1.89238	7.23488e-18	3.78769e-16	down	yes
Solyc06g084430.3	Solyc06g084430.3		Solyc06g084430.3.1	NA	NA	NA	NA	NA		protein_coding	44.351	41.0389	43.3137	17.0826	12.0784	15.0552	2.91077	1.5414	7.35277e-18	3.84124e-16	up	yes
Solyc07g045185.1	Solyc07g045185.1		Solyc07g045185.1.1	GO:0005515(protein binding)	NA	NA	NA	NA		protein_coding	0.396889	0.969873	0.320058	6.55924	6.89587	9.06959	0.0748876	-3.73913	7.46351e-18	3.89083e-16	down	yes
Solyc12g019130.2	Solyc12g019130.2		Solyc12g019130.2.1	GO:0004650(polygalacturonase activity);GO:0005975(carbohydrate metabolic process)	NA	NA	NA	NA		protein_coding	5.49752	2.61008	2.56668	0.518907	0.713373	0.410142	6.49911	2.70024	7.54127e-18	3.91482e-16	up	yes
Solyc01g101210.3	Solyc01g101210.3		Solyc01g101210.3.1	GO:0000287(magnesium ion binding);GO:0006397(mRNA processing);GO:0010333(terpene synthase activity);GO:0016102(diterpenoid biosynthetic process);GO:0016114(terpenoid biosynthetic process);GO:0016829(lyase activity);GO:0046872(metal ion binding)	NA	NA	NA	NA		protein_coding	0.212073	0.230487	0.059745	2.00797	2.38825	1.76031	0.0815889	-3.61548	7.54135e-18	3.91482e-16	down	yes
Solyc09g005830.1	Solyc09g005830.1		Solyc09g005830.1.1	GO:0000145(exocyst);GO:0005546(phosphatidylinositol-4,5-bisphosphate binding);GO:0006887(exocytosis);GO:0015031(protein transport)	NA	NA	NA	NA	Exocyst subunit Exo70 family protein [Source:UniProtKB/TrEMBL;Acc:K4CQ73]	protein_coding	0.668648	0.346787	0.130796	4.80273	6.12882	4.28511	0.0753274	-3.73068	7.73381e-18	4.00628e-16	down	yes
Solyc05g055290.3	Solyc05g055290.3		Solyc05g055290.3.1	NA	NA	NA	NA	NA		protein_coding	8.24897	7.63197	5.87175	18.9754	22.4762	21.5499	0.345273	-1.53419	8.81976e-18	4.54015e-16	down	yes
Solyc02g077160.3	Solyc02g077160.3		Solyc02g077160.3.1	GO:0006629(lipid metabolic process);GO:0008970(phospholipase A1 activity)	NA	NA	NA	NA		protein_coding	1.88909	1.91555	1.20937	5.92455	7.29294	5.90806	0.262163	-1.93146	9.32444e-18	4.78992e-16	down	yes
Solyc04g005070.3	Solyc04g005070.3		Solyc04g005070.3.1	GO:0005886(plasma membrane);GO:0015333(peptide:proton symporter activity);GO:0016020(membrane);GO:0016021(integral component of membrane);GO:0022857(transmembrane transporter activity);GO:0035673(oligopeptide transmembrane transporter activity);GO:0055085(transmembrane transport);GO:1904680(peptide transmembrane transporter activity)	NA	NA	NA	NA		protein_coding	4.44051	3.07749	3.31804	17.0747	15.5812	13.9931	0.232289	-2.10601	9.61815e-18	4.93051e-16	down	yes
Solyc07g052250.3	Solyc07g052250.3		Solyc07g052250.3.1	NA	NA	NA	NA	NA		protein_coding	8.63342	5.17435	7.86676	0.87442	0.913103	0.785094	8.42509	3.07469	9.93262e-18	5.08112e-16	up	yes
Solyc11g010340.2	Solyc11g010340.2		Solyc11g010340.2.1	GO:0046983(protein dimerization activity)	NA	NA	NA	NA	Transcription factor bHLH99 [Source:Projected from Arabidopsis thaliana (AT5G65320) UniProtKB/Swiss-Prot;Acc:Q9FKQ6]	protein_coding	0.864517	0.651939	0.920081	5.48935	6.11112	5.68152	0.140987	-2.82636	1.23369e-17	6.29796e-16	down	yes
Solyc09g092480.2	Solyc09g092480.2		Solyc09g092480.2.1	GO:0005634(nucleus);GO:0005737(cytoplasm);GO:0008194(UDP-glycosyltransferase activity);GO:0009737(response to abscisic acid);GO:0009738(abscisic acid-activated signaling pathway);GO:0009787(regulation of abscisic acid-activated signaling pathway);GO:0009835(fruit ripening);GO:0009845(seed germination);GO:0010294(abscisic acid glucosyltransferase activity);GO:0016740(transferase activity);GO:00167…	NA	NA	NA	NA		protein_coding	3.47839	2.70148	1.89578	8.56277	12.4743	10.7085	0.254387	-1.97491	1.25909e-17	6.41434e-16	down	yes
Solyc08g066770.3	Solyc08g066770.3		Solyc08g066770.3.1	GO:0005515(protein binding);GO:0016020(membrane);GO:0016021(integral component of membrane)	NA	NA	NA	NA		protein_coding	1.06203	1.15611	0.490899	5.73138	6.34915	4.96098	0.158967	-2.6532	1.47888e-17	7.49702e-16	down	yes
Solyc05g006420.3	Solyc05g006420.3		Solyc05g006420.3.1	GO:0000160(phosphorelay signal transduction system);GO:0005622(intracellular anatomical structure);GO:0009736(cytokinin-activated signaling pathway)	04075(Plant hormone signal transduction)	NA	NA	NA		protein_coding	35.7351	28.3559	28.4922	16.4308	15.4436	14.0577	2.01565	1.01125	1.48076e-17	7.49702e-16	up	yes
Solyc11g008680.2	Solyc11g008680.2		Solyc11g008680.2.1	GO:0006631(fatty acid metabolic process);GO:0006633(fatty acid biosynthetic process);GO:0009570(chloroplast stroma);GO:0016491(oxidoreductase activity);GO:0045300(acyl-[acyl-carrier-protein] desaturase activity);GO:0046872(metal ion binding)	00061(Fatty acid biosynthesis);01040(Biosynthesis of unsaturated fatty acids);01100(Metabolic pathways);01212(Fatty acid metabolism)	K03921	EC:1.14.19.11;EC:1.14.19.2;EC:1.14.19.26	NA	Acyl-[acyl-carrier-protein] desaturase [Source:UniProtKB/TrEMBL;Acc:K4D5C8]	protein_coding	89.0722	93.1461	113.211	35.5597	34.7845	37.9153	2.7289	1.44832	1.50205e-17	7.58921e-16	up	yes
Solyc04g072030.1	Solyc04g072030.1		Solyc04g072030.1.1	GO:0000266(mitochondrial fission);GO:0003924(GTPase activity);GO:0005525(GTP binding);GO:0005737(cytoplasm);GO:0008017(microtubule binding);GO:0016020(membrane)	NA	NA	NA	NA		protein_coding	12.2638	10.8477	9.68474	28.8568	32.4886	31.4749	0.353331	-1.50091	1.92762e-17	9.71949e-16	down	yes
Solyc10g086250.2	Solyc10g086250.2		Solyc10g086250.2.1	GO:0000976(transcription cis-regulatory region binding);GO:0003690(double-stranded DNA binding);GO:0005634(nucleus);GO:0010597(green leaf volatile biosynthetic process);GO:0030154(cell differentiation);GO:0043565(sequence-specific DNA binding)	NA	NA	NA	NA	MYB transcriptional factor [Source:UniProtKB/TrEMBL;Acc:K4D457]	protein_coding	0.538305	0.417162	0.121714	3.83475	4.61577	4.31613	0.0843747	-3.56705	1.94339e-17	9.77893e-16	down	yes
Solyc02g077520.3	Solyc02g077520.3		Solyc02g077520.3.1	GO:0008168(methyltransferase activity);GO:0008171(O-methyltransferase activity);GO:0008757(S-adenosylmethionine-dependent methyltransferase activity);GO:0019438(aromatic compound biosynthetic process);GO:0046983(protein dimerization activity)	NA	NA	NA	NA		protein_coding	7.47177	5.88734	4.69822	17.8923	22.3703	21.0714	0.29441	-1.7641	1.96115e-17	9.8482e-16	down	yes
Solyc10g079050.2	Solyc10g079050.2		Solyc10g079050.2.1	GO:0001228(DNA-binding transcription activator activity, RNA polymerase II-specific);GO:0005634(nucleus);GO:0046983(protein dimerization activity)	NA	NA	NA	NA		protein_coding	4.63155	4.40219	2.10957	16.7529	18.9672	16.5406	0.213225	-2.22955	2.16386e-17	1.0844e-15	down	yes
Solyc01g086640.2	Solyc01g086640.2		Solyc01g086640.2.1	GO:0005737(cytoplasm);GO:0006004(fucose metabolic process);GO:0009507(chloroplast);GO:0016020(membrane);GO:0016021(integral component of membrane);GO:0016740(transferase activity);GO:0016757(glycosyltransferase activity)	NA	NA	NA	NA		protein_coding	21.2052	15.5624	8.11643	73.8634	74.5448	68.7031	0.206733	-2.27416	2.19978e-17	1.10016e-15	down	yes
Solyc04g014740.2	Solyc04g014740.2		Solyc04g014740.2.1	GO:0005515(protein binding);GO:0051087(chaperone binding)	NA	NA	NA	NA	BAG5 [Source:Projected from Arabidopsis thaliana (AT1G12060) UniProtKB/TrEMBL;Acc:A0A178WFD4]	protein_coding	18.1972	17.6252	13.4877	46.0994	48.6402	47.3965	0.346922	-1.52732	2.33108e-17	1.1611e-15	down	yes
Solyc06g007610.3	Solyc06g007610.3		Solyc06g007610.3.1	NA	NA	NA	NA	NA		protein_coding	54.5615	51.3329	65.0944	21.6459	21.9295	20.1878	2.68162	1.42311	2.50858e-17	1.24699e-15	up	yes
Solyc02g077970.3	Solyc02g077970.3		Solyc02g077970.3.1	NA	NA	NA	NA	NA		protein_coding	0.128275	0.178421	0.364099	5.11676	3.95492	5.6768	0.0454823	-4.45855	2.6278e-17	1.301e-15	down	yes
Solyc11g066800.2	Solyc11g066800.2		Solyc11g066800.2.1	GO:0003333(amino acid transmembrane transport);GO:0005886(plasma membrane);GO:0015171(amino acid transmembrane transporter activity);GO:0016021(integral component of membrane)	NA	NA	NA	NA	GABA transporter 1 [Source:Projected from Arabidopsis thaliana (AT1G08230) UniProtKB/Swiss-Prot;Acc:F4HW02]	protein_coding	5.13874	4.16557	2.77929	13.4225	15.3605	14.004	0.282413	-1.82412	2.64908e-17	1.3089e-15	down	yes
Solyc01g104550.3	Solyc01g104550.3		Solyc01g104550.3.1	GO:0003700(DNA-binding transcription factor activity);GO:0005634(nucleus);GO:0006355(regulation of DNA-templated transcription);GO:0043565(sequence-specific DNA binding)	NA	NA	NA	NA	WRKY9 [Source:Projected from Arabidopsis thaliana (AT1G68150) UniProtKB/TrEMBL;Acc:A0A178WJS2]	protein_coding	1.59686	1.21547	1.00721	4.44475	6.22051	6.25374	0.225754	-2.14718	2.74956e-17	1.35583e-15	down	yes
Solyc10g054440.2	Solyc10g054440.2		Solyc10g054440.2.1	GO:0003824(catalytic activity);GO:0006527(arginine catabolic process);GO:0008295(spermidine biosynthetic process);GO:0008792(arginine decarboxylase activity);GO:0016829(lyase activity);GO:0016831(carboxy-lyase activity);GO:1901564(organonitrogen compound metabolic process)	NA	NA	NA	NA		protein_coding	78.6585	84.2555	122.114	27.0499	27.4993	28.3183	3.43957	1.78223	2.85817e-17	1.40656e-15	up	yes
Solyc06g048570.3	Solyc06g048570.3		Solyc06g048570.3.1	NA	NA	NA	NA	NA		protein_coding	12.6764	7.16432	6.21538	33.7404	50.1208	41.0417	0.208611	-2.26111	2.91706e-17	1.43268e-15	down	yes
Solyc03g114080.2	Solyc03g114080.2		Solyc03g114080.2.1	GO:0004672(protein kinase activity);GO:0005515(protein binding);GO:0005524(ATP binding);GO:0006468(protein phosphorylation)	NA	NA	NA	NA		protein_coding	2.27074	1.74202	1.3112	7.08631	7.93242	6.07615	0.252382	-1.98632	3.13564e-17	1.53456e-15	down	yes
Solyc09g009535.1	Solyc09g009535.1		Solyc09g009535.1.1	NA	NA	NA	NA	NA		protein_coding	19.1539	11.0283	7.91541	52.1157	70.7556	64.6626	0.203151	-2.29938	3.13698e-17	1.53456e-15	down	yes
Solyc10g008400.2	Solyc10g008400.2		Solyc10g008400.2.1	GO:0005783(endoplasmic reticulum);GO:0006511(ubiquitin-dependent protein catabolic process);GO:0046872(metal ion binding);GO:0061630(ubiquitin protein ligase activity)	NA	NA	NA	NA		protein_coding	50.7234	55.4468	52.7422	25.5535	22.9634	21.9244	2.25596	1.17374	3.1579e-17	1.54173e-15	up	yes
Solyc03g097585.1	Solyc03g097585.1		Solyc03g097585.1.1	GO:0016021(integral component of membrane)	NA	NA	NA	NA		protein_coding	6.34826	3.92676	2.6328	18.4904	21.2199	19.6806	0.217336	-2.202	3.28403e-17	1.60014e-15	down	yes
Solyc04g007530.3	Solyc04g007530.3		Solyc04g007530.3.1	GO:0015297(antiporter activity);GO:0016020(membrane);GO:0042910(xenobiotic transmembrane transporter activity);GO:0055085(transmembrane transport);GO:1990961(xenobiotic detoxification by transmembrane export across the plasma membrane)	NA	NA	NA	NA		protein_coding	2.22924	1.49646	1.55982	6.07385	7.53274	7.37755	0.251882	-1.98918	3.39224e-17	1.64959e-15	down	yes
Solyc09g014530.3	Solyc09g014530.3		Solyc09g014530.3.1	GO:0006952(defense response)	NA	NA	NA	NA		protein_coding	29.7203	18.3387	11.4321	85.6156	102.193	104.363	0.203617	-2.29607	3.41994e-17	1.65979e-15	down	yes
Solyc11g068370.2	Solyc11g068370.2		Solyc11g068370.2.1	GO:0003700(DNA-binding transcription factor activity);GO:0006351(DNA-templated transcription);GO:0006355(regulation of DNA-templated transcription);GO:0043565(sequence-specific DNA binding)	NA	NA	NA	NA		protein_coding	0.78355	0.840317	0.493035	3.35389	3.90028	3.71299	0.193022	-2.37316	3.47871e-17	1.68498e-15	down	yes
Solyc02g089700.3	Solyc02g089700.3		Solyc02g089700.3.1	GO:0016740(transferase activity)	NA	NA	NA	NA		protein_coding	8.089	4.45229	2.92983	26.8615	34.485	27.1846	0.174754	-2.51661	3.68937e-17	1.78351e-15	down	yes
Solyc04g015520.3	Solyc04g015520.3		Solyc04g015520.3.1	NA	NA	NA	NA	NA		protein_coding	1.10015	1.61336	1.10499	6.32418	11.1409	10.4281	0.136898	-2.86883	3.7269e-17	1.79812e-15	down	yes
Solyc12g008550.2	Solyc12g008550.2		Solyc12g008550.2.1	NA	NA	NA	NA	NA		protein_coding	130.57	133.344	93.5299	44.8059	55.7694	68.6409	2.11235	1.07885	4.96938e-17	2.39289e-15	up	yes
Solyc06g053700.1	Solyc06g053700.1		Solyc06g053700.1.1	NA	NA	NA	NA	NA		protein_coding	64.0364	84.7926	85.1209	25.244	23.5987	27.8832	3.04916	1.60841	5.41299e-17	2.59633e-15	up	yes
Solyc08g007800.3	Solyc08g007800.3		Solyc08g007800.3.1	GO:0022857(transmembrane transporter activity);GO:0055085(transmembrane transport)	NA	NA	NA	NA		protein_coding	1.94317	1.82865	1.66914	0.4448	0.310882	0.191504	5.74434	2.52214	5.53828e-17	2.65127e-15	up	yes
Solyc02g076890.1	Solyc02g076890.1		Solyc02g076890.1.1	NA	NA	NA	NA	NA		protein_coding	30.2559	30.4441	21.2781	75.7338	95.5977	90.9406	0.312569	-1.67775	5.75758e-17	2.74556e-15	down	yes
Solyc12g056950.2	Solyc12g056950.2		Solyc12g056950.2.1	NA	NA	NA	NA	NA		protein_coding	21.8339	17.1285	11.5127	54.8371	61.2607	70.6839	0.270236	-1.88771	6.57394e-17	3.12879e-15	down	yes
Solyc06g009380.3	Solyc06g009380.3		Solyc06g009380.3.1	GO:0016021(integral component of membrane)	NA	NA	NA	NA		protein_coding	16.0111	12.7689	9.02645	46.923	43.6774	39.7502	0.290037	-1.78569	6.96741e-17	3.30966e-15	down	yes
Solyc07g053280.3	Solyc07g053280.3		Solyc07g053280.3.1	GO:0004455(ketol-acid reductoisomerase activity);GO:0009082(branched-chain amino acid biosynthetic process);GO:0016491(oxidoreductase activity)	NA	NA	NA	NA		protein_coding	340.486	361.505	368.357	172.915	159.921	163.287	2.15743	1.10931	7.07449e-17	3.35404e-15	up	yes
Solyc01g095810.3	Solyc01g095810.3		Solyc01g095810.3.1	GO:0030247(polysaccharide binding)	NA	NA	NA	NA		protein_coding	4.00507	3.55109	3.30502	9.70924	11.1638	10.7624	0.343323	-1.54236	7.48509e-17	3.54189e-15	down	yes
Solyc11g066080.1	Solyc11g066080.1		Solyc11g066080.1.1	GO:0016021(integral component of membrane)	NA	NA	NA	NA		protein_coding	7.12766	6.00398	4.33315	18.2625	23.2583	21.6238	0.276584	-1.85421	8.19701e-17	3.87132e-15	down	yes
Solyc06g068230.3	Solyc06g068230.3		Solyc06g068230.3.1	GO:0005515(protein binding);GO:0006996(organelle organization)	NA	NA	NA	NA		protein_coding	0.456692	0.320624	0.262645	1.40643	2.01155	1.73956	0.201639	-2.31016	9.01597e-17	4.24994e-15	down	yes
Solyc09g098030.3	Solyc09g098030.3		Solyc09g098030.3.1	GO:0004497(monooxygenase activity);GO:0005506(iron ion binding);GO:0016705(oxidoreductase activity, acting on paired donors, with incorporation or reduction of molecular oxygen);GO:0020037(heme binding)	NA	NA	NA	NA		protein_coding	5.60283	5.53631	3.39547	14.9488	18.3962	15.1688	0.299597	-1.7389	9.49647e-17	4.46788e-15	down	yes
Solyc03g063040.3	Solyc03g063040.3		Solyc03g063040.3.1	NA	NA	NA	NA	NA		protein_coding	16.579	20.4335	17.9546	6.90421	6.06769	7.14345	2.7326	1.45027	1.01424e-16	4.76265e-15	up	yes
Solyc09g075820.3	Solyc09g075820.3		Solyc09g075820.3.1	GO:0005351(carbohydrate:proton symporter activity);GO:0005355(glucose transmembrane transporter activity);GO:0005358(high-affinity glucose:proton symporter activity);GO:0005887(integral component of plasma membrane);GO:0006817(phosphate ion transport);GO:0008643(carbohydrate transport);GO:0008645(hexose transmembrane transport);GO:0009414(response to water deprivation);GO:0009506(plasmodesma);GO:…	NA	NA	NA	NA	Hexose transporter [Source:UniProtKB/TrEMBL;Acc:Q9STA8]	protein_coding	2.45322	2.00032	1.37535	6.70454	8.04316	7.66283	0.260096	-1.94289	1.04548e-16	4.90003e-15	down	yes
Solyc06g030470.3	Solyc06g030470.3		Solyc06g030470.3.1	NA	NA	NA	NA	NA		protein_coding	1.9079	1.60674	1.72018	6.73185	10.2638	8.07968	0.208763	-2.26006	1.16486e-16	5.4388e-15	down	yes
Solyc08g061250.3	Solyc08g061250.3		Solyc08g061250.3.1	GO:0004672(protein kinase activity);GO:0005524(ATP binding);GO:0006468(protein phosphorylation)	NA	NA	NA	NA	Probable serine/threonine-protein kinase PBL12 [Source:Projected from Arabidopsis thaliana (AT2G26290) UniProtKB/Swiss-Prot;Acc:O64842]	protein_coding	2.15719	2.42856	1.49409	8.37507	11.3424	7.63223	0.2223	-2.16942	1.18343e-16	5.51505e-15	down	yes
Solyc07g043200.2	Solyc07g043200.2		Solyc07g043200.2.1	GO:0005385(zinc ion transmembrane transporter activity);GO:0005886(plasma membrane);GO:0016020(membrane);GO:0016021(integral component of membrane);GO:0030001(metal ion transport);GO:0046873(metal ion transmembrane transporter activity);GO:0055085(transmembrane transport);GO:0071577(zinc ion transmembrane transport)	NA	NA	NA	NA		protein_coding	15.6957	9.90886	11.8893	4.60996	5.57463	4.08951	2.6267	1.39325	1.27757e-16	5.94252e-15	up	yes
Solyc08g079230.1	Solyc08g079230.1		Solyc08g079230.1.1	NA	NA	NA	NA	NA		protein_coding	257.101	213.904	248.109	114.525	109.267	115.349	2.1204	1.08433	1.33432e-16	6.18312e-15	up	yes
Solyc03g121090.3	Solyc03g121090.3		Solyc03g121090.3.1	NA	NA	NA	NA	NA		protein_coding	5.64018	4.0444	3.17307	1.41441	1.49609	0.954372	3.3268	1.73413	1.36611e-16	6.3185e-15	up	yes
Solyc03g093800.1	Solyc03g093800.1		Solyc03g093800.1.1	NA	NA	NA	NA	NA		protein_coding	77.9251	77.3844	93.2999	32.0371	23.9679	25.891	3.03567	1.60202	1.41421e-16	6.5165e-15	up	yes
Solyc07g008280.3	Solyc07g008280.3		Solyc07g008280.3.1	NA	NA	NA	NA	NA		protein_coding	53.6045	38.9211	23.4476	133.469	175.103	168.243	0.243225	-2.03964	1.66516e-16	7.65849e-15	down	yes
Solyc01g101260.2	Solyc01g101260.2		Solyc01g101260.2.1	NA	NA	NA	NA	NA		protein_coding	12.0884	8.27833	4.38812	38.7115	45.9817	46.0837	0.189291	-2.40132	1.67266e-16	7.67865e-15	down	yes
Solyc04g054740.3	Solyc04g054740.3		Solyc04g054740.3.1	GO:0004512(inositol-3-phosphate synthase activity);GO:0005737(cytoplasm);GO:0006021(inositol biosynthetic process);GO:0008654(phospholipid biosynthetic process)	00562(Inositol phosphate metabolism);01100(Metabolic pathways);01110(Biosynthesis of secondary metabolites)	K01858	EC:5.5.1.4	NA		protein_coding	2.20578	1.61221	1.62012	7.62491	7.69433	7.07811	0.242801	-2.04215	2.00362e-16	9.18081e-15	down	yes
Solyc02g077880.3	Solyc02g077880.3		Solyc02g077880.3.1	NA	NA	NA	NA	NA	Auxin repressed/dormancy associated protein [Source:UniProtKB/TrEMBL;Acc:Q0PY39]	protein_coding	740.949	976.423	1229.28	235.057	307.233	320.97	3.4134	1.77121	2.02992e-16	9.28404e-15	up	yes
Solyc03g020070.3	Solyc03g020070.3		Solyc03g020070.3.1	GO:0004867(serine-type endopeptidase inhibitor activity)	NA	NA	NA	NA		protein_coding	14.9917	12.5757	13.0477	5.15789	4.81594	3.9679	2.9132	1.54261	2.20097e-16	1.00291e-14	up	yes
Solyc04g079047.1	Solyc04g079047.1		Solyc04g079047.1.1	GO:0004185(serine-type carboxypeptidase activity);GO:0006508(proteolysis)	NA	NA	NA	NA		protein_coding	3.86751	3.74976	2.21822	12.0775	15.726	11.646	0.249319	-2.00394	2.20787e-16	1.00419e-14	down	yes
Solyc03g116710.3	Solyc03g116710.3		Solyc03g116710.3.1	NA	NA	NA	NA	NA		protein_coding	6.32044	5.24245	4.3381	16.6103	18.55	17.5951	0.30141	-1.7302	2.33012e-16	1.05784e-14	down	yes
Solyc09g072640.3	Solyc09g072640.3		Solyc09g072640.3.1	NA	NA	NA	NA	NA		protein_coding	0.826159	0.673948	0.790644	3.0625	4.57639	4.0918	0.195278	-2.3564	2.65846e-16	1.20246e-14	down	yes
Solyc07g065930.3	Solyc07g065930.3		Solyc07g065930.3.1	GO:0005515(protein binding)	NA	NA	NA	NA		protein_coding	8.87505	7.81262	5.2579	21.1541	24.4233	22.2482	0.323559	-1.6279	2.67071e-16	1.20579e-14	down	yes
Solyc10g084325.1	Solyc10g084325.1		Solyc10g084325.1.1	GO:0004252(serine-type endopeptidase activity);GO:0006508(proteolysis);GO:0008236(serine-type peptidase activity)	NA	NA	NA	NA		protein_coding	10.0891	7.37263	5.28496	26.0239	29.3555	24.146	0.286031	-1.80576	2.80834e-16	1.2656e-14	down	yes
Solyc01g091700.3	Solyc01g091700.3		Solyc01g091700.3.1	GO:0005515(protein binding)	NA	NA	NA	NA		protein_coding	11.5941	13.1502	11.1342	5.84452	5.73484	5.46516	2.10499	1.07382	2.88043e-16	1.29572e-14	up	yes
Solyc02g089240.3	Solyc02g089240.3		Solyc02g089240.3.1	GO:0004842(ubiquitin-protein transferase activity);GO:0008270(zinc ion binding)	NA	NA	NA	NA		protein_coding	20.0098	13.2905	10.5626	51.855	57.7373	47.3689	0.279451	-1.83933	3.38651e-16	1.52059e-14	down	yes
Solyc05g021390.3	Solyc05g021390.3		Solyc05g021390.3.1	GO:0004497(monooxygenase activity);GO:0005506(iron ion binding);GO:0007275(multicellular organism development);GO:0010268(brassinosteroid homeostasis);GO:0016125(sterol metabolic process);GO:0016132(brassinosteroid biosynthetic process);GO:0016705(oxidoreductase activity, acting on paired donors, with incorporation or reduction of molecular oxygen);GO:0020037(heme binding);GO:0055114(obsolete oxi…	NA	K20667	EC:1.14.14.126	NA		protein_coding	16.2424	13.5088	12.5666	36.4236	42.3861	40.0246	0.356108	-1.48961	3.62701e-16	1.61971e-14	down	yes
Solyc10g085210.2	Solyc10g085210.2		Solyc10g085210.2.1	GO:0006351(DNA-templated transcription);GO:0043565(sequence-specific DNA binding)	NA	NA	NA	NA		protein_coding	0.67077	0.267304	0.392903	3.66315	3.6175	4.71755	0.110931	-3.17226	3.6742e-16	1.63781e-14	down	yes
Solyc10g050450.2	Solyc10g050450.2		Solyc10g050450.2.1	GO:0002098(tRNA wobble uridine modification);GO:0005634(nucleus);GO:0005829(cytosol);GO:0017183(peptidyl-diphthamide biosynthetic process from peptidyl-histidine);GO:0046872(metal ion binding)	NA	NA	NA	NA		protein_coding	33.7417	43.9662	35.5871	17.7172	14.9344	15.3631	2.35959	1.23854	3.71978e-16	1.65513e-14	up	yes
Solyc02g077920.3	Solyc02g077920.3		Solyc02g077920.3.1	GO:0003677(DNA binding);GO:0003700(DNA-binding transcription factor activity);GO:0005634(nucleus);GO:0006355(regulation of DNA-templated transcription);GO:0009908(flower development);GO:0046872(metal ion binding)	NA	NA	NA	NA		protein_coding	0.858613	0.62331	0.762961	3.87563	4.84563	5.24859	0.160695	-2.6376	3.83608e-16	1.7038e-14	down	yes
Solyc01g110920.3	Solyc01g110920.3		Solyc01g110920.3.1	GO:0009733(response to auxin)	04075(Plant hormone signal transduction)	NA	NA	NA		protein_coding	14.4967	17.2888	12.7979	4.00099	2.93915	3.62781	4.21874	2.07681	3.86341e-16	1.71285e-14	up	yes
Solyc04g076010.3	Solyc04g076010.3		Solyc04g076010.3.1	NA	NA	NA	NA	NA		protein_coding	17.997	22.5021	15.8523	58.9984	93.6498	87.3542	0.234795	-2.09053	3.87583e-16	1.71526e-14	down	yes
Solyc06g060760.3	Solyc06g060760.3		Solyc06g060760.3.1	GO:0006833(water transport);GO:0009705(plant-type vacuole membrane);GO:0015250(water channel activity);GO:0015267(channel activity);GO:0016020(membrane);GO:0016021(integral component of membrane);GO:0055085(transmembrane transport)	NA	NA	NA	NA	Tonoplast intrinsic protein 23 [Source:UniProtKB/TrEMBL;Acc:K4C6Q6]	protein_coding	6518	6522	8554.92	2813.89	2516.19	2449.02	2.77602	1.47302	3.88539e-16	1.71641e-14	up	yes
Solyc11g010400.2	Solyc11g010400.2		Solyc11g010400.2.1	NA	NA	NA	NA	NA		protein_coding	13.0304	13.1177	6.85409	39.5936	53.0739	40.32	0.24816	-2.01066	3.94405e-16	1.7392e-14	down	yes
Solyc12g088000.2	Solyc12g088000.2		Solyc12g088000.2.1	GO:0003824(catalytic activity);GO:0006520(cellular amino acid metabolic process);GO:0008483(transaminase activity);GO:0009058(biosynthetic process);GO:0030170(pyridoxal phosphate binding)	00130(Ubiquinone and other terpenoid-quinone biosynthesis);00270(Cysteine and methionine metabolism);00350(Tyrosine metabolism);00360(Phenylalanine metabolism);00400(Phenylalanine, tyrosine and tryptophan biosynthesis);00950(Isoquinoline alkaloid biosynthesis);00960(Tropane, piperidine and pyridine alkaloid biosynthesis);01100(Metabolic pathways);01110(Biosynthesis of secondary metabolites)	K00815	EC:2.6.1.5	NA		protein_coding	19.0659	11.7927	11.3171	45.8202	55.4927	48.1164	0.282245	-1.82498	4.11989e-16	1.81349e-14	down	yes
Solyc08g082890.3	Solyc08g082890.3		Solyc08g082890.3.1	GO:0005634(nucleus);GO:0030154(cell differentiation);GO:0043565(sequence-specific DNA binding)	NA	NA	NA	NA		protein_coding	0.134246	0.115105	0.202393	2.09216	2.88685	3.7868	0.0515348	-4.27831	4.28274e-16	1.88181e-14	down	yes
Solyc04g081290.3	Solyc04g081290.3		Solyc04g081290.3.1	GO:0005634(nucleus);GO:0005829(cytosol);GO:0009691(cytokinin biosynthetic process);GO:0016799(hydrolase activity, hydrolyzing N-glycosyl compounds)	NA	NA	NA	NA	Cytokinin riboside 5'-monophosphate phosphoribohydrolase [Source:UniProtKB/TrEMBL;Acc:K4BVK8]	protein_coding	7.96251	4.64302	2.4192	27.2493	33.1036	34.2609	0.158801	-2.65471	5.05885e-16	2.21886e-14	down	yes
Solyc07g061920.3	Solyc07g061920.3		Solyc07g061920.3.1	GO:0000148(1,3-beta-D-glucan synthase complex);GO:0003843(1,3-beta-D-glucan synthase activity);GO:0006075((1->3)-beta-D-glucan biosynthetic process);GO:0016020(membrane)	NA	NA	NA	NA	Putative callose synthase 8 [Source:Projected from Arabidopsis thaliana (AT3G14570) UniProtKB/Swiss-Prot;Acc:Q9LUD7]	protein_coding	2.84899	2.62127	2.10291	6.55294	7.26659	6.74425	0.368277	-1.44114	5.21286e-16	2.28234e-14	down	yes
Solyc01g111070.3	Solyc01g111070.3		Solyc01g111070.3.1	GO:0005783(endoplasmic reticulum);GO:0009058(biosynthetic process);GO:0016746(acyltransferase activity);GO:0016747(acyltransferase activity, transferring groups other than amino-acyl groups);GO:0030639(polyketide biosynthetic process);GO:0080110(sporopollenin biosynthetic process);GO:0090439(tetraketide alpha-pyrone synthase activity)	NA	NA	NA	NA	PSKB [Source:Projected from Arabidopsis thaliana (AT4G34850) UniProtKB/TrEMBL;Acc:A0A178UTW2]	protein_coding	38.077	37.7729	32.2542	9.01035	13.9868	17.6554	2.65922	1.411	6.18443e-16	2.69812e-14	up	yes
Solyc09g007760.3	Solyc09g007760.3		Solyc09g007760.3.1	GO:0015267(channel activity);GO:0016020(membrane);GO:0016021(integral component of membrane);GO:0055085(transmembrane transport)	NA	NA	NA	NA		protein_coding	1873.63	1437.47	1630.23	874.573	793.828	722.939	2.06634	1.04708	6.59987e-16	2.87427e-14	up	yes
Solyc02g084420.3	Solyc02g084420.3		Solyc02g084420.3.1	GO:0005634(nucleus);GO:0006355(regulation of DNA-templated transcription);GO:0008270(zinc ion binding);GO:0009640(photomorphogenesis)	NA	NA	NA	NA		protein_coding	3.71303	1.98056	2.11313	16.0513	21.7148	21.4254	0.131889	-2.9226	7.44379e-16	3.23037e-14	down	yes
Solyc12g010545.1	Solyc12g010545.1		Solyc12g010545.1.1	NA	NA	NA	NA	NA		protein_coding	18.8039	11.1295	9.48583	3.426	2.252	1.96204	5.15955	2.36725	7.53333e-16	3.26347e-14	up	yes
Solyc12g005020.2	Solyc12g005020.2		Solyc12g005020.2.1	GO:0016021(integral component of membrane)	NA	NA	NA	NA		protein_coding	7.93915	5.48556	4.33961	1.5087	1.91513	2.35224	3.0755	1.62082	7.71851e-16	3.33782e-14	up	yes
Solyc05g056470.1	Solyc05g056470.1		Solyc05g056470.1.1	GO:0005524(ATP binding);GO:0005886(plasma membrane);GO:0016020(membrane);GO:0016021(integral component of membrane);GO:0042626(ATPase-coupled transmembrane transporter activity);GO:0055085(transmembrane transport)	NA	NA	NA	NA	ABC transporter G family member 5 [Source:Projected from Arabidopsis thaliana (AT2G13610) UniProtKB/Swiss-Prot;Acc:Q9SIT6]	protein_coding	8.40837	7.45455	4.80005	21.2417	27.7759	21.8982	0.291373	-1.77906	7.82972e-16	3.37997e-14	down	yes
Solyc04g007710.3	Solyc04g007710.3		Solyc04g007710.3.1	GO:0000165(MAPK cascade);GO:0000166(nucleotide binding);GO:0004672(protein kinase activity);GO:0004674(protein serine/threonine kinase activity);GO:0004707(MAP kinase activity);GO:0005524(ATP binding);GO:0005634(nucleus);GO:0005737(cytoplasm);GO:0006468(protein phosphorylation);GO:0010468(regulation of gene expression);GO:0016301(kinase activity);GO:0016310(phosphorylation);GO:0016740(transferase…	NA	NA	NA	NA	Mitogen-activated protein kinase [Source:UniProtKB/TrEMBL;Acc:K4BNS8]	protein_coding	24.6282	18.1232	16.5788	58.1673	60.1094	54.5658	0.343262	-1.54262	7.88035e-16	3.39587e-14	down	yes
Solyc02g032660.3	Solyc02g032660.3		Solyc02g032660.3.1	GO:0006855(xenobiotic transmembrane transport);GO:0015297(antiporter activity);GO:0016020(membrane);GO:0016021(integral component of membrane);GO:0042910(xenobiotic transmembrane transporter activity);GO:0055085(transmembrane transport);GO:1990961(xenobiotic detoxification by transmembrane export across the plasma membrane)	NA	NA	NA	NA	Protein DETOXIFICATION [Source:UniProtKB/TrEMBL;Acc:K4B5L0]	protein_coding	7.57097	6.70594	5.18337	16.9342	18.9868	18.0505	0.360565	-1.47167	7.95877e-16	3.42366e-14	down	yes
Solyc12g042890.2	Solyc12g042890.2		Solyc12g042890.2.1	GO:0016787(hydrolase activity)	00564(Glycerophospholipid metabolism)	K06130	EC:3.1.1.5	NA		protein_coding	31.973	23.0524	20.0082	9.74203	13.0213	13.6253	2.06201	1.04405	8.48243e-16	3.64256e-14	up	yes
Solyc01g098500.3	Solyc01g098500.3		Solyc01g098500.3.1	GO:0006817(phosphate ion transport);GO:0008643(carbohydrate transport);GO:0016020(membrane);GO:0016021(integral component of membrane);GO:0022857(transmembrane transporter activity);GO:0034219(carbohydrate transmembrane transport);GO:0050896(response to stimulus);GO:0051119(sugar transmembrane transporter activity);GO:0055085(transmembrane transport)	NA	NA	NA	NA	Sugar-porter family protein 5 [Source:UniProtKB/TrEMBL;Acc:A0A0A8JCK7]	protein_coding	24.2529	19.9691	21.9836	82.9687	73.8092	77.5781	0.2825	-1.82368	8.77408e-16	3.76124e-14	down	yes
Solyc04g017690.3	Solyc04g017690.3		Solyc04g017690.3.1	NA	NA	NA	NA	NA		protein_coding	323.115	305.846	180.606	118.785	158.223	122.915	2.02431	1.01743	9.06287e-16	3.87828e-14	up	yes
Solyc04g009250.1	Solyc04g009250.1		Solyc04g009250.1.1	GO:0006952(defense response);GO:0043531(ADP binding)	NA	NA	NA	NA		protein_coding	1.68942	1.06177	0.872543	4.68834	6.10388	5.5425	0.221842	-2.1724	1.01996e-15	4.35715e-14	down	yes
Solyc01g102900.3	Solyc01g102900.3		Solyc01g102900.3.1	GO:0005576(extracellular region);GO:0005618(cell wall);GO:0030145(manganese ion binding);GO:0045735(nutrient reservoir activity)	NA	NA	NA	NA		protein_coding	370.371	231.235	179.963	115.321	128.846	106.182	2.23083	1.15758	1.02285e-15	4.36192e-14	up	yes
Solyc06g050900.3	Solyc06g050900.3		Solyc06g050900.3.1	GO:0009624(response to nematode);GO:0015333(peptide:proton symporter activity);GO:0016020(membrane);GO:0016021(integral component of membrane);GO:0022857(transmembrane transporter activity);GO:0035673(oligopeptide transmembrane transporter activity);GO:0042937(tripeptide transmembrane transporter activity);GO:0042938(dipeptide transport);GO:0055085(transmembrane transport);GO:0071916(dipeptide tr…	NA	NA	NA	NA	Protein NRT1/ PTR FAMILY 5.1 [Source:Projected from Arabidopsis thaliana (AT2G40460) UniProtKB/Swiss-Prot;Acc:Q8VZR7]	protein_coding	0.813392	0.571384	0.296756	3.35737	4.68914	3.61427	0.144204	-2.79382	1.07082e-15	4.55856e-14	down	yes
Solyc07g043420.3	Solyc07g043420.3		Solyc07g043420.3.1	GO:0002238(response to molecule of fungal origin);GO:0009805(coumarin biosynthetic process);GO:0016491(oxidoreductase activity);GO:0016706(2-oxoglutarate-dependent dioxygenase activity);GO:0031418(L-ascorbic acid binding);GO:0046872(metal ion binding);GO:0051213(dioxygenase activity)	NA	NA	NA	NA	Steroid 16alpha-hydroxylase [Source:UniProtKB/TrEMBL;Acc:Q40131]	protein_coding	534.892	417.729	250.889	1243.21	1783.25	1555.83	0.262644	-1.92882	1.11489e-15	4.73799e-14	down	yes
Solyc02g089470.1	Solyc02g089470.1		Solyc02g089470.1.1	GO:0016021(integral component of membrane);GO:0080143(regulation of amino acid export)	NA	NA	NA	NA		protein_coding	6.00422	7.07887	5.29551	0.53151	0.158268	0.561582	14.6869	3.87646	1.27683e-15	5.40753e-14	up	yes
Solyc05g007470.3	Solyc05g007470.3		Solyc05g007470.3.1	GO:0005524(ATP binding);GO:0016887(ATP hydrolysis activity)	NA	NA	NA	NA		protein_coding	34.4565	36.2717	25.2348	97.4486	126.813	91.2533	0.304148	-1.71716	1.28214e-15	5.42067e-14	down	yes
Solyc03g120120.3	Solyc03g120120.3		Solyc03g120120.3.1	GO:0015031(protein transport)	NA	NA	NA	NA		protein_coding	2.07523	2.26379	1.8178	6.66342	9.62257	7.34887	0.260497	-1.94066	1.33537e-15	5.63604e-14	down	yes
Solyc07g054790.1	Solyc07g054790.1		Solyc07g054790.1.1	NA	NA	NA	NA	NA		protein_coding	11.7169	6.50582	4.36458	40.8272	47.3676	45.4076	0.169064	-2.56436	1.3591e-15	5.72638e-14	down	yes
Solyc05g013710.3	Solyc05g013710.3		Solyc05g013710.3.1	GO:0008047(enzyme activator activity);GO:0009507(chloroplast);GO:0051176(positive regulation of sulfur metabolic process)	NA	NA	NA	NA		protein_coding	0.117102	0.157089	0.155072	1.20668	1.2299	1.61951	0.105832	-3.24016	1.44929e-15	6.09594e-14	down	yes
Solyc06g016770.3	Solyc06g016770.3		Solyc06g016770.3.1	GO:0008270(zinc ion binding);GO:0016021(integral component of membrane)	NA	NA	NA	NA		protein_coding	1.96821	1.02239	1.30505	6.55178	7.59147	7.31142	0.20022	-2.32034	1.46147e-15	6.13669e-14	down	yes
Solyc09g008550.3	Solyc09g008550.3		Solyc09g008550.3.1	GO:0016020(membrane);GO:0022857(transmembrane transporter activity);GO:0055085(transmembrane transport)	NA	NA	NA	NA		protein_coding	8.04968	6.66551	3.68756	23.5268	26.8258	23.1424	0.250395	-1.99773	1.46637e-15	6.14677e-14	down	yes
Solyc07g056540.3	Solyc07g056540.3		Solyc07g056540.3.1	GO:0003824(catalytic activity);GO:0003973((S)-2-hydroxy-acid oxidase activity);GO:0009854(oxidative photosynthetic carbon pathway);GO:0010181(FMN binding);GO:0016491(oxidoreductase activity);GO:0051707(response to other organism)	NA	NA	NA	NA		protein_coding	82.7069	88.6527	105.239	36.4655	38.5311	39.1638	2.42289	1.27673	1.48935e-15	6.23247e-14	up	yes
Solyc02g071090.3	Solyc02g071090.3		Solyc02g071090.3.1	GO:0005215(transporter activity);GO:0015211(purine nucleoside transmembrane transporter activity);GO:0016021(integral component of membrane)	NA	NA	NA	NA		protein_coding	2.41515	1.33384	0.39872	13.8827	16.2968	15.7008	0.0904028	-3.46749	1.50604e-15	6.29161e-14	down	yes
Solyc02g080400.2	Solyc02g080400.2		Solyc02g080400.2.1	GO:0005515(protein binding)	NA	NA	NA	NA		protein_coding	2.77363	3.29989	2.77095	0.938581	1.40354	1.32356	2.41278	1.27069	1.52046e-15	6.34107e-14	up	yes
Solyc06g068440.3	Solyc06g068440.3		Solyc06g068440.3.1	GO:0003824(catalytic activity);GO:0016491(oxidoreductase activity);GO:0016616(oxidoreductase activity, acting on the CH-OH group of donors, NAD or NADP as acceptor);GO:0016621(cinnamoyl-CoA reductase activity);GO:0050662(obsolete coenzyme binding)	00940(Phenylpropanoid biosynthesis);01100(Metabolic pathways);01110(Biosynthesis of secondary metabolites)	K09753	EC:1.2.1.44	NA	Cinnamoyl-CoA reductase [Source:UniProtKB/TrEMBL;Acc:Q4U1I5]	protein_coding	68.1943	40.9376	23.9748	202.18	230.323	209.045	0.207477	-2.26898	1.56022e-15	6.49592e-14	down	yes
Solyc03g096770.1	Solyc03g096770.1		Solyc03g096770.1.1	GO:0098869(cellular oxidant detoxification)	NA	NA	NA	NA		protein_coding	47.3015	62.3647	67.0555	19.2117	16.8537	20.0075	3.15164	1.6561	1.89822e-15	7.88978e-14	up	yes
Solyc10g078910.2	Solyc10g078910.2		Solyc10g078910.2.1	GO:0016740(transferase activity)	NA	NA	NA	NA		protein_coding	6.28321	4.24251	3.38548	15.4792	17.4748	15.1848	0.288981	-1.79095	2.28293e-15	9.45688e-14	down	yes
Solyc07g054430.3	Solyc07g054430.3		Solyc07g054430.3.1	GO:0005542(folic acid binding);GO:0016740(transferase activity)	NA	NA	NA	NA		protein_coding	14.3058	13.8549	14.6257	5.92174	7.222	6.02975	2.23154	1.15804	2.29068e-15	9.47303e-14	up	yes
Solyc10g085120.2	Solyc10g085120.2		Solyc10g085120.2.1	GO:0004672(protein kinase activity);GO:0005515(protein binding);GO:0005524(ATP binding);GO:0006468(protein phosphorylation)	NA	NA	NA	NA		protein_coding	0	0.015404	0	0.696435	0.87036	0.910062	0.00621917	-7.32906	2.38447e-15	9.83554e-14	down	yes
Solyc04g080990.2	Solyc04g080990.2		Solyc04g080990.2.1	GO:0005886(plasma membrane);GO:0006873(cellular ion homeostasis);GO:0008308(voltage-gated anion channel activity);GO:0016021(integral component of membrane);GO:0055085(transmembrane transport)	NA	NA	NA	NA		protein_coding	3.49021	4.10954	2.682	11.2416	12.4598	12.8132	0.281579	-1.82839	2.38634e-15	9.83554e-14	down	yes
Solyc12g044600.3	Solyc12g044600.3		Solyc12g044600.3.1	GO:0004470(malic enzyme activity);GO:0004471(malate dehydrogenase (decarboxylating) (NAD+) activity);GO:0004473(malate dehydrogenase (decarboxylating) (NADP+) activity);GO:0006090(pyruvate metabolic process);GO:0006108(malate metabolic process);GO:0008948(oxaloacetate decarboxylase activity);GO:0009507(chloroplast);GO:0009536(plastid);GO:0016491(oxidoreductase activity);GO:0016616(oxidoreductase …	00620(Pyruvate metabolism);00710(Carbon fixation in photosynthetic organisms);01100(Metabolic pathways);01200(Carbon metabolism)	K00029	EC:1.1.1.40	NA	Malic enzyme [Source:UniProtKB/TrEMBL;Acc:K4DFE6]	protein_coding	46.9513	38.2241	33.8429	94.8924	102.764	102.221	0.396889	-1.33319	2.56423e-15	1.05511e-13	down	yes
Solyc01g007890.2	Solyc01g007890.2		Solyc01g007890.2.1	NA	NA	NA	NA	NA		protein_coding	2.77571	2.83698	1.77673	9.37465	9.80983	9.08143	0.261425	-1.93553	2.58044e-15	1.06001e-13	down	yes
Solyc01g104910.3	Solyc01g104910.3		Solyc01g104910.3.1	NA	NA	NA	NA	NA		protein_coding	24.9961	21.3276	29.8465	134.326	117.799	117.981	0.205807	-2.28064	2.61912e-15	1.0741e-13	down	yes
Solyc09g092410.3	Solyc09g092410.3		Solyc09g092410.3.1	GO:0003953(NAD+ nucleosidase activity);GO:0006952(defense response);GO:0007165(signal transduction);GO:0043531(ADP binding)	NA	NA	NA	NA		protein_coding	4.32358	5.0107	4.58015	15.5146	18.28	17.0908	0.273447	-1.87067	2.68982e-15	1.10126e-13	down	yes
Solyc05g015490.3	Solyc05g015490.3		Solyc05g015490.3.1	GO:0005783(endoplasmic reticulum);GO:0006869(lipid transport);GO:0008289(lipid binding);GO:0009505(plant-type cell wall);GO:0042335(cuticle development);GO:0046658(anchored component of plasma membrane);GO:0050832(defense response to fungus)	NA	NA	NA	NA	Non-specific lipid transfer protein GPI-anchored 1 [Source:Projected from Arabidopsis thaliana (AT1G27950) UniProtKB/Swiss-Prot;Acc:Q9C7F7]	protein_coding	0.162354	0.227306	0.170118	2.85798	3.08686	2.86655	0.0635289	-3.97644	2.86428e-15	1.17074e-13	down	yes
Solyc08g077480.3	Solyc08g077480.3		Solyc08g077480.3.1	NA	NA	NA	NA	NA		protein_coding	19.06	7.38059	4.5405	73.7151	90.128	87.0887	0.123464	-3.01783	2.8724e-15	1.17211e-13	down	yes
Solyc12g005700.2	Solyc12g005700.2		Solyc12g005700.2.1	GO:0016021(integral component of membrane)	NA	NA	NA	NA		protein_coding	9.44555	7.25591	7.89445	2.49114	2.80437	3.00294	2.96391	1.5675	2.90761e-15	1.18452e-13	up	yes
Solyc05g005840.3	Solyc05g005840.3		Solyc05g005840.3.1	GO:0016021(integral component of membrane);GO:0022857(transmembrane transporter activity)	NA	NA	NA	NA		protein_coding	11.9219	9.55221	7.65869	25.4415	34.4697	30.292	0.322969	-1.63053	3.21203e-15	1.30637e-13	down	yes
Solyc07g045180.3	Solyc07g045180.3		Solyc07g045180.3.1	GO:0008270(zinc ion binding)	NA	NA	NA	NA		protein_coding	0.171814	0.117493	0.063071	1.25947	1.94576	1.65944	0.0724362	-3.78715	3.35959e-15	1.36412e-13	down	yes
Solyc01g080280.3	Solyc01g080280.3		Solyc01g080280.3.1	GO:0003824(catalytic activity);GO:0004356(glutamate-ammonia ligase activity);GO:0005524(ATP binding);GO:0005739(mitochondrion);GO:0006542(glutamine biosynthetic process);GO:0006807(nitrogen compound metabolic process);GO:0009507(chloroplast);GO:0009535(chloroplast thylakoid membrane);GO:0009536(plastid);GO:0009570(chloroplast stroma);GO:0009651(response to salt stress);GO:0009735(response to cyto…	00220(Arginine biosynthesis);00250(Alanine, aspartate and glutamate metabolism);00630(Glyoxylate and dicarboxylate metabolism);00910(Nitrogen metabolism);01100(Metabolic pathways);01230(Biosynthesis of amino acids)	K01915	EC:6.3.1.2	NA	Glutamine synthetase [Source:UniProtKB/TrEMBL;Acc:K4AXS2]	protein_coding	90.8129	86.3506	97.3584	41.7073	47.6389	46.1708	2.02574	1.01845	3.36951e-15	1.3659e-13	up	yes
Solyc03g026360.1	Solyc03g026360.1		Solyc03g026360.1.1	GO:0016021(integral component of membrane)	NA	NA	NA	NA		protein_coding	19.3201	16.9059	8.97368	79.7107	60.6375	72.4479	0.212408	-2.23509	3.43643e-15	1.38845e-13	down	yes
Solyc06g083910.3	Solyc06g083910.3		Solyc06g083910.3.1	GO:0046872(metal ion binding);GO:0051213(dioxygenase activity)	NA	NA	NA	NA		protein_coding	25.0239	23.1117	13.3013	63.7852	74.6848	65.3329	0.301453	-1.73	4.41357e-15	1.78033e-13	down	yes
Solyc01g094660.3	Solyc01g094660.3		Solyc01g094660.3.1	GO:0004672(protein kinase activity);GO:0004842(ubiquitin-protein transferase activity);GO:0005524(ATP binding);GO:0006468(protein phosphorylation);GO:0016567(protein ubiquitination)	NA	NA	NA	NA	U-box domain-containing protein 33 [Source:Projected from Arabidopsis thaliana (AT2G45910) UniProtKB/Swiss-Prot;Acc:Q8GUH1]	protein_coding	4.12504	3.68782	2.2436	9.6798	11.4876	10.8793	0.313807	-1.67205	4.42818e-15	1.7833e-13	down	yes
Solyc06g074190.3	Solyc06g074190.3		Solyc06g074190.3.1	NA	NA	NA	NA	NA		protein_coding	4.44995	4.05699	3.45949	9.72648	11.1265	11.034	0.375276	-1.41397	4.94453e-15	1.98799e-13	down	yes
Solyc02g078210.3	Solyc02g078210.3		Solyc02g078210.3.1	GO:0005783(endoplasmic reticulum);GO:0005794(Golgi apparatus);GO:0006817(phosphate ion transport);GO:0016036(cellular response to phosphate starvation);GO:0016567(protein ubiquitination);GO:0055062(phosphate ion homeostasis);GO:0061631(ubiquitin conjugating enzyme activity);GO:2000185(regulation of phosphate transmembrane transport)	04120(Ubiquitin mediated proteolysis)	K10581	EC:2.3.2.24	NA	UBC24 [Source:UniProtKB/TrEMBL;Acc:K4B946]	protein_coding	39.4147	37.2151	36.72	106.099	116.281	123.981	0.327258	-1.6115	5.26691e-15	2.10728e-13	down	yes
Solyc10g086570.3	Solyc10g086570.3		Solyc10g086570.3.1	GO:0009535(chloroplast thylakoid membrane);GO:0016020(membrane);GO:0016021(integral component of membrane);GO:0032055(negative regulation of translation in response to stress)	NA	NA	NA	NA		protein_coding	24.6503	30.2127	22.6407	9.92693	12.0239	12.8965	2.22409	1.15322	5.42359e-15	2.16644e-13	up	yes
Solyc01g104030.3	Solyc01g104030.3		Solyc01g104030.3.1	GO:0005216(ion channel activity);GO:0005249(voltage-gated potassium channel activity);GO:0005515(protein binding);GO:0006811(ion transport);GO:0006813(potassium ion transport);GO:0016020(membrane);GO:0016021(integral component of membrane);GO:0034765(regulation of ion transmembrane transport);GO:0055085(transmembrane transport);GO:0071805(potassium ion transmembrane transport)	NA	NA	NA	NA		protein_coding	2.33275	2.07248	1.0832	8.21874	11.3215	7.27666	0.204663	-2.28868	5.62458e-15	2.24309e-13	down	yes
Solyc08g081610.3	Solyc08g081610.3		Solyc08g081610.3.1	GO:0003700(DNA-binding transcription factor activity);GO:0006355(regulation of DNA-templated transcription);GO:0043565(sequence-specific DNA binding)	NA	NA	NA	NA		protein_coding	2.69983	2.39932	1.6016	7.8351	10.2096	10.1142	0.237962	-2.0712	6.02946e-15	2.40066e-13	down	yes
Solyc02g093580.3	Solyc02g093580.3		Solyc02g093580.3.1	GO:0005576(extracellular region);GO:0016829(lyase activity);GO:0030570(pectate lyase activity);GO:0045490(pectin catabolic process);GO:0046872(metal ion binding)	00040(Pentose and glucuronate interconversions);01100(Metabolic pathways)	K01728	EC:4.2.2.2	NA	Pectate lyase [Source:UniProtKB/TrEMBL;Acc:K4BDF4]	protein_coding	2.90391	3.0477	2.16851	8.9818	9.57861	9.24391	0.292045	-1.77574	6.98659e-15	2.77726e-13	down	yes
Solyc04g079505.1	Solyc04g079505.1		Solyc04g079505.1.1	GO:0004867(serine-type endopeptidase inhibitor activity);GO:0005615(extracellular space)	NA	NA	NA	NA		protein_coding	1.05751	0.520001	0.320191	8.70068	12.1378	10.9458	0.0597056	-4.06599	7.15064e-15	2.83788e-13	down	yes
Solyc12g049250.2	Solyc12g049250.2		Solyc12g049250.2.1	NA	NA	NA	NA	NA		protein_coding	3.05236	1.56732	1.79751	11.6853	13.242	10.4036	0.181631	-2.46091	7.31705e-15	2.89925e-13	down	yes
Solyc02g082080.1	Solyc02g082080.1		Solyc02g082080.1.1	GO:0005375(copper ion transmembrane transporter activity);GO:0005770(late endosome);GO:0005774(vacuolar membrane);GO:0005794(Golgi apparatus);GO:0009506(plasmodesma);GO:0009737(response to abscisic acid);GO:0015680(protein maturation by copper ion transfer);GO:0016021(integral component of membrane);GO:0035434(copper ion transmembrane transport)	NA	NA	NA	NA	Copper transporter 5 [Source:Projected from Arabidopsis thaliana (AT5G20650) UniProtKB/Swiss-Prot;Acc:Q93VM8]	protein_coding	579.392	641.723	713.827	223.715	291.777	303.981	2.3612	1.23952	8.36495e-15	3.30913e-13	up	yes
Solyc02g088100.3	Solyc02g088100.3		Solyc02g088100.3.1	GO:0005576(extracellular region);GO:0005618(cell wall);GO:0009653(anatomical structure morphogenesis);GO:0009664(plant-type cell wall organization);GO:0009826(unidimensional cell growth);GO:0016020(membrane);GO:0071555(cell wall organization);GO:0080022(primary root development)	NA	NA	NA	NA	Expansin [Source:UniProtKB/TrEMBL;Acc:Q9ZP31]	protein_coding	1.394	1.03092	0.963027	4.98343	5.1033	4.54725	0.231513	-2.11084	8.91925e-15	3.52275e-13	down	yes
Solyc09g015240.2	Solyc09g015240.2		Solyc09g015240.2.1	GO:0004672(protein kinase activity);GO:0005509(calcium ion binding);GO:0005524(ATP binding);GO:0006468(protein phosphorylation);GO:0007166(cell surface receptor signaling pathway)	NA	NA	NA	NA		protein_coding	0	0	0	0.575437	0.867311	0.558453	0.00014991	-12.7036	9.04013e-15	3.56477e-13	down	yes
Solyc11g006740.2	Solyc11g006740.2		Solyc11g006740.2.1	GO:0005515(protein binding)	NA	NA	NA	NA		protein_coding	16.3485	19.1107	18.358	7.47837	8.98622	7.81964	2.21614	1.14805	9.50215e-15	3.74096e-13	up	yes
Solyc07g063700.2	Solyc07g063700.2		Solyc07g063700.2.1	GO:0004672(protein kinase activity);GO:0004674(protein serine/threonine kinase activity);GO:0005524(ATP binding);GO:0006468(protein phosphorylation);GO:0048544(recognition of pollen)	NA	NA	NA	NA		protein_coding	0.315017	0.253536	0.208583	1.16579	1.27459	1.52522	0.19597	-2.3513	9.86678e-15	3.87831e-13	down	yes
Solyc10g009055.1	Solyc10g009055.1		Solyc10g009055.1.1	GO:0003677(DNA binding);GO:0046983(protein dimerization activity)	NA	NA	NA	NA		protein_coding	2.78469	2.13331	1.68905	0.846663	0.885282	0.799669	2.60982	1.38395	1.02709e-14	4.03072e-13	up	yes
Solyc01g006650.2	Solyc01g006650.2		Solyc01g006650.2.1	GO:0003677(DNA binding);GO:0003700(DNA-binding transcription factor activity);GO:0005634(nucleus);GO:0009873(ethylene-activated signaling pathway);GO:0071281(cellular response to iron ion)	04016(MAPK signaling pathway - plant);04075(Plant hormone signal transduction)	NA	NA	NA		protein_coding	1.55542	1.1637	0.683256	0.296902	0.270189	0.1732	4.59601	2.20038	1.02898e-14	4.0317e-13	up	yes
Solyc04g082270.3	Solyc04g082270.3		Solyc04g082270.3.1	GO:0048364(root development);GO:0048367(shoot system development)	NA	NA	NA	NA		protein_coding	2.49568	1.62609	1.90938	7.82314	13.0409	10.7593	0.190718	-2.39049	1.04294e-14	4.07988e-13	down	yes
Solyc12g009790.2	Solyc12g009790.2		Solyc12g009790.2.1	GO:0005783(endoplasmic reticulum);GO:0006869(lipid transport);GO:0008289(lipid binding);GO:0016021(integral component of membrane)	NA	NA	NA	NA		protein_coding	5.3233	5.23947	4.05466	13.9476	20.3495	15.2297	0.295142	-1.76052	1.04998e-14	4.1009e-13	down	yes
Solyc01g100210.3	Solyc01g100210.3		Solyc01g100210.3.1	GO:0005794(Golgi apparatus);GO:0016757(glycosyltransferase activity)	NA	NA	NA	NA	Hexosyltransferase [Source:UniProtKB/TrEMBL;Acc:K4B155]	protein_coding	11.1246	14.1399	10.2589	36.7377	45.4664	42.5622	0.284719	-1.81239	1.21248e-14	4.71314e-13	down	yes
Solyc06g076470.3	Solyc06g076470.3		Solyc06g076470.3.1	NA	NA	NA	NA	NA		protein_coding	17.2012	18.72	11.7524	6.33937	8.73983	7.71738	2.09126	1.06437	1.26974e-14	4.92794e-13	up	yes
Solyc06g050870.3	Solyc06g050870.3		Solyc06g050870.3.1	GO:0005746(mitochondrial respirasome);GO:0031305(integral component of mitochondrial inner membrane);GO:0033617(mitochondrial cytochrome c oxidase assembly)	NA	NA	NA	NA		protein_coding	94.7936	128.837	110.567	42.9841	22.5072	24.7227	3.70451	1.88928	1.27508e-14	4.94088e-13	up	yes
Solyc11g010850.2	Solyc11g010850.2		Solyc11g010850.2.1	GO:0003824(catalytic activity);GO:0008299(isoprenoid biosynthetic process);GO:0008661(1-deoxy-D-xylulose-5-phosphate synthase activity);GO:0009228(thiamine biosynthetic process);GO:0016114(terpenoid biosynthetic process);GO:0016740(transferase activity);GO:0052865(1-deoxy-D-xylulose 5-phosphate biosynthetic process)	00730(Thiamine metabolism);00900(Terpenoid backbone biosynthesis);01100(Metabolic pathways);01110(Biosynthesis of secondary metabolites)	K01662	EC:2.2.1.7	NA		protein_coding	0.357029	0.208435	0.161385	2.04318	2.15361	1.545	0.12659	-2.98177	1.565e-14	6.04527e-13	down	yes
Solyc01g106000.3	Solyc01g106000.3		Solyc01g106000.3.1	GO:0003824(catalytic activity);GO:0008936(nicotinamidase activity);GO:0019365(pyridine nucleotide salvage)	NA	NA	NA	NA		protein_coding	61.6217	42.5988	37.962	123.166	148.767	143.681	0.342102	-1.5475	1.68249e-14	6.48891e-13	down	yes
Solyc02g078040.3	Solyc02g078040.3		Solyc02g078040.3.1	GO:0005199(structural constituent of cell wall)	NA	NA	NA	NA		protein_coding	41.238	43.9144	44.6118	21.5378	21.6458	19.3808	2.07409	1.05248	1.70116e-14	6.55065e-13	up	yes
Solyc04g007600.3	Solyc04g007600.3		Solyc04g007600.3.1	GO:0008270(zinc ion binding)	NA	NA	NA	NA		protein_coding	3.03574	1.91619	1.57357	9.59972	10.2984	7.974	0.234123	-2.09466	1.73402e-14	6.66677e-13	down	yes
Solyc01g010200.3	Solyc01g010200.3		Solyc01g010200.3.1	NA	NA	NA	NA	NA		protein_coding	37.3385	32.8856	26.9682	79.0452	99.1309	82.9235	0.372242	-1.42569	1.81755e-14	6.96613e-13	down	yes
Solyc08g082870.3	Solyc08g082870.3		Solyc08g082870.3.1	GO:0016491(oxidoreductase activity)	NA	NA	NA	NA		protein_coding	3.35333	2.85333	2.17585	10.7467	9.87506	8.57601	0.287094	-1.8004	2.16123e-14	8.27047e-13	down	yes
Solyc04g005540.3	Solyc04g005540.3		Solyc04g005540.3.1	GO:0043531(ADP binding)	NA	NA	NA	NA		protein_coding	1.58115	1.35765	1.08695	3.56338	4.53049	4.14879	0.328829	-1.60459	2.40023e-14	9.15659e-13	down	yes
Solyc06g082780.3	Solyc06g082780.3		Solyc06g082780.3.1	GO:0005739(mitochondrion);GO:0015292(uniporter activity);GO:0016021(integral component of membrane);GO:0051560(mitochondrial calcium ion homeostasis)	NA	NA	NA	NA		protein_coding	13.6114	13.3711	14.0153	5.99021	5.10869	6.5725	2.32001	1.21413	2.53824e-14	9.65666e-13	up	yes
Solyc03g118900.2	Solyc03g118900.2		Solyc03g118900.2.1	GO:0016020(membrane);GO:0016021(integral component of membrane);GO:0022857(transmembrane transporter activity)	NA	NA	NA	NA		protein_coding	4.15578	3.77045	3.31872	12.8749	12.7409	12.2683	0.296825	-1.75232	2.53916e-14	9.65666e-13	down	yes
Solyc03g118410.3	Solyc03g118410.3		Solyc03g118410.3.1	GO:0000036(acyl carrier activity);GO:0006629(lipid metabolic process);GO:0006631(fatty acid metabolic process);GO:0006633(fatty acid biosynthetic process);GO:0009416(response to light stimulus);GO:0009507(chloroplast);GO:0009536(plastid);GO:0009570(chloroplast stroma);GO:0009735(response to cytokinin);GO:0009941(chloroplast envelope)	NA	NA	NA	NA	Acyl carrier protein [Source:UniProtKB/TrEMBL;Acc:Q672Q9]	protein_coding	37.9725	45.4771	43.7094	14.3648	16.1446	21.0369	2.46689	1.30269	2.69064e-14	1.0217e-12	up	yes
Solyc08g014280.3	Solyc08g014280.3		Solyc08g014280.3.1	GO:0005515(protein binding)	NA	NA	NA	NA		protein_coding	13.3316	13.3568	7.56796	37.6202	47.7095	35.2201	0.284168	-1.81519	3.0661e-14	1.16247e-12	down	yes
Solyc05g010475.1	Solyc05g010475.1		Solyc05g010475.1.1	NA	NA	NA	NA	NA		protein_coding	1.41416	0.696419	0.332363	5.90756	9.05319	7.71465	0.107735	-3.21443	3.45496e-14	1.30588e-12	down	yes
Solyc06g007240.3	Solyc06g007240.3		Solyc06g007240.3.1	GO:0005515(protein binding);GO:0051087(chaperone binding)	NA	NA	NA	NA		protein_coding	4.12433	3.31343	1.54112	13.2583	18.7544	17.8943	0.179912	-2.47464	3.51631e-14	1.32703e-12	down	yes
Solyc02g081040.3	Solyc02g081040.3		Solyc02g081040.3.1	GO:0000166(nucleotide binding);GO:0004672(protein kinase activity);GO:0004674(protein serine/threonine kinase activity);GO:0005524(ATP binding);GO:0005886(plasma membrane);GO:0006468(protein phosphorylation);GO:0016020(membrane);GO:0016021(integral component of membrane);GO:0016301(kinase activity);GO:0016310(phosphorylation);GO:0016740(transferase activity);GO:0019199(transmembrane receptor prot…	NA	NA	NA	NA		protein_coding	1.96702	1.87997	1.20473	5.00277	5.60199	6.03615	0.303572	-1.71989	3.68191e-14	1.38528e-12	down	yes
Solyc04g076970.3	Solyc04g076970.3		Solyc04g076970.3.1	GO:0006351(DNA-templated transcription);GO:0043565(sequence-specific DNA binding)	NA	NA	NA	NA		protein_coding	3.13487	2.96872	1.96298	0.561916	0.852814	0.797074	3.64705	1.86673	3.77782e-14	1.41919e-12	up	yes
Solyc08g083330.2	Solyc08g083330.2		Solyc08g083330.2.1	GO:0008289(lipid binding);GO:0015914(phospholipid transport);GO:0016020(membrane);GO:0016021(integral component of membrane)	NA	NA	NA	NA	Polyketide cyclase/dehydrase and lipid transport superfamily protein [Source:Projected from Arabidopsis thaliana (AT1G64720) UniProtKB/TrEMBL;Acc:Q9XIR9]	protein_coding	72.6092	67.0978	77.6431	37.1149	32.6225	32.5232	2.12545	1.08777	4.06947e-14	1.52642e-12	up	yes
Solyc10g084950.2	Solyc10g084950.2		Solyc10g084950.2.1	GO:0006857(oligopeptide transport);GO:0015333(peptide:proton symporter activity);GO:0016020(membrane);GO:0016021(integral component of membrane);GO:0022857(transmembrane transporter activity);GO:0035673(oligopeptide transmembrane transporter activity);GO:0042937(tripeptide transmembrane transporter activity);GO:0042938(dipeptide transport);GO:0055085(transmembrane transport);GO:0071916(dipeptide …	NA	NA	NA	NA		protein_coding	12.6806	10.935	7.58559	5.126	5.67318	4.04547	2.10185	1.07166	4.08111e-14	1.52846e-12	up	yes
Solyc08g008520.3	Solyc08g008520.3		Solyc08g008520.3.1	GO:0046872(metal ion binding)	NA	NA	NA	NA	Protein yippee-like [Source:UniProtKB/TrEMBL;Acc:K4CIY6]	protein_coding	12.4781	11.5039	10.2158	34.1337	32.7608	36.1478	0.331882	-1.59126	5.22982e-14	1.95273e-12	down	yes
Solyc01g106460.3	Solyc01g106460.3		Solyc01g106460.3.1	GO:0046983(protein dimerization activity)	NA	NA	NA	NA		protein_coding	0.215078	0.089211	0.162305	1.37672	1.66278	1.43711	0.104229	-3.26217	6.28447e-14	2.33942e-12	down	yes
Solyc10g055800.2	Solyc10g055800.2		Solyc10g055800.2.1	GO:0004568(chitinase activity);GO:0005975(carbohydrate metabolic process);GO:0006032(chitin catabolic process);GO:0008061(chitin binding);GO:0016998(cell wall macromolecule catabolic process)	00520(Amino sugar and nucleotide sugar metabolism);01100(Metabolic pathways);04016(MAPK signaling pathway - plant)	K20547	EC:3.2.1.14	NA		protein_coding	439.886	461.234	503.119	235.246	218.388	229.88	2.05444	1.03875	6.29862e-14	2.34101e-12	up	yes
Solyc02g067180.3	Solyc02g067180.3		Solyc02g067180.3.1	GO:0003824(catalytic activity);GO:0003962(cystathionine gamma-synthase activity);GO:0009086(methionine biosynthetic process);GO:0019346(transsulfuration);GO:0030170(pyridoxal phosphate binding);GO:1901566(organonitrogen compound biosynthetic process)	00270(Cysteine and methionine metabolism);00450(Selenocompound metabolism);00920(Sulfur metabolism);01100(Metabolic pathways);01110(Biosynthesis of secondary metabolites);01230(Biosynthesis of amino acids)	K01739	EC:2.5.1.48	NA	Cystathionine gamma synthase [Source:UniProtKB/TrEMBL;Acc:Q6R8F6]	protein_coding	167.451	202.504	263.014	75.1662	77.6131	75.3262	2.7749	1.47243	6.30778e-14	2.34101e-12	up	yes
Solyc01g090560.3	Solyc01g090560.3		Solyc01g090560.3.1	GO:0003677(DNA binding);GO:0003700(DNA-binding transcription factor activity);GO:0005634(nucleus);GO:0006351(DNA-templated transcription);GO:0006355(regulation of DNA-templated transcription)	NA	NA	NA	NA		protein_coding	8.73113	8.93761	8.66755	28.4335	32.6688	29.5344	0.29057	-1.78304	6.8293e-14	2.53075e-12	down	yes
Solyc03g080120.1	Solyc03g080120.1		Solyc03g080120.1.1	NA	NA	NA	NA	NA		protein_coding	26.7709	29.004	20.4841	9.05338	6.31959	6.73568	3.44929	1.7863	7.41428e-14	2.74339e-12	up	yes
Solyc11g066065.1	Solyc11g066065.1		Solyc11g066065.1.1	NA	NA	NA	NA	NA		protein_coding	0	0	0	4.23757	5.35404	4.9284	2.06611e-05	-15.5627	7.71191e-14	2.84924e-12	down	yes
Solyc05g011930.3	Solyc05g011930.3		Solyc05g011930.3.1	NA	NA	NA	NA	NA		protein_coding	3.60765	3.66387	2.59453	9.13622	13.8668	10.2548	0.296654	-1.75315	7.78245e-14	2.87099e-12	down	yes
Solyc03g063750.3	Solyc03g063750.3		Solyc03g063750.3.1	GO:0005794(Golgi apparatus);GO:0006486(protein glycosylation);GO:0010409(extensin metabolic process);GO:0016021(integral component of membrane);GO:0016757(glycosyltransferase activity);GO:0080147(root hair cell development)	NA	NA	NA	NA		protein_coding	5.9797	4.52311	4.16031	12.3963	15.4896	14.2661	0.347863	-1.52341	7.8052e-14	2.87507e-12	down	yes
Solyc06g084130.3	Solyc06g084130.3		Solyc06g084130.3.1	GO:0016021(integral component of membrane)	NA	NA	NA	NA		protein_coding	6.18038	5.58206	6.94724	1.51081	2.13032	1.26794	3.81125	1.93026	7.89328e-14	2.90317e-12	up	yes
Solyc09g064630.3	Solyc09g064630.3		Solyc09g064630.3.1	GO:0005515(protein binding)	NA	NA	NA	NA		protein_coding	50.3648	33.404	22.7669	116.581	134.319	119.92	0.287299	-1.79938	8.1325e-14	2.98669e-12	down	yes
Solyc02g087070.3	Solyc02g087070.3		Solyc02g087070.3.1	GO:0004601(peroxidase activity);GO:0006979(response to oxidative stress);GO:0016491(oxidoreductase activity);GO:0020037(heme binding);GO:0098869(cellular oxidant detoxification)	NA	NA	NA	NA		protein_coding	12.6226	10.9581	6.85119	27.6203	45.6514	39.4599	0.26995	-1.88924	8.2786e-14	3.03581e-12	down	yes
Solyc01g067510.3	Solyc01g067510.3		Solyc01g067510.3.1	GO:0004672(protein kinase activity);GO:0004675(transmembrane receptor protein serine/threonine kinase activity);GO:0005524(ATP binding);GO:0005886(plasma membrane);GO:0006468(protein phosphorylation);GO:0016021(integral component of membrane)	NA	NA	NA	NA		protein_coding	4.31618	3.60411	2.33328	10.2652	11.5795	10.683	0.315225	-1.66554	8.78588e-14	3.21226e-12	down	yes
Solyc07g054880.3	Solyc07g054880.3		Solyc07g054880.3.1	GO:0009694(jasmonic acid metabolic process);GO:0009696(salicylic acid metabolic process);GO:0080030(methyl indole-3-acetate esterase activity);GO:0080031(methyl salicylate esterase activity);GO:0080032(methyl jasmonate esterase activity)	NA	NA	NA	NA	Methylketone synthase Ie [Source:UniProtKB/TrEMBL;Acc:E0YCS7]	protein_coding	13.867	8.21395	5.70683	2.6358	3.24624	3.33931	3.01341	1.5914	9.78613e-14	3.56737e-12	up	yes
Solyc07g017220.3	Solyc07g017220.3		Solyc07g017220.3.1	NA	NA	NA	NA	NA		protein_coding	67.6034	39.7353	19.8831	196.304	248.941	224.481	0.189961	-2.39622	1.09128e-13	3.96633e-12	down	yes
Solyc07g040960.1	Solyc07g040960.1		Solyc07g040960.1.1	GO:0004518(nuclease activity);GO:0005634(nucleus);GO:0016787(hydrolase activity);GO:0046872(metal ion binding);GO:0090305(nucleic acid phosphodiester bond hydrolysis)	NA	NA	NA	NA		protein_coding	5.24935	4.61404	3.50491	0.969934	1.722	1.77275	2.99423	1.58219	1.13923e-13	4.13451e-12	up	yes
Solyc03g007460.2	Solyc03g007460.2		Solyc03g007460.2.1	GO:0003677(DNA binding);GO:0003700(DNA-binding transcription factor activity);GO:0006355(regulation of DNA-templated transcription)	NA	NA	NA	NA		protein_coding	6.29208	5.91428	6.26246	2.19193	2.67302	2.50323	2.50657	1.32571	1.23012e-13	4.4578e-12	up	yes
Solyc06g053620.3	Solyc06g053620.3		Solyc06g053620.3.1	GO:0004672(protein kinase activity);GO:0005524(ATP binding);GO:0006468(protein phosphorylation)	NA	NA	NA	NA		protein_coding	19.5379	25.5458	37.5529	8.18519	6.60773	5.54795	4.06259	2.0224	1.30558e-13	4.72352e-12	up	yes
Solyc02g077110.3	Solyc02g077110.3		Solyc02g077110.3.1	GO:0006629(lipid metabolic process);GO:0008970(phospholipase A1 activity)	NA	NA	NA	NA		protein_coding	6.25247	5.97498	5.28072	15.5805	19.0358	15.7663	0.347504	-1.5249	1.30729e-13	4.72352e-12	down	yes
Solyc12g056990.1	Solyc12g056990.1		Solyc12g056990.1.1	NA	NA	NA	NA	NA		protein_coding	2.79821	2.13401	1.3866	7.92161	11.1671	10.0406	0.216923	-2.20474	1.36492e-13	4.92454e-12	down	yes
Solyc02g083760.3	Solyc02g083760.3		Solyc02g083760.3.1	NA	NA	NA	NA	NA		protein_coding	10.8684	8.91569	8.90337	34.7644	30.838	29.3831	0.302019	-1.72729	1.38839e-13	5.00187e-12	down	yes
Solyc06g074820.3	Solyc06g074820.3		Solyc06g074820.3.1	GO:0006833(water transport);GO:0009705(plant-type vacuole membrane);GO:0015250(water channel activity);GO:0015267(channel activity);GO:0016020(membrane);GO:0016021(integral component of membrane);GO:0055085(transmembrane transport)	NA	NA	NA	NA	Similar to aquaporin [Source:UniProtKB/TrEMBL;Acc:Q53U42]	protein_coding	1563.53	1851.87	2938.93	673.542	585.705	582.161	3.4508	1.78693	1.39981e-13	5.03563e-12	up	yes
Solyc02g085880.2	Solyc02g085880.2		Solyc02g085880.2.1	GO:0004497(monooxygenase activity);GO:0005506(iron ion binding);GO:0016705(oxidoreductase activity, acting on paired donors, with incorporation or reduction of molecular oxygen);GO:0020037(heme binding)	NA	NA	NA	NA		protein_coding	2.16974	1.85494	1.57087	0.234136	0.516347	0.224595	5.73857	2.52069	1.41059e-13	5.06699e-12	up	yes
Solyc04g005260.2	Solyc04g005260.2		Solyc04g005260.2.1	GO:0003824(catalytic activity);GO:0006281(DNA repair);GO:0006284(base-excision repair);GO:0008725(DNA-3-methyladenine glycosylase activity)	NA	NA	NA	NA		protein_coding	1.62784	1.18708	0.607069	5.81369	8.93428	7.35329	0.154832	-2.69122	1.45872e-13	5.23226e-12	down	yes
Solyc01g087610.3	Solyc01g087610.3		Solyc01g087610.3.1	GO:0005773(vacuole);GO:0009793(embryo development ending in seed dormancy);GO:0051781(positive regulation of cell division)	00531(Glycosaminoglycan degradation);01100(Metabolic pathways)	K01205	EC:3.2.1.50	NA	Alpha-N-acetylglucosaminidase [Source:Projected from Arabidopsis thaliana (AT5G13690) UniProtKB/Swiss-Prot;Acc:Q9FNA3]	protein_coding	4.33976	4.05485	3.29104	10.0347	10.0659	9.87694	0.389813	-1.35914	1.47066e-13	5.26739e-12	down	yes
Solyc01g090610.3	Solyc01g090610.3		Solyc01g090610.3.1	GO:0046872(metal ion binding);GO:0051213(dioxygenase activity)	NA	NA	NA	NA		protein_coding	268.795	155.524	90.2352	777.869	841.642	738.318	0.218232	-2.19607	1.54007e-13	5.50799e-12	down	yes
Solyc09g007765.1	Solyc09g007765.1		Solyc09g007765.1.1	GO:0015267(channel activity);GO:0016020(membrane);GO:0055085(transmembrane transport)	NA	NA	NA	NA		protein_coding	1118	720.484	781.287	475.383	403.291	339.822	2.15	1.10434	1.5869e-13	5.65903e-12	up	yes
Solyc11g066390.2	Solyc11g066390.2		Solyc11g066390.2.1	GO:0004601(peroxidase activity);GO:0004784(superoxide dismutase activity);GO:0005507(copper ion binding);GO:0005615(extracellular space);GO:0005737(cytoplasm);GO:0006801(superoxide metabolic process);GO:0008270(zinc ion binding);GO:0009507(chloroplast);GO:0009536(plastid);GO:0016209(antioxidant activity);GO:0016491(oxidoreductase activity);GO:0016532(superoxide dismutase copper chaperone activity…	04146(Peroxisome)	K04565	EC:1.15.1.1	NA	Superoxide dismutase [Cu-Zn] [Source:UniProtKB/TrEMBL;Acc:Q7XAV2]	protein_coding	10.3353	12.7258	14.1901	61.5944	52.142	60.0604	0.214338	-2.22204	1.64612e-13	5.86027e-12	down	yes
Solyc03g093380.2	Solyc03g093380.2		Solyc03g093380.2.1	GO:0004672(protein kinase activity);GO:0005515(protein binding);GO:0005524(ATP binding);GO:0006468(protein phosphorylation);GO:0016021(integral component of membrane)	NA	NA	NA	NA		protein_coding	64.3676	54.789	40.1013	119.176	153.996	147.47	0.378607	-1.40123	1.6481e-13	5.86027e-12	down	yes
Solyc05g008880.1	Solyc05g008880.1		Solyc05g008880.1.1	GO:0016021(integral component of membrane)	NA	NA	NA	NA		protein_coding	16.5108	17.9082	15.2558	4.52299	3.65312	2.10668	4.83086	2.27228	1.65693e-13	5.88319e-12	up	yes
Solyc10g081720.2	Solyc10g081720.2		Solyc10g081720.2.1	NA	NA	NA	NA	NA		protein_coding	76.8656	37.6415	29.3164	182.439	249.983	229.147	0.217398	-2.20159	1.72111e-13	6.10224e-12	down	yes
Solyc02g079350.3	Solyc02g079350.3		Solyc02g079350.3.1	GO:0005337(nucleoside transmembrane transporter activity);GO:0016021(integral component of membrane);GO:1901642(nucleoside transmembrane transport)	NA	NA	NA	NA		protein_coding	92.2809	108.9	116.544	47.7053	50.18	50.658	2.13893	1.09689	1.85796e-13	6.578e-12	up	yes
Solyc01g094790.3	Solyc01g094790.3		Solyc01g094790.3.1	GO:0004124(cysteine synthase activity);GO:0005737(cytoplasm);GO:0005739(mitochondrion);GO:0006535(cysteine biosynthetic process from serine);GO:0019499(cyanide metabolic process);GO:0030170(pyridoxal phosphate binding);GO:0050017(L-3-cyanoalanine synthase activity)	00270(Cysteine and methionine metabolism);00460(Cyanoamino acid metabolism);00920(Sulfur metabolism);01100(Metabolic pathways);01110(Biosynthesis of secondary metabolites);01200(Carbon metabolism);01230(Biosynthesis of amino acids)	K13034	EC:2.5.1.47;EC:4.4.1.9	NA	Cysteine synthase [Source:UniProtKB/TrEMBL;Acc:K4AZL9]	protein_coding	5.94676	5.97684	3.86272	15.8798	22.4208	15.9503	0.290987	-1.78097	1.92422e-13	6.79304e-12	down	yes
Solyc08g077170.3	Solyc08g077170.3		Solyc08g077170.3.1	GO:0005886(plasma membrane);GO:0010167(response to nitrate);GO:0015112(nitrate transmembrane transporter activity);GO:0016020(membrane);GO:0016021(integral component of membrane);GO:0022857(transmembrane transporter activity);GO:0055085(transmembrane transport)	NA	NA	NA	NA		protein_coding	1.2981	1.2578	0.686395	3.71387	4.41545	4.48673	0.256998	-1.96017	1.94763e-13	6.86582e-12	down	yes
Solyc03g115230.3	Solyc03g115230.3		Solyc03g115230.3.1	GO:0005524(ATP binding);GO:0016887(ATP hydrolysis activity);GO:0019538(protein metabolic process)	NA	NA	NA	NA		protein_coding	4.12048	3.91877	3.93846	1.45405	2.19233	1.71357	2.23467	1.16006	1.98624e-13	6.98193e-12	up	yes
Solyc04g058100.3	Solyc04g058100.3		Solyc04g058100.3.1	GO:0046872(metal ion binding)	NA	NA	NA	NA	Metallothionein-like protein type 2 [Source:UniProtKB/Swiss-Prot;Acc:Q43512]	protein_coding	752.456	1027.64	811.863	339.285	395.339	478.57	2.13647	1.09523	2.27097e-13	7.9714e-12	up	yes
Solyc10g086580.2	Solyc10g086580.2		Solyc10g086580.2.1	GO:0005524(ATP binding);GO:0016887(ATP hydrolysis activity)	NA	NA	NA	NA		protein_coding	3.66052	3.80281	2.85489	1.22039	1.58233	1.62516	2.33029	1.22051	2.32e-13	8.12034e-12	up	yes
Solyc12g006170.2	Solyc12g006170.2		Solyc12g006170.2.1	GO:0003700(DNA-binding transcription factor activity);GO:0006355(regulation of DNA-templated transcription);GO:0043565(sequence-specific DNA binding)	NA	NA	NA	NA		protein_coding	3.10134	3.08351	2.50295	7.73947	9.27697	8.6409	0.338609	-1.56231	2.43685e-13	8.51722e-12	down	yes
Solyc02g069440.3	Solyc02g069440.3		Solyc02g069440.3.1	NA	NA	NA	NA	NA	LOB domain-containing protein 4 [Source:Projected from Arabidopsis thaliana (AT1G31320) UniProtKB/Swiss-Prot;Acc:Q9SHE9]	protein_coding	9.91612	11.999	12.3534	1.89093	3.72267	3.55931	3.73585	1.90143	2.74781e-13	9.59046e-12	up	yes
Solyc07g065500.2	Solyc07g065500.2		Solyc07g065500.2.1	GO:0001228(DNA-binding transcription activator activity, RNA polymerase II-specific);GO:0005634(nucleus);GO:0006355(regulation of DNA-templated transcription);GO:0016602(CCAAT-binding factor complex);GO:0043565(sequence-specific DNA binding);GO:0045893(positive regulation of DNA-templated transcription);GO:0046982(protein heterodimerization activity)	NA	NA	NA	NA	Nuclear transcription factor Y subunit B-2 [Source:Projected from Arabidopsis thaliana (AT5G47640) UniProtKB/Swiss-Prot;Acc:Q9FGJ3]	protein_coding	14.1033	6.58031	7.98074	2.17171	3.61266	2.51679	3.45305	1.78787	2.75866e-13	9.61469e-12	up	yes
Solyc05g007880.3	Solyc05g007880.3		Solyc05g007880.3.1	GO:0003677(DNA binding);GO:0003700(DNA-binding transcription factor activity);GO:0005634(nucleus);GO:0006355(regulation of DNA-templated transcription);GO:0043565(sequence-specific DNA binding)	NA	NA	NA	NA		protein_coding	12.1596	14.3767	12.2381	40.7195	42.956	40.5598	0.312105	-1.6799	2.82022e-13	9.81534e-12	down	yes
Solyc07g066330.3	Solyc07g066330.3		Solyc07g066330.3.1	GO:0003677(DNA binding);GO:0005634(nucleus);GO:0006355(regulation of DNA-templated transcription)	NA	NA	NA	NA		protein_coding	5.86845	4.06064	2.68778	14.5458	16.225	15.6838	0.271595	-1.88047	2.8701e-13	9.97483e-12	down	yes
Solyc11g065470.2	Solyc11g065470.2		Solyc11g065470.2.1	GO:0008375(acetylglucosaminyltransferase activity);GO:0016021(integral component of membrane)	NA	NA	NA	NA		protein_coding	2.88203	1.57432	1.47773	7.21564	9.7496	7.78682	0.239741	-2.06045	2.92648e-13	1.01564e-11	down	yes
Solyc03g007370.3	Solyc03g007370.3		Solyc03g007370.3.1	GO:0003700(DNA-binding transcription factor activity);GO:0006352(DNA-templated transcription initiation);GO:0006355(regulation of DNA-templated transcription)	NA	NA	NA	NA	RNA polymerase sigma factor sigE, chloroplastic/mitochondrial [Source:Projected from Arabidopsis thaliana (AT5G24120) UniProtKB/Swiss-Prot;Acc:Q9ZNX9]	protein_coding	8.58969	6.07843	4.66673	17.8771	20.4034	19.5347	0.334425	-1.58025	2.94501e-13	1.02063e-11	down	yes
Solyc02g031710.3	Solyc02g031710.3		Solyc02g031710.3.1	NA	NA	NA	NA	NA		protein_coding	13.8423	10.2971	6.49426	30.4329	40.4605	36.894	0.284204	-1.815	2.98656e-13	1.03358e-11	down	yes
Solyc02g089940.3	Solyc02g089940.3		Solyc02g089940.3.1	GO:0003677(DNA binding);GO:0005634(nucleus);GO:0006355(regulation of DNA-templated transcription)	NA	NA	NA	NA		protein_coding	5.74678	3.77475	2.71351	15.6022	16.4345	13.585	0.268184	-1.8987	3.02141e-13	1.04417e-11	down	yes
Solyc01g094237.1	Solyc01g094237.1		Solyc01g094237.1.1	GO:0016491(oxidoreductase activity);GO:0016616(oxidoreductase activity, acting on the CH-OH group of donors, NAD or NADP as acceptor)	NA	NA	NA	NA		protein_coding	5.65214	5.43895	3.72255	12.1391	14.516	12.9705	0.37384	-1.41951	3.12078e-13	1.077e-11	down	yes
Solyc02g032030.1	Solyc02g032030.1		Solyc02g032030.1.1	GO:0048046(apoplast)	NA	NA	NA	NA	Dirigent protein [Source:UniProtKB/TrEMBL;Acc:K4B5E9]	protein_coding	60.5283	43.6228	27.0246	140.426	153.315	158.424	0.290105	-1.78535	3.18538e-13	1.09775e-11	down	yes
Solyc05g056070.3	Solyc05g056070.3		Solyc05g056070.3.1	GO:0009416(response to light stimulus);GO:0009507(chloroplast);GO:0009522(photosystem I);GO:0009523(photosystem II);GO:0009535(chloroplast thylakoid membrane);GO:0009536(plastid);GO:0009579(thylakoid);GO:0009765(photosynthesis, light harvesting);GO:0009768(photosynthesis, light harvesting in photosystem I);GO:0009941(chloroplast envelope);GO:0010287(plastoglobule);GO:0015979(photosynthesis);GO:00…	00196(Photosynthesis - antenna proteins);01100(Metabolic pathways)	NA	NA	NA	Chlorophyll a-b binding protein, chloroplastic [Source:UniProtKB/TrEMBL;Acc:A0A0J9YZP9]	protein_coding	5.49206	5.36138	7.19413	1.36958	1.78561	1.74176	3.68547	1.88185	3.29538e-13	1.13249e-11	up	yes
Solyc05g006730.3	Solyc05g006730.3		Solyc05g006730.3.1	GO:0004364(glutathione transferase activity);GO:0005515(protein binding);GO:0006749(glutathione metabolic process)	NA	NA	NA	NA		protein_coding	87.4822	71.8614	50.072	169.76	192.926	183.562	0.383371	-1.38319	3.58279e-13	1.22783e-11	down	yes
Solyc02g081180.2	Solyc02g081180.2		Solyc02g081180.2.1	NA	NA	NA	NA	NA		protein_coding	17.6231	16.3036	15.1937	5.13351	8.22321	8.23328	2.27514	1.18596	3.67057e-13	1.25616e-11	up	yes
Solyc08g014130.3	Solyc08g014130.3		Solyc08g014130.3.1	GO:0003824(catalytic activity);GO:0003852(2-isopropylmalate synthase activity);GO:0009082(branched-chain amino acid biosynthetic process);GO:0009098(leucine biosynthetic process);GO:0016740(transferase activity);GO:0019752(carboxylic acid metabolic process);GO:0046912(acyltransferase activity, acyl groups converted into alkyl on transfer)	NA	NA	NA	NA		protein_coding	23.6556	19.4661	14.4195	49.7412	54.743	46.5756	0.380917	-1.39245	4.15675e-13	1.42057e-11	down	yes
Solyc07g056570.1	NCED1	544163	Solyc07g056570.1.1	GO:0006970(response to osmotic stress);GO:0009414(response to water deprivation);GO:0009507(chloroplast);GO:0009535(chloroplast thylakoid membrane);GO:0009536(plastid);GO:0009555(pollen development);GO:0009570(chloroplast stroma);GO:0009651(response to salt stress);GO:0009688(abscisic acid biosynthetic process);GO:0009733(response to auxin);GO:0009737(response to abscisic acid);GO:0009738(abscisi…	00906(Carotenoid biosynthesis);01100(Metabolic pathways);01110(Biosynthesis of secondary metabolites)	K09840	EC:1.13.11.51	NA	9-cis-epoxycarotenoid dioxygenase NCED1, chloroplastic [Source:UniProtKB/Swiss-Prot;Acc:O24023]	protein_coding	8.09265	6.6361	4.96455	2.50117	3.80848	3.094	2.09422	1.06641	4.2195e-13	1.43802e-11	up	yes
Solyc06g064550.3	Solyc06g064550.3		Solyc06g064550.3.1	GO:0004072(aspartate kinase activity);GO:0004412(homoserine dehydrogenase activity);GO:0006520(cellular amino acid metabolic process);GO:0008652(cellular amino acid biosynthetic process);GO:0009067(aspartate family amino acid biosynthetic process);GO:0009090(homoserine biosynthetic process);GO:0016491(oxidoreductase activity);GO:0050661(NADP binding)	00260(Glycine, serine and threonine metabolism);00261(Monobactam biosynthesis);00270(Cysteine and methionine metabolism);00300(Lysine biosynthesis);01100(Metabolic pathways);01110(Biosynthesis of secondary metabolites);01230(Biosynthesis of amino acids)	K12524	EC:1.1.1.3;EC:2.7.2.4	NA		protein_coding	13.6922	14.5016	19.062	5.89389	5.62416	6.63931	2.60257	1.37994	4.33789e-13	1.47632e-11	up	yes
Solyc03g120450.3	Solyc03g120450.3		Solyc03g120450.3.1	GO:0003824(catalytic activity);GO:0009058(biosynthetic process);GO:0030170(pyridoxal phosphate binding)	NA	NA	NA	NA	Aromatic aminotransferase ISS1 [Source:Projected from Arabidopsis thaliana (AT1G80360) UniProtKB/Swiss-Prot;Acc:Q9C969]	protein_coding	13.6152	13.1804	8.78153	33.569	32.0323	35.2988	0.352597	-1.50391	4.42691e-13	1.50454e-11	down	yes
Solyc02g070200.2	Solyc02g070200.2		Solyc02g070200.2.1	GO:0016491(oxidoreductase activity);GO:0050660(flavin adenine dinucleotide binding);GO:0071949(FAD binding)	NA	NA	NA	NA		protein_coding	3.24265	2.4452	1.61105	8.10009	10.7497	8.66779	0.265245	-1.9146	4.56636e-13	1.54979e-11	down	yes
Solyc07g063460.2	Solyc07g063460.2		Solyc07g063460.2.1	GO:0008168(methyltransferase activity)	NA	NA	NA	NA		protein_coding	34.6947	21.2717	27.3651	12.013	13.8754	11.8409	2.20867	1.14318	4.65034e-13	1.57612e-11	up	yes
Solyc03g025850.3	Solyc03g025850.3		Solyc03g025850.3.1	NA	NA	NA	NA	NA	Remorin 1 [Source:UniProtKB/TrEMBL;Acc:Q9XEX8]	protein_coding	87.6123	52.8418	30.2818	202.193	349.383	299.148	0.200695	-2.31693	5.20288e-13	1.75855e-11	down	yes
Solyc01g081320.3	Solyc01g081320.3		Solyc01g081320.3.1	GO:0005515(protein binding)	NA	NA	NA	NA		protein_coding	1.05166	1.41547	0.693647	3.81013	6.43025	5.29471	0.203461	-2.29718	5.30648e-13	1.7911e-11	down	yes
Solyc07g041830.3	Solyc07g041830.3		Solyc07g041830.3.1	NA	NA	NA	NA	NA		protein_coding	33.0079	40.1892	48.4991	15.2094	15.2916	16.5546	2.58622	1.37084	5.33199e-13	1.79725e-11	up	yes
Solyc12g010940.1	Solyc12g010940.1		Solyc12g010940.1.1	NA	NA	NA	NA	NA		protein_coding	3.06701	3.03877	1.8506	10.4921	22.5635	14.6273	0.16686	-2.58329	5.42867e-13	1.8252e-11	down	yes
Solyc08g066210.3	Solyc08g066210.3		Solyc08g066210.3.1	GO:0004672(protein kinase activity);GO:0004674(protein serine/threonine kinase activity);GO:0005515(protein binding);GO:0005524(ATP binding);GO:0006468(protein phosphorylation);GO:0009506(plasmodesma);GO:0016021(integral component of membrane);GO:0046777(protein autophosphorylation)	NA	NA	NA	NA		protein_coding	0.567704	0.403888	0.154088	3.04075	3.45204	2.09906	0.131017	-2.93217	5.54577e-13	1.85912e-11	down	yes
Solyc01g102685.1	Solyc01g102685.1		Solyc01g102685.1.1	GO:0004672(protein kinase activity);GO:0005524(ATP binding);GO:0006468(protein phosphorylation)	NA	NA	NA	NA		protein_coding	11.7683	12.3063	9.09952	29.8254	30.2118	34.6769	0.350255	-1.51352	5.75153e-13	1.92547e-11	down	yes
Solyc01g109500.3	Solyc01g109500.3		Solyc01g109500.3.1	NA	NA	NA	NA	NA		protein_coding	179.376	266.648	232.879	90.3335	113.726	95.3599	2.2674	1.18104	5.76116e-13	1.92607e-11	up	yes
Solyc03g078630.3	Solyc03g078630.3		Solyc03g078630.3.1	GO:0005515(protein binding);GO:0005634(nucleus);GO:0005737(cytoplasm);GO:0016567(protein ubiquitination);GO:0019941(modification-dependent protein catabolic process);GO:0031386(protein tag);GO:0031625(ubiquitin protein ligase binding)	NA	NA	NA	NA		protein_coding	35.7482	28.1609	21.2222	69.2657	91.8605	78.1555	0.355778	-1.49095	6.03811e-13	2.01593e-11	down	yes
Solyc03g120720.3	Solyc03g120720.3		Solyc03g120720.3.1	NA	NA	NA	NA	NA		protein_coding	52.9503	30.4687	21.0899	150.031	142.883	126.049	0.249446	-2.0032	6.30436e-13	2.10197e-11	down	yes
Solyc12g096920.1	Solyc12g096920.1		Solyc12g096920.1.1	GO:0006952(defense response);GO:0043531(ADP binding);GO:0098542(defense response to other organism)	NA	NA	NA	NA		protein_coding	1.11387	0.544326	0.668338	3.38943	4.23178	3.88933	0.202122	-2.3067	6.37433e-13	2.12242e-11	down	yes
Solyc09g092450.3	Solyc09g092450.3		Solyc09g092450.3.1	GO:0003824(catalytic activity)	00061(Fatty acid biosynthesis);00071(Fatty acid degradation);01100(Metabolic pathways);01212(Fatty acid metabolism);04146(Peroxisome)	K01897	EC:6.2.1.3	NA		protein_coding	4.93571	3.35314	2.4029	10.8616	11.6744	12.2098	0.307713	-1.70034	6.48151e-13	2.15519e-11	down	yes
Solyc03g119640.3	Solyc03g119640.3		Solyc03g119640.3.1	GO:0006820(anion transport);GO:0009705(plant-type vacuole membrane);GO:0015743(malate transport);GO:0016020(membrane);GO:0016021(integral component of membrane);GO:0034220(ion transmembrane transport)	NA	NA	NA	NA	Aluminum-activated malate transporter-like [Source:UniProtKB/TrEMBL;Acc:K4BMB3]	protein_coding	5.05191	4.06886	3.80476	2.19746	2.31573	1.73517	2.06863	1.04867	6.53108e-13	2.16874e-11	up	yes
Solyc01g110590.3	Solyc01g110590.3		Solyc01g110590.3.1	GO:0009733(response to auxin)	NA	NA	NA	NA		protein_coding	46.1759	48.089	46.5301	25.6663	21.9465	21.756	2.02966	1.02124	6.67061e-13	2.21209e-11	up	yes
Solyc12g096350.2	Solyc12g096350.2		Solyc12g096350.2.1	GO:0003677(DNA binding);GO:0003700(DNA-binding transcription factor activity);GO:0005634(nucleus);GO:0006355(regulation of DNA-templated transcription);GO:0043565(sequence-specific DNA binding)	NA	NA	NA	NA		protein_coding	6.61765	7.43681	6.90204	1.94599	2.83298	3.19225	2.62902	1.39453	6.69684e-13	2.21482e-11	up	yes
Solyc05g014150.3	Solyc05g014150.3		Solyc05g014150.3.1	GO:0016491(oxidoreductase activity)	NA	NA	NA	NA	Very-long-chain 3-oxoacyl-CoA reductase-like protein At1g24470 [Source:Projected from Arabidopsis thaliana (AT1G24470) UniProtKB/Swiss-Prot;Acc:Q9FYL6]	protein_coding	0.287725	0.07192	0	3.73398	4.63714	3.29049	0.0308401	-5.01905	6.70831e-13	2.21563e-11	down	yes
Solyc07g048060.2	Solyc07g048060.2		Solyc07g048060.2.1	NA	NA	NA	NA	NA		protein_coding	14.449	10.6586	7.45233	32.045	42.4668	44.0798	0.274555	-1.86483	6.76939e-13	2.23281e-11	down	yes
Solyc04g016160.3	Solyc04g016160.3		Solyc04g016160.3.1	GO:0016757(glycosyltransferase activity)	NA	NA	NA	NA		protein_coding	5.26767	5.17748	4.44434	12.0502	13.7834	13.2213	0.381245	-1.39121	6.81018e-13	2.24326e-11	down	yes
Solyc01g110340.3	Solyc01g110340.3		Solyc01g110340.3.1	GO:0004553(hydrolase activity, hydrolyzing O-glycosyl compounds);GO:0005975(carbohydrate metabolic process);GO:0008810(cellulase activity);GO:0030245(cellulose catabolic process)	00500(Starch and sucrose metabolism);01100(Metabolic pathways)	K01179	EC:3.2.1.4	NA	Endoglucanase [Source:UniProtKB/TrEMBL;Acc:K4B3P7]	protein_coding	6.69334	3.61446	2.81203	19.6331	21.2883	16.6503	0.227887	-2.13361	7.15126e-13	2.34932e-11	down	yes
Solyc01g058270.3	Solyc01g058270.3		Solyc01g058270.3.1	GO:0005794(Golgi apparatus);GO:0005975(carbohydrate metabolic process);GO:0009834(plant-type secondary cell wall biogenesis);GO:0010411(xyloglucan metabolic process);GO:0016021(integral component of membrane);GO:0016407(acetyltransferase activity);GO:0045492(xylan biosynthetic process);GO:1990937(xylan acetylation)	NA	K03377	EC:2.3.1.45	NA		protein_coding	2.15107	1.33932	1.16681	6.44743	5.4067	5.91732	0.262061	-1.93203	7.53879e-13	2.47003e-11	down	yes
Solyc06g054270.3	Solyc06g054270.3		Solyc06g054270.3.1	GO:0005351(carbohydrate:proton symporter activity);GO:0005355(glucose transmembrane transporter activity);GO:0005887(integral component of plasma membrane);GO:0008645(hexose transmembrane transport);GO:0015144(carbohydrate transmembrane transporter activity);GO:0015145(monosaccharide transmembrane transporter activity);GO:0015749(monosaccharide transmembrane transport);GO:0016020(membrane);GO:001…	NA	NA	NA	NA		protein_coding	1.95614	1.43288	1.11236	0.285271	0.10609	0.271121	6.79471	2.76441	7.87868e-13	2.57796e-11	up	yes
Solyc06g053950.2	Solyc06g053950.2		Solyc06g053950.2.1	NA	NA	NA	NA	NA		nontranslating_CDS	0.696104	0.935752	0.641913	4.28982	7.89103	6.80553	0.119758	-3.06181	7.98202e-13	2.60831e-11	down	yes
Solyc09g082280.3	Solyc09g082280.3		Solyc09g082280.3.1	GO:0016021(integral component of membrane)	NA	NA	NA	NA		protein_coding	10.2306	7.67837	9.10518	3.85857	2.35636	2.85175	2.9795	1.57507	8.40861e-13	2.74406e-11	up	yes
Solyc03g006800.1	Solyc03g006800.1		Solyc03g006800.1.1	GO:0003700(DNA-binding transcription factor activity);GO:0005634(nucleus);GO:0006351(DNA-templated transcription);GO:0006355(regulation of DNA-templated transcription);GO:0031347(regulation of defense response);GO:0043565(sequence-specific DNA binding)	NA	NA	NA	TCP	TCP transcription factor 21 [Source:UniProtKB/TrEMBL;Acc:G3BGW1]	protein_coding	7.71037	7.97149	8.10618	3.24652	3.10606	3.57932	2.39511	1.26009	8.71675e-13	2.84085e-11	up	yes
Solyc06g074090.3	Solyc06g074090.3		Solyc06g074090.3.1	GO:0009918(sterol delta7 reductase activity);GO:0016020(membrane);GO:0016126(sterol biosynthetic process);GO:0016132(brassinosteroid biosynthetic process);GO:0016628(oxidoreductase activity, acting on the CH-CH group of donors, NAD or NADP as acceptor);GO:0030176(integral component of endoplasmic reticulum membrane)	00100(Steroid biosynthesis);01100(Metabolic pathways);01110(Biosynthesis of secondary metabolites)	K00213	EC:1.3.1.21	NA		protein_coding	20.8353	16.6206	15.0774	47.9676	45.3062	45.5584	0.378393	-1.40204	9.35184e-13	3.03577e-11	down	yes
Solyc09g090730.2	Solyc09g090730.2		Solyc09g090730.2.1	GO:0005887(integral component of plasma membrane);GO:0008519(ammonium transmembrane transporter activity);GO:0016020(membrane);GO:0016021(integral component of membrane);GO:0072488(ammonium transmembrane transport);GO:0097272(ammonium homeostasis)	NA	NA	NA	NA	Ammonium transporter [Source:UniProtKB/TrEMBL;Acc:K4CW99]	protein_coding	60.2	32.7251	28.9297	136.641	146.559	149.43	0.28166	-1.82797	9.61187e-13	3.11197e-11	down	yes
Solyc10g081570.2	Solyc10g081570.2		Solyc10g081570.2.1	NA	NA	NA	NA	NA		protein_coding	7.03362	19.1783	11.6844	1.40842	2.8927	3.10844	5.11451	2.3546	9.95539e-13	3.21895e-11	up	yes
Solyc12g009300.2	Solyc12g009300.2		Solyc12g009300.2.1	GO:0005985(sucrose metabolic process);GO:0016157(sucrose synthase activity);GO:0016740(transferase activity);GO:0016757(glycosyltransferase activity)	00500(Starch and sucrose metabolism);01100(Metabolic pathways);01110(Biosynthesis of secondary metabolites)	K00695	EC:2.4.1.13	NA	Sucrose synthase [Source:UniProtKB/TrEMBL;Acc:K4DC18]	protein_coding	97.0803	80.899	112.426	44.0418	45.1834	43.8429	2.18238	1.1259	9.97787e-13	3.22199e-11	up	yes
Solyc02g094860.2	Solyc02g094860.2		Solyc02g094860.2.1	GO:0004497(monooxygenase activity);GO:0005506(iron ion binding);GO:0016705(oxidoreductase activity, acting on paired donors, with incorporation or reduction of molecular oxygen);GO:0020037(heme binding)	NA	NA	NA	NA		protein_coding	4.35184	3.59056	2.94721	0.817573	1.5956	0.792331	3.39716	1.76433	1.00371e-12	3.23686e-11	up	yes
Solyc08g079900.2	Solyc08g079900.2		Solyc08g079900.2.1	GO:0004252(serine-type endopeptidase activity);GO:0006508(proteolysis);GO:0008233(peptidase activity);GO:0008236(serine-type peptidase activity);GO:0016787(hydrolase activity)	NA	NA	NA	NA		protein_coding	29.3789	22.409	16.3327	68.5581	65.1113	59.5285	0.352595	-1.50392	1.02909e-12	3.31003e-11	down	yes
Solyc06g051550.3	Solyc06g051550.3		Solyc06g051550.3.1	GO:0005634(nucleus);GO:0006355(regulation of DNA-templated transcription);GO:0010039(response to iron ion);GO:0034756(regulation of iron ion transport);GO:0046983(protein dimerization activity)	NA	NA	NA	NA	Transcription factor FER-LIKE IRON DEFICIENCY-INDUCED TRANSCRIPTION FACTOR [Source:Projected from Arabidopsis thaliana (AT2G28160) UniProtKB/Swiss-Prot;Acc:Q0V7X4]	protein_coding	6.90525	7.13072	4.82926	17.1808	26.0392	19.0559	0.30293	-1.72294	1.0657e-12	3.42333e-11	down	yes
Solyc08g007460.2	Solyc08g007460.2		Solyc08g007460.2.1	GO:0005886(plasma membrane);GO:0016020(membrane);GO:0016021(integral component of membrane);GO:0031225(anchored component of membrane)	NA	NA	NA	NA		protein_coding	181.577	246.79	260.138	88.4079	92.4015	105.915	2.40128	1.2638	1.10143e-12	3.53349e-11	up	yes
Solyc06g009055.1	Solyc06g009055.1		Solyc06g009055.1.1	NA	NA	NA	NA	NA		protein_coding	0	101.269	117.766	0	0	0	730119	19.4778	1.13496e-12	3.63157e-11	up	yes
Solyc09g065590.3	Solyc09g065590.3		Solyc09g065590.3.1	GO:0009734(auxin-activated signaling pathway);GO:0010087(phloem or xylem histogenesis);GO:0010305(leaf vascular tissue pattern formation)	NA	NA	NA	NA	VAN3-binding protein [Source:Projected from Arabidopsis thaliana (AT3G63300) UniProtKB/Swiss-Prot;Acc:Q8W4K5]	protein_coding	1.35831	1.04367	1.0011	4.6219	5.66046	4.19537	0.235056	-2.08892	1.18994e-12	3.80256e-11	down	yes
Solyc01g107800.3	Solyc01g107800.3		Solyc01g107800.3.1	GO:0045492(xylan biosynthetic process)	NA	NA	NA	NA		protein_coding	7.92709	10.7492	6.26281	26.3827	32.3675	31.4342	0.276535	-1.85447	1.2255e-12	3.91111e-11	down	yes
Solyc02g089930.3	Solyc02g089930.3		Solyc02g089930.3.1	NA	NA	NA	NA	NA		nontranslating_CDS	25.8211	18.5911	14.9054	48.3078	58.2442	54.0692	0.369301	-1.43713	1.36309e-12	4.33337e-11	down	yes
Solyc10g008540.3	Solyc10g008540.3		Solyc10g008540.3.1	GO:0016021(integral component of membrane)	NA	NA	NA	NA		protein_coding	4.33575	3.06594	3.35257	11.1868	12.099	11.2908	0.311027	-1.68489	1.44579e-12	4.58442e-11	down	yes
Solyc01g108860.3	Solyc01g108860.3		Solyc01g108860.3.1	GO:0046872(metal ion binding);GO:0051213(dioxygenase activity)	NA	NA	NA	NA		protein_coding	650.661	558.418	359.19	1328.15	1470	1382.07	0.375164	-1.41441	1.55126e-12	4.8999e-11	down	yes
Solyc12g014130.2	Solyc12g014130.2		Solyc12g014130.2.1	GO:0005515(protein binding)	NA	NA	NA	NA	IQ-domain 10 [Source:Projected from Arabidopsis thaliana (AT3G15050) UniProtKB/TrEMBL;Acc:Q9LKA0]	protein_coding	1.45347	1.17395	0.872552	3.58602	6.80908	5.78106	0.216366	-2.20845	1.61356e-12	5.09015e-11	down	yes
Solyc04g074910.3	Solyc04g074910.3		Solyc04g074910.3.1	GO:0000447(endonucleolytic cleavage in ITS1 to separate SSU-rRNA from 5.8S rRNA and LSU-rRNA from tricistronic rRNA transcript (SSU-rRNA, 5.8S rRNA, LSU-rRNA));GO:0000461(endonucleolytic cleavage to generate mature 3'-end of SSU-rRNA from (SSU-rRNA, 5.8S rRNA, LSU-rRNA));GO:0003735(structural constituent of ribosome);GO:0005840(ribosome);GO:0006412(translation);GO:0022627(cytosolic small ribosoma…	03010(Ribosome)	NA	NA	NA	40S ribosomal protein S21 [Source:UniProtKB/TrEMBL;Acc:K4BU29]	protein_coding	780.42	1073.21	1065.91	399.099	413.745	476.409	2.26452	1.17921	1.62347e-12	5.11486e-11	up	yes
Solyc01g090980.1	Solyc01g090980.1		Solyc01g090980.1.1	NA	NA	NA	NA	NA		protein_coding	5.69863	5.11093	4.26073	1.39412	1.78012	1.15146	3.48389	1.8007	1.62901e-12	5.12575e-11	up	yes
Solyc11g040040.2	Solyc11g040040.2		Solyc11g040040.2.1	GO:0005515(protein binding)	NA	NA	NA	NA		protein_coding	3.3411	2.78163	1.84292	8.89522	13.4367	8.9275	0.254824	-1.97242	1.6539e-12	5.19744e-11	down	yes
Solyc10g083700.3	Solyc10g083700.3		Solyc10g083700.3.1	GO:0004497(monooxygenase activity);GO:0005506(iron ion binding);GO:0016020(membrane);GO:0016021(integral component of membrane);GO:0016705(oxidoreductase activity, acting on paired donors, with incorporation or reduction of molecular oxygen);GO:0016709(oxidoreductase activity, acting on paired donors, with incorporation or reduction of molecular oxygen, NAD(P)H as one donor, and incorporation of …	NA	NA	NA	NA		protein_coding	9.41029	8.13604	5.40537	20.5846	24.3141	20.5555	0.350653	-1.51188	1.69058e-12	5.30592e-11	down	yes
Solyc10g076780.1	Solyc10g076780.1		Solyc10g076780.1.1	GO:0016021(integral component of membrane)	00601(Glycosphingolipid biosynthesis - lacto and neolacto series);00603(Glycosphingolipid biosynthesis - globo and isoglobo series);01100(Metabolic pathways)	K01988	EC:2.4.1.228	NA		protein_coding	2.98991	2.15527	2.17955	8.15597	9.04211	11.0571	0.259234	-1.94767	1.79925e-12	5.63261e-11	down	yes
Solyc01g005640.3	Solyc01g005640.3		Solyc01g005640.3.1	NA	NA	NA	NA	NA		protein_coding	11.9143	9.73292	6.59723	31.1699	27.9848	27.4645	0.326075	-1.61672	1.8017e-12	5.63311e-11	down	yes
Solyc08g067690.2	Solyc08g067690.2		Solyc08g067690.2.1	NA	NA	NA	NA	NA		protein_coding	21.3333	20.2733	23.726	10.9956	9.87707	9.79812	2.13013	1.09094	1.84268e-12	5.75395e-11	up	yes
Solyc05g051010.3	Solyc05g051010.3		Solyc05g051010.3.1	GO:0003854(3-beta-hydroxy-delta5-steroid dehydrogenase activity);GO:0006694(steroid biosynthetic process);GO:0016491(oxidoreductase activity);GO:0016616(oxidoreductase activity, acting on the CH-OH group of donors, NAD or NADP as acceptor)	NA	NA	NA	NA		protein_coding	0.395759	0.144102	0.276319	2.73323	2.53427	3.05829	0.0980304	-3.35063	1.85182e-12	5.77515e-11	down	yes
Solyc01g010390.3	Solyc01g010390.3		Solyc01g010390.3.1	GO:0004553(hydrolase activity, hydrolyzing O-glycosyl compounds);GO:0005975(carbohydrate metabolic process);GO:0008422(beta-glucosidase activity)	00460(Cyanoamino acid metabolism);00500(Starch and sucrose metabolism);00940(Phenylpropanoid biosynthesis);01100(Metabolic pathways);01110(Biosynthesis of secondary metabolites)	K01188	EC:3.2.1.21	NA		protein_coding	2.2806	1.58405	1.59294	5.63613	6.40017	6.62475	0.292459	-1.77369	1.86271e-12	5.80174e-11	down	yes
Solyc08g061480.3	Solyc08g061480.3		Solyc08g061480.3.1	GO:0005504(fatty acid binding);GO:0009570(chloroplast stroma);GO:0016872(intramolecular lyase activity)	NA	NA	NA	NA	FAP2 [Source:Projected from Arabidopsis thaliana (AT2G26310) UniProtKB/TrEMBL;Acc:A0A178VYJ7]	protein_coding	2.80169	1.79218	1.44728	6.32519	8.13874	9.01742	0.257275	-1.95862	2.02607e-12	6.3026e-11	down	yes
Solyc02g092760.3	Solyc02g092760.3		Solyc02g092760.3.1	NA	NA	NA	NA	NA		protein_coding	10.9757	9.13412	9.14327	26.4892	26.8624	27.4141	0.362197	-1.46515	2.06015e-12	6.40051e-11	down	yes
Solyc07g007680.3	Solyc07g007680.3		Solyc07g007680.3.1	GO:0005783(endoplasmic reticulum);GO:0006869(lipid transport);GO:0008289(lipid binding);GO:0016021(integral component of membrane)	NA	NA	NA	NA		protein_coding	5.35205	3.48522	2.95802	11.0593	14.4733	12.5355	0.309847	-1.69037	2.1005e-12	6.51764e-11	down	yes
Solyc12g005230.2	Solyc12g005230.2		Solyc12g005230.2.1	GO:0005515(protein binding);GO:0006914(autophagy)	NA	NA	NA	NA		protein_coding	6.47642	4.51094	3.61145	12.2457	15.4315	15.1533	0.340851	-1.55279	2.18425e-12	6.76898e-11	down	yes
Solyc07g045440.1	Solyc07g045440.1		Solyc07g045440.1.1	GO:0046658(anchored component of plasma membrane)	NA	NA	NA	NA		protein_coding	219.724	158.903	108.615	449.6	490.225	483.483	0.34233	-1.54654	2.24123e-12	6.93683e-11	down	yes
Solyc06g061215.1	Solyc06g061215.1		Solyc06g061215.1.1	GO:0004867(serine-type endopeptidase inhibitor activity)	NA	NA	NA	NA		protein_coding	35.4539	40.7156	28.6848	99.6822	97.066	101.448	0.351629	-1.50788	2.36053e-12	7.28774e-11	down	yes
Solyc02g068120.3	Solyc02g068120.3		Solyc02g068120.3.1	GO:0034976(response to endoplasmic reticulum stress)	NA	NA	NA	NA		protein_coding	10.8358	9.13176	7.32289	21.2767	27.172	23.906	0.377176	-1.40669	2.40287e-12	7.40914e-11	down	yes
Solyc07g064820.1	Solyc07g064820.1		Solyc07g064820.1.1	GO:0004672(protein kinase activity);GO:0004674(protein serine/threonine kinase activity);GO:0005524(ATP binding);GO:0005737(cytoplasm);GO:0006468(protein phosphorylation);GO:0007165(signal transduction);GO:0016021(integral component of membrane);GO:0031098(stress-activated protein kinase signaling cascade);GO:0032147(activation of protein kinase activity)	NA	NA	NA	NA		protein_coding	6.89966	6.30481	3.70885	2.09529	2.63555	1.65912	2.64685	1.40428	2.45692e-12	7.55687e-11	up	yes
Solyc07g043390.3	Solyc07g043390.3		Solyc07g043390.3.1	GO:0016020(membrane);GO:0016760(cellulose synthase (UDP-forming) activity);GO:0030244(cellulose biosynthetic process)	NA	NA	NA	NA		protein_coding	41.7194	17.4648	13.5011	109.94	138.787	122.518	0.195788	-2.35264	2.48334e-12	7.62861e-11	down	yes
Solyc09g014520.3	Solyc09g014520.3		Solyc09g014520.3.1	GO:0009416(response to light stimulus);GO:0009522(photosystem I);GO:0009523(photosystem II);GO:0009535(chloroplast thylakoid membrane);GO:0009765(photosynthesis, light harvesting);GO:0009768(photosynthesis, light harvesting in photosystem I);GO:0009941(chloroplast envelope);GO:0010287(plastoglobule);GO:0016020(membrane);GO:0016021(integral component of membrane);GO:0016168(chlorophyll binding);GO…	00196(Photosynthesis - antenna proteins);01100(Metabolic pathways)	NA	NA	NA	Chlorophyll a-b binding protein, chloroplastic [Source:UniProtKB/TrEMBL;Acc:K4CRS9]	protein_coding	12.5571	13.8507	16.3023	5.36846	5.92208	5.88949	2.48603	1.31384	2.52839e-12	7.75731e-11	up	yes
Solyc04g077615.1	Solyc04g077615.1		Solyc04g077615.1.1	GO:0003755(peptidyl-prolyl cis-trans isomerase activity);GO:0004185(serine-type carboxypeptidase activity);GO:0005515(protein binding);GO:0006508(proteolysis)	NA	NA	NA	NA		protein_coding	7.0035	4.19538	2.89501	16.9673	18.6773	16.166	0.272028	-1.87817	2.56912e-12	7.87244e-11	down	yes
Solyc02g077420.3	Solyc02g077420.3		Solyc02g077420.3.1	GO:0006629(lipid metabolic process);GO:0008970(phospholipase A1 activity)	NA	NA	NA	NA		protein_coding	19.1452	21.2193	14.476	6.80408	11.0653	6.53554	2.24711	1.16807	2.72905e-12	8.34175e-11	up	yes
Solyc07g009435.1	Solyc07g009435.1		Solyc07g009435.1.1	NA	NA	NA	NA	NA		protein_coding	319.407	452.827	384.911	182.416	151.901	189.923	2.20728	1.14227	2.73836e-12	8.35982e-11	up	yes
Solyc01g099830.3	Solyc01g099830.3		Solyc01g099830.3.1	GO:0003735(structural constituent of ribosome);GO:0005840(ribosome);GO:0006412(translation);GO:0022625(cytosolic large ribosomal subunit)	03010(Ribosome)	NA	NA	NA	Putative 60S ribosomal protein L22-1 [Source:Projected from Arabidopsis thaliana (AT1G02830) UniProtKB/Swiss-Prot;Acc:Q9SRX7]	protein_coding	1520.15	2204.73	2445.04	677.08	787.786	903.588	2.60504	1.38131	2.78852e-12	8.50241e-11	up	yes
Solyc09g063090.3	Solyc09g063090.3		Solyc09g063090.3.1	NA	NA	NA	NA	NA		protein_coding	0.699942	0.506889	0.158769	3.40085	3.30432	3.26831	0.136923	-2.86856	2.91793e-12	8.87497e-11	down	yes
Solyc09g074040.1	Solyc09g074040.1		Solyc09g074040.1.1	NA	NA	NA	NA	NA		protein_coding	3.81488	2.18744	2.08785	10.6147	13.2965	13.3599	0.217063	-2.20381	3.04255e-12	9.24259e-11	down	yes
Solyc06g053625.1	Solyc06g053625.1		Solyc06g053625.1.1	GO:0004672(protein kinase activity);GO:0005524(ATP binding);GO:0006468(protein phosphorylation)	NA	NA	NA	NA		protein_coding	28.1512	17.0167	19.3576	4.56589	9.41712	7.49729	3.00394	1.58685	3.14943e-12	9.55547e-11	up	yes
Solyc06g068520.3	Solyc06g068520.3		Solyc06g068520.3.1	GO:0005102(signaling receptor binding);GO:0005179(hormone activity);GO:0005576(extracellular region);GO:0005622(intracellular anatomical structure);GO:0006952(defense response);GO:0007165(signal transduction)	NA	NA	NA	NA	Hydroxyproline-rich systemin [Source:UniProtKB/Swiss-Prot;Acc:Q7XAD0]	protein_coding	24.8924	16.3219	11.2205	60.6618	66.346	54.331	0.289154	-1.79009	3.31395e-12	1.00299e-10	down	yes
Solyc01g080570.3	Solyc01g080570.3		Solyc01g080570.3.1	NA	NA	NA	NA	NA		protein_coding	0.877223	0.631431	0.43001	2.27818	3.12495	3.03979	0.22962	-2.12268	3.38767e-12	1.02336e-10	down	yes
Solyc12g099580.2	Solyc12g099580.2		Solyc12g099580.2.1	GO:0005886(plasma membrane);GO:0016020(membrane);GO:0016021(integral component of membrane);GO:0022857(transmembrane transporter activity)	NA	NA	NA	NA	WAT1-related protein [Source:UniProtKB/TrEMBL;Acc:K4DHX9]	protein_coding	1.48523	1.09322	0.721832	4.81379	5.17259	4.29401	0.231106	-2.11338	3.38957e-12	1.02336e-10	down	yes
Solyc06g054250.3	Solyc06g054250.3		Solyc06g054250.3.1	GO:0008252(nucleotidase activity);GO:0016787(hydrolase activity)	NA	NA	NA	NA		protein_coding	40.144	36.9873	33.1526	89.6245	91.7669	91.9919	0.403404	-1.3097	3.42688e-12	1.03336e-10	down	yes
Solyc03g082620.3	Solyc03g082620.3		Solyc03g082620.3.1	GO:0035673(oligopeptide transmembrane transporter activity)	NA	NA	NA	NA		protein_coding	10.1462	12.0532	14.6368	5.32957	4.27155	4.31127	2.64772	1.40475	3.51072e-12	1.05734e-10	up	yes
Solyc08g062950.3	Solyc08g062950.3		Solyc08g062950.3.1	GO:0004497(monooxygenase activity);GO:0005506(iron ion binding);GO:0009926(auxin polar transport);GO:0009934(regulation of meristem structural organization);GO:0009963(positive regulation of flavonoid biosynthetic process);GO:0010223(secondary shoot formation);GO:0016020(membrane);GO:0016021(integral component of membrane);GO:0016491(oxidoreductase activity);GO:0016705(oxidoreductase activity, ac…	NA	NA	NA	NA	MAX1 [Source:UniProtKB/TrEMBL;Acc:K4CL78]	protein_coding	1.59846	1.49211	0.849784	5.65193	5.50338	4.25435	0.255707	-1.96744	3.69614e-12	1.11183e-10	down	yes
Solyc09g082210.3	Solyc09g082210.3		Solyc09g082210.3.1	GO:0016021(integral component of membrane)	NA	NA	NA	NA		protein_coding	11.5305	6.64185	4.57491	26.7525	33.8817	27.7395	0.257399	-1.95792	3.72831e-12	1.12013e-10	down	yes
Solyc08g006880.3	Solyc08g006880.3		Solyc08g006880.3.1	GO:0000325(plant-type vacuole);GO:0005524(ATP binding);GO:0005774(vacuolar membrane);GO:0016020(membrane);GO:0016021(integral component of membrane);GO:0042626(ATPase-coupled transmembrane transporter activity);GO:0055085(transmembrane transport);GO:0140359(ABC-type transporter activity)	NA	NA	NA	NA		protein_coding	19.2718	14.5162	9.74068	40.0708	44.6577	40.0494	0.348849	-1.51932	3.75391e-12	1.12645e-10	down	yes
Solyc03g117760.3	Solyc03g117760.3		Solyc03g117760.3.1	NA	NA	NA	NA	NA		protein_coding	83.4561	91.5196	101.674	46.1671	41.6865	46.3731	2.06106	1.04339	3.79734e-12	1.13809e-10	up	yes
Solyc08g076310.3	Solyc08g076310.3		Solyc08g076310.3.1	GO:0005227(calcium activated cation channel activity);GO:0005886(plasma membrane);GO:0016020(membrane);GO:0016021(integral component of membrane)	NA	NA	NA	NA		protein_coding	7.3828	5.37591	3.96163	15.1376	17.5038	15.6471	0.346259	-1.53008	3.83199e-12	1.14708e-10	down	yes
Solyc11g066400.1	Solyc11g066400.1		Solyc11g066400.1.1	GO:0043565(sequence-specific DNA binding)	NA	NA	NA	C2H2		protein_coding	3.62686	1.75506	1.1047	13.464	14.4834	11.5472	0.164241	-2.60611	3.90812e-12	1.16589e-10	down	yes
Solyc06g069380.3	Solyc06g069380.3		Solyc06g069380.3.1	NA	NA	NA	NA	NA		protein_coding	3.84213	3.77596	2.63353	9.22405	9.16322	9.42247	0.368634	-1.43974	3.91295e-12	1.16589e-10	down	yes
Solyc07g005440.1	Solyc07g005440.1		Solyc07g005440.1.1	GO:0004672(protein kinase activity);GO:0004674(protein serine/threonine kinase activity);GO:0005524(ATP binding);GO:0006468(protein phosphorylation);GO:0007165(signal transduction)	NA	NA	NA	NA	Non-specific serine/threonine protein kinase [Source:UniProtKB/TrEMBL;Acc:K4CB16]	protein_coding	21.9089	13.8415	9.3685	48.5162	64.3084	52.0637	0.273633	-1.86968	3.91378e-12	1.16589e-10	down	yes
Solyc03g114750.3	Solyc03g114750.3		Solyc03g114750.3.1	GO:0005886(plasma membrane);GO:0009786(regulation of asymmetric cell division)	NA	NA	NA	NA		protein_coding	6.31944	4.3591	3.4185	12.9097	17.4803	14.8474	0.311624	-1.68212	3.9671e-12	1.18034e-10	down	yes
Solyc07g066480.3	FLACCA	543832	Solyc07g066480.3.1	GO:0003824(catalytic activity);GO:0006777(Mo-molybdopterin cofactor biosynthetic process);GO:0008265(Mo-molybdopterin cofactor sulfurase activity);GO:0016740(transferase activity);GO:0016829(lyase activity);GO:0030151(molybdenum ion binding);GO:0030170(pyridoxal phosphate binding);GO:0102867(molybdenum cofactor sulfurtransferase activity)	00790(Folate biosynthesis)	K15631	EC:2.8.1.9	NA	Molybdenum cofactor sulfurase [Source:UniProtKB/Swiss-Prot;Acc:Q8LGM7]	protein_coding	1.2007	1.26988	1.13458	3.97566	4.05683	3.83812	0.303705	-1.71926	4.02933e-12	1.19597e-10	down	yes
Solyc01g105620.3	Solyc01g105620.3		Solyc01g105620.3.1	NA	NA	NA	NA	NA		protein_coding	0.275877	0.242533	0.096975	2.47497	2.0684	2.38256	0.0888523	-3.49245	4.13128e-12	1.22328e-10	down	yes
Solyc03g033460.3	Solyc03g033460.3		Solyc03g033460.3.1	GO:0001510(RNA methylation);GO:0008168(methyltransferase activity);GO:0035673(oligopeptide transmembrane transporter activity);GO:0055085(transmembrane transport)	NA	NA	NA	NA		protein_coding	20.5648	20.0311	25.1113	10.5658	10.4515	8.57922	2.2201	1.15062	4.16476e-12	1.23171e-10	up	yes
Solyc07g007120.3	Solyc07g007120.3		Solyc07g007120.3.1	GO:0000978(RNA polymerase II cis-regulatory region sequence-specific DNA binding);GO:0000981(DNA-binding transcription factor activity, RNA polymerase II-specific);GO:0003677(DNA binding);GO:0005634(nucleus);GO:0006355(regulation of DNA-templated transcription);GO:0006357(regulation of transcription by RNA polymerase II)	NA	NA	NA	NA		protein_coding	13.6704	12.7524	9.01299	27.0049	33.1064	29.7258	0.394445	-1.34211	4.52495e-12	1.33343e-10	down	yes
Solyc04g054960.1	Solyc04g054960.1		Solyc04g054960.1.1	GO:0016021(integral component of membrane)	NA	NA	NA	NA		protein_coding	0	0	0	1.51789	3.49313	2.0339	4.25839e-05	-14.5193	4.76832e-12	1.40346e-10	down	yes
Solyc11g045410.1	Solyc11g045410.1		Solyc11g045410.1.1	NA	NA	NA	NA	NA		protein_coding	6.13957	4.25581	5.39213	0.536237	0.605194	1.05865	7.17588	2.84316	4.90652e-12	1.44241e-10	up	yes
Solyc01g090660.3	Solyc01g090660.3		Solyc01g090660.3.1	NA	NA	NA	NA	NA		nontranslating_CDS	0.038919	0	0	0.782715	0.774838	0.910018	0.0157722	-5.98647	4.96433e-12	1.45766e-10	down	yes
Solyc09g083390.2	Solyc09g083390.2		Solyc09g083390.2.1	GO:0003676(nucleic acid binding);GO:0003677(DNA binding);GO:0006368(transcription elongation by RNA polymerase II promoter);GO:0008270(zinc ion binding);GO:0016570(histone modification);GO:0016593(Cdc73/Paf1 complex);GO:1990269(RNA polymerase II C-terminal domain phosphoserine binding)	NA	NA	NA	NA		protein_coding	11.2166	9.01631	5.69914	22.7158	27.4589	25.2592	0.343772	-1.54048	4.97533e-12	1.45915e-10	down	yes
Solyc09g031970.3	Solyc09g031970.3		Solyc09g031970.3.1	GO:0004645(1,4-alpha-oligoglucan phosphorylase activity);GO:0005737(cytoplasm);GO:0005829(cytosol);GO:0005975(carbohydrate metabolic process);GO:0005980(glycogen catabolic process);GO:0008184(glycogen phosphorylase activity);GO:0009414(response to water deprivation);GO:0009507(chloroplast);GO:0030170(pyridoxal phosphate binding);GO:0046686(response to cadmium ion);GO:0102250(linear malto-oligosac…	00500(Starch and sucrose metabolism);01100(Metabolic pathways);01110(Biosynthesis of secondary metabolites)	K00688	EC:2.4.1.1	NA	Alpha-1,4 glucan phosphorylase [Source:UniProtKB/TrEMBL;Acc:K4CSQ2]	protein_coding	4.90739	3.99433	3.18552	10.3901	10.3887	10.279	0.389185	-1.36147	5.12352e-12	1.50082e-10	down	yes
Solyc06g035700.1	Solyc06g035700.1		Solyc06g035700.1.1	GO:0003677(DNA binding);GO:0003700(DNA-binding transcription factor activity);GO:0005634(nucleus);GO:0006351(DNA-templated transcription);GO:0006355(regulation of DNA-templated transcription);GO:0019760(glucosinolate metabolic process);GO:0043565(sequence-specific DNA binding);GO:0050832(defense response to fungus)	NA	NA	NA	ERF	Ethylene-responsive transcription factor ERF025 [Source:Projected from Arabidopsis thaliana (AT5G52020) UniProtKB/Swiss-Prot;Acc:Q9FJ90]	protein_coding	4.14914	2.91242	4.35649	0.369383	0.68504	0.202161	9.08658	3.18374	5.2149e-12	1.52396e-10	up	yes
Solyc12g042010.1	Solyc12g042010.1		Solyc12g042010.1.1	GO:0006355(regulation of DNA-templated transcription);GO:0043565(sequence-specific DNA binding);GO:0046983(protein dimerization activity)	NA	NA	NA	bHLH		protein_coding	4.10429	2.45654	0.910827	22.3947	21.6412	16.5286	0.123367	-3.01897	5.31778e-12	1.55219e-10	down	yes
Solyc04g007200.3	Solyc04g007200.3		Solyc04g007200.3.1	NA	NA	NA	NA	NA		protein_coding	19.5883	13.9662	9.66567	6.72333	5.52643	5.34664	2.45619	1.29642	5.47873e-12	1.59727e-10	up	yes
Solyc07g053080.3	Solyc07g053080.3		Solyc07g053080.3.1	GO:0004672(protein kinase activity);GO:0006468(protein phosphorylation)	NA	NA	NA	NA		protein_coding	0.47916	0.449651	0.186082	1.78414	2.15734	2.20469	0.181396	-2.46278	5.53397e-12	1.60956e-10	down	yes
Solyc12g014410.2	Solyc12g014410.2		Solyc12g014410.2.1	GO:0003723(RNA binding);GO:0004525(ribonuclease III activity);GO:0005634(nucleus);GO:0005737(cytoplasm);GO:0006396(RNA processing);GO:0016442(RISC complex);GO:0030422(siRNA processing)	NA	NA	NA	NA	Ribonuclease 3-like protein 2 [Source:Projected from Arabidopsis thaliana (AT3G20420) UniProtKB/Swiss-Prot;Acc:Q9LTQ0]	protein_coding	5.507	3.84048	2.41688	12.4789	15.1653	15.2665	0.274159	-1.86691	6.03117e-12	1.7521e-10	down	yes
Solyc03g080075.1	Solyc03g080075.1		Solyc03g080075.1.1	GO:0016020(membrane);GO:0016021(integral component of membrane);GO:0022857(transmembrane transporter activity)	NA	NA	NA	NA		protein_coding	2.35072	1.78764	0.662385	0.176512	0.130093	0.226131	9.01149	3.17177	6.36076e-12	1.84567e-10	up	yes
Solyc03g095985.1	Solyc03g095985.1		Solyc03g095985.1.1	NA	NA	NA	NA	NA		protein_coding	23.4178	35.6723	36.9087	12.7089	11.7248	11.4514	2.67518	1.41963	6.3703e-12	1.84626e-10	up	yes
Solyc02g093670.3	Solyc02g093670.3		Solyc02g093670.3.1	GO:0005886(plasma membrane)	NA	NA	NA	NA		protein_coding	55.9353	75.2097	86.4633	25.5243	31.384	31.9319	2.44943	1.29245	6.48877e-12	1.87838e-10	up	yes
Solyc05g046180.1	Solyc05g046180.1		Solyc05g046180.1.1	NA	NA	NA	NA	NA		protein_coding	7.05951	7.18868	5.05703	23.9867	26.3258	29.9756	0.240449	-2.0562	6.53637e-12	1.88994e-10	down	yes
Solyc12g006110.2	Solyc12g006110.2		Solyc12g006110.2.1	NA	NA	NA	NA	NA		protein_coding	32.1685	17.8458	14.0472	66.6924	103.047	83.6391	0.25283	-1.98376	6.68571e-12	1.93085e-10	down	yes
Solyc07g048080.3	Solyc07g048080.3		Solyc07g048080.3.1	GO:0000166(nucleotide binding);GO:0004812(aminoacyl-tRNA ligase activity);GO:0004829(threonine-tRNA ligase activity);GO:0005524(ATP binding);GO:0005737(cytoplasm);GO:0006418(tRNA aminoacylation for protein translation);GO:0006435(threonyl-tRNA aminoacylation);GO:0043039(tRNA aminoacylation)	NA	NA	NA	NA	Threonine--tRNA ligase, chloroplastic/mitochondrial 2 [Source:Projected from Arabidopsis thaliana (AT2G04842) UniProtKB/Swiss-Prot;Acc:F4IFC5]	protein_coding	3.53098	1.83659	1.76608	9.79928	10.7804	8.43913	0.245829	-2.02427	6.95067e-12	2.00436e-10	down	yes
Solyc12g096490.2	Solyc12g096490.2		Solyc12g096490.2.1	GO:0080143(regulation of amino acid export)	NA	NA	NA	NA		protein_coding	15.8487	14.6724	7.46448	4.94698	5.4541	5.53718	2.3833	1.25296	6.95654e-12	2.00436e-10	up	yes
Solyc01g107590.3	Solyc01g107590.3		Solyc01g107590.3.1	GO:0008270(zinc ion binding);GO:0016491(oxidoreductase activity)	00940(Phenylpropanoid biosynthesis);01100(Metabolic pathways);01110(Biosynthesis of secondary metabolites)	K00083	EC:1.1.1.195	NA		protein_coding	248.558	167.234	119.357	472.8	636.915	568.03	0.31897	-1.64851	7.05085e-12	2.02916e-10	down	yes
Solyc05g015610.3	Solyc05g015610.3		Solyc05g015610.3.1	GO:0000155(phosphorelay sensor kinase activity);GO:0000160(phosphorelay signal transduction system);GO:0007165(signal transduction);GO:0016310(phosphorylation);GO:0016772(transferase activity, transferring phosphorus-containing groups)	NA	NA	NA	NA	Similar to Histidine kinase [Source: Projected from Oryza sativa (Os01g0923700)]	protein_coding	9.60962	6.45959	5.39652	17.9738	21.8829	22.0848	0.346548	-1.52887	7.07634e-12	2.03412e-10	down	yes
Solyc10g083220.2	Solyc10g083220.2		Solyc10g083220.2.1	NA	NA	NA	NA	NA	Embryo defective 2735 [Source:Projected from Arabidopsis thaliana (AT5G06240) UniProtKB/TrEMBL;Acc:Q9FFZ3]	protein_coding	26.0764	22.7135	11.2482	8.34436	9.29948	9.44634	2.21623	1.14811	7.11241e-12	2.0421e-10	up	yes
Solyc06g050920.3	Solyc06g050920.3		Solyc06g050920.3.1	GO:0005794(Golgi apparatus);GO:0016413(O-acetyltransferase activity);GO:0016740(transferase activity)	NA	NA	NA	NA		protein_coding	5.59812	4.52223	4.39221	13.4289	16.6305	13.0721	0.336473	-1.57144	7.17817e-12	2.05858e-10	down	yes
Solyc01g104710.3	Solyc01g104710.3		Solyc01g104710.3.1	NA	NA	NA	NA	NA		protein_coding	78.458	75.2952	60.3587	183.405	203.025	258.653	0.331913	-1.59112	7.24213e-12	2.0745e-10	down	yes
Solyc10g055630.2	Solyc10g055630.2		Solyc10g055630.2.1	GO:0005773(vacuole);GO:0005886(plasma membrane);GO:0006833(water transport);GO:0009414(response to water deprivation);GO:0009506(plasmodesma);GO:0015250(water channel activity);GO:0015267(channel activity);GO:0016020(membrane);GO:0016021(integral component of membrane);GO:0055085(transmembrane transport)	NA	NA	NA	NA	Plasmamembrane intrinsic protein 29 [Source:UniProtKB/TrEMBL;Acc:K4D1F3]	protein_coding	497.922	610.397	683.249	270.453	249.394	289.355	2.21399	1.14665	7.3695e-12	2.10854e-10	up	yes
Solyc03g032210.3	Solyc03g032210.3		Solyc03g032210.3.1	GO:0003824(catalytic activity)	NA	NA	NA	NA		protein_coding	20.6606	14.2344	9.55858	6.48526	7.45694	7.93166	2.03227	1.02309	7.72396e-12	2.20738e-10	up	yes
Solyc08g082130.3	Solyc08g082130.3		Solyc08g082130.3.1	NA	NA	NA	NA	NA		protein_coding	1.57563	1.21396	0.975067	3.66956	4.7418	3.55598	0.314578	-1.66851	8.52116e-12	2.42957e-10	down	yes
Solyc02g089090.3	Solyc02g089090.3		Solyc02g089090.3.1	GO:0000166(nucleotide binding);GO:0004672(protein kinase activity);GO:0004674(protein serine/threonine kinase activity);GO:0004714(transmembrane receptor protein tyrosine kinase activity);GO:0005524(ATP binding);GO:0005886(plasma membrane);GO:0006468(protein phosphorylation);GO:0009506(plasmodesma);GO:0016020(membrane);GO:0016021(integral component of membrane);GO:0016301(kinase activity);GO:0016…	NA	NA	NA	NA	MRLK5 [Source:UniProtKB/TrEMBL;Acc:K4BC63]	protein_coding	3.80586	2.81701	1.5795	8.9637	12.3432	10.2831	0.259651	-1.94535	9.24434e-12	2.63271e-10	down	yes
Solyc09g074580.2	Solyc09g074580.2		Solyc09g074580.2.1	GO:0097573(glutathione oxidoreductase activity)	NA	NA	NA	NA		protein_coding	1.8814	1.90074	1.36909	0	0	0	17170.8	14.0677	9.27749e-12	2.6391e-10	up	yes
Solyc12g089240.2	Solyc12g089240.2		Solyc12g089240.2.1	GO:0005634(nucleus);GO:0006355(regulation of DNA-templated transcription);GO:0008270(zinc ion binding);GO:0009640(photomorphogenesis)	NA	NA	NA	NA		protein_coding	5.1386	4.23365	2.24257	1.16752	1.48363	0.988122	3.19152	1.67424	9.64603e-12	2.74076e-10	up	yes
Solyc01g007100.3	Solyc01g007100.3		Solyc01g007100.3.1	GO:0009707(chloroplast outer membrane);GO:0016757(glycosyltransferase activity);GO:0019375(galactolipid biosynthetic process);GO:0046481(digalactosyldiacylglycerol synthase activity)	00561(Glycerolipid metabolism);01100(Metabolic pathways)	K09480	EC:2.4.1.241	NA		protein_coding	0.213532	0.288741	0.202681	1.31537	1.35121	1.53625	0.167733	-2.57576	9.99262e-12	2.83597e-10	down	yes
Solyc12g007320.1	Solyc12g007320.1		Solyc12g007320.1.1	GO:0016021(integral component of membrane)	NA	NA	NA	NA		protein_coding	2.4971	2.32698	1.0143	8.90567	11.0212	8.24956	0.207208	-2.27085	1.00653e-11	2.85331e-10	down	yes
Solyc08g016080.3	Solyc08g016080.3		Solyc08g016080.3.1	NA	NA	NA	NA	NA		nontranslating_CDS	26.0683	21.5482	18.4687	46.9827	56.7001	52.0605	0.424321	-1.23677	1.00849e-11	2.85556e-10	down	yes
Solyc07g064410.1	Solyc07g064410.1		Solyc07g064410.1.1	NA	NA	K20417	EC:1.14.19.43	NA		protein_coding	0.624	0.547847	0.694999	5.39377	4.59246	3.47449	0.138688	-2.85008	1.02927e-11	2.90773e-10	down	yes
Solyc02g086950.1	Solyc02g086950.1		Solyc02g086950.1.1	GO:0016021(integral component of membrane);GO:0016567(protein ubiquitination);GO:0031625(ubiquitin protein ligase binding)	NA	NA	NA	NA		protein_coding	0.863598	1.24607	0.547306	7.17161	6.05136	8.9593	0.119779	-3.06155	1.0317e-11	2.91123e-10	down	yes
Solyc07g066510.3	Solyc07g066510.3		Solyc07g066510.3.1	GO:0005515(protein binding)	NA	NA	NA	NA		protein_coding	0.244406	0.428039	0.304986	0	0	0	3258.1	11.6698	1.07642e-11	3.03047e-10	up	yes
Solyc03g005700.1	Solyc03g005700.1		Solyc03g005700.1.1	GO:0005741(mitochondrial outer membrane);GO:0006886(intracellular protein transport);GO:0016021(integral component of membrane)	NA	NA	NA	NA		protein_coding	116.394	148.044	157.421	50.8176	42.575	67.9802	2.61419	1.38636	1.10595e-11	3.11005e-10	up	yes
Solyc03g013340.3	Solyc03g013340.3		Solyc03g013340.3.1	GO:0015267(channel activity);GO:0016020(membrane);GO:0016021(integral component of membrane);GO:0055085(transmembrane transport)	NA	NA	NA	NA	Nodulin26-like intrinsic protein 21 [Source:UniProtKB/TrEMBL;Acc:K4BEQ5]	protein_coding	17.3765	15.4091	8.50292	47.6135	43.4317	44.4894	0.304635	-1.71485	1.1185e-11	3.14177e-10	down	yes
Solyc08g066650.3	Solyc08g066650.3		Solyc08g066650.3.1	GO:0009507(chloroplast);GO:0010436(carotenoid dioxygenase activity);GO:0016121(carotene catabolic process);GO:0016702(oxidoreductase activity, acting on single donors with incorporation of molecular oxygen, incorporation of two atoms of oxygen);GO:0046872(metal ion binding);GO:0051213(dioxygenase activity)	00906(Carotenoid biosynthesis);01110(Biosynthesis of secondary metabolites)	K17913	EC:1.13.11.69;EC:1.13.11.70	NA	carotenoid cleavage dioxygenase 8 [Source:Projected from Arabidopsis thaliana (AT4G32810) TAIR;Acc:AT4G32810]	protein_coding	7.57067	6.19308	6.65801	19.0866	19.8607	20.996	0.340684	-1.55349	1.13742e-11	3.19127e-10	down	yes
Solyc06g065340.1	Solyc06g065340.1		Solyc06g065340.1.1	NA	NA	NA	NA	NA		protein_coding	14.4769	9.06061	6.75609	37.4019	40.0843	32.2836	0.275974	-1.8574	1.20366e-11	3.37328e-10	down	yes
Solyc11g044310.2	Solyc11g044310.2		Solyc11g044310.2.1	GO:0004177(aminopeptidase activity);GO:0005737(cytoplasm);GO:0006508(proteolysis);GO:0008233(peptidase activity)	NA	NA	NA	NA		protein_coding	6.50594	4.98257	3.69393	14.5828	14.3795	14.7161	0.347596	-1.52452	1.24724e-11	3.49142e-10	down	yes
Solyc11g071220.2	Solyc11g071220.2		Solyc11g071220.2.1	NA	NA	NA	NA	NA		protein_coding	6.08031	8.37557	5.14408	20.2766	24.5502	25.7797	0.277595	-1.84895	1.24907e-11	3.49258e-10	down	yes
Solyc07g005010.3	Solyc07g005010.3		Solyc07g005010.3.1	GO:0004672(protein kinase activity);GO:0005515(protein binding);GO:0005524(ATP binding);GO:0006468(protein phosphorylation)	NA	NA	NA	NA		protein_coding	6.07972	4.0453	2.49391	14.4151	17.1543	14.2055	0.275674	-1.85896	1.25598e-11	3.50789e-10	down	yes
Solyc07g041940.3	Solyc07g041940.3		Solyc07g041940.3.1	GO:0004672(protein kinase activity);GO:0005524(ATP binding);GO:0006468(protein phosphorylation)	NA	NA	NA	NA		protein_coding	7.52355	6.82662	5.01482	18.8868	25.4649	17.0999	0.315126	-1.666	1.26329e-11	3.52433e-10	down	yes
Solyc08g078870.2	Solyc08g078870.2		Solyc08g078870.2.1	NA	NA	NA	NA	NA		protein_coding	1319.18	1366.67	1512.37	536.415	702.878	818.445	2.04021	1.02872	1.27692e-11	3.55831e-10	up	yes
Solyc12g007270.2	Solyc12g007270.2		Solyc12g007270.2.1	GO:0004553(hydrolase activity, hydrolyzing O-glycosyl compounds);GO:0005618(cell wall);GO:0005975(carbohydrate metabolic process);GO:0006073(cellular glucan metabolic process);GO:0010411(xyloglucan metabolic process);GO:0016762(xyloglucan:xyloglucosyl transferase activity);GO:0042546(cell wall biogenesis);GO:0048046(apoplast)	NA	NA	NA	NA		protein_coding	3.47367	2.31023	1.23669	9.34877	10.9378	9.73064	0.233886	-2.09612	1.30053e-11	3.62001e-10	down	yes
Solyc02g089650.3	Solyc02g089650.3		Solyc02g089650.3.1	NA	NA	NA	NA	NA		protein_coding	2.37298	1.74338	1.51917	5.28966	8.04912	6.06118	0.290492	-1.78343	1.32989e-11	3.69754e-10	down	yes
Solyc11g045610.2	Solyc11g045610.2		Solyc11g045610.2.1	GO:0004672(protein kinase activity);GO:0004693(cyclin-dependent protein serine/threonine kinase activity);GO:0005524(ATP binding);GO:0005634(nucleus);GO:0006468(protein phosphorylation)	NA	K08819	EC:2.7.11.22;EC:2.7.11.23	NA		protein_coding	1.32087	0.934249	0.289721	4.97532	6.53303	6.04383	0.144987	-2.786	1.36368e-11	3.78295e-10	down	yes
Solyc08g006740.3	Solyc08g006740.3		Solyc08g006740.3.1	GO:0003824(catalytic activity);GO:0016829(lyase activity);GO:0016830(carbon-carbon lyase activity);GO:0016831(carboxy-lyase activity);GO:0019752(carboxylic acid metabolic process);GO:0030170(pyridoxal phosphate binding);GO:1901566(organonitrogen compound biosynthetic process)	00360(Phenylalanine metabolism);01100(Metabolic pathways)	K22427	EC:4.1.1.53	NA	Aromatic amino acid decarboxylase 2 [Source:UniProtKB/TrEMBL;Acc:Q1KSC4]	protein_coding	37.2935	36.0565	18.3143	12.3735	17.6197	13.3178	2.11642	1.08163	1.40494e-11	3.88862e-10	up	yes
Solyc03g121610.3	Solyc03g121610.3		Solyc03g121610.3.1	GO:0004672(protein kinase activity);GO:0004675(transmembrane receptor protein serine/threonine kinase activity);GO:0005524(ATP binding);GO:0005886(plasma membrane);GO:0006468(protein phosphorylation);GO:0016021(integral component of membrane)	NA	NA	NA	NA		protein_coding	6.07789	4.95388	3.47447	11.7133	13.3945	13.2544	0.37814	-1.40301	1.40753e-11	3.89142e-10	down	yes
Solyc05g009170.2	Solyc05g009170.2		Solyc05g009170.2.1	GO:0003700(DNA-binding transcription factor activity);GO:0005634(nucleus);GO:0009736(cytokinin-activated signaling pathway);GO:0009740(gibberellic acid mediated signaling pathway);GO:0010026(trichome differentiation);GO:0010090(trichome morphogenesis);GO:0043565(sequence-specific DNA binding)	NA	NA	NA	NA		protein_coding	29.664	18.2468	15.5545	59.471	70.4933	74.0224	0.311124	-1.68444	1.45473e-11	4.01291e-10	down	yes
Solyc07g007790.3	Solyc07g007790.3		Solyc07g007790.3.1	GO:0003824(catalytic activity);GO:0005829(cytosol);GO:0005886(plasma membrane);GO:0005985(sucrose metabolic process);GO:0005986(sucrose biosynthetic process);GO:0009506(plasmodesma);GO:0016157(sucrose synthase activity);GO:0016740(transferase activity);GO:0016757(glycosyltransferase activity);GO:0035251(UDP-glucosyltransferase activity);GO:0046524(sucrose-phosphate synthase activity);GO:0071836(n…	00500(Starch and sucrose metabolism);01100(Metabolic pathways);01110(Biosynthesis of secondary metabolites)	K00696	EC:2.4.1.14	NA	Sucrose-phosphate synthase 1 [Source:Projected from Arabidopsis thaliana (AT5G20280) UniProtKB/Swiss-Prot;Acc:Q94BT0]	protein_coding	3.28192	2.52726	2.03687	6.79933	7.01886	7.86577	0.361837	-1.46659	1.47147e-11	4.05e-10	down	yes
Solyc09g083370.3	Solyc09g083370.3		Solyc09g083370.3.1	GO:0000028(ribosomal small subunit assembly);GO:0003723(RNA binding);GO:0003735(structural constituent of ribosome);GO:0005840(ribosome);GO:0006412(translation);GO:0015935(small ribosomal subunit);GO:0022627(cytosolic small ribosomal subunit)	03010(Ribosome)	NA	NA	NA		protein_coding	108.506	132.025	147.351	57.2115	61.3805	64.0775	2.12341	1.08638	1.49933e-11	4.12208e-10	up	yes
Solyc05g013450.3	Solyc05g013450.3		Solyc05g013450.3.1	GO:0015297(antiporter activity);GO:0016020(membrane);GO:0042910(xenobiotic transmembrane transporter activity);GO:0055085(transmembrane transport);GO:1990961(xenobiotic detoxification by transmembrane export across the plasma membrane)	NA	NA	NA	NA		protein_coding	5.69095	3.55501	3.55361	12.1916	14.1892	14.0287	0.316748	-1.65859	1.58645e-11	4.34701e-10	down	yes
Solyc02g005115.1	Solyc02g005115.1		Solyc02g005115.1.1	NA	NA	NA	NA	NA		protein_coding	1.64866	1.61388	2.02477	0.049109	0.073409	0.11997	21.8044	4.44655	1.59684e-11	4.37062e-10	up	yes
Solyc09g007550.3	Solyc09g007550.3		Solyc09g007550.3.1	GO:0003676(nucleic acid binding);GO:0003700(DNA-binding transcription factor activity);GO:0005634(nucleus);GO:0046872(metal ion binding)	NA	NA	NA	NA		protein_coding	5.53136	5.01995	5.04471	14.7706	16.1922	14.3713	0.344024	-1.53942	1.64728e-11	4.50366e-10	down	yes
Solyc01g097910.2	Solyc01g097910.2		Solyc01g097910.2.1	GO:0005506(iron ion binding);GO:0009055(electron transfer activity);GO:0009507(chloroplast);GO:0016021(integral component of membrane);GO:0043448(alkane catabolic process)	NA	NA	NA	NA		protein_coding	6.17954	6.58852	6.23216	2.41849	3.30231	2.80055	2.22972	1.15686	1.6585e-11	4.52929e-10	up	yes
Solyc03g058370.2	Solyc03g058370.2		Solyc03g058370.2.1	NA	NA	NA	NA	NA		nontranslating_CDS	0.179671	0.115527	0.134566	1.23038	3.6487	2.68466	0.056819	-4.13748	1.66568e-11	4.54386e-10	down	yes
Solyc03g006730.2	Solyc03g006730.2		Solyc03g006730.2.1	GO:0004672(protein kinase activity);GO:0004674(protein serine/threonine kinase activity);GO:0005524(ATP binding);GO:0006468(protein phosphorylation);GO:0048544(recognition of pollen)	NA	NA	NA	NA		protein_coding	3.00215	2.27446	1.85988	5.68182	6.80206	6.4754	0.376411	-1.40962	1.73164e-11	4.71858e-10	down	yes
Solyc10g006710.3	Solyc10g006710.3		Solyc10g006710.3.1	GO:0004672(protein kinase activity);GO:0004674(protein serine/threonine kinase activity);GO:0005524(ATP binding);GO:0005886(plasma membrane);GO:0006468(protein phosphorylation);GO:0016021(integral component of membrane);GO:0048544(recognition of pollen)	NA	NA	NA	NA	Serine/threonine-protein kinase [Source:UniProtKB/TrEMBL;Acc:K4CXK2]	protein_coding	1.07454	1.25303	0.863596	3.07115	3.74027	3.70013	0.303586	-1.71982	1.77373e-11	4.82793e-10	down	yes
Solyc08g023510.2	Solyc08g023510.2		Solyc08g023510.2.1	NA	NA	NA	NA	NA		protein_coding	1.30407	1.9856	1.60186	10.0796	8.28786	8.81165	0.179974	-2.47414	1.82158e-11	4.95268e-10	down	yes
Solyc02g090310.1	Solyc02g090310.1		Solyc02g090310.1.1	GO:0003677(DNA binding);GO:0003700(DNA-binding transcription factor activity);GO:0005634(nucleus);GO:0006355(regulation of DNA-templated transcription)	NA	NA	NA	Dof		protein_coding	13.4153	10.3587	7.1771	32.1726	30.2357	31.2557	0.330448	-1.59751	1.84766e-11	5.01806e-10	down	yes
Solyc04g017685.1	Solyc04g017685.1		Solyc04g017685.1.1	NA	NA	NA	NA	NA		protein_coding	22.6166	35.3714	22.3576	4.9887	9.57194	8.43942	3.49328	1.80458	1.91747e-11	5.2019e-10	up	yes
Solyc04g051190.3	Solyc04g051190.3		Solyc04g051190.3.1	GO:0004497(monooxygenase activity);GO:0005506(iron ion binding);GO:0009941(chloroplast envelope);GO:0010291(carotene beta-ring hydroxylase activity);GO:0016123(xanthophyll biosynthetic process);GO:0016491(oxidoreductase activity);GO:0016705(oxidoreductase activity, acting on paired donors, with incorporation or reduction of molecular oxygen);GO:0020037(heme binding);GO:0046872(metal ion binding)	00906(Carotenoid biosynthesis);01100(Metabolic pathways);01110(Biosynthesis of secondary metabolites)	NA	NA	NA	Cytochrome P450-type monooxygenase 97A29 [Source:UniProtKB/TrEMBL;Acc:D2CV80]	protein_coding	2.95344	1.58654	1.46385	7.2318	7.68124	7.66242	0.265945	-1.9108	1.97769e-11	5.35937e-10	down	yes
Solyc05g051860.3	Solyc05g051860.3		Solyc05g051860.3.1	NA	NA	NA	NA	NA		protein_coding	3.15802	3.61282	2.27226	9.65872	19.8511	21.2798	0.17805	-2.48964	1.99373e-11	5.39689e-10	down	yes
Solyc07g064870.3	Solyc07g064870.3		Solyc07g064870.3.1	GO:0004553(hydrolase activity, hydrolyzing O-glycosyl compounds);GO:0005975(carbohydrate metabolic process);GO:0008810(cellulase activity);GO:0016021(integral component of membrane);GO:0030245(cellulose catabolic process)	NA	NA	NA	NA	Endoglucanase [Source:UniProtKB/TrEMBL;Acc:K4CHG6]	protein_coding	9.50874	6.56243	4.27622	19.9679	24.9564	22.7884	0.300496	-1.73458	2.02698e-11	5.48087e-10	down	yes
Solyc01g108280.3	Solyc01g108280.3		Solyc01g108280.3.1	GO:0004672(protein kinase activity);GO:0004674(protein serine/threonine kinase activity);GO:0005524(ATP binding);GO:0005634(nucleus);GO:0005737(cytoplasm);GO:0005829(cytosol);GO:0005985(sucrose metabolic process);GO:0006468(protein phosphorylation);GO:0006636(unsaturated fatty acid biosynthetic process);GO:0009414(response to water deprivation);GO:0009651(response to salt stress);GO:0009737(respo…	04016(MAPK signaling pathway - plant);04075(Plant hormone signal transduction)	K14498	EC:2.7.11.1	NA	Serine/threonine-protein kinase SRK2E [Source:Projected from Arabidopsis thaliana (AT4G33950) UniProtKB/Swiss-Prot;Acc:Q940H6]	protein_coding	19.16	13.6945	10.2244	37.3587	42.0944	38.2385	0.366031	-1.44996	2.11692e-11	5.7115e-10	down	yes
Solyc04g072380.3	Solyc04g072380.3		Solyc04g072380.3.1	GO:0005622(intracellular anatomical structure);GO:0009055(electron transfer activity);GO:0015035(protein-disulfide reductase activity);GO:0035556(intracellular signal transduction);GO:0045454(cell redox homeostasis);GO:0097573(glutathione oxidoreductase activity)	NA	NA	NA	NA		protein_coding	0.670702	0.539793	0.447842	2.04151	2.31599	1.73338	0.272265	-1.87691	2.13012e-11	5.73761e-10	down	yes
Solyc11g066130.1	Solyc11g066130.1		Solyc11g066130.1.1	GO:0005576(extracellular region);GO:0005618(cell wall);GO:0006952(defense response)	NA	NA	NA	NA	Osmotin-like protein [Source:UniProtKB/Swiss-Prot;Acc:Q41350]	protein_coding	221.82	308.038	425.086	113.208	98.4718	114.316	2.92931	1.55056	2.13126e-11	5.73761e-10	up	yes
Solyc07g014590.3	Solyc07g014590.3		Solyc07g014590.3.1	GO:0003824(catalytic activity);GO:0004553(hydrolase activity, hydrolyzing O-glycosyl compounds);GO:0005975(carbohydrate metabolic process)	00500(Starch and sucrose metabolism);01100(Metabolic pathways);01110(Biosynthesis of secondary metabolites)	K01214	EC:3.2.1.68	NA		protein_coding	1.19426	0.860004	0.69792	3.66045	3.17535	3.27355	0.272242	-1.87704	2.22621e-11	5.98669e-10	down	yes
Solyc01g100095.1	Solyc01g100095.1		Solyc01g100095.1.1	NA	NA	NA	NA	NA		protein_coding	32.0617	23.2112	16.8369	11.4916	8.74746	7.19741	2.62825	1.3941	2.23718e-11	6.0096e-10	up	yes
Solyc11g005320.1	Solyc11g005320.1		Solyc11g005320.1.1	GO:0016021(integral component of membrane);GO:0016567(protein ubiquitination);GO:0016740(transferase activity)	NA	K19040	EC:2.3.2.27	NA		protein_coding	3.28077	1.89283	1.23154	11.4503	12.9101	9.65577	0.188297	-2.40892	2.35655e-11	6.31648e-10	down	yes
Solyc12g057030.2	Solyc12g057030.2		Solyc12g057030.2.1	GO:0005787(signal peptidase complex);GO:0005789(endoplasmic reticulum membrane);GO:0006465(signal peptide processing);GO:0008233(peptidase activity);GO:0009555(pollen development);GO:0016021(integral component of membrane);GO:0048658(anther wall tapetum development)	NA	NA	NA	NA	Endoplasmic reticulum (ER) membrane protein, Early tapetum development and meiosi [Source: Projected from Oryza sativa (Os07g0622900)]	protein_coding	12.973	17.8512	20.2199	3.16161	5.88553	5.61819	3.48059	1.79933	2.36075e-11	6.32085e-10	up	yes
Solyc05g012110.3	Solyc05g012110.3		Solyc05g012110.3.1	GO:0005975(carbohydrate metabolic process);GO:0006098(pentose-phosphate shunt);GO:0009051(pentose-phosphate shunt, oxidative branch);GO:0017057(6-phosphogluconolactonase activity)	00030(Pentose phosphate pathway);01100(Metabolic pathways);01110(Biosynthesis of secondary metabolites);01200(Carbon metabolism)	K01057	EC:3.1.1.31	NA		protein_coding	159.387	219.151	341.262	68.3398	75.9066	82.7887	3.17044	1.66468	2.36379e-11	6.32211e-10	up	yes
Solyc01g087040.2	Solyc01g087040.2		Solyc01g087040.2.1	GO:0005509(calcium ion binding);GO:0009523(photosystem II);GO:0009654(photosystem II oxygen evolving complex);GO:0015979(photosynthesis);GO:0019898(extrinsic component of membrane)	NA	NA	NA	NA		protein_coding	4.08588	3.14573	3.03578	0.934811	0.844252	1.34688	3.28458	1.71571	2.46683e-11	6.58338e-10	up	yes
Solyc03g059260.3	Solyc03g059260.3		Solyc03g059260.3.1	GO:0005515(protein binding);GO:0006508(proteolysis);GO:0008236(serine-type peptidase activity)	NA	NA	NA	NA	Carboxyl-terminal-processing peptidase 3, chloroplastic [Source:Projected from Arabidopsis thaliana (AT3G57680) UniProtKB/Swiss-Prot;Acc:F4J3G5]	protein_coding	10.5105	8.5659	5.5688	23.7083	22.5773	24.6333	0.347513	-1.52486	2.49617e-11	6.65448e-10	down	yes
Solyc12g037930.2	Solyc12g037930.2		Solyc12g037930.2.1	NA	NA	NA	NA	NA		protein_coding	11.0354	11.5953	7.51083	34.0326	28.5176	33.4699	0.313909	-1.67158	2.60359e-11	6.93239e-10	down	yes
Solyc12g017480.2	Solyc12g017480.2		Solyc12g017480.2.1	GO:0005515(protein binding)	NA	NA	NA	NA		protein_coding	9.09848	9.77331	7.81754	3.57338	5.18012	3.84351	2.1187	1.08318	2.60606e-11	6.93239e-10	up	yes
Solyc08g080860.3	Solyc08g080860.3		Solyc08g080860.3.1	NA	NA	NA	NA	NA		protein_coding	2.95849	2.32843	2.1207	7.00207	11.1038	9.17906	0.271491	-1.88102	2.63459e-11	7.00072e-10	down	yes
Solyc02g065550.3	Solyc02g065550.3		Solyc02g065550.3.1	GO:0051560(mitochondrial calcium ion homeostasis)	NA	NA	NA	NA		protein_coding	14.0528	24.1064	24.7552	6.13427	4.35601	5.80019	3.86204	1.94936	2.65005e-11	7.03421e-10	up	yes
Solyc09g056340.3	Solyc09g056340.3		Solyc09g056340.3.1	GO:0003924(GTPase activity);GO:0005525(GTP binding);GO:0005622(intracellular anatomical structure);GO:0005886(plasma membrane);GO:0006886(intracellular protein transport);GO:0032482(Rab protein signal transduction)	NA	NA	NA	NA	Ras-related protein RABA5b [Source:Projected from Arabidopsis thaliana (AT3G07410) UniProtKB/Swiss-Prot;Acc:Q9SRS5]	protein_coding	17.1517	12.6006	10.4739	38.9745	43.594	34.3076	0.344178	-1.53877	2.6927e-11	7.13972e-10	down	yes
Solyc11g007200.2	Solyc11g007200.2		Solyc11g007200.2.1	GO:0006878(cellular copper ion homeostasis);GO:0009507(chloroplast);GO:0009651(response to salt stress);GO:0019904(protein domain specific binding);GO:0030001(metal ion transport);GO:0046686(response to cadmium ion);GO:0046872(metal ion binding);GO:0048046(apoplast)	NA	NA	NA	NA	Copper transport protein CCH [Source:Projected from Arabidopsis thaliana (AT3G56240) UniProtKB/Swiss-Prot;Acc:O82089]	protein_coding	519.685	433.641	252.745	142.336	226.33	218.597	2.05371	1.03824	2.74186e-11	7.26224e-10	up	yes
Solyc02g077260.3	Solyc02g077260.3		Solyc02g077260.3.1	GO:0005515(protein binding)	NA	NA	NA	NA		protein_coding	3.39248	3.64941	2.77431	9.20932	10.3783	8.64521	0.347688	-1.52413	2.81677e-11	7.44462e-10	down	yes
Solyc03g119590.1	Solyc03g119590.1		Solyc03g119590.1.1	GO:0010112(regulation of systemic acquired resistance)	NA	NA	NA	NA		protein_coding	17.1026	14.9426	12.6172	38.3754	48.4833	53.4139	0.318397	-1.6511	2.82201e-11	7.45048e-10	down	yes
Solyc07g040690.3	Solyc07g040690.3		Solyc07g040690.3.1	GO:0001666(response to hypoxia);GO:0005515(protein binding);GO:0005634(nucleus);GO:0005737(cytoplasm);GO:0006952(defense response);GO:0009408(response to heat);GO:0009611(response to wounding);GO:0009617(response to bacterium);GO:0009625(response to insect);GO:0009627(systemic acquired resistance);GO:0009682(induced systemic resistance);GO:0009862(systemic acquired resistance, salicylic acid medi…	04075(Plant hormone signal transduction)	NA	NA	NA	NPR1 [Source:UniProtKB/TrEMBL;Acc:K4CDU6]	protein_coding	9.37255	6.44747	4.63289	19.8104	22.3566	19.6111	0.331071	-1.59479	2.91253e-11	7.6812e-10	down	yes
Solyc09g064910.1	Solyc09g064910.1		Solyc09g064910.1.1	GO:0005634(nucleus);GO:0005739(mitochondrion);GO:0006400(tRNA modification);GO:0009536(plastid);GO:0009691(cytokinin biosynthetic process);GO:0009733(response to auxin);GO:0009735(response to cytokinin);GO:0009824(AMP dimethylallyltransferase activity);GO:0016740(transferase activity);GO:0052381(tRNA dimethylallyltransferase activity)	NA	NA	NA	NA	IPT3 [Source:Projected from Arabidopsis thaliana (AT3G63110) UniProtKB/TrEMBL;Acc:A0A178V8J2]	protein_coding	6.48782	4.43526	2.96786	0.972219	1.70014	0.806327	3.99316	1.99753	2.93155e-11	7.7231e-10	up	yes
Solyc05g008300.2	Solyc05g008300.2		Solyc05g008300.2.1	GO:0046872(metal ion binding)	NA	NA	NA	NA		protein_coding	2.54474	1.60372	0.821248	9.55642	10.6549	7.76649	0.177631	-2.49305	2.97079e-11	7.81811e-10	down	yes
Solyc10g007900.3	Solyc10g007900.3		Solyc10g007900.3.1	GO:0004497(monooxygenase activity);GO:0005506(iron ion binding);GO:0016705(oxidoreductase activity, acting on paired donors, with incorporation or reduction of molecular oxygen);GO:0020037(heme binding)	NA	NA	NA	NA		protein_coding	1.00346	0.846387	1.1743	4.13146	6.77245	7.49366	0.164377	-2.60492	2.9955e-11	7.8663e-10	down	yes
Solyc04g011810.1	Solyc04g011810.1		Solyc04g011810.1.1	GO:0005623(obsolete cell);GO:0009055(electron transfer activity);GO:0015035(protein-disulfide reductase activity);GO:0045454(cell redox homeostasis);GO:0097573(glutathione oxidoreductase activity)	NA	NA	NA	NA		protein_coding	2.90276	4.9578	1.651	0	0	0	31705.2	14.9524	3.03574e-11	7.95501e-10	up	yes
Solyc02g080610.3	Solyc02g080610.3		Solyc02g080610.3.1	NA	NA	NA	NA	NA		protein_coding	78.8406	0	0	0	0	0	262802	18.0036	3.06443e-11	8.02163e-10	up	yes
Solyc04g078840.3	Solyc04g078840.3		Solyc04g078840.3.1	GO:0003700(DNA-binding transcription factor activity);GO:0005634(nucleus);GO:0006355(regulation of DNA-templated transcription);GO:0045893(positive regulation of DNA-templated transcription)	04075(Plant hormone signal transduction)	NA	NA	NA	AREB [Source:UniProtKB/TrEMBL;Acc:Q6QPK1]	protein_coding	0.816689	0.359156	0.314601	2.06823	3.66975	3.41268	0.162878	-2.61813	3.28046e-11	8.578e-10	down	yes
Solyc11g013110.2	Solyc11g013110.2		Solyc11g013110.2.1	GO:0009416(response to light stimulus);GO:0009733(response to auxin);GO:0009813(flavonoid biosynthetic process);GO:0045431(flavonol synthase activity);GO:0046872(metal ion binding);GO:0051213(dioxygenase activity);GO:0080167(response to karrikin)	00941(Flavonoid biosynthesis);01100(Metabolic pathways);01110(Biosynthesis of secondary metabolites)	K05278	EC:1.14.20.6	NA		protein_coding	25.592	20.8326	13.0397	48.7183	75.1828	70.37	0.306089	-1.70798	3.32715e-11	8.69084e-10	down	yes
Solyc08g078340.3	Solyc08g078340.3		Solyc08g078340.3.1	GO:0003677(DNA binding);GO:0005634(nucleus);GO:0009651(response to salt stress);GO:0009723(response to ethylene);GO:0009733(response to auxin);GO:0009739(response to gibberellin);GO:0009753(response to jasmonic acid);GO:0046686(response to cadmium ion)	NA	NA	NA	NA		protein_coding	21.8649	22.6728	27.8636	12.1376	11.2666	10.1185	2.15977	1.11087	3.50251e-11	9.12953e-10	up	yes
Solyc06g053960.3	Solyc06g053960.3		Solyc06g053960.3.1	GO:0000978(RNA polymerase II cis-regulatory region sequence-specific DNA binding);GO:0003700(DNA-binding transcription factor activity);GO:0005634(nucleus);GO:0006355(regulation of DNA-templated transcription);GO:0034605(cellular response to heat);GO:0043565(sequence-specific DNA binding);GO:0061408(positive regulation of transcription from RNA polymerase II promoter in response to heat stress)	NA	NA	NA	NA		protein_coding	0.14336	0.374952	0.085278	2.49375	5.039	2.12633	0.0624893	-4.00025	3.66048e-11	9.52499e-10	down	yes
Solyc05g052650.2	Solyc05g052650.2		Solyc05g052650.2.1	GO:0016747(acyltransferase activity, transferring groups other than amino-acyl groups)	NA	NA	NA	NA		protein_coding	11.0546	5.91263	7.06589	2.10114	2.79458	1.4708	3.77492	1.91645	3.888e-11	1.00809e-09	up	yes
Solyc06g084460.3	Solyc06g084460.3		Solyc06g084460.3.1	GO:0003824(catalytic activity);GO:0003855(3-dehydroquinate dehydratase activity);GO:0004764(shikimate 3-dehydrogenase (NADP+) activity)	NA	NA	NA	NA		protein_coding	3.13995	2.39651	2.23273	6.62478	8.55111	8.66659	0.325855	-1.6177	4.69241e-11	1.20776e-09	down	yes
Solyc08g083240.3	Solyc08g083240.3		Solyc08g083240.3.1	GO:0005515(protein binding)	NA	NA	NA	NA		protein_coding	11.0265	12.4394	13.4535	6.54142	5.26907	5.81811	2.09429	1.06646	4.77554e-11	1.22698e-09	up	yes
Solyc12g099970.2	Solyc12g099970.2		Solyc12g099970.2.1	GO:0005515(protein binding);GO:0005737(cytoplasm);GO:0009507(chloroplast);GO:0016301(kinase activity);GO:0016310(phosphorylation);GO:0019887(protein kinase regulator activity);GO:0031588(nucleotide-activated protein kinase complex);GO:0043562(cellular response to nitrogen levels);GO:0050790(regulation of catalytic activity);GO:1901982(maltose binding)	NA	NA	NA	NA	5'-AMP-activated protein kinase beta-2 subunit protein [Source:Projected from Arabidopsis thaliana (AT5G21170) UniProtKB/TrEMBL;Acc:Q2V357]	protein_coding	74.5267	90.864	97.3203	43.023	43.0341	44.5091	2.01209	1.0087	4.77709e-11	1.22698e-09	up	yes
Solyc02g014030.2	Solyc02g014030.2		Solyc02g014030.2.1	GO:0000166(nucleotide binding);GO:0004672(protein kinase activity);GO:0004674(protein serine/threonine kinase activity);GO:0004714(transmembrane receptor protein tyrosine kinase activity);GO:0005524(ATP binding);GO:0006468(protein phosphorylation);GO:0016020(membrane);GO:0016021(integral component of membrane);GO:0016301(kinase activity);GO:0016310(phosphorylation);GO:0016740(transferase activity…	NA	NA	NA	NA		protein_coding	0.790042	0.722127	0.809031	2.89198	3.20573	2.89032	0.258254	-1.95313	4.87317e-11	1.25036e-09	down	yes
Solyc01g007070.3	Solyc01g007070.3		Solyc01g007070.3.1	GO:0003677(DNA binding);GO:0005634(nucleus);GO:0006355(regulation of DNA-templated transcription)	NA	NA	NA	NA		protein_coding	8.73635	10.436	7.94871	24.0624	26.6605	24.2187	0.361896	-1.46635	4.93388e-11	1.26461e-09	down	yes
Solyc09g008200.3	Solyc09g008200.3		Solyc09g008200.3.1	GO:0046872(metal ion binding)	NA	NA	NA	NA		protein_coding	71.6406	55.9791	36.5203	130.972	179.025	166.785	0.344267	-1.5384	4.98757e-11	1.27572e-09	down	yes
Solyc04g072785.1	Solyc04g072785.1		Solyc04g072785.1.1	NA	NA	NA	NA	NA		protein_coding	0.423585	0.303615	0.097655	2.4029	5.46181	6.02878	0.0593699	-4.07412	5.12627e-11	1.30983e-09	down	yes
Solyc03g006410.3	Solyc03g006410.3		Solyc03g006410.3.1	NA	NA	NA	NA	NA		protein_coding	3.91642	1.44499	2.08483	0.483547	0.205464	0.310766	7.44789	2.89683	5.16382e-11	1.31806e-09	up	yes
Solyc08g061130.3	HY5	543733	Solyc08g061130.3.1	GO:0000981(DNA-binding transcription factor activity, RNA polymerase II-specific);GO:0003677(DNA binding);GO:0003700(DNA-binding transcription factor activity);GO:0005634(nucleus);GO:0006355(regulation of DNA-templated transcription);GO:0009585(red, far-red light phototransduction);GO:0010017(red or far-red light signaling pathway);GO:0010099(regulation of photomorphogenesis);GO:0010114(response …	04712(Circadian rhythm - plant)	NA	NA	NA	Transcription factor HY5 [Source:UniProtKB/Swiss-Prot;Acc:Q9SM50]	protein_coding	7.66252	5.42421	3.9081	16.0014	22.848	17.25	0.302941	-1.72289	5.19508e-11	1.32467e-09	down	yes
Solyc07g043640.3	Solyc07g043640.3		Solyc07g043640.3.1	GO:0003824(catalytic activity)	NA	NA	NA	NA		protein_coding	2.65507	1.56591	1.3723	5.88827	7.28465	6.83077	0.279613	-1.8385	5.24211e-11	1.33515e-09	down	yes
Solyc03g031630.3	Solyc03g031630.3		Solyc03g031630.3.1	GO:0005509(calcium ion binding)	NA	NA	NA	NA		protein_coding	6.71275	2.74472	2.55982	0.595599	0.869514	0.609983	5.79119	2.53386	5.24705e-11	1.33515e-09	up	yes
Solyc01g067295.1	Solyc01g067295.1		Solyc01g067295.1.1	NA	NA	NA	NA	NA		protein_coding	4.28876	6.00832	5.85662	0.577397	1.62676	0.840242	5.30604	2.40764	5.29035e-11	1.34478e-09	up	yes
Solyc02g092970.3	Solyc02g092970.3		Solyc02g092970.3.1	GO:0003924(GTPase activity);GO:0005525(GTP binding);GO:0005737(cytoplasm);GO:0006886(intracellular protein transport);GO:0016192(vesicle-mediated transport)	04144(Endocytosis)	NA	NA	NA		protein_coding	1.32072	0.507328	0.305246	5.76836	6.39534	9.04303	0.100595	-3.31336	5.36415e-11	1.36213e-09	down	yes
Solyc01g087970.3	Solyc01g087970.3		Solyc01g087970.3.1	GO:0004185(serine-type carboxypeptidase activity);GO:0006508(proteolysis)	NA	NA	NA	NA		protein_coding	3.38143	2.31332	1.64095	7.47716	8.17377	7.11875	0.32217	-1.63411	5.37485e-11	1.36344e-09	down	yes
Solyc06g065970.1	Solyc06g065970.1		Solyc06g065970.1.1	NA	NA	NA	NA	NA		protein_coding	88.4105	70.1418	94.6121	39.9257	43.5759	42.7087	2.00589	1.00425	5.41409e-11	1.37198e-09	up	yes
Solyc04g077220.3	Solyc04g077220.3		Solyc04g077220.3.1	GO:0000981(DNA-binding transcription factor activity, RNA polymerase II-specific);GO:0003677(DNA binding);GO:0003700(DNA-binding transcription factor activity);GO:0005634(nucleus);GO:0006355(regulation of DNA-templated transcription);GO:0043565(sequence-specific DNA binding)	NA	NA	NA	NA		protein_coding	4.3394	4.16321	2.64511	1.2572	1.50581	1.72341	2.48477	1.31311	5.58215e-11	1.41311e-09	up	yes
Solyc12g014490.2	Solyc12g014490.2		Solyc12g014490.2.1	GO:0000226(microtubule cytoskeleton organization);GO:0008017(microtubule binding)	NA	NA	NA	NA		protein_coding	1.75713	1.77945	1.21307	4.7093	5.21042	4.4398	0.330767	-1.59611	5.6163e-11	1.4203e-09	down	yes
Solyc10g080460.2	Solyc10g080460.2		Solyc10g080460.2.1	GO:0003677(DNA binding);GO:0003700(DNA-binding transcription factor activity);GO:0005634(nucleus)	NA	NA	NA	NA		protein_coding	4.36063	4.93934	3.68202	13.4122	13.9722	12.3467	0.326747	-1.61376	5.6601e-11	1.4299e-09	down	yes
Solyc12g088910.2	Solyc12g088910.2		Solyc12g088910.2.1	GO:0016021(integral component of membrane)	NA	NA	NA	NA		protein_coding	1.97659	2.31482	1.37457	6.0225	7.12332	5.32142	0.306812	-1.70457	5.76313e-11	1.45444e-09	down	yes
Solyc10g051380.2	Solyc10g051380.2		Solyc10g051380.2.1	GO:0003676(nucleic acid binding);GO:0003723(RNA binding)	NA	NA	NA	NA		protein_coding	56.0451	57.9324	66.5488	30.1202	18.8859	23.4011	2.49321	1.318	5.81795e-11	1.46677e-09	up	yes
Solyc05g051660.1	Solyc05g051660.1		Solyc05g051660.1.1	GO:0016787(hydrolase activity)	NA	NA	NA	NA	Acylsugar acylhydrolase 1 [Source:UniProtKB/TrEMBL;Acc:K4C1J7]	protein_coding	42.8781	29.9014	20.2142	87.2973	98.6042	90.4989	0.336446	-1.57155	5.872e-11	1.47888e-09	down	yes
Solyc08g006330.3	Solyc08g006330.3		Solyc08g006330.3.1	GO:0008194(UDP-glycosyltransferase activity);GO:0016740(transferase activity);GO:0016757(glycosyltransferase activity);GO:0016758(hexosyltransferase activity)	NA	NA	NA	NA		protein_coding	0.996415	0.943619	0.731795	2.41469	3.34055	3.33348	0.293972	-1.76625	5.95681e-11	1.4987e-09	down	yes
Solyc04g082480.3	Solyc04g082480.3		Solyc04g082480.3.1	GO:0003677(DNA binding);GO:0003700(DNA-binding transcription factor activity);GO:0005515(protein binding);GO:0005634(nucleus);GO:0006351(DNA-templated transcription);GO:0006355(regulation of DNA-templated transcription)	NA	NA	NA	NA		protein_coding	8.64035	6.80957	3.76762	20.5656	22.88	19.3184	0.306187	-1.70751	6.05609e-11	1.52213e-09	down	yes
Solyc02g089610.2	Solyc02g089610.2		Solyc02g089610.2.1	GO:0004014(adenosylmethionine decarboxylase activity);GO:0005829(cytosol);GO:0006557(obsolete S-adenosylmethioninamine biosynthetic process);GO:0006596(polyamine biosynthetic process);GO:0006597(spermine biosynthetic process);GO:0008295(spermidine biosynthetic process);GO:0016829(lyase activity);GO:0016831(carboxy-lyase activity)	00270(Cysteine and methionine metabolism);00330(Arginine and proline metabolism);01100(Metabolic pathways)	K01611	EC:4.1.1.50	NA	S-adenosylmethionine decarboxylase proenzyme [Source:UniProtKB/TrEMBL;Acc:K4BCB2]	protein_coding	65.0437	88.7104	104.692	34.4428	37.8312	36.7288	2.371	1.2455	6.23137e-11	1.56458e-09	up	yes
Solyc09g072710.3	Solyc09g072710.3		Solyc09g072710.3.1	GO:0006629(lipid metabolic process);GO:0008374(O-acyltransferase activity)	NA	NA	NA	NA	PSAT1 [Source:Projected from Arabidopsis thaliana (AT1G04010) UniProtKB/TrEMBL;Acc:A0A178W9Q7]	protein_coding	1.27169	1.06698	0.751241	3.46166	3.24848	3.2879	0.309051	-1.69408	6.24561e-11	1.56656e-09	down	yes
Solyc09g072650.3	Solyc09g072650.3		Solyc09g072650.3.1	GO:0005515(protein binding)	NA	NA	NA	NA		protein_coding	3.07499	1.79265	1.14303	9.31158	8.55969	7.41064	0.237746	-2.07251	6.49988e-11	1.62537e-09	down	yes
Solyc02g084950.3	Solyc02g084950.3		Solyc02g084950.3.1	GO:0008168(methyltransferase activity)	NA	NA	NA	NA		protein_coding	10.7289	8.30895	5.54955	21.1018	32.5716	26.4614	0.306825	-1.70451	6.54807e-11	1.6341e-09	down	yes
Solyc01g006830.3	Solyc01g006830.3		Solyc01g006830.3.1	GO:0008017(microtubule binding)	NA	NA	NA	NA		protein_coding	11.5606	7.16074	7.73557	23.6063	28.4984	27.028	0.334336	-1.58063	6.60276e-11	1.64607e-09	down	yes
Solyc10g083670.2	Solyc10g083670.2		Solyc10g083670.2.1	NA	NA	NA	NA	NA		protein_coding	5.6359	4.48151	4.32495	13.1887	14.4197	13.2807	0.353208	-1.50141	6.62228e-11	1.64927e-09	down	yes
Solyc02g089190.2	Solyc02g089190.2		Solyc02g089190.2.1	GO:0003700(DNA-binding transcription factor activity);GO:0005634(nucleus);GO:0006355(regulation of DNA-templated transcription);GO:0043565(sequence-specific DNA binding)	NA	NA	NA	NA	MYB transcription factor [Source:Projected from Arabidopsis thaliana (AT3G30210) UniProtKB/TrEMBL;Acc:Q9LRU5]	protein_coding	0	0	0	1.27746	1.46409	1.11776	7.77341e-05	-13.6511	6.64225e-11	1.65184e-09	down	yes
Solyc10g055770.2	Solyc10g055770.2		Solyc10g055770.2.1	GO:0005215(transporter activity);GO:0016021(integral component of membrane);GO:0022857(transmembrane transporter activity);GO:0055085(transmembrane transport)	NA	NA	NA	NA		protein_coding	4.88869	4.41434	3.72556	11.9162	11.2215	11.9363	0.37146	-1.42872	6.64605e-11	1.65184e-09	down	yes
Solyc12g056980.1	Solyc12g056980.1		Solyc12g056980.1.1	GO:0003677(DNA binding);GO:0003700(DNA-binding transcription factor activity);GO:0005634(nucleus);GO:0006351(DNA-templated transcription);GO:0006355(regulation of DNA-templated transcription);GO:0006952(defense response);GO:0043565(sequence-specific DNA binding)	NA	NA	NA	ERF		protein_coding	79.7338	92.9341	154.36	34.4518	33.7687	40.6057	3.00505	1.58739	6.8475e-11	1.69848e-09	up	yes
Solyc10g008480.3	Solyc10g008480.3		Solyc10g008480.3.1	NA	NA	NA	NA	NA		protein_coding	22.2164	25.8138	35.2943	11.6285	10.1469	10.3377	2.59472	1.37558	6.9238e-11	1.71568e-09	up	yes
Solyc03g093140.3	Solyc03g093140.3		Solyc03g093140.3.1	GO:0016021(integral component of membrane);GO:0022857(transmembrane transporter activity);GO:0055085(transmembrane transport)	NA	NA	NA	NA		protein_coding	62.0368	74.3596	90.4446	34.4786	34.927	33.9316	2.19515	1.13432	7.0299e-11	1.74022e-09	up	yes
Solyc02g078600.3	Solyc02g078600.3		Solyc02g078600.3.1	GO:0005351(carbohydrate:proton symporter activity);GO:0005355(glucose transmembrane transporter activity);GO:0005887(integral component of plasma membrane);GO:0008645(hexose transmembrane transport);GO:0015144(carbohydrate transmembrane transporter activity);GO:0016020(membrane);GO:0016021(integral component of membrane);GO:0022857(transmembrane transporter activity);GO:0055085(transmembrane tran…	NA	NA	NA	NA		protein_coding	0.765438	0.586024	0.230717	3.16977	3.34654	2.94333	0.167256	-2.57987	7.11756e-11	1.76015e-09	down	yes
Solyc01g058320.3	Solyc01g058320.3		Solyc01g058320.3.1	NA	NA	NA	NA	NA		protein_coding	4.49552	3.70306	3.23734	9.02902	9.98551	8.92916	0.409249	-1.28895	7.33482e-11	1.81206e-09	down	yes
Solyc06g035760.3	Solyc06g035760.3		Solyc06g035760.3.1	GO:0004497(monooxygenase activity);GO:0005506(iron ion binding);GO:0016020(membrane);GO:0016021(integral component of membrane);GO:0016705(oxidoreductase activity, acting on paired donors, with incorporation or reduction of molecular oxygen);GO:0016709(oxidoreductase activity, acting on paired donors, with incorporation or reduction of molecular oxygen, NAD(P)H as one donor, and incorporation of …	NA	NA	NA	NA		protein_coding	7.41003	5.20912	3.88637	14.031	18.3073	16.3824	0.338778	-1.56159	7.52074e-11	1.85612e-09	down	yes
Solyc01g090760.3	Solyc01g090760.3		Solyc01g090760.3.1	GO:0003677(DNA binding);GO:0003700(DNA-binding transcription factor activity);GO:0005634(nucleus);GO:0006355(regulation of DNA-templated transcription);GO:0008270(zinc ion binding);GO:0043565(sequence-specific DNA binding);GO:0045893(positive regulation of DNA-templated transcription)	NA	NA	NA	NA	GATA transcription factor [Source:UniProtKB/TrEMBL;Acc:K4AZ17]	protein_coding	46.7035	71.2022	94.9579	24.3834	21.1072	25.1836	3.0119	1.59068	7.6011e-11	1.87408e-09	up	yes
Solyc10g005200.3	Solyc10g005200.3		Solyc10g005200.3.1	GO:0016021(integral component of membrane)	NA	NA	NA	NA		protein_coding	13.4081	8.40378	5.27097	29.1075	35.7724	31.9266	0.279762	-1.83773	7.7231e-11	1.90035e-09	down	yes
Solyc09g089890.1	Solyc09g089890.1		Solyc09g089890.1.1	GO:0016021(integral component of membrane);GO:0016567(protein ubiquitination);GO:0016740(transferase activity)	NA	NA	NA	NA		protein_coding	1.61126	1.36112	0.876508	4.89195	5.33109	5.42335	0.245992	-2.02331	7.93715e-11	1.95106e-09	down	yes
Solyc03g082450.3	Solyc03g082450.3		Solyc03g082450.3.1	GO:0004672(protein kinase activity);GO:0004674(protein serine/threonine kinase activity);GO:0005515(protein binding);GO:0005524(ATP binding);GO:0006468(protein phosphorylation);GO:0009506(plasmodesma);GO:0016021(integral component of membrane);GO:0046777(protein autophosphorylation)	NA	NA	NA	NA		protein_coding	1.25314	1.09966	0.664044	2.84203	3.66364	3.07688	0.314827	-1.66737	8.04256e-11	1.975e-09	down	yes
Solyc09g065870.3	Solyc09g065870.3		Solyc09g065870.3.1	NA	NA	NA	NA	NA		protein_coding	2.73481	0.926499	0.812343	10.1292	10.0956	7.33552	0.162322	-2.62307	8.06063e-11	1.97747e-09	down	yes
Solyc07g007325.1	Solyc07g007325.1		Solyc07g007325.1.1	NA	NA	NA	NA	NA		protein_coding	116.629	112.741	138.256	64.7271	57.8881	60.1693	2.01125	1.00809	8.07885e-11	1.97996e-09	up	yes
Solyc07g006360.1	Solyc07g006360.1		Solyc07g006360.1.1	GO:0016021(integral component of membrane);GO:0016567(protein ubiquitination);GO:0031625(ubiquitin protein ligase binding)	NA	NA	NA	NA		protein_coding	2.70893	1.84429	2.32311	8.37958	9.78621	7.90036	0.263803	-1.92247	8.12541e-11	1.98939e-09	down	yes
Solyc12g049190.2	Solyc12g049190.2		Solyc12g049190.2.1	GO:0005515(protein binding)	NA	NA	NA	NA		protein_coding	0.791733	0.641663	0.312582	2.44399	2.65872	2.34084	0.234563	-2.09195	8.1913e-11	2.00353e-09	down	yes
Solyc05g005170.3	Solyc05g005170.3		Solyc05g005170.3.1	GO:0004650(polygalacturonase activity);GO:0005576(extracellular region);GO:0005975(carbohydrate metabolic process);GO:0071555(cell wall organization)	NA	NA	NA	NA		protein_coding	24.1618	15.2843	8.42359	56.9266	65.8406	60.5765	0.261092	-1.93737	8.21969e-11	2.00848e-09	down	yes
Solyc08g067740.3	Solyc08g067740.3		Solyc08g067740.3.1	NA	NA	NA	NA	NA		protein_coding	3.76045	2.65807	2.0873	8.58145	9.35787	7.46389	0.334832	-1.57849	8.5147e-11	2.0785e-09	down	yes
Solyc03g097510.1	Solyc03g097510.1		Solyc03g097510.1.1	GO:0009733(response to auxin)	NA	NA	NA	NA		protein_coding	2.27168	1.51164	1.44787	8.06269	8.64072	8.52544	0.20735	-2.26986	8.78439e-11	2.14009e-09	down	yes
Solyc07g006855.1	Solyc07g006855.1		Solyc07g006855.1.1	NA	NA	NA	NA	NA		protein_coding	18.354	11.437	6.93791	39.2619	55.8897	52.0975	0.249434	-2.00327	8.97905e-11	2.18319e-09	down	yes
Solyc10g009310.3	Solyc10g009310.3		Solyc10g009310.3.1	GO:0004497(monooxygenase activity);GO:0005506(iron ion binding);GO:0016705(oxidoreductase activity, acting on paired donors, with incorporation or reduction of molecular oxygen);GO:0020037(heme binding)	NA	NA	NA	NA		protein_coding	4.57029	6.11698	5.68584	2.18362	2.72538	2.31462	2.26661	1.18054	9.19674e-11	2.23171e-09	up	yes
Solyc01g111660.3	Solyc01g111660.3		Solyc01g111660.3.1	GO:0015267(channel activity);GO:0016020(membrane);GO:0016021(integral component of membrane);GO:0055085(transmembrane transport)	NA	NA	NA	NA		protein_coding	222.39	226.72	312.43	114.994	118.313	115.163	2.18538	1.12789	9.41004e-11	2.28122e-09	up	yes
Solyc10g005460.3	Solyc10g005460.3		Solyc10g005460.3.1	GO:0005634(nucleus);GO:0030154(cell differentiation);GO:0043565(sequence-specific DNA binding)	NA	NA	NA	NA		protein_coding	0.338828	0.26104	0.338575	1.89768	2.49446	2.08504	0.144885	-2.78702	9.42492e-11	2.28257e-09	down	yes
Solyc04g078980.3	Solyc04g078980.3		Solyc04g078980.3.1	GO:0005794(Golgi apparatus);GO:0009834(plant-type secondary cell wall biogenesis);GO:0015020(glucuronosyltransferase activity);GO:0016021(integral component of membrane);GO:0016757(glycosyltransferase activity);GO:0045492(xylan biosynthetic process)	NA	NA	NA	NA	Hexosyltransferase [Source:UniProtKB/TrEMBL;Acc:K4BUY2]	protein_coding	2.45475	2.96615	1.76179	6.88645	8.79038	7.65933	0.307792	-1.69997	9.48737e-11	2.29544e-09	down	yes
Solyc04g077120.3	Solyc04g077120.3		Solyc04g077120.3.1	GO:0000287(magnesium ion binding);GO:0005524(ATP binding);GO:0032957(inositol trisphosphate metabolic process);GO:0047325(inositol tetrakisphosphate 1-kinase activity);GO:0052725(inositol-1,3,4-trisphosphate 6-kinase activity);GO:0052726(inositol-1,3,4-trisphosphate 5-kinase activity)	NA	NA	NA	NA	Inositol-tetrakisphosphate 1-kinase 3 [Source:Projected from Arabidopsis thaliana (AT4G08170) UniProtKB/Swiss-Prot;Acc:Q9SUG3]	protein_coding	15.6168	18.2146	21.6012	7.31027	9.21206	9.20654	2.15449	1.10735	9.57128e-11	2.31347e-09	up	yes
Solyc12g094580.2	Solyc12g094580.2		Solyc12g094580.2.1	NA	NA	NA	NA	NA		protein_coding	5.20944	4.90745	5.07479	1.90947	3.03564	2.52205	2.03446	1.02465	1.04062e-10	2.51035e-09	up	yes
Solyc08g080360.3	Solyc08g080360.3		Solyc08g080360.3.1	GO:0005515(protein binding)	NA	NA	NA	NA		protein_coding	51.3076	59.9191	77.5222	27.3436	26.7246	27.9154	2.30228	1.20306	1.04762e-10	2.5246e-09	up	yes
Solyc12g098320.2	Solyc12g098320.2		Solyc12g098320.2.1	GO:0020037(heme binding)	NA	NA	NA	NA	CYTB5-D [Source:Projected from Arabidopsis thaliana (AT2G32720) UniProtKB/TrEMBL;Acc:A0A178VXM5]	protein_coding	68.6765	46.0005	34.1707	126.326	161.334	175.217	0.321571	-1.63679	1.04858e-10	2.5246e-09	down	yes
Solyc11g073120.2	Solyc11g073120.2		Solyc11g073120.2.1	GO:0003700(DNA-binding transcription factor activity);GO:0005634(nucleus);GO:0006355(regulation of DNA-templated transcription);GO:0043565(sequence-specific DNA binding)	NA	NA	NA	NA		protein_coding	87.2619	125.869	109.284	314.445	484.658	457.65	0.256546	-1.96271	1.06113e-10	2.55151e-09	down	yes
Solyc08g069140.3	Solyc08g069140.3		Solyc08g069140.3.1	GO:0005216(ion channel activity);GO:0006811(ion transport);GO:0016020(membrane);GO:0055085(transmembrane transport)	NA	NA	NA	NA		protein_coding	3.73475	2.58231	2.24045	7.23843	8.99539	7.87291	0.354984	-1.49417	1.06183e-10	2.55151e-09	down	yes
Solyc08g065940.3	Solyc08g065940.3		Solyc08g065940.3.1	GO:0046872(metal ion binding)	NA	NA	NA	NA	Zinc finger CCCH domain-containing protein 23 [Source:Projected from Arabidopsis thaliana (AT2G25900) UniProtKB/Swiss-Prot;Acc:O82307]	protein_coding	102.126	95.0977	156.274	49.0951	42.2082	45.1434	2.59073	1.37336	1.07059e-10	2.57005e-09	up	yes
Solyc08g078670.2	Solyc08g078670.2		Solyc08g078670.2.1	GO:0004190(aspartic-type endopeptidase activity);GO:0006508(proteolysis);GO:0009505(plant-type cell wall);GO:0030163(protein catabolic process)	NA	NA	NA	NA		protein_coding	17.6752	15.8841	10.5568	33.118	43.2026	45.446	0.362301	-1.46474	1.08633e-10	2.60529e-09	down	yes
Solyc08g068000.2	Solyc08g068000.2		Solyc08g068000.2.1	GO:0005216(ion channel activity);GO:0005249(voltage-gated potassium channel activity);GO:0006811(ion transport);GO:0006813(potassium ion transport);GO:0016020(membrane);GO:0055085(transmembrane transport)	NA	NA	NA	NA		protein_coding	0	0	0.006588	0.860876	1.28038	1.19036	0.00197742	-8.98217	1.09522e-10	2.62405e-09	down	yes
Solyc11g012440.1	Solyc11g012440.1		Solyc11g012440.1.1	GO:0005515(protein binding);GO:0005634(nucleus);GO:0005737(cytoplasm)	NA	NA	NA	NA		protein_coding	12.6282	8.96333	6.09131	25.6371	31.3007	26.9858	0.329858	-1.60008	1.11375e-10	2.66584e-09	down	yes
Solyc11g064980.1	Solyc11g064980.1		Solyc11g064980.1.1	GO:0016021(integral component of membrane)	NA	NA	NA	NA		protein_coding	3.95325	3.44812	4.44459	0.380906	0.429765	0.423935	9.59493	3.26227	1.12058e-10	2.6796e-09	up	yes
Solyc03g116120.2	Solyc03g116120.2		Solyc03g116120.2.1	GO:0004364(glutathione transferase activity);GO:0005515(protein binding);GO:0006749(glutathione metabolic process)	NA	NA	NA	NA		protein_coding	2.14126	2.00707	1.51836	0.618767	0.935306	0.711177	2.50157	1.32283	1.12597e-10	2.68985e-09	up	yes
Solyc08g082610.3	Solyc08g082610.3		Solyc08g082610.3.1	GO:0034976(response to endoplasmic reticulum stress)	NA	NA	NA	NA		protein_coding	30.449	18.1247	10.6791	65.3587	89.0401	76.2633	0.256881	-1.96083	1.14141e-10	2.7241e-09	down	yes
Solyc04g015690.3	Solyc04g015690.3		Solyc04g015690.3.1	GO:0004222(metalloendopeptidase activity);GO:0006508(proteolysis);GO:0046872(metal ion binding)	NA	NA	NA	NA		protein_coding	1.80049	1.42303	1.42668	4.47102	5.42582	4.30252	0.327493	-1.61046	1.15727e-10	2.75661e-09	down	yes
Solyc03g116270.3	Solyc03g116270.3		Solyc03g116270.3.1	GO:0046872(metal ion binding);GO:0051213(dioxygenase activity)	NA	NA	NA	NA		protein_coding	10.6866	9.01997	6.14187	20.6184	23.3056	21.8497	0.392991	-1.34743	1.16554e-10	2.77362e-09	down	yes
Solyc08g008230.3	Solyc08g008230.3		Solyc08g008230.3.1	NA	NA	NA	NA	NA		protein_coding	138.169	176.302	179.982	73.6815	78.1903	93.0051	2.01919	1.01378	1.19156e-10	2.83281e-09	up	yes
Solyc05g053680.2	Solyc05g053680.2		Solyc05g053680.2.1	GO:0003735(structural constituent of ribosome);GO:0005840(ribosome);GO:0006412(translation);GO:0015934(large ribosomal subunit);GO:0030599(pectinesterase activity);GO:0042545(cell wall modification)	NA	NA	NA	NA		protein_coding	448.002	566.004	628.595	240.896	264.256	289.288	2.06762	1.04797	1.19985e-10	2.84976e-09	up	yes
Solyc02g093080.3	Solyc02g093080.3		Solyc02g093080.3.1	GO:0046872(metal ion binding);GO:0051213(dioxygenase activity)	NA	NA	NA	NA		protein_coding	5.91121	6.52642	5.56261	15.4696	17.8836	19.4112	0.341143	-1.55155	1.21304e-10	2.87571e-09	down	yes
Solyc06g066520.1	Solyc06g066520.1		Solyc06g066520.1.1	NA	NA	NA	NA	NA		protein_coding	50.0175	48.982	30.3348	115.455	116.924	110.365	0.377349	-1.40603	1.21311e-10	2.87571e-09	down	yes
Solyc10g081500.1	Solyc10g081500.1		Solyc10g081500.1.1	GO:0005515(protein binding);GO:0005634(nucleus);GO:0005737(cytoplasm);GO:0006357(regulation of transcription by RNA polymerase II);GO:0061629(RNA polymerase II-specific DNA-binding transcription factor binding)	NA	NA	NA	NA		protein_coding	6.06328	3.65794	2.39841	14.0811	18.5163	14.3613	0.258091	-1.95405	1.24727e-10	2.95384e-09	down	yes
Solyc01g104110.3	Solyc01g104110.3		Solyc01g104110.3.1	GO:0045735(nutrient reservoir activity)	NA	NA	NA	NA		protein_coding	101.999	68.9568	45.8347	189.274	243.169	242.182	0.321349	-1.63779	1.30365e-10	3.07847e-09	down	yes
Solyc07g062810.3	Solyc07g062810.3		Solyc07g062810.3.1	GO:0003824(catalytic activity);GO:0008696(4-amino-4-deoxychorismate lyase activity);GO:0030170(pyridoxal phosphate binding);GO:0046656(folic acid biosynthetic process)	NA	NA	NA	NA		protein_coding	13.8409	10.5033	5.5834	35.7236	37.9067	31.1798	0.285542	-1.80823	1.30601e-10	3.08109e-09	down	yes
Solyc04g064900.2	Solyc04g064900.2		Solyc04g064900.2.1	GO:0004553(hydrolase activity, hydrolyzing O-glycosyl compounds);GO:0005975(carbohydrate metabolic process)	NA	NA	NA	NA		protein_coding	0	0.03488	0	1.08214	1.64498	1.07057	0.00918456	-6.76657	1.34996e-10	3.17867e-09	down	yes
Solyc02g078130.3	Solyc02g078130.3		Solyc02g078130.3.1	GO:0000977(RNA polymerase II transcription regulatory region sequence-specific DNA binding);GO:0003700(DNA-binding transcription factor activity);GO:0006357(regulation of transcription by RNA polymerase II);GO:0008134(transcription factor binding);GO:0046983(protein dimerization activity);GO:0050832(defense response to fungus);GO:0090575(RNA polymerase II transcription regulator complex)	NA	NA	NA	NA	Transcription factor bHLH162 [Source:Projected from Arabidopsis thaliana (AT4G20970) UniProtKB/Swiss-Prot;Acc:F4JIJ7]	protein_coding	1.06822	0.66511	0.375385	3.55808	4.44501	4.15736	0.173408	-2.52776	1.36149e-10	3.20276e-09	down	yes
Solyc01g103785.1	Solyc01g103785.1		Solyc01g103785.1.1	GO:0004672(protein kinase activity);GO:0005524(ATP binding);GO:0006468(protein phosphorylation)	NA	NA	NA	NA		protein_coding	3.01006	1.97932	1.64562	6.96412	10.8898	8.61473	0.250674	-1.99612	1.36712e-10	3.21293e-09	down	yes
Solyc07g041510.2	Solyc07g041510.2		Solyc07g041510.2.1	NA	NA	NA	NA	NA		nontranslating_CDS	3.44159	3.32716	2.24212	7.14034	9.06127	7.72788	0.376559	-1.40905	1.37877e-10	3.23723e-09	down	yes
Solyc04g072020.3	Solyc04g072020.3		Solyc04g072020.3.1	GO:0004181(metallocarboxypeptidase activity);GO:0006508(proteolysis);GO:0008270(zinc ion binding)	NA	NA	NA	NA		protein_coding	18.1623	11.4151	6.63995	42.023	46.5782	42.4519	0.276357	-1.8554	1.39285e-10	3.26715e-09	down	yes
Solyc03g043855.1	Solyc03g043855.1		Solyc03g043855.1.1	GO:0005829(cytosol);GO:0006203(dGTP catabolic process);GO:0006974(cellular response to DNA damage stimulus);GO:0008413(8-oxo-7,8-dihydroguanosine triphosphate pyrophosphatase activity);GO:0016787(hydrolase activity);GO:0019177(dihydroneopterin triphosphate pyrophosphohydrolase activity);GO:0035539(8-oxo-7,8-dihydrodeoxyguanosine triphosphate pyrophosphatase activity)	NA	K03574	EC:3.6.1.55	NA		protein_coding	5.30527	5.21317	3.95289	14.1148	16.4978	18.35	0.295559	-1.75848	1.42458e-10	3.3384e-09	down	yes
Solyc03g116530.3	Solyc03g116530.3		Solyc03g116530.3.1	NA	NA	NA	NA	NA		protein_coding	199.569	170.615	115.271	359.004	424.868	390.901	0.413233	-1.27497	1.45622e-10	3.4093e-09	down	yes
Solyc04g014470.3	Solyc04g014470.3		Solyc04g014470.3.1	GO:0005634(nucleus);GO:0030154(cell differentiation);GO:0043565(sequence-specific DNA binding)	NA	NA	NA	NA		protein_coding	1.09988	1.22849	0.566154	3.27018	4.80635	4.37352	0.232491	-2.10475	1.48321e-10	3.46589e-09	down	yes
Solyc11g062120.2	Solyc11g062120.2		Solyc11g062120.2.1	NA	NA	NA	NA	NA		nontranslating_CDS	5.9787	6.05915	6.42491	20.0643	19.2732	18.7343	0.31793	-1.65322	1.49437e-10	3.48866e-09	down	yes
Solyc04g055150.1	Solyc04g055150.1		Solyc04g055150.1.1	NA	NA	NA	NA	NA		protein_coding	10.6247	13.7368	10.7958	2.4185	4.44365	1.58218	4.16341	2.05777	1.50371e-10	3.50714e-09	up	yes
Solyc05g054810.3	Solyc05g054810.3		Solyc05g054810.3.1	GO:0000463(maturation of LSU-rRNA from tricistronic rRNA transcript (SSU-rRNA, 5.8S rRNA, LSU-rRNA));GO:0003729(mRNA binding);GO:0003735(structural constituent of ribosome);GO:0005840(ribosome);GO:0006412(translation);GO:0022625(cytosolic large ribosomal subunit)	03010(Ribosome)	NA	NA	NA		protein_coding	712.152	795.531	930.09	318.429	394.872	463.508	2.07151	1.05068	1.54779e-10	3.60653e-09	up	yes
Solyc07g006560.3	Solyc07g006560.3		Solyc07g006560.3.1	GO:0003723(RNA binding);GO:0033897(ribonuclease T2 activity)	NA	NA	NA	NA		protein_coding	1.84709	2.15486	1.74352	8.33842	9.42606	6.41454	0.237622	-2.07326	1.55224e-10	3.61349e-09	down	yes
Solyc01g101170.3	Solyc01g101170.3		Solyc01g101170.3.1	GO:0000287(magnesium ion binding);GO:0005737(cytoplasm);GO:0009753(response to jasmonic acid);GO:0010333(terpene synthase activity);GO:0016102(diterpenoid biosynthetic process);GO:0016114(terpenoid biosynthetic process);GO:0016829(lyase activity);GO:0046872(metal ion binding)	NA	NA	NA	NA		protein_coding	0.0375	0.078815	0.068072	0.638024	0.799946	0.622174	0.089502	-3.48194	1.57741e-10	3.6686e-09	down	yes
Solyc12g005810.1	Solyc12g005810.1		Solyc12g005810.1.1	GO:0016021(integral component of membrane)	NA	NA	NA	NA		protein_coding	64.0827	68.8431	95.0701	29.5285	26.2002	31.8039	2.6047	1.38112	1.6483e-10	3.82984e-09	up	yes
Solyc09g091700.3	Solyc09g091700.3		Solyc09g091700.3.1	GO:0016491(oxidoreductase activity);GO:0016628(oxidoreductase activity, acting on the CH-CH group of donors, NAD or NADP as acceptor)	NA	NA	NA	NA		protein_coding	0.048564	0.076931	0.055097	1.06249	1.48639	1.39977	0.0457352	-4.45055	1.66806e-10	3.87211e-09	down	yes
Solyc12g099200.2	Solyc12g099200.2		Solyc12g099200.2.1	GO:0004857(enzyme inhibitor activity);GO:0005576(extracellular region);GO:0043086(negative regulation of catalytic activity)	NA	NA	NA	NA		protein_coding	35.4632	24.1606	16.6632	70.5215	82.5684	76.9896	0.331568	-1.59262	1.69644e-10	3.93056e-09	down	yes
Solyc11g006620.2	Solyc11g006620.2		Solyc11g006620.2.1	GO:0000145(exocyst);GO:0006887(exocytosis)	NA	NA	NA	NA		protein_coding	11.4146	7.44257	6.64763	21.6575	25.4902	22.7169	0.365061	-1.45379	1.71903e-10	3.97916e-09	down	yes
Solyc06g074120.3	Solyc06g074120.3		Solyc06g074120.3.1	GO:0000978(RNA polymerase II cis-regulatory region sequence-specific DNA binding);GO:0000981(DNA-binding transcription factor activity, RNA polymerase II-specific);GO:0003677(DNA binding);GO:0005634(nucleus);GO:0006355(regulation of DNA-templated transcription);GO:0006357(regulation of transcription by RNA polymerase II)	NA	NA	NA	NA	Bell-like homeodomain protein 2 [Source:UniProtKB/TrEMBL;Acc:Q7Y0Z7]	protein_coding	0.604093	0.77726	0.724002	2.66217	3.1903	2.63005	0.248199	-2.01043	1.77106e-10	4.09308e-09	down	yes
Solyc09g009420.1	Solyc09g009420.1		Solyc09g009420.1.1	GO:0009785(blue light signaling pathway);GO:0080167(response to karrikin)	NA	NA	NA	NA	Protein BIC1 [Source:Projected from Arabidopsis thaliana (AT3G52740) UniProtKB/Swiss-Prot;Acc:Q9LXJ1]	protein_coding	9.51696	4.07777	4.38847	25.2566	29.6456	27.0861	0.219339	-2.18877	1.77157e-10	4.09308e-09	down	yes
Solyc12g007310.2	Solyc12g007310.2		Solyc12g007310.2.1	GO:0004462(lactoylglutathione lyase activity);GO:0046872(metal ion binding)	NA	NA	NA	NA		protein_coding	8.13807	6.10123	4.92473	16.1227	19.0427	15.8244	0.37584	-1.41181	1.77673e-10	4.10114e-09	down	yes
Solyc06g048820.1	Solyc06g048820.1		Solyc06g048820.1.1	NA	NA	NA	NA	NA		protein_coding	375.291	423.468	664.828	180.53	187.615	190.008	2.6222	1.39078	1.82431e-10	4.20703e-09	up	yes
Solyc02g071880.3	Solyc02g071880.3		Solyc02g071880.3.1	GO:0004672(protein kinase activity);GO:0004674(protein serine/threonine kinase activity);GO:0005524(ATP binding);GO:0005886(plasma membrane);GO:0006468(protein phosphorylation);GO:0016021(integral component of membrane);GO:0046777(protein autophosphorylation)	NA	NA	NA	NA		protein_coding	2.5163	1.89764	1.10114	5.79864	6.27863	6.23639	0.301146	-1.73147	1.87009e-10	4.30855e-09	down	yes
Solyc11g011880.2	Solyc11g011880.2		Solyc11g011880.2.1	GO:0004672(protein kinase activity);GO:0004674(protein serine/threonine kinase activity);GO:0005524(ATP binding);GO:0005886(plasma membrane);GO:0006468(protein phosphorylation);GO:0016021(integral component of membrane);GO:0046777(protein autophosphorylation)	NA	NA	NA	NA		protein_coding	9.48677	6.5365	3.86483	21.4643	26.7011	20.8403	0.288209	-1.79481	1.90818e-10	4.3922e-09	down	yes
Solyc11g067170.2	Solyc11g067170.2		Solyc11g067170.2.1	GO:0080019(fatty-acyl-CoA reductase (alcohol-forming) activity)	NA	NA	NA	NA		protein_coding	0.141071	0.076955	0.057609	0.593255	0.85651	0.77962	0.123637	-3.01581	1.97557e-10	4.54226e-09	down	yes
Solyc04g015750.3	Solyc04g015750.3		Solyc04g015750.3.1	GO:0005739(mitochondrion);GO:0009058(biosynthetic process);GO:0009507(chloroplast);GO:0015995(chlorophyll biosynthetic process);GO:0016851(magnesium chelatase activity)	00860(Porphyrin and chlorophyll metabolism);01100(Metabolic pathways);01110(Biosynthesis of secondary metabolites)	K03403	EC:6.6.1.1	NA		protein_coding	2.99286	2.3878	1.56149	6.75868	7.09295	6.13981	0.347256	-1.52593	1.97706e-10	4.54226e-09	down	yes
Solyc09g005630.3	Solyc09g005630.3		Solyc09g005630.3.1	GO:0005794(Golgi apparatus);GO:0016021(integral component of membrane);GO:0016413(O-acetyltransferase activity);GO:0016740(transferase activity)	NA	NA	NA	NA		protein_coding	1.75822	1.67423	0.943608	4.69844	6.79103	5.16645	0.262733	-1.92833	1.98759e-10	4.56219e-09	down	yes
Solyc09g091560.3	Solyc09g091560.3		Solyc09g091560.3.1	GO:0005515(protein binding)	NA	NA	NA	NA		protein_coding	5.21513	4.07237	2.87636	9.43984	10.8162	10.3361	0.397614	-1.33056	2.01373e-10	4.61788e-09	down	yes
Solyc11g068940.1	Solyc11g068940.1		Solyc11g068940.1.1	GO:0004842(ubiquitin-protein transferase activity);GO:0016567(protein ubiquitination);GO:0061630(ubiquitin protein ligase activity)	NA	NA	NA	NA	RING-type E3 ubiquitin transferase [Source:UniProtKB/TrEMBL;Acc:K4DA51]	protein_coding	0.799181	1.0087	0.568446	3.80655	4.2944	3.36436	0.207262	-2.27047	2.02893e-10	4.6484e-09	down	yes
Solyc04g072660.3	Solyc04g072660.3		Solyc04g072660.3.1	GO:0003723(RNA binding)	NA	NA	NA	NA		protein_coding	852.13	1157.48	1300.61	508.605	462.594	520.044	2.21978	1.15041	2.05171e-10	4.69621e-09	up	yes
Solyc03g097940.3	Solyc03g097940.3		Solyc03g097940.3.1	GO:0005216(ion channel activity);GO:0005249(voltage-gated potassium channel activity);GO:0005515(protein binding);GO:0006811(ion transport);GO:0006813(potassium ion transport);GO:0016020(membrane);GO:0055085(transmembrane transport)	NA	NA	NA	NA		protein_coding	1.64474	1.1573	0.760812	0.380058	0.43028	0.402663	2.93722	1.55445	2.08641e-10	4.76677e-09	up	yes
Solyc11g072920.2	Solyc11g072920.2		Solyc11g072920.2.1	GO:0004601(peroxidase activity);GO:0005576(extracellular region);GO:0006979(response to oxidative stress);GO:0020037(heme binding);GO:0042744(hydrogen peroxide catabolic process);GO:0046872(metal ion binding)	00940(Phenylpropanoid biosynthesis);01100(Metabolic pathways);01110(Biosynthesis of secondary metabolites)	K00430	EC:1.11.1.7	NA	Peroxidase [Source:UniProtKB/TrEMBL;Acc:K4DAZ8]	protein_coding	7.60723	5.70403	3.30403	16.9911	19.6255	17.4459	0.307335	-1.70212	2.15236e-10	4.91288e-09	down	yes
Solyc02g068380.3	Solyc02g068380.3		Solyc02g068380.3.1	GO:0005783(endoplasmic reticulum);GO:0006145(purine nucleobase catabolic process);GO:0010136(ureide catabolic process);GO:0016787(hydrolase activity);GO:0016813(hydrolase activity, acting on carbon-nitrogen (but not peptide) bonds, in linear amidines);GO:0047652(allantoate deiminase activity)	00230(Purine metabolism);01100(Metabolic pathways)	K02083	EC:3.5.3.9	NA	Allantoate deiminase [Source:Projected from Arabidopsis thaliana (AT4G20070) UniProtKB/Swiss-Prot;Acc:O49434]	protein_coding	23.9226	22.5281	23.1361	66.6237	64.8892	62.2035	0.35922	-1.47706	2.17494e-10	4.95982e-09	down	yes
Solyc01g103970.3	Solyc01g103970.3		Solyc01g103970.3.1	GO:0061630(ubiquitin protein ligase activity)	NA	NA	NA	NA		protein_coding	6.41754	8.651	9.58582	3.72293	2.9929	3.11211	2.5086	1.32688	2.2668e-10	5.16452e-09	up	yes
Solyc05g005680.3	Solyc05g005680.3		Solyc05g005680.3.1	GO:0004553(hydrolase activity, hydrolyzing O-glycosyl compounds);GO:0005618(cell wall);GO:0005887(integral component of plasma membrane);GO:0005975(carbohydrate metabolic process);GO:0006073(cellular glucan metabolic process);GO:0009831(plant-type cell wall modification involved in multidimensional cell growth);GO:0010411(xyloglucan metabolic process);GO:0016762(xyloglucan:xyloglucosyl transferas…	NA	K08235	EC:2.4.1.207	NA	Xyloglucan endotransglucosylase/hydrolase [Source:UniProtKB/TrEMBL;Acc:K4BW96]	protein_coding	2.50545	1.93667	1.42315	7.3699	8.88026	6.39975	0.258953	-1.94924	2.29433e-10	5.21759e-09	down	yes
Solyc02g093650.3	Solyc02g093650.3		Solyc02g093650.3.1	NA	NA	NA	NA	NA		nontranslating_CDS	1.96172	3.90096	4.10261	0.870977	0.46831	0.880104	4.4901	2.16675	2.41573e-10	5.48859e-09	up	yes
Solyc01g103980.3	Solyc01g103980.3		Solyc01g103980.3.1	GO:0046872(metal ion binding);GO:0061630(ubiquitin protein ligase activity)	NA	NA	NA	NA		protein_coding	2.88492	1.94878	3.83304	0.81487	0.826053	0.722163	3.66756	1.87482	2.45551e-10	5.57383e-09	up	yes
Solyc09g015225.1	Solyc09g015225.1		Solyc09g015225.1.1	NA	NA	NA	NA	NA		protein_coding	1.21593	0.454601	0.693353	5.60212	8.75394	6.31556	0.114354	-3.12842	2.48215e-10	5.62911e-09	down	yes
Solyc08g006850.3	Solyc08g006850.3		Solyc08g006850.3.1	GO:0006629(lipid metabolic process)	NA	NA	NA	NA		protein_coding	32.7875	18.5115	11.4131	8.12228	9.44187	6.13574	2.64609	1.40386	2.51164e-10	5.69075e-09	up	yes
Solyc11g066270.2	Solyc11g066270.2		Solyc11g066270.2.1	GO:0004553(hydrolase activity, hydrolyzing O-glycosyl compounds);GO:0005576(extracellular region);GO:0005618(cell wall);GO:0005975(carbohydrate metabolic process);GO:0006073(cellular glucan metabolic process);GO:0008152(metabolic process);GO:0010411(xyloglucan metabolic process);GO:0016740(transferase activity);GO:0016762(xyloglucan:xyloglucosyl transferase activity);GO:0016787(hydrolase activity…	NA	NA	NA	NA	Xyloglucan endotransglucosylase/hydrolase protein 31 [Source:Projected from Arabidopsis thaliana (AT3G44990) UniProtKB/Swiss-Prot;Acc:P93046]	protein_coding	161.959	86.9757	65.1939	309.634	418.935	390.439	0.280721	-1.83279	2.52712e-10	5.72055e-09	down	yes
Solyc07g064650.2	Solyc07g064650.2		Solyc07g064650.2.1	NA	NA	NA	NA	NA		protein_coding	18.5749	9.73628	7.19453	39.919	52.7797	51.2034	0.246735	-2.01897	2.63237e-10	5.95333e-09	down	yes
Solyc03g025410.3	Solyc03g025410.3		Solyc03g025410.3.1	GO:0016491(oxidoreductase activity)	NA	NA	NA	NA		protein_coding	5.56058	4.02719	2.69301	10.6941	13.9565	12.2269	0.333015	-1.58634	2.69424e-10	6.08765e-09	down	yes
Solyc12g098920.2	Solyc12g098920.2		Solyc12g098920.2.1	GO:0005509(calcium ion binding);GO:0009507(chloroplast);GO:0015969(guanosine tetraphosphate metabolic process)	00230(Purine metabolism);01100(Metabolic pathways)	K00951	EC:2.7.6.5	NA	Ca2+-activated RelA/spot-like protein [Source:Projected from Arabidopsis thaliana (AT3G17470) UniProtKB/TrEMBL;Acc:A0A1I9LR76]	protein_coding	6.37713	4.15932	3.01959	13.1667	16.7613	13.3989	0.312878	-1.67633	2.73345e-10	6.17057e-09	down	yes
Solyc07g062040.3	Solyc07g062040.3		Solyc07g062040.3.1	GO:0004672(protein kinase activity);GO:0005524(ATP binding);GO:0006468(protein phosphorylation)	NA	NA	NA	NA		protein_coding	1.39703	0.873397	0.949177	3.77894	4.44674	3.22698	0.281123	-1.83073	2.78683e-10	6.28532e-09	down	yes
Solyc07g014670.3	Solyc07g014670.3		Solyc07g014670.3.1	GO:0004497(monooxygenase activity);GO:0005506(iron ion binding);GO:0016020(membrane);GO:0016021(integral component of membrane);GO:0016705(oxidoreductase activity, acting on paired donors, with incorporation or reduction of molecular oxygen);GO:0016709(oxidoreductase activity, acting on paired donors, with incorporation or reduction of molecular oxygen, NAD(P)H as one donor, and incorporation of …	NA	NA	NA	NA		protein_coding	16.9173	14.2532	9.69264	36.6062	38.5543	32.2136	0.380568	-1.39377	2.80711e-10	6.32526e-09	down	yes
Solyc06g005960.3	Solyc06g005960.3		Solyc06g005960.3.1	GO:0004553(hydrolase activity, hydrolyzing O-glycosyl compounds);GO:0005975(carbohydrate metabolic process)	NA	NA	NA	NA		protein_coding	1.2655	0.844761	0.683994	2.99311	2.98892	2.744	0.320221	-1.64286	2.83491e-10	6.38205e-09	down	yes
Solyc09g042700.3	Solyc09g042700.3		Solyc09g042700.3.1	GO:0005764(lysosome);GO:0006629(lipid metabolic process);GO:0006665(sphingolipid metabolic process)	NA	NA	NA	NA		protein_coding	74.2859	45.6654	34.9438	136.634	177.291	158.684	0.327745	-1.60936	2.92675e-10	6.57676e-09	down	yes
Solyc05g046270.3	Solyc05g046270.3		Solyc05g046270.3.1	NA	NA	NA	NA	NA		protein_coding	1.92511	1.94529	1.98897	0.669316	0.842376	0.680992	2.67223	1.41805	2.94455e-10	6.61073e-09	up	yes
Solyc05g018880.1	Solyc05g018880.1		Solyc05g018880.1.1	GO:0016491(oxidoreductase activity);GO:0046592(polyamine oxidase activity)	00330(Arginine and proline metabolism);00410(beta-Alanine metabolism);01100(Metabolic pathways)	K12259	EC:1.5.3.16	NA		protein_coding	3.44969	1.97496	1.67111	8.07	8.9283	8.47677	0.278538	-1.84406	3.02044e-10	6.76875e-09	down	yes
Solyc03g112330.3	Solyc03g112330.3		Solyc03g112330.3.1	NA	NA	NA	NA	NA		protein_coding	1.72353	0.947245	0.538808	6.07062	5.25674	4.63824	0.201031	-2.31451	3.11158e-10	6.96666e-09	down	yes
Solyc01g103390.3	Solyc01g103390.3		Solyc01g103390.3.1	GO:0003824(catalytic activity);GO:0005737(cytoplasm);GO:0010181(FMN binding);GO:0016491(oxidoreductase activity)	00592(alpha-Linolenic acid metabolism);01100(Metabolic pathways);01110(Biosynthesis of secondary metabolites)	K05894	EC:1.3.1.42	NA		protein_coding	123.866	108.701	78.2549	217.568	249.098	225.424	0.449106	-1.15487	3.14671e-10	7.0389e-09	down	yes
Solyc06g073165.1	Solyc06g073165.1		Solyc06g073165.1.1	NA	NA	NA	NA	NA		protein_coding	23.9588	24.9417	16.2751	52.9612	59.2176	51.273	0.398745	-1.32646	3.194e-10	7.1382e-09	down	yes
Solyc04g074500.3	Solyc04g074500.3		Solyc04g074500.3.1	GO:0004672(protein kinase activity);GO:0005524(ATP binding);GO:0006468(protein phosphorylation)	NA	NA	NA	NA	SRK2C [Source:Projected from Arabidopsis thaliana (AT1G78290) UniProtKB/TrEMBL;Acc:A0A178W6S8]	protein_coding	5.78319	4.86378	4.22351	11.5957	13.064	12.0668	0.404898	-1.30437	3.28296e-10	7.32372e-09	down	yes
Solyc08g005890.3	Solyc08g005890.3		Solyc08g005890.3.1	GO:0016747(acyltransferase activity, transferring groups other than amino-acyl groups)	NA	NA	NA	NA		protein_coding	4.50128	2.62322	2.6237	9.35247	14.0509	10.5985	0.286696	-1.80241	3.34027e-10	7.43807e-09	down	yes
Solyc07g055260.3	Solyc07g055260.3		Solyc07g055260.3.1	NA	NA	NA	NA	NA		protein_coding	0.548078	0.381023	0.229796	2.01818	2.53895	2.3668	0.167375	-2.57884	3.37575e-10	7.51027e-09	down	yes
Solyc05g013000.2	Solyc05g013000.2		Solyc05g013000.2.1	GO:0008146(sulfotransferase activity)	NA	NA	NA	NA		protein_coding	0.244131	0	0.120103	3.09666	4.03839	2.9912	0.0359693	-4.79709	3.38522e-10	7.52454e-09	down	yes
Solyc07g009460.3	Solyc07g009460.3		Solyc07g009460.3.1	GO:0016787(hydrolase activity)	NA	NA	NA	NA		protein_coding	17.3149	11.9552	10.4876	33.0445	38.105	32.8982	0.38211	-1.38794	3.40543e-10	7.56265e-09	down	yes
Solyc04g078030.3	Solyc04g078030.3		Solyc04g078030.3.1	GO:0016021(integral component of membrane)	NA	NA	NA	NA		protein_coding	1.77814	1.0266	0.720767	5.8437	5.62926	4.88929	0.215466	-2.21447	3.50719e-10	7.7816e-09	down	yes
Solyc08g081385.1	Solyc08g081385.1		Solyc08g081385.1.1	GO:0003677(DNA binding);GO:0005634(nucleus);GO:0006355(regulation of DNA-templated transcription)	NA	NA	NA	NA		protein_coding	1.72856	1.14145	0.64505	5.95775	7.07265	4.85146	0.196571	-2.34688	3.55766e-10	7.88647e-09	down	yes
Solyc03g083320.3	Solyc03g083320.3		Solyc03g083320.3.1	GO:0005509(calcium ion binding);GO:0019722(calcium-mediated signaling);GO:0019900(kinase binding)	NA	NA	NA	NA		protein_coding	16.8816	8.86985	5.99437	35.525	47.2028	40.6044	0.257401	-1.95791	3.57665e-10	7.92142e-09	down	yes
Solyc04g072900.1	Solyc04g072900.1		Solyc04g072900.1.1	GO:0003677(DNA binding);GO:0003700(DNA-binding transcription factor activity);GO:0005634(nucleus);GO:0006351(DNA-templated transcription);GO:0006355(regulation of DNA-templated transcription);GO:0006952(defense response);GO:0043565(sequence-specific DNA binding)	NA	NA	NA	ERF	Dehydration-responsive element binding protein 3 [Source:UniProtKB/TrEMBL;Acc:Q8GZE8]	protein_coding	189.32	220.119	321.556	108.438	82.2754	87.9119	2.62358	1.39153	3.61215e-10	7.98576e-09	up	yes
Solyc03g113270.3	Solyc03g113270.3		Solyc03g113270.3.1	GO:0000981(DNA-binding transcription factor activity, RNA polymerase II-specific);GO:0003677(DNA binding);GO:0003700(DNA-binding transcription factor activity);GO:0005634(nucleus);GO:0006355(regulation of DNA-templated transcription);GO:0006357(regulation of transcription by RNA polymerase II);GO:0043565(sequence-specific DNA binding)	NA	NA	NA	NA		protein_coding	238.631	211.372	119.619	540.444	571.633	490.6	0.35542	-1.4924	3.66739e-10	8.10053e-09	down	yes
Solyc08g081690.3	Solyc08g081690.3		Solyc08g081690.3.1	GO:0002679(respiratory burst involved in defense response);GO:0004601(peroxidase activity);GO:0005509(calcium ion binding);GO:0007231(osmosensory signaling pathway);GO:0009723(response to ethylene);GO:0010119(regulation of stomatal movement);GO:0016020(membrane);GO:0016021(integral component of membrane);GO:0016174(NAD(P)H oxidase H2O2-forming activity);GO:0016491(oxidoreductase activity);GO:0033…	04016(MAPK signaling pathway - plant);04626(Plant-pathogen interaction)	NA	NA	NA	Respiratory burst oxidase homolog protein F [Source:Projected from Arabidopsis thaliana (AT1G64060) UniProtKB/Swiss-Prot;Acc:O48538]	protein_coding	2.16558	1.80816	1.94411	5.38458	7.66361	5.90032	0.312312	-1.67894	3.68777e-10	8.13823e-09	down	yes
Solyc04g040130.1	Solyc04g040130.1		Solyc04g040130.1.1	GO:0006629(lipid metabolic process);GO:0016021(integral component of membrane);GO:0016717(oxidoreductase activity, acting on paired donors, with oxidation of a pair of donors resulting in the reduction of molecular oxygen to two molecules of water)	NA	NA	NA	NA		protein_coding	27.709	16.6778	8.24848	72.3449	78.6768	70.5332	0.237572	-2.07356	3.7104e-10	8.18084e-09	down	yes
Solyc07g063120.3	Solyc07g063120.3		Solyc07g063120.3.1	GO:0004672(protein kinase activity);GO:0005515(protein binding);GO:0005524(ATP binding);GO:0006468(protein phosphorylation);GO:0009640(photomorphogenesis)	NA	NA	NA	NA		protein_coding	4.59374	3.11553	1.6923	11.2259	11.8393	10.7129	0.278333	-1.84511	3.84032e-10	8.45214e-09	down	yes
Solyc08g077460.3	Solyc08g077460.3		Solyc08g077460.3.1	GO:0004842(ubiquitin-protein transferase activity)	NA	K19042	EC:2.3.2.27	NA		protein_coding	7.61983	6.94965	5.12036	16.2057	15.4436	15.9308	0.413825	-1.27291	3.85351e-10	8.4736e-09	down	yes
Solyc03g093610.1	Solyc03g093610.1		Solyc03g093610.1.1	GO:0003677(DNA binding);GO:0003700(DNA-binding transcription factor activity);GO:0005634(nucleus);GO:0006351(DNA-templated transcription);GO:0006355(regulation of DNA-templated transcription);GO:0006952(defense response);GO:0009835(fruit ripening);GO:0009873(ethylene-activated signaling pathway)	NA	NA	NA	ERF		protein_coding	42.1368	45.4954	53.9238	21.4993	23.3564	25.739	2.00519	1.00374	3.8889e-10	8.54377e-09	up	yes
Solyc02g089010.2	Solyc02g089010.2		Solyc02g089010.2.1	GO:0004672(protein kinase activity);GO:0005524(ATP binding);GO:0006468(protein phosphorylation);GO:0016021(integral component of membrane);GO:0019199(transmembrane receptor protein kinase activity);GO:0045087(innate immune response)	NA	NA	NA	NA		protein_coding	3.4627	2.68719	3.83635	0.882759	1.28132	0.804748	3.3637	1.75005	3.97987e-10	8.73583e-09	up	yes
Solyc03g097500.3	Solyc03g097500.3		Solyc03g097500.3.1	GO:0016747(acyltransferase activity, transferring groups other than amino-acyl groups)	00073(Cutin, suberine and wax biosynthesis)	K15400	EC:2.3.1.188	NA	Omega-hydroxypalmitate O-feruloyl transferase [Source:Projected from Arabidopsis thaliana (AT5G41040) UniProtKB/Swiss-Prot;Acc:Q94CD1]	protein_coding	3.7557	3.45431	3.68491	10.9952	12.2858	10.5541	0.322	-1.63487	4.00011e-10	8.77244e-09	down	yes
Solyc04g005610.3	NAP2	101248665,4676,256236	Solyc04g005610.3.1	GO:0003677(DNA binding);GO:0005634(nucleus);GO:0006355(regulation of DNA-templated transcription);GO:0009646(response to absence of light);GO:0009737(response to abscisic acid);GO:0009738(abscisic acid-activated signaling pathway);GO:0010150(leaf senescence);GO:0031155(regulation of reproductive fruiting body development);GO:0043565(sequence-specific DNA binding);GO:1902265(abscisic acid homeosta…	NA	NA	NA	NA	NAC domain-containing protein 2 [Source:UniProtKB/Swiss-Prot;Acc:K4BNG7]	protein_coding	2.86271	1.82162	2.1315	6.95076	10.4188	8.64722	0.261978	-1.93248	4.07229e-10	8.92277e-09	down	yes
Solyc03g097900.3	Solyc03g097900.3		Solyc03g097900.3.1	GO:0003735(structural constituent of ribosome);GO:0005829(cytosol);GO:0005840(ribosome);GO:0006412(translation);GO:0022627(cytosolic small ribosomal subunit)	03010(Ribosome)	NA	NA	NA	40S ribosomal protein S3a [Source:UniProtKB/TrEMBL;Acc:K4BJK7]	protein_coding	775.928	979.538	1087.3	446.335	453.823	513.145	2.01144	1.00823	4.12471e-10	9.02157e-09	up	yes
Solyc06g071725.1	Solyc06g071725.1		Solyc06g071725.1.1	NA	NA	NA	NA	NA		protein_coding	0.583298	0.355157	0.161466	2.45613	2.4682	2.13327	0.155849	-2.68178	4.13346e-10	9.03269e-09	down	yes
Solyc10g055240.2	Solyc10g055240.2		Solyc10g055240.2.1	GO:0006629(lipid metabolic process);GO:0008081(phosphoric diester hydrolase activity)	NA	NA	NA	NA		protein_coding	15.8253	12.275	8.45972	29.8223	41.9458	33.016	0.348908	-1.51908	4.29332e-10	9.37368e-09	down	yes
Solyc05g052280.3	Solyc05g052280.3		Solyc05g052280.3.1	GO:0004601(peroxidase activity);GO:0005576(extracellular region);GO:0006979(response to oxidative stress);GO:0020037(heme binding);GO:0042744(hydrogen peroxide catabolic process);GO:0046872(metal ion binding)	00940(Phenylpropanoid biosynthesis);01100(Metabolic pathways);01110(Biosynthesis of secondary metabolites)	K00430	EC:1.11.1.7	NA	Peroxidase [Source:UniProtKB/TrEMBL;Acc:K4C1Q9]	protein_coding	20.4439	13.2187	9.75057	43.3548	50.603	39.5521	0.325168	-1.62074	4.51214e-10	9.84271e-09	down	yes
Solyc09g090140.3	Solyc09g090140.3		Solyc09g090140.3.1	GO:0003824(catalytic activity);GO:0006099(tricarboxylic acid cycle);GO:0006108(malate metabolic process);GO:0016491(oxidoreductase activity);GO:0016615(malate dehydrogenase activity);GO:0016616(oxidoreductase activity, acting on the CH-OH group of donors, NAD or NADP as acceptor);GO:0019752(carboxylic acid metabolic process);GO:0030060(L-malate dehydrogenase activity)	NA	NA	NA	NA		protein_coding	832.615	1003.61	1311.41	490.025	429.692	463.976	2.27481	1.18575	4.53716e-10	9.88853e-09	up	yes
Solyc08g007790.3	Solyc08g007790.3		Solyc08g007790.3.1	GO:0004421(hydroxymethylglutaryl-CoA synthase activity);GO:0006084(acetyl-CoA metabolic process);GO:0006629(lipid metabolic process);GO:0006694(steroid biosynthetic process);GO:0008202(steroid metabolic process);GO:0008299(isoprenoid biosynthetic process);GO:0010142(farnesyl diphosphate biosynthetic process, mevalonate pathway);GO:0016126(sterol biosynthetic process);GO:0016740(transferase activi…	00072(Synthesis and degradation of ketone bodies);00280(Valine, leucine and isoleucine degradation);00650(Butanoate metabolism);00900(Terpenoid backbone biosynthesis);01100(Metabolic pathways);01110(Biosynthesis of secondary metabolites)	K01641	EC:2.3.3.10	NA	3-hydroxy-3-methylglutaryl coenzyme A synthase [Source:UniProtKB/TrEMBL;Acc:A9LRT6]	protein_coding	7.35495	5.49153	4.07308	17.8128	15.9873	14.9128	0.347332	-1.52561	4.70904e-10	1.02535e-08	down	yes
Solyc10g083450.2	Solyc10g083450.2		Solyc10g083450.2.1	GO:0003677(DNA binding);GO:0006355(regulation of DNA-templated transcription)	NA	NA	NA	NA		protein_coding	0.091043	0.24537	0.16458	1.33742	1.57547	1.37462	0.116849	-3.09728	4.71294e-10	1.02535e-08	down	yes
Solyc12g087960.2	Solyc12g087960.2		Solyc12g087960.2.1	NA	NA	NA	NA	NA		protein_coding	6.74653	4.1195	2.5202	17.0674	18.387	15.443	0.263004	-1.92684	4.88004e-10	1.05983e-08	down	yes
Solyc12g087940.2	Solyc12g087940.2		Solyc12g087940.2.1	GO:0004190(aspartic-type endopeptidase activity);GO:0006508(proteolysis);GO:0030163(protein catabolic process)	NA	NA	NA	NA		protein_coding	177.583	157.025	132.159	376.838	356.599	340.935	0.434455	-1.20272	4.93462e-10	1.07073e-08	down	yes
Solyc03g096350.3	Solyc03g096350.3		Solyc03g096350.3.1	GO:0003677(DNA binding)	NA	NA	NA	NA		protein_coding	1.03842	1.00486	0.299681	4.45548	5.59915	4.58454	0.160047	-2.64343	4.99875e-10	1.08274e-08	down	yes
Solyc03g033750.1	Solyc03g033750.1		Solyc03g033750.1.1	NA	NA	NA	NA	NA		protein_coding	1.22569	0.244535	0.202085	7.17441	8.86511	7.66763	0.0705405	-3.82541	5.19394e-10	1.12304e-08	down	yes
Solyc03g096740.3	Solyc03g096740.3		Solyc03g096740.3.1	NA	NA	NA	NA	NA		protein_coding	5.28585	5.37544	3.47984	12.331	15.4869	14.1637	0.336841	-1.56986	5.20072e-10	1.12352e-08	down	yes
Solyc01g110500.3	Solyc01g110500.3		Solyc01g110500.3.1	NA	04144(Endocytosis)	NA	NA	NA		protein_coding	6.48611	5.0843	2.3845	15.306	26.3358	21.4372	0.221229	-2.17639	5.25602e-10	1.13447e-08	down	yes
Solyc07g005300.1	Solyc07g005300.1		Solyc07g005300.1.1	NA	NA	NA	NA	NA		protein_coding	16.0366	19.3225	25.4997	5.46989	5.27358	5.46754	3.75416	1.90849	5.31255e-10	1.14366e-08	up	yes
Solyc06g073450.3	Solyc06g073450.3		Solyc06g073450.3.1	NA	NA	NA	NA	NA		protein_coding	29.2893	29.2438	20.9826	58.5135	94.5362	76.7954	0.345954	-1.53135	5.36703e-10	1.15438e-08	down	yes
Solyc10g007750.1	Solyc10g007750.1		Solyc10g007750.1.1	GO:0016021(integral component of membrane)	NA	NA	NA	NA		protein_coding	5.5245	3.56936	2.67547	11.4529	16.9739	15.3111	0.269088	-1.89385	5.39388e-10	1.15914e-08	down	yes
Solyc03g121200.3	Solyc03g121200.3		Solyc03g121200.3.1	NA	NA	NA	NA	NA		protein_coding	76.7693	75.2524	67.6612	170.468	219.797	260.508	0.337572	-1.56673	5.56192e-10	1.19317e-08	down	yes
Solyc02g067580.3	Solyc02g067580.3		Solyc02g067580.3.1	GO:0016021(integral component of membrane)	NA	NA	NA	NA		protein_coding	352.654	537.353	571.387	216.506	184.621	227.224	2.32576	1.2177	5.57372e-10	1.19466e-08	up	yes
Solyc03g116330.3	Solyc03g116330.3		Solyc03g116330.3.1	GO:0016021(integral component of membrane)	NA	NA	NA	NA		protein_coding	7.9772	7.07957	4.92838	16.097	18.832	16.912	0.385508	-1.37517	5.62633e-10	1.20451e-08	down	yes
Solyc06g083020.2	Solyc06g083020.2		Solyc06g083020.2.1	GO:0004185(serine-type carboxypeptidase activity);GO:0006508(proteolysis)	NA	NA	NA	NA		protein_coding	1.04821	0.457833	0.345912	3.04296	4.59958	3.89019	0.160583	-2.63861	5.62949e-10	1.20451e-08	down	yes
Solyc01g097810.3	Solyc01g097810.3		Solyc01g097810.3.1	GO:0009507(chloroplast);GO:0009509(chromoplast);GO:0009536(plastid);GO:0009941(chloroplast envelope);GO:0016117(carotenoid biosynthetic process);GO:0016120(carotene biosynthetic process);GO:0016491(oxidoreductase activity);GO:0016719(carotene 7,8-desaturase activity);GO:0052886(9,9'-dicis-carotene:quinone oxidoreductase activity);GO:0052887(7,9,9'-tricis-neurosporene:quinone oxidoreductase activi…	00906(Carotenoid biosynthesis);01100(Metabolic pathways);01110(Biosynthesis of secondary metabolites)	K00514	EC:1.3.5.6	NA	Zeta-carotene desaturase [Source:UniProtKB/TrEMBL;Acc:Q202I0]	protein_coding	15.5407	11.7259	9.25539	32.2139	30.6314	29.4246	0.395817	-1.33709	5.77021e-10	1.23355e-08	down	yes
Solyc01g103650.3	Solyc01g103650.3		Solyc01g103650.3.1	GO:0016021(integral component of membrane);GO:0044255(cellular lipid metabolic process)	NA	NA	NA	NA		protein_coding	10.7843	5.95259	4.16504	23.662	27.9166	23.7959	0.277308	-1.85044	5.82517e-10	1.24422e-08	down	yes
Solyc04g008730.3	Solyc04g008730.3		Solyc04g008730.3.1	GO:0003824(catalytic activity);GO:0004553(hydrolase activity, hydrolyzing O-glycosyl compounds);GO:0005975(carbohydrate metabolic process);GO:0009505(plant-type cell wall);GO:0048046(apoplast);GO:0052692(raffinose alpha-galactosidase activity)	00052(Galactose metabolism);00561(Glycerolipid metabolism);00600(Sphingolipid metabolism);00603(Glycosphingolipid biosynthesis - globo and isoglobo series);01100(Metabolic pathways)	K07407	EC:3.2.1.22	NA	Alpha-galactosidase [Source:UniProtKB/TrEMBL;Acc:K4BP29]	protein_coding	2.17416	1.70853	1.46471	4.53662	6.04403	5.95623	0.323362	-1.62878	6.02251e-10	1.28525e-08	down	yes
Solyc09g055765.1	Solyc09g055765.1		Solyc09g055765.1.1	GO:0006355(regulation of DNA-templated transcription);GO:0046983(protein dimerization activity)	NA	NA	NA	NA		protein_coding	0.687501	0.579535	0.350366	6.98527	6.01605	4.35067	0.0932113	-3.42335	6.03086e-10	1.28592e-08	down	yes
Solyc02g082740.1	Solyc02g082740.1		Solyc02g082740.1.1	GO:0048046(apoplast)	NA	NA	NA	NA	Dirigent protein [Source:UniProtKB/TrEMBL;Acc:K4BAE4]	protein_coding	38.4001	28.9458	23.57	91.6592	86.9104	72.383	0.362283	-1.46481	6.09145e-10	1.29772e-08	down	yes
Solyc05g015640.3	Solyc05g015640.3		Solyc05g015640.3.1	GO:0005768(endosome);GO:0005802(trans-Golgi network);GO:0016021(integral component of membrane)	NA	NA	NA	NA		protein_coding	0.813387	0.713457	0.431747	2.27312	3.4513	3.25622	0.21809	-2.197	6.19469e-10	1.31857e-08	down	yes
Solyc09g014250.3	Solyc09g014250.3		Solyc09g014250.3.1	GO:0003677(DNA binding);GO:0005634(nucleus)	NA	NA	NA	NA		protein_coding	3.62901	2.78158	1.48957	8.78833	10.8703	8.51747	0.280385	-1.83452	6.25281e-10	1.32979e-08	down	yes
Solyc08g075320.3	Solyc08g075320.3		Solyc08g075320.3.1	NA	NA	NA	NA	NA		nontranslating_CDS	1.21766	1.60018	1.20304	4.17756	5.43683	4.58125	0.283247	-1.81987	6.28835e-10	1.33619e-08	down	yes
Solyc04g007470.3	Solyc04g007470.3		Solyc04g007470.3.1	GO:0005622(intracellular anatomical structure);GO:0008270(zinc ion binding)	NA	NA	NA	NA		protein_coding	0.253061	0.351155	0.123628	1.37554	2.29583	1.72736	0.134818	-2.89092	6.34726e-10	1.34755e-08	down	yes
Solyc04g080230.3	Solyc04g080230.3		Solyc04g080230.3.1	GO:0016021(integral component of membrane)	NA	NA	NA	NA		protein_coding	12.5127	14.024	10.2405	29.8344	39.5589	31.6783	0.363872	-1.4585	6.3777e-10	1.35284e-08	down	yes
Solyc08g008360.2	Solyc08g008360.2		Solyc08g008360.2.1	NA	NA	NA	NA	NA		protein_coding	4.65676	4.15072	2.88051	10.2714	17.098	14.3725	0.280006	-1.83647	6.51209e-10	1.38016e-08	down	yes
Solyc11g042460.2	Solyc11g042460.2		Solyc11g042460.2.1	GO:0004348(glucosylceramidase activity);GO:0004553(hydrolase activity, hydrolyzing O-glycosyl compounds);GO:0005975(carbohydrate metabolic process);GO:0006680(glucosylceramide catabolic process);GO:0008422(beta-glucosidase activity);GO:0016020(membrane);GO:0016021(integral component of membrane);GO:0016139(glycoside catabolic process)	NA	NA	NA	NA	Non-lysosomal glucosylceramidase [Source:UniProtKB/TrEMBL;Acc:K4D818]	protein_coding	4.54636	3.51032	3.22515	8.79177	9.58731	9.27839	0.407912	-1.29367	6.72401e-10	1.42385e-08	down	yes
Solyc06g074000.1	Solyc06g074000.1		Solyc06g074000.1.1	GO:0004190(aspartic-type endopeptidase activity);GO:0006508(proteolysis);GO:0030163(protein catabolic process)	NA	NA	NA	NA		protein_coding	3.89593	2.92837	2.66973	8.50922	9.09926	9.44691	0.350911	-1.51082	6.73709e-10	1.42539e-08	down	yes
Solyc02g066960.3	Solyc02g066960.3		Solyc02g066960.3.1	GO:0008194(UDP-glycosyltransferase activity);GO:0043231(intracellular membrane-bounded organelle);GO:0080043(quercetin 3-O-glucosyltransferase activity);GO:0080044(quercetin 7-O-glucosyltransferase activity)	NA	NA	NA	NA	Glycosyltransferase [Source:UniProtKB/TrEMBL;Acc:K4B728]	protein_coding	8.26922	6.84692	4.70453	14.9719	23.5314	20.3844	0.336585	-1.57096	6.81316e-10	1.44025e-08	down	yes
Solyc02g072470.3	Solyc02g072470.3		Solyc02g072470.3.1	GO:0004672(protein kinase activity);GO:0005515(protein binding);GO:0005524(ATP binding);GO:0006468(protein phosphorylation)	NA	NA	NA	NA		protein_coding	0.228973	0.274322	0.19318	0.776925	0.885731	0.769276	0.286388	-1.80396	6.83523e-10	1.44367e-08	down	yes
Solyc12g099660.2	Solyc12g099660.2		Solyc12g099660.2.1	GO:0005515(protein binding);GO:0005783(endoplasmic reticulum);GO:0006491(N-glycan processing);GO:0042742(defense response to bacterium)	04141(Protein processing in endoplasmic reticulum)	NA	NA	NA	Glucosidase 2 subunit beta [Source:Projected from Arabidopsis thaliana (AT5G56360) UniProtKB/Swiss-Prot;Acc:Q9FM96]	protein_coding	7.29383	7.2636	4.3817	14.7486	19.2088	16.8632	0.372667	-1.42404	7.23554e-10	1.52691e-08	down	yes
Solyc04g074680.1	Solyc04g074680.1		Solyc04g074680.1.1	NA	NA	NA	NA	NA		protein_coding	2.6388	1.91695	1.00465	9.2742	10.9841	8.42973	0.193823	-2.36719	7.48359e-10	1.57655e-08	down	yes
Solyc03g117890.3	Solyc03g117890.3		Solyc03g117890.3.1	GO:0009507(chloroplast);GO:0009535(chloroplast thylakoid membrane);GO:0009570(chloroplast stroma)	NA	NA	NA	NA		protein_coding	5.3644	3.23146	2.37297	11.5484	15.585	11.2016	0.28613	-1.80526	7.58421e-10	1.59365e-08	down	yes
Solyc09g008290.3	Solyc09g008290.3		Solyc09g008290.3.1	NA	NA	NA	NA	NA		protein_coding	0	0	13.1627	0	0	0	43875.8	15.4211	7.65104e-10	1.60496e-08	up	yes
Solyc10g005340.3	Solyc10g005340.3		Solyc10g005340.3.1	NA	NA	NA	NA	NA		protein_coding	6.94364	5.23641	3.19857	13.7247	19.5253	19.7757	0.290022	-1.78577	7.74519e-10	1.62332e-08	down	yes
Solyc01g080800.3	Solyc01g080800.3		Solyc01g080800.3.1	NA	NA	NA	NA	NA		protein_coding	0	0	0	1.02371	1.77878	2.26063	5.92521e-05	-14.0428	7.80208e-10	1.63385e-08	down	yes
Solyc01g091320.3	Solyc01g091320.3		Solyc01g091320.3.1	GO:0005506(iron ion binding);GO:0008610(lipid biosynthetic process);GO:0016491(oxidoreductase activity)	NA	NA	NA	NA		protein_coding	29.1065	29.4363	22.8217	55.8145	66.4641	65.624	0.433014	-1.20751	8.1841e-10	1.71094e-08	down	yes
Solyc07g055560.3	Solyc07g055560.3		Solyc07g055560.3.1	GO:0004497(monooxygenase activity);GO:0004672(protein kinase activity);GO:0005506(iron ion binding);GO:0005524(ATP binding);GO:0006468(protein phosphorylation);GO:0016705(oxidoreductase activity, acting on paired donors, with incorporation or reduction of molecular oxygen);GO:0020037(heme binding)	NA	NA	NA	NA		protein_coding	0.392262	0.53738	0.396277	1.82546	3.02834	2.04083	0.192312	-2.37848	8.24216e-10	1.71994e-08	down	yes
Solyc11g005190.2	Solyc11g005190.2		Solyc11g005190.2.1	GO:0005515(protein binding)	NA	NA	NA	NA		protein_coding	7.09122	4.13084	3.26427	14.6049	19.3052	17.1352	0.283794	-1.81709	8.34028e-10	1.73769e-08	down	yes
Solyc01g088100.3	Solyc01g088100.3		Solyc01g088100.3.1	GO:0003676(nucleic acid binding);GO:0003723(RNA binding);GO:0046872(metal ion binding)	NA	NA	NA	NA		protein_coding	14.3064	9.53737	6.82971	26.8056	31.7061	28.4207	0.352843	-1.5029	8.57629e-10	1.78384e-08	down	yes
Solyc06g075550.3	Solyc06g075550.3		Solyc06g075550.3.1	GO:0004672(protein kinase activity);GO:0004675(transmembrane receptor protein serine/threonine kinase activity);GO:0005524(ATP binding);GO:0005886(plasma membrane);GO:0006468(protein phosphorylation)	04626(Plant-pathogen interaction)	NA	NA	NA		protein_coding	7.25277	5.84115	3.68524	17.5168	19.1042	14.973	0.325215	-1.62053	8.83316e-10	1.83572e-08	down	yes
Solyc02g064950.3	Solyc02g064950.3		Solyc02g064950.3.1	NA	NA	NA	NA	NA		protein_coding	3.16985	3.10174	2.43605	6.20166	7.31491	7.42281	0.41585	-1.26586	9.4554e-10	1.96172e-08	down	yes
Solyc03g006620.3	Solyc03g006620.3		Solyc03g006620.3.1	GO:0016021(integral component of membrane)	NA	NA	NA	NA		protein_coding	5.77736	3.55038	4.32645	12.7764	16.3103	16.5561	0.299153	-1.74105	9.50484e-10	1.96911e-08	down	yes
Solyc12g011160.2	Solyc12g011160.2		Solyc12g011160.2.1	GO:0003860(3-hydroxyisobutyryl-CoA hydrolase activity);GO:0006635(fatty acid beta-oxidation)	00280(Valine, leucine and isoleucine degradation);00410(beta-Alanine metabolism);00640(Propanoate metabolism);01100(Metabolic pathways);01200(Carbon metabolism)	K05605	EC:3.1.2.4	NA		protein_coding	20.3054	12.4312	9.85535	39.762	42.1143	41.9255	0.344034	-1.53938	9.50703e-10	1.96911e-08	down	yes
Solyc04g014320.1	Solyc04g014320.1		Solyc04g014320.1.1	NA	NA	NA	NA	NA		protein_coding	7.31269	9.02143	5.82699	33.7	26.2212	25.9719	0.258008	-1.95451	9.68114e-10	2.00348e-08	down	yes
Solyc02g086880.3	Solyc02g086880.3		Solyc02g086880.3.1	GO:0005739(mitochondrion);GO:0008863(formate dehydrogenase (NAD+) activity);GO:0009326(formate dehydrogenase complex);GO:0009507(chloroplast);GO:0016491(oxidoreductase activity);GO:0016616(oxidoreductase activity, acting on the CH-OH group of donors, NAD or NADP as acceptor);GO:0042183(formate catabolic process);GO:0051287(NAD binding)	00630(Glyoxylate and dicarboxylate metabolism);01100(Metabolic pathways);01200(Carbon metabolism)	K00122	EC:1.17.1.9	NA	Formate dehydrogenase, mitochondrial [Source:UniProtKB/TrEMBL;Acc:Q5NE18]	protein_coding	33.4267	27.7639	22.2742	59.1594	62.5928	61.19	0.456236	-1.13215	9.86883e-10	2.04061e-08	down	yes
Solyc12g010450.2	Solyc12g010450.2		Solyc12g010450.2.1	GO:0004722(protein serine/threonine phosphatase activity);GO:0006470(protein dephosphorylation);GO:0016791(phosphatase activity)	NA	NA	NA	NA		protein_coding	2.55749	1.41702	1.51902	5.74291	7.65466	6.75953	0.272536	-1.87548	9.95205e-10	2.05436e-08	down	yes
Solyc01g091760.2	Solyc01g091760.2		Solyc01g091760.2.1	GO:0003677(DNA binding);GO:0003700(DNA-binding transcription factor activity);GO:0005634(nucleus);GO:0006351(DNA-templated transcription);GO:0006355(regulation of DNA-templated transcription)	NA	NA	NA	ERF		protein_coding	0.263789	0.318785	0.420392	2.75198	2.98967	2.46705	0.122183	-3.03288	1.01941e-09	2.09904e-08	down	yes
Solyc12g098960.2	Solyc12g098960.2		Solyc12g098960.2.1	GO:0004672(protein kinase activity);GO:0005524(ATP binding);GO:0006468(protein phosphorylation)	NA	NA	NA	NA		protein_coding	6.57086	3.90854	3.33577	12.29	16.7699	14.4295	0.317668	-1.65441	1.02789e-09	2.11297e-08	down	yes
Solyc10g054010.1	Solyc10g054010.1		Solyc10g054010.1.1	GO:0003700(DNA-binding transcription factor activity);GO:0005634(nucleus);GO:0006355(regulation of DNA-templated transcription);GO:0043565(sequence-specific DNA binding);GO:0045893(positive regulation of DNA-templated transcription)	NA	NA	NA	bZIP		protein_coding	3.16445	3.78772	1.79409	15.8421	12.4244	12.1912	0.216183	-2.20968	1.04891e-09	2.15437e-08	down	yes
Solyc05g054890.3	Solyc05g054890.3		Solyc05g054890.3.1	GO:0005524(ATP binding);GO:0009055(electron transfer activity);GO:0016020(membrane);GO:0140359(ABC-type transporter activity)	NA	NA	NA	NA		protein_coding	1.83378	1.44282	0.951334	3.93461	4.31053	4.65919	0.327637	-1.60983	1.06178e-09	2.17719e-08	down	yes
Solyc05g013890.2	Solyc05g013890.2		Solyc05g013890.2.1	GO:0005524(ATP binding);GO:0016021(integral component of membrane);GO:0055085(transmembrane transport);GO:0140359(ABC-type transporter activity)	NA	NA	NA	NA		protein_coding	0	0	0	0.18164	0.277639	0.278233	0.000406773	-11.2635	1.10441e-09	2.2627e-08	down	yes
Solyc11g071700.2	Solyc11g071700.2		Solyc11g071700.2.1	GO:0004843(cysteine-type deubiquitinase activity);GO:0005515(protein binding);GO:0006511(ubiquitin-dependent protein catabolic process);GO:0016579(protein deubiquitination);GO:0016787(hydrolase activity)	NA	NA	NA	NA		protein_coding	4.72187	3.30484	2.23638	8.69838	12.1361	10.1253	0.331497	-1.59293	1.16315e-09	2.37711e-08	down	yes
Solyc11g072930.2	Solyc11g072930.2		Solyc11g072930.2.1	GO:0005515(protein binding);GO:0016021(integral component of membrane)	NA	NA	NA	NA		protein_coding	6.00999	5.55273	4.07822	11.5346	18.2328	13.7909	0.35908	-1.47762	1.21989e-09	2.48483e-08	down	yes
Solyc02g071950.1	Solyc02g071950.1		Solyc02g071950.1.1	NA	NA	NA	NA	NA		protein_coding	241.725	230.853	212.168	576.01	536.119	642.675	0.390212	-1.35767	1.25636e-09	2.55276e-08	down	yes
Solyc07g032640.2	Solyc07g032640.2		Solyc07g032640.2.1	GO:0009654(photosystem II oxygen evolving complex);GO:0010207(photosystem II assembly);GO:0010242(oxygen evolving activity);GO:0042549(photosystem II stabilization)	NA	NA	NA	NA		protein_coding	4.98836	4.03131	6.29638	1.79253	1.15636	1.80487	3.22188	1.6879	1.26972e-09	2.57565e-08	up	yes
Solyc09g091950.1	Solyc09g091950.1		Solyc09g091950.1.1	GO:0003677(DNA binding);GO:0003700(DNA-binding transcription factor activity);GO:0005634(nucleus);GO:0006351(DNA-templated transcription);GO:0006355(regulation of DNA-templated transcription);GO:0006952(defense response);GO:0043565(sequence-specific DNA binding)	NA	NA	NA	ERF	Ethylene-responsive transcription factor ERF062 [Source:Projected from Arabidopsis thaliana (AT4G13620) UniProtKB/Swiss-Prot;Acc:Q9SVQ0]	protein_coding	9.09521	10.3261	5.91156	23.3438	25.8065	22.5531	0.353301	-1.50103	1.27211e-09	2.57837e-08	down	yes
Solyc04g014220.1	Solyc04g014220.1		Solyc04g014220.1.1	GO:0016021(integral component of membrane);GO:0016567(protein ubiquitination)	NA	NA	NA	NA		protein_coding	7.67106	5.83874	6.64582	1.62508	3.60591	1.99627	2.78883	1.47966	1.29802e-09	2.62873e-08	up	yes
Solyc10g080510.1	Solyc10g080510.1		Solyc10g080510.1.1	GO:0002229(defense response to oomycetes);GO:0004672(protein kinase activity);GO:0004675(transmembrane receptor protein serine/threonine kinase activity);GO:0005524(ATP binding);GO:0005886(plasma membrane);GO:0006468(protein phosphorylation);GO:0006952(defense response);GO:0007178(transmembrane receptor protein serine/threonine kinase signaling pathway);GO:0016020(membrane);GO:0016021(integral co…	NA	NA	NA	NA	Clade XII lectin receptor kinase [Source:UniProtKB/TrEMBL;Acc:K4D2U1]	protein_coding	5.55741	6.69139	3.58842	15.8229	16.5087	15.0396	0.334322	-1.58069	1.32188e-09	2.67484e-08	down	yes
Solyc04g054950.3	Solyc04g054950.3		Solyc04g054950.3.1	GO:0016021(integral component of membrane);GO:0016491(oxidoreductase activity)	00960(Tropane, piperidine and pyridine alkaloid biosynthesis);01100(Metabolic pathways);01110(Biosynthesis of secondary metabolites)	K08081	EC:1.1.1.206	NA		protein_coding	3.00338	2.46609	3.26617	10.4482	11.9771	10.8143	0.262808	-1.92792	1.32778e-09	2.68459e-08	down	yes
Solyc05g005460.3	Solyc05g005460.3		Solyc05g005460.3.1	GO:0004791(thioredoxin-disulfide reductase activity);GO:0008270(zinc ion binding);GO:0009507(chloroplast);GO:0009536(plastid);GO:0016491(oxidoreductase activity);GO:0016628(oxidoreductase activity, acting on the CH-CH group of donors, NAD or NADP as acceptor);GO:0102978(furaneol oxidoreductase activity)	NA	NA	NA	NA		protein_coding	4.22485	3.52289	1.81057	9.97547	11.8684	9.26189	0.307284	-1.70235	1.3352e-09	2.69737e-08	down	yes
Solyc01g028830.3	Solyc01g028830.3		Solyc01g028830.3.1	GO:0004672(protein kinase activity);GO:0004674(protein serine/threonine kinase activity);GO:0005524(ATP binding);GO:0006468(protein phosphorylation)	NA	NA	NA	NA		protein_coding	9.2629	6.88878	3.94566	19.5805	22.1575	20.1339	0.324822	-1.62228	1.41656e-09	2.8547e-08	down	yes
Solyc05g055940.3	Solyc05g055940.3		Solyc05g055940.3.1	GO:0003677(DNA binding);GO:0003700(DNA-binding transcription factor activity);GO:0005634(nucleus)	NA	NA	NA	NA		protein_coding	10.2075	8.20135	5.28705	20.8845	26.0952	19.5499	0.35617	-1.48936	1.43039e-09	2.88021e-08	down	yes
Solyc08g082090.1	Solyc08g082090.1		Solyc08g082090.1.1	NA	NA	NA	NA	NA		protein_coding	57.5766	45.0337	33.2262	125.735	111.649	114.28	0.386268	-1.37233	1.43889e-09	2.89495e-08	down	yes
Solyc02g089210.3	Solyc02g089210.3		Solyc02g089210.3.1	GO:0000977(RNA polymerase II transcription regulatory region sequence-specific DNA binding);GO:0003677(DNA binding);GO:0003700(DNA-binding transcription factor activity);GO:0005634(nucleus);GO:0006355(regulation of DNA-templated transcription);GO:0045944(positive regulation of transcription by RNA polymerase II);GO:0046983(protein dimerization activity)	NA	NA	NA	NA		protein_coding	6.93797	3.88803	2.7192	16.4745	22.7503	17.6236	0.238269	-2.06934	1.44286e-09	2.90057e-08	down	yes
Solyc11g066430.1	H2B-2	778354	Solyc11g066430.1.1	GO:0000786(nucleosome);GO:0003677(DNA binding);GO:0005634(nucleus);GO:0005694(chromosome);GO:0006334(nucleosome assembly);GO:0030527(structural constituent of chromatin);GO:0046982(protein heterodimerization activity)	NA	NA	NA	NA	Histone H2B.2 [Source:UniProtKB/Swiss-Prot;Acc:O65818]	protein_coding	0	0	0	0	19.9812	0	1.50141e-05	-16.0233	1.47919e-09	2.97118e-08	down	yes
Solyc01g066680.3	Solyc01g066680.3		Solyc01g066680.3.1	NA	NA	NA	NA	NA		protein_coding	0	0	0	1.08885	1.23158	2.1493	6.71181e-05	-13.8629	1.48106e-09	2.97251e-08	down	yes
Solyc11g011400.2	Solyc11g011400.2		Solyc11g011400.2.1	NA	NA	NA	NA	NA		protein_coding	5.77252	9.34335	8.43528	40.7797	28.9506	38.4934	0.217615	-2.20015	1.50308e-09	3.01425e-08	down	yes
Solyc06g074080.3	Solyc06g074080.3		Solyc06g074080.3.1	GO:0005634(nucleus);GO:0032041(NAD-dependent histone deacetylase activity (H3-K14 specific))	NA	NA	NA	NA	Histone deacetylase [Source:UniProtKB/TrEMBL;Acc:K4C9C6]	protein_coding	9.81934	5.11349	4.02266	22.802	23.4576	21.5596	0.2795	-1.83908	1.55166e-09	3.10408e-08	down	yes
Solyc06g073560.3	Solyc06g073560.3		Solyc06g073560.3.1	GO:0003995(acyl-CoA dehydrogenase activity);GO:0005739(mitochondrion);GO:0008470(isovaleryl-CoA dehydrogenase activity);GO:0016627(oxidoreductase activity, acting on the CH-CH group of donors);GO:0050660(flavin adenine dinucleotide binding)	00280(Valine, leucine and isoleucine degradation);01100(Metabolic pathways)	K00253	EC:1.3.8.4	NA		protein_coding	7.03768	5.45708	5.18566	14.1863	17.9296	14.4523	0.379668	-1.39719	1.59266e-09	3.18351e-08	down	yes
Solyc07g063735.1	Solyc07g063735.1		Solyc07g063735.1.1	GO:0004672(protein kinase activity);GO:0004674(protein serine/threonine kinase activity);GO:0005524(ATP binding);GO:0006468(protein phosphorylation);GO:0048544(recognition of pollen)	NA	NA	NA	NA		protein_coding	1.35935	1.17254	0.798966	2.69915	2.94783	2.76745	0.39585	-1.33697	1.61071e-09	3.21437e-08	down	yes
Solyc03g113710.3	Solyc03g113710.3		Solyc03g113710.3.1	GO:0003779(actin binding);GO:0030036(actin cytoskeleton organization);GO:0045010(actin nucleation);GO:0051015(actin filament binding)	NA	NA	NA	NA		protein_coding	0.622041	0.580782	0.261808	2.16757	2.44665	2.32565	0.211046	-2.24437	1.62645e-09	3.24315e-08	down	yes
Solyc09g091880.3	Solyc09g091880.3		Solyc09g091880.3.1	GO:0003677(DNA binding);GO:0003700(DNA-binding transcription factor activity);GO:0005515(protein binding)	NA	NA	NA	NA		protein_coding	7.43782	8.64532	3.84828	22.6716	22.8295	20.8962	0.300184	-1.73608	1.64076e-09	3.26904e-08	down	yes
Solyc10g050980.1	Solyc10g050980.1		Solyc10g050980.1.1	NA	NA	NA	NA	NA		protein_coding	34.2649	44.1872	24.1576	6.03159	13.0875	14.0955	3.0893	1.62728	1.67141e-09	3.32472e-08	up	yes
Solyc12g056200.2	Solyc12g056200.2		Solyc12g056200.2.1	GO:0008375(acetylglucosaminyltransferase activity);GO:0016021(integral component of membrane)	NA	NA	NA	NA		protein_coding	0.10182	0.057395	0.049322	0.671565	1.02828	0.714341	0.0863798	-3.53316	1.71623e-09	3.40836e-08	down	yes
Solyc07g053890.3	Solyc07g053890.3		Solyc07g053890.3.1	GO:0004144(diacylglycerol O-acyltransferase activity);GO:0005886(plasma membrane);GO:0008374(O-acyltransferase activity);GO:0019432(triglyceride biosynthetic process);GO:0045017(glycerolipid biosynthetic process);GO:0047196(long-chain-alcohol O-fatty-acyltransferase activity)	NA	NA	NA	NA		protein_coding	0.729385	0.394112	0.586501	2.38914	3.51787	2.92843	0.193539	-2.36931	1.78192e-09	3.53597e-08	down	yes
Solyc05g056450.3	Solyc05g056450.3		Solyc05g056450.3.1	GO:0004190(aspartic-type endopeptidase activity);GO:0006508(proteolysis);GO:0030163(protein catabolic process)	NA	NA	NA	NA		protein_coding	6.88896	4.12588	2.59022	16.2982	17.2178	15.4566	0.27781	-1.84783	1.78569e-09	3.54059e-08	down	yes
Solyc02g077710.1	Solyc02g077710.1		Solyc02g077710.1.1	NA	NA	NA	NA	NA		protein_coding	10.1572	10.8662	7.34857	30.397	49.6084	25.499	0.268918	-1.89476	1.79804e-09	3.56221e-08	down	yes
Solyc01g005630.2	Solyc01g005630.2		Solyc01g005630.2.1	GO:0003677(DNA binding);GO:0003700(DNA-binding transcription factor activity);GO:0006355(regulation of DNA-templated transcription)	NA	NA	NA	NA	Ethylene-responsive transcription factor RAP2-11 [Source:Projected from Arabidopsis thaliana (AT5G19790) UniProtKB/Swiss-Prot;Acc:Q6J9S1]	protein_coding	0.620065	0.833029	0.266474	4.3093	6.00119	3.48365	0.124659	-3.00394	1.89515e-09	3.74856e-08	down	yes
Solyc11g012700.2	Solyc11g012700.2		Solyc11g012700.2.1	GO:0016021(integral component of membrane);GO:0035673(oligopeptide transmembrane transporter activity);GO:0055085(transmembrane transport)	NA	NA	NA	NA	oligopeptide transporter [Source:Projected from Arabidopsis thaliana (AT4G16370) TAIR;Acc:AT4G16370]	protein_coding	10.5274	10.4619	9.90401	29.5522	26.2507	27.1843	0.372265	-1.4256	1.90409e-09	3.76322e-08	down	yes
Solyc06g082140.3	Solyc06g082140.3		Solyc06g082140.3.1	NA	NA	NA	NA	NA		protein_coding	560.708	978.551	1163.33	313.411	304.559	396.183	2.66487	1.41407	1.90904e-09	3.76998e-08	up	yes
Solyc09g074250.3	Solyc09g074250.3		Solyc09g074250.3.1	GO:0004672(protein kinase activity);GO:0005524(ATP binding);GO:0006468(protein phosphorylation)	NA	NA	NA	NA		protein_coding	0.348903	0.288352	0.210024	1.68647	1.55595	1.29213	0.18685	-2.42005	1.98802e-09	3.91965e-08	down	yes
Solyc08g074680.2	Solyc08g074680.2		Solyc08g074680.2.1	NA	NA	NA	NA	NA		nontranslating_CDS	45.6803	31.403	27.4914	97.8258	87.6105	84.6942	0.387127	-1.36912	2.00903e-09	3.95791e-08	down	yes
Solyc01g098520.3	Solyc01g098520.3		Solyc01g098520.3.1	GO:0003697(single-stranded DNA binding);GO:0006298(mismatch repair);GO:0016887(ATP hydrolysis activity);GO:0032300(mismatch repair complex);GO:0032389(MutLalpha complex)	NA	NA	NA	NA		protein_coding	1.67298	1.14909	1.40401	3.87861	4.5965	4.49131	0.325925	-1.61739	2.21425e-09	4.35523e-08	down	yes
Solyc09g018280.1	Solyc09g018280.1		Solyc09g018280.1.1	GO:0004672(protein kinase activity);GO:0004674(protein serine/threonine kinase activity);GO:0005524(ATP binding);GO:0006468(protein phosphorylation);GO:0007165(signal transduction)	NA	NA	NA	NA	Non-specific serine/threonine protein kinase [Source:UniProtKB/TrEMBL;Acc:K4CS94]	protein_coding	41.9041	16.2235	10.697	111.799	114.724	107.107	0.206291	-2.27725	2.24849e-09	4.41551e-08	down	yes
Solyc01g099840.3	Solyc01g099840.3		Solyc01g099840.3.1	NA	NA	NA	NA	NA		protein_coding	461.897	491.295	702.992	221.566	284.492	267.699	2.14044	1.09791	2.30088e-09	4.5148e-08	up	yes
Solyc08g082710.3	Solyc08g082710.3		Solyc08g082710.3.1	GO:0010090(trichome morphogenesis);GO:0015630(microtubule cytoskeleton);GO:0048364(root development)	NA	NA	NA	NA	ABL interactor-like protein 4 [Source:Projected from Arabidopsis thaliana (AT5G42030) TAIR;Acc:AT5G42030]	protein_coding	3.43466	2.19703	0.910211	10.9376	10.3601	10.3374	0.206793	-2.27374	2.3766e-09	4.65964e-08	down	yes
Solyc07g053760.3	Solyc07g053760.3		Solyc07g053760.3.1	GO:0004722(protein serine/threonine phosphatase activity);GO:0006470(protein dephosphorylation);GO:0016791(phosphatase activity)	NA	NA	NA	NA		protein_coding	19.0937	13.6219	8.22008	36.6346	47.42	40.3674	0.329007	-1.60381	2.40291e-09	4.70375e-08	down	yes
Solyc02g092430.1	Solyc02g092430.1		Solyc02g092430.1.1	GO:0002181(cytoplasmic translation);GO:0003723(RNA binding);GO:0003735(structural constituent of ribosome);GO:0005840(ribosome);GO:0006412(translation);GO:0015934(large ribosomal subunit);GO:0022625(cytosolic large ribosomal subunit);GO:0042273(ribosomal large subunit biogenesis)	03010(Ribosome)	NA	NA	NA		protein_coding	0	0	11.2592	0	0	0	37530.8	15.1958	2.42544e-09	4.74054e-08	up	yes
Solyc02g082140.3	Solyc02g082140.3		Solyc02g082140.3.1	GO:0016021(integral component of membrane)	NA	NA	NA	NA		protein_coding	17.6952	14.7606	15.2405	40.5001	39.5726	40.9017	0.394267	-1.34275	2.42556e-09	4.74054e-08	down	yes
Solyc01g009430.3	Solyc01g009430.3		Solyc01g009430.3.1	NA	NA	NA	NA	NA		protein_coding	12.6997	8.65889	5.15517	23.7812	36.0165	33.6538	0.283716	-1.81748	2.43089e-09	4.74586e-08	down	yes
Solyc06g009130.3	Solyc06g009130.3		Solyc06g009130.3.1	GO:0015491(obsolete cation:cation antiporter activity);GO:0016020(membrane);GO:0016021(integral component of membrane);GO:0030001(metal ion transport);GO:0055085(transmembrane transport)	NA	NA	NA	NA	Magnesium/proton exchanger family member [Source:UniProtKB/TrEMBL;Acc:K4C3U3]	protein_coding	1.94768	1.37893	1.45866	5.35289	4.82273	5.51849	0.304909	-1.71355	2.43214e-09	4.74586e-08	down	yes
ENSRNA050030421	mir-160		ENSRNA050030421-T1	NA	NA	NA	NA	NA	mir-160 microRNA precursor family	pre_miRNA	9.34161	18.856	23.2682	2.16337	2.16034	1.88252	8.29261	3.05183	2.43596e-09	4.74954e-08	up	yes
Solyc03g112220.1	Solyc03g112220.1		Solyc03g112220.1.1	NA	NA	NA	NA	NA		protein_coding	4.05226	6.08973	3.14608	29.0223	27.7126	16.1895	0.182217	-2.45627	2.44442e-09	4.7585e-08	down	yes
Solyc02g079780.1	Solyc02g079780.1		Solyc02g079780.1.1	GO:0070300(phosphatidic acid binding)	NA	NA	NA	NA		protein_coding	3.46376	2.04513	1.44609	10.093	10.7721	7.9122	0.241683	-2.04881	2.45136e-09	4.76823e-08	down	yes
Solyc03g113340.3	Solyc03g113340.3		Solyc03g113340.3.1	GO:0016021(integral component of membrane)	NA	NA	NA	NA		protein_coding	4.17717	4.9496	5.25763	2.07991	2.6702	1.98544	2.13559	1.09464	2.54773e-09	4.94787e-08	up	yes
Solyc05g055640.3	Solyc05g055640.3		Solyc05g055640.3.1	NA	NA	NA	NA	NA		protein_coding	339.042	538.174	497.154	225.97	199.428	236.242	2.07722	1.05465	2.65792e-09	5.15372e-08	up	yes
Solyc04g005810.3	Solyc04g005810.3		Solyc04g005810.3.1	GO:0005623(obsolete cell);GO:0006662(glycerol ether metabolic process);GO:0015035(protein-disulfide reductase activity);GO:0045454(cell redox homeostasis)	NA	NA	NA	NA	Thioredoxin [Source:UniProtKB/TrEMBL;Acc:K4BNI7]	protein_coding	21.4832	13.3656	10.0097	60.1685	43.6646	51.9502	0.287954	-1.79609	2.75036e-09	5.32458e-08	down	yes
Solyc12g006230.2	Solyc12g006230.2		Solyc12g006230.2.1	NA	NA	NA	NA	NA		protein_coding	8.15877	7.77039	8.61307	4.32072	3.90701	3.42282	2.10653	1.07487	2.76592e-09	5.35048e-08	up	yes
Solyc02g070430.3	Solyc02g070430.3		Solyc02g070430.3.1	NA	NA	NA	NA	NA		protein_coding	1.76557	1.84578	0.976834	0.423802	0.372303	0.200356	4.60448	2.20304	2.77701e-09	5.36772e-08	up	yes
Solyc04g056310.3	Solyc04g056310.3		Solyc04g056310.3.1	GO:0005634(nucleus);GO:0030154(cell differentiation);GO:0043565(sequence-specific DNA binding)	NA	NA	NA	NA		protein_coding	0.159545	0.063971	0	1.64583	1.91179	1.22941	0.0466919	-4.42068	2.86123e-09	5.52617e-08	down	yes
Solyc06g066560.2	Solyc06g066560.2		Solyc06g066560.2.1	GO:0015267(channel activity);GO:0016020(membrane);GO:0055085(transmembrane transport)	NA	NA	NA	NA		protein_coding	4.77301	4.82544	6.26186	2.53416	1.76702	1.80536	2.59727	1.37699	2.92658e-09	5.64795e-08	up	yes
Solyc11g066820.2	Solyc11g066820.2		Solyc11g066820.2.1	GO:0016021(integral component of membrane)	NA	K13680	EC:2.4.1.32	NA		protein_coding	192.915	163.634	105.604	363.338	387.132	359.545	0.416348	-1.26414	2.93161e-09	5.65323e-08	down	yes
Solyc02g065400.3	PSBO	544299	Solyc02g065400.3.1	GO:0009507(chloroplast);GO:0009523(photosystem II);GO:0009535(chloroplast thylakoid membrane);GO:0009536(plastid);GO:0009579(thylakoid);GO:0009654(photosystem II oxygen evolving complex);GO:0010207(photosystem II assembly);GO:0010242(oxygen evolving activity);GO:0015979(photosynthesis);GO:0016020(membrane);GO:0042549(photosystem II stabilization)	00195(Photosynthesis)	NA	NA	NA	Oxygen-evolving enhancer protein 1, chloroplastic [Source:UniProtKB/Swiss-Prot;Acc:P23322]	protein_coding	5.30558	4.64505	4.38027	1.7977	1.5341	2.81567	2.33118	1.22106	3.03983e-09	5.84818e-08	up	yes
Solyc11g051060.2	Solyc11g051060.2		Solyc11g051060.2.1	GO:0016788(hydrolase activity, acting on ester bonds)	NA	NA	NA	NA		protein_coding	7.98476	6.4906	3.93698	15.7249	19.2758	15.9781	0.361177	-1.46922	3.06774e-09	5.89725e-08	down	yes
Solyc12g056960.2	Solyc12g056960.2		Solyc12g056960.2.1	GO:0004553(hydrolase activity, hydrolyzing O-glycosyl compounds);GO:0005737(cytoplasm);GO:0005975(carbohydrate metabolic process);GO:0007015(actin filament organization);GO:0007163(establishment or maintenance of cell polarity);GO:0016021(integral component of membrane);GO:0016477(cell migration);GO:0051015(actin filament binding);GO:0051017(actin filament bundle assembly);GO:0071704(organic subs…	NA	NA	NA	NA		protein_coding	24.5591	21.4563	10.8878	53.9413	61.3006	54.7659	0.334709	-1.57902	3.11122e-09	5.97151e-08	down	yes
Solyc07g066360.1	Solyc07g066360.1		Solyc07g066360.1.1	NA	NA	NA	NA	NA		protein_coding	13.8778	13.9581	13.627	41.8032	43.5399	44.8991	0.318352	-1.65131	3.13916e-09	6.02044e-08	down	yes
Solyc06g072840.3	Solyc06g072840.3		Solyc06g072840.3.1	NA	NA	NA	NA	NA		protein_coding	7.4117	16.7895	17.7383	4.14285	3.89635	4.824	3.26043	1.70506	3.17947e-09	6.09299e-08	up	yes
Solyc05g014140.2	Solyc05g014140.2		Solyc05g014140.2.1	NA	NA	NA	NA	NA		protein_coding	0.334323	1.23745	0.17871	6.3337	8.66468	9.07375	0.0727183	-3.78154	3.18384e-09	6.09661e-08	down	yes
Solyc10g085040.1	Solyc10g085040.1		Solyc10g085040.1.1	GO:0005773(vacuole);GO:0005794(Golgi apparatus);GO:0005886(plasma membrane);GO:0010017(red or far-red light signaling pathway);GO:0020037(heme binding)	NA	NA	NA	NA		protein_coding	13.0016	7.3561	3.42985	34.4182	41.2469	34.8852	0.215175	-2.21642	3.21354e-09	6.14841e-08	down	yes
Solyc08g066365.1	Solyc08g066365.1		Solyc08g066365.1.1	GO:0010073(meristem maintenance);GO:0048507(meristem development)	NA	NA	NA	NA		protein_coding	0	0	0	0.687592	1.43161	1.07862	9.38137e-05	-13.3798	3.21588e-09	6.14841e-08	down	yes
Solyc10g051010.2	Solyc10g051010.2		Solyc10g051010.2.1	GO:0004497(monooxygenase activity);GO:0005506(iron ion binding);GO:0005515(protein binding);GO:0016705(oxidoreductase activity, acting on paired donors, with incorporation or reduction of molecular oxygen);GO:0020037(heme binding);GO:0046983(protein dimerization activity)	NA	NA	NA	NA		protein_coding	1.09935	0.606397	0.459047	2.52552	3.38453	2.53706	0.256276	-1.96423	3.26401e-09	6.23559e-08	down	yes
Solyc08g061980.3	Solyc08g061980.3		Solyc08g061980.3.1	GO:0016020(membrane);GO:0055085(transmembrane transport)	NA	NA	NA	NA		protein_coding	5.79294	4.61423	2.37778	12.86	14.7575	13.2018	0.313208	-1.67481	3.58801e-09	6.84922e-08	down	yes
Solyc11g011440.1	Solyc11g011440.1		Solyc11g011440.1.1	GO:0004190(aspartic-type endopeptidase activity);GO:0006508(proteolysis);GO:0030163(protein catabolic process)	NA	NA	NA	NA		protein_coding	28.2578	17.302	15.049	47.4	71.8954	63.4329	0.331688	-1.5921	3.65222e-09	6.961e-08	down	yes
Solyc01g103170.3	Solyc01g103170.3		Solyc01g103170.3.1	NA	NA	NA	NA	NA		protein_coding	9.3312	6.99005	5.46608	17.5942	18.2631	17.3928	0.409151	-1.2893	3.66946e-09	6.98844e-08	down	yes
Solyc01g100510.3	Solyc01g100510.3		Solyc01g100510.3.1	GO:0000978(RNA polymerase II cis-regulatory region sequence-specific DNA binding);GO:0000981(DNA-binding transcription factor activity, RNA polymerase II-specific);GO:0003677(DNA binding);GO:0005634(nucleus);GO:0006355(regulation of DNA-templated transcription);GO:0006357(regulation of transcription by RNA polymerase II);GO:0043565(sequence-specific DNA binding)	NA	NA	NA	NA	Knotted protein TKN4 [Source:UniProtKB/TrEMBL;Acc:Q84ZW2]	protein_coding	0.657924	0.596046	0.350446	2.21388	3.16667	2.18043	0.212197	-2.23652	3.67809e-09	6.99947e-08	down	yes
Solyc03g117840.3	Solyc03g117840.3		Solyc03g117840.3.1	NA	NA	NA	NA	NA		protein_coding	15.2692	12.8217	8.53569	31.7407	32.6744	30.061	0.38768	-1.36706	3.71358e-09	7.05609e-08	down	yes
Solyc04g079760.3	Solyc04g079760.3		Solyc04g079760.3.1	NA	NA	NA	NA	NA		protein_coding	0.534895	0.227955	0.317182	2.22881	2.55323	2.01534	0.158889	-2.6539	3.72389e-09	7.07021e-08	down	yes
Solyc03g121660.3	Solyc03g121660.3		Solyc03g121660.3.1	NA	NA	NA	NA	NA		protein_coding	2.814	3.2871	1.99437	7.40042	7.33411	7.14791	0.369953	-1.43459	3.77771e-09	7.16686e-08	down	yes
Solyc07g066030.3	Solyc07g066030.3		Solyc07g066030.3.1	GO:0016504(peptidase activator activity);GO:0070577(lysine-acetylated histone binding);GO:0070628(proteasome binding)	NA	NA	NA	NA	PA200 [Source:Projected from Arabidopsis thaliana (AT3G13330) UniProtKB/TrEMBL;Acc:A0A178VC52]	protein_coding	4.96399	2.79868	2.42158	10.1219	10.212	9.84526	0.33746	-1.56721	3.82315e-09	7.24748e-08	down	yes
Solyc09g005670.2	Solyc09g005670.2		Solyc09g005670.2.1	GO:0003824(catalytic activity);GO:0004445(inositol-polyphosphate 5-phosphatase activity);GO:0016791(phosphatase activity);GO:0046855(inositol phosphate dephosphorylation);GO:0046856(phosphatidylinositol dephosphorylation);GO:0046983(protein dimerization activity)	NA	NA	NA	NA		protein_coding	0.782693	0.42777	0.278109	2.001	2.49267	2.31408	0.218659	-2.19325	3.97779e-09	7.52325e-08	down	yes
Solyc05g050970.3	Solyc05g050970.3		Solyc05g050970.3.1	GO:0003824(catalytic activity);GO:0004802(transketolase activity)	NA	NA	NA	NA		protein_coding	114.72	125.042	164.576	71.3392	64.4336	64.7965	2.01595	1.01146	4.03262e-09	7.62109e-08	up	yes
Solyc01g099370.3	Solyc01g099370.3		Solyc01g099370.3.1	GO:0006952(defense response)	NA	NA	NA	NA		protein_coding	84.5609	102.163	134.212	54.1839	44.4754	42.9976	2.26559	1.17989	4.06107e-09	7.66897e-08	up	yes
Solyc11g066700.2	Solyc11g066700.2		Solyc11g066700.2.1	GO:0006629(lipid metabolic process);GO:0016298(lipase activity);GO:0016788(hydrolase activity, acting on ester bonds)	NA	NA	NA	NA		protein_coding	0.157949	0.468524	0.304822	2.92025	2.53549	2.46539	0.117571	-3.0884	4.08658e-09	7.70659e-08	down	yes
Solyc03g083870.3	Solyc03g083870.3		Solyc03g083870.3.1	GO:0004857(enzyme inhibitor activity);GO:0005576(extracellular region);GO:0005618(cell wall);GO:0030599(pectinesterase activity);GO:0042545(cell wall modification);GO:0045330(aspartyl esterase activity);GO:0045490(pectin catabolic process);GO:0046910(pectinesterase inhibitor activity)	00040(Pentose and glucuronate interconversions);01100(Metabolic pathways)	K01051	EC:3.1.1.11	NA	Pectinesterase [Source:UniProtKB/TrEMBL;Acc:K4BIG2]	protein_coding	1.94389	2.98366	2.4899	0.77866	0.937013	0.475665	3.38489	1.75911	4.08726e-09	7.70659e-08	up	yes
Solyc03g044560.1	Solyc03g044560.1		Solyc03g044560.1.1	GO:0048364(root development)	NA	NA	NA	NA		protein_coding	1.43224	1.2472	0.200914	10.653	9.47843	8.61658	0.100193	-3.31914	4.11388e-09	7.75086e-08	down	yes
Solyc06g061030.3	Solyc06g061030.3		Solyc06g061030.3.1	GO:0000160(phosphorelay signal transduction system);GO:0003677(DNA binding);GO:0003700(DNA-binding transcription factor activity);GO:0005634(nucleus);GO:0045893(positive regulation of DNA-templated transcription)	NA	NA	NA	NA		protein_coding	1.37728	1.32694	1.10602	3.47042	3.70594	3.64618	0.352066	-1.50608	4.17483e-09	7.85365e-08	down	yes
Solyc11g066680.2	Solyc11g066680.2		Solyc11g066680.2.1	GO:0008194(UDP-glycosyltransferase activity)	NA	NA	NA	NA		protein_coding	6.34389	7.18846	4.29167	14.1744	16.5153	15.899	0.382582	-1.38616	4.2477e-09	7.98463e-08	down	yes
Solyc02g065555.1	Solyc02g065555.1		Solyc02g065555.1.1	GO:0005262(calcium channel activity);GO:0005739(mitochondrion);GO:0005743(mitochondrial inner membrane);GO:0006811(ion transport);GO:0006816(calcium ion transport);GO:0015292(uniporter activity);GO:0051560(mitochondrial calcium ion homeostasis);GO:0070588(calcium ion transmembrane transport)	NA	NA	NA	NA		protein_coding	20.2983	13.5727	9.48432	5.58641	8.23993	4.92547	2.31206	1.20918	4.32626e-09	8.1261e-08	up	yes
Solyc06g063360.3	Solyc06g063360.3		Solyc06g063360.3.1	GO:0004672(protein kinase activity);GO:0004714(transmembrane receptor protein tyrosine kinase activity);GO:0005515(protein binding);GO:0005524(ATP binding);GO:0006468(protein phosphorylation);GO:0009507(chloroplast);GO:0009522(photosystem I);GO:0009523(photosystem II);GO:0009535(chloroplast thylakoid membrane);GO:0009536(plastid);GO:0009579(thylakoid);GO:0009765(photosynthesis, light harvesting);…	NA	NA	NA	NA		protein_coding	3.71589	5.29771	7.93517	1.74914	1.47419	2.24052	3.10198	1.63319	4.42949e-09	8.31365e-08	up	yes
Solyc11g067320.1	Solyc11g067320.1		Solyc11g067320.1.1	GO:0008146(sulfotransferase activity)	NA	NA	NA	NA	Sulfotransferase [Source:UniProtKB/TrEMBL;Acc:K4D9Y9]	protein_coding	13.369	12.4902	7.2775	25.6062	37.2864	36.0522	0.334901	-1.57819	4.43608e-09	8.31968e-08	down	yes
Solyc08g067000.3	Solyc08g067000.3		Solyc08g067000.3.1	NA	NA	NA	NA	NA		protein_coding	0.554892	0.304699	0.152888	1.69865	2.77293	3.50432	0.126942	-2.97776	4.48673e-09	8.40825e-08	down	yes
Solyc03g114760.3	Solyc03g114760.3		Solyc03g114760.3.1	GO:0002230(positive regulation of defense response to virus by host);GO:0003723(RNA binding);GO:0008017(microtubule binding);GO:0009414(response to water deprivation);GO:0010375(stomatal complex patterning);GO:0010497(plasmodesmata-mediated intercellular transport);GO:0015630(microtubule cytoskeleton);GO:0043622(cortical microtubule organization);GO:0051224(negative regulation of protein transpor…	NA	NA	NA	NA	MPB2C [Source:Projected from Arabidopsis thaliana (AT5G08120) UniProtKB/TrEMBL;Acc:A0A178UL06]	protein_coding	14.0015	9.5956	5.13013	30.9167	35.3166	31.437	0.294125	-1.7655	4.52335e-09	8.47044e-08	down	yes
Solyc02g080110.3	Solyc02g080110.3		Solyc02g080110.3.1	GO:0016021(integral component of membrane)	NA	NA	NA	NA		protein_coding	5.48141	2.9063	2.16694	10.5938	15.1739	13.9544	0.265713	-1.91206	4.68276e-09	8.74897e-08	down	yes
Solyc05g007120.3	Solyc05g007120.3		Solyc05g007120.3.1	GO:0004672(protein kinase activity);GO:0004714(transmembrane receptor protein tyrosine kinase activity);GO:0005515(protein binding);GO:0005524(ATP binding);GO:0006468(protein phosphorylation)	NA	NA	NA	NA		protein_coding	39.0613	25.9754	16.3391	76.8323	85.5524	77.4958	0.339235	-1.55964	4.69649e-09	8.76797e-08	down	yes
Solyc01g081540.3	Solyc01g081540.3		Solyc01g081540.3.1	GO:0003774(cytoskeletal motor activity);GO:0005515(protein binding);GO:0005524(ATP binding);GO:0007015(actin filament organization);GO:0016459(myosin complex)	NA	NA	NA	NA	myosin-like protein XIF [Source:Projected from Arabidopsis thaliana (AT2G31900) TAIR;Acc:AT2G31900]	protein_coding	5.62728	6.26337	4.71363	12.4052	15.5635	13.3773	0.401594	-1.31619	4.73599e-09	8.82832e-08	down	yes
Solyc02g089690.3	Solyc02g089690.3		Solyc02g089690.3.1	GO:0005794(Golgi apparatus);GO:0016021(integral component of membrane);GO:0016413(O-acetyltransferase activity);GO:0016740(transferase activity)	NA	NA	NA	NA		protein_coding	3.34603	2.51701	2.25111	7.3944	7.51468	6.3381	0.381893	-1.38876	4.84096e-09	9.01033e-08	down	yes
Solyc06g075510.3	Solyc06g075510.3		Solyc06g075510.3.1	GO:0003677(DNA binding);GO:0003700(DNA-binding transcription factor activity);GO:0005634(nucleus);GO:0006355(regulation of DNA-templated transcription);GO:0006857(oligopeptide transport);GO:0006952(defense response);GO:0016020(membrane);GO:0022857(transmembrane transporter activity);GO:0055085(transmembrane transport)	NA	NA	NA	NA		protein_coding	11.6356	9.39996	7.65749	21.3264	21.1542	21.9931	0.445035	-1.16801	4.94755e-09	9.18688e-08	down	yes
Solyc06g066710.1	Solyc06g066710.1		Solyc06g066710.1.1	NA	NA	NA	NA	NA		protein_coding	11.7285	10.8949	7.0242	2.52845	4.66703	3.1725	2.85954	1.51578	5.04442e-09	9.33958e-08	up	yes
Solyc05g018490.3	Solyc05g018490.3		Solyc05g018490.3.1	NA	NA	NA	NA	NA		protein_coding	13.8497	11.2459	6.34541	31.733	38.5218	27.4771	0.321707	-1.63618	5.16473e-09	9.54796e-08	down	yes
Solyc01g011430.3	Solyc01g011430.3		Solyc01g011430.3.1	GO:0004144(diacylglycerol O-acyltransferase activity);GO:0008374(O-acyltransferase activity);GO:0045017(glycerolipid biosynthetic process)	NA	NA	NA	NA		protein_coding	5.04994	3.67611	2.4346	10.1783	11.9584	10.8069	0.338781	-1.56157	5.25152e-09	9.68658e-08	down	yes
Solyc03g005760.1	Solyc03g005760.1		Solyc03g005760.1.1	GO:0009416(response to light stimulus);GO:0009507(chloroplast);GO:0009522(photosystem I);GO:0009523(photosystem II);GO:0009535(chloroplast thylakoid membrane);GO:0009536(plastid);GO:0009579(thylakoid);GO:0009765(photosynthesis, light harvesting);GO:0009768(photosynthesis, light harvesting in photosystem I);GO:0009941(chloroplast envelope);GO:0010287(plastoglobule);GO:0015979(photosynthesis);GO:00…	00196(Photosynthesis - antenna proteins);01100(Metabolic pathways)	NA	NA	NA	Chlorophyll a-b binding protein, chloroplastic [Source:UniProtKB/TrEMBL;Acc:K4BE00]	protein_coding	75.2084	69.6686	106.506	35.3544	40.8438	43.0076	2.10881	1.07643	5.46819e-09	1.00787e-07	up	yes
Solyc10g018140.2	Solyc10g018140.2		Solyc10g018140.2.1	GO:0003854(3-beta-hydroxy-delta5-steroid dehydrogenase activity);GO:0006694(steroid biosynthetic process);GO:0016491(oxidoreductase activity);GO:0016616(oxidoreductase activity, acting on the CH-OH group of donors, NAD or NADP as acceptor)	NA	NA	NA	NA		protein_coding	1.13912	0.689001	0.523676	3.10702	4.51455	3.26533	0.216021	-2.21076	5.52019e-09	1.01593e-07	down	yes
Solyc02g036350.3	Solyc02g036350.3		Solyc02g036350.3.1	GO:0002238(response to molecule of fungal origin);GO:0005507(copper ion binding);GO:0009620(response to fungus);GO:0009651(response to salt stress);GO:0009693(ethylene biosynthetic process);GO:0009727(detection of ethylene stimulus);GO:0009735(response to cytokinin);GO:0009805(coumarin biosynthetic process);GO:0009815(1-aminocyclopropane-1-carboxylate oxidase activity);GO:0010030(positive regulat…	00270(Cysteine and methionine metabolism);01100(Metabolic pathways);01110(Biosynthesis of secondary metabolites)	K05933	EC:1.14.17.4	NA	1-aminocyclopropane-1-carboxylate oxidase [Source:UniProtKB/TrEMBL;Acc:A4ZYQ6]	protein_coding	2.55931	2.79716	1.57829	7.22805	7.42115	7.01555	0.320094	-1.64343	5.57181e-09	1.02466e-07	down	yes
Solyc05g005930.2	Solyc05g005930.2		Solyc05g005930.2.1	GO:0008194(UDP-glycosyltransferase activity)	NA	NA	NA	NA		protein_coding	2.83292	3.35107	1.93191	7.35705	11.574	9.16524	0.28886	-1.79156	5.62163e-09	1.03305e-07	down	yes
Solyc02g076800.1	Solyc02g076800.1		Solyc02g076800.1.1	NA	NA	NA	NA	NA		protein_coding	17.2971	10.1351	5.21162	37.426	56.147	45.1515	0.235314	-2.08734	5.8255e-09	1.06972e-07	down	yes
Solyc07g066560.1	Solyc07g066560.1		Solyc07g066560.1.1	GO:0009733(response to auxin)	04075(Plant hormone signal transduction)	NA	NA	NA		protein_coding	15.1765	14.944	16.9921	7.08143	3.43604	3.49799	3.36147	1.74909	6.23735e-09	1.14364e-07	up	yes
Solyc05g007510.3	Solyc05g007510.3		Solyc05g007510.3.1	GO:0001172(RNA-templated transcription);GO:0003676(nucleic acid binding);GO:0003723(RNA binding);GO:0003968(RNA-directed 5'-3' RNA polymerase activity);GO:0005634(nucleus);GO:0009615(response to virus);GO:0009751(response to salicylic acid);GO:0010025(wax biosynthetic process);GO:0010468(regulation of gene expression);GO:0010605(negative regulation of macromolecule metabolic process);GO:0016740(t…	NA	K11699	EC:2.7.7.48	NA	RNA-dependent RNA polymerase [Source:UniProtKB/TrEMBL;Acc:Q9ZR58]	protein_coding	3.43283	1.12272	1.35286	9.21539	9.74531	8.30915	0.216665	-2.20646	6.2527e-09	1.1456e-07	down	yes
Solyc08g006870.3	Solyc08g006870.3		Solyc08g006870.3.1	GO:0005515(protein binding);GO:0060918(auxin transport);GO:0099402(plant organ development)	NA	NA	NA	NA	BTB/POZ domain-containing protein NPY1 [Source:Projected from Arabidopsis thaliana (AT4G31820) UniProtKB/Swiss-Prot;Acc:Q8H1D3]	protein_coding	1.96557	1.4823	1.11815	3.62414	5.61161	5.25164	0.315172	-1.66579	7.04622e-09	1.28906e-07	down	yes
Solyc06g076800.3	Solyc06g076800.3		Solyc06g076800.3.1	GO:0004497(monooxygenase activity);GO:0005506(iron ion binding);GO:0016021(integral component of membrane);GO:0016705(oxidoreductase activity, acting on paired donors, with incorporation or reduction of molecular oxygen);GO:0020037(heme binding)	00071(Fatty acid degradation);00073(Cutin, suberine and wax biosynthesis)	K15401	EC:1.14.14.80	NA	Cytochrome P450 86A1 [Source:Projected from Arabidopsis thaliana (AT5G58860) UniProtKB/Swiss-Prot;Acc:P48422]	protein_coding	1.09657	1.17006	0.763299	2.66224	3.43707	3.28408	0.322904	-1.63082	7.10926e-09	1.29963e-07	down	yes
Solyc04g057870.3	Solyc04g057870.3		Solyc04g057870.3.1	GO:0000427(plastid-encoded plastid RNA polymerase complex);GO:0009507(chloroplast);GO:0009508(plastid chromosome);GO:0042793(plastid transcription);GO:0045893(positive regulation of DNA-templated transcription)	NA	NA	NA	NA	AT1G21600 protein [Source:Projected from Arabidopsis thaliana (AT1G21600) UniProtKB/TrEMBL;Acc:Q9XI19]	protein_coding	5.78598	3.66772	3.28873	11.5045	12.6328	11.7056	0.355508	-1.49205	7.22482e-09	1.31978e-07	down	yes
Solyc09g007280.3	Solyc09g007280.3		Solyc09g007280.3.1	GO:0004672(protein kinase activity);GO:0005524(ATP binding);GO:0006468(protein phosphorylation)	NA	NA	NA	NA		protein_coding	4.84386	3.58361	2.6795	8.18912	9.9472	9.63	0.400016	-1.32187	7.66664e-09	1.39737e-07	down	yes
Solyc11g007850.2	Solyc11g007850.2		Solyc11g007850.2.1	NA	NA	NA	NA	NA		protein_coding	1.50181	1.1637	0.876901	2.93851	3.37238	2.92564	0.383523	-1.38261	7.69531e-09	1.40156e-07	down	yes
Solyc01g014375.1	Solyc01g014375.1		Solyc01g014375.1.1	NA	NA	NA	NA	NA		protein_coding	0.354662	0.102971	0	3.60882	3.51238	2.56079	0.0472664	-4.40304	7.8261e-09	1.42433e-07	down	yes
Solyc02g071475.1	Solyc02g071475.1		Solyc02g071475.1.1	NA	NA	NA	NA	NA		protein_coding	41.8288	31.143	28.1356	74.5836	80.5783	73.794	0.441602	-1.17918	7.8866e-09	1.43428e-07	down	yes
Solyc01g099020.3	Solyc01g099020.3		Solyc01g099020.3.1	GO:0016740(transferase activity);GO:0016788(hydrolase activity, acting on ester bonds)	NA	NA	NA	NA		protein_coding	0.279058	0.182634	0.181422	0.97533	1.77586	1.21487	0.162154	-2.62456	8.18732e-09	1.48567e-07	down	yes
Solyc04g008500.3	Solyc04g008500.3		Solyc04g008500.3.1	NA	NA	NA	NA	NA		protein_coding	0.320447	0.490224	0.317852	2.12286	2.50918	1.49942	0.184055	-2.44179	8.50034e-09	1.54066e-07	down	yes
Solyc03g034220.3	RBCS-2A		Solyc03g034220.3.1	GO:0004497(monooxygenase activity);GO:0009506(plasmodesma);GO:0009507(chloroplast);GO:0009536(plastid);GO:0009853(photorespiration);GO:0015977(carbon fixation);GO:0015979(photosynthesis);GO:0016984(ribulose-bisphosphate carboxylase activity);GO:0019253(reductive pentose-phosphate cycle);GO:0030054(cell junction);GO:0051607(defense response to virus)	00630(Glyoxylate and dicarboxylate metabolism);00710(Carbon fixation in photosynthetic organisms);01100(Metabolic pathways);01110(Biosynthesis of secondary metabolites);01200(Carbon metabolism)	K01602	EC:4.1.1.39	NA	Ribulose bisphosphate carboxylase small chain 2A, chloroplastic [Source:UniProtKB/Swiss-Prot;Acc:P07179]	protein_coding	78.3468	112.871	130.184	53.4218	47.2242	46.62	2.18245	1.12595	8.50957e-09	1.54074e-07	up	yes
Solyc03g119440.3	Solyc03g119440.3		Solyc03g119440.3.1	GO:0005783(endoplasmic reticulum);GO:0006869(lipid transport);GO:0008289(lipid binding);GO:0016021(integral component of membrane)	NA	NA	NA	NA	AT3g18370/MYF24_8 [Source:Projected from Arabidopsis thaliana (AT3G18370) UniProtKB/TrEMBL;Acc:Q93ZM0]	protein_coding	6.97876	3.08539	2.72152	15.3809	17.0725	14.6177	0.271624	-1.88032	8.53484e-09	1.54418e-07	down	yes
Solyc06g074910.3	Solyc06g074910.3		Solyc06g074910.3.1	GO:0005634(nucleus);GO:0030154(cell differentiation);GO:0043565(sequence-specific DNA binding)	NA	NA	NA	NA		protein_coding	1.13177	1.41875	1.0658	3.72082	5.55455	3.83191	0.275902	-1.85777	8.61021e-09	1.55667e-07	down	yes
[truncated: 2,717 more rows]
