# Supplementary material for: SnRK1α1-mediated RBOH1 phosphorylation regulates reactive oxygen species to enhance tolerance to low nitrogen in tomato
Source: Plant Cell. 2024 Dec 12;37(1):koae321. doi: 10.1093/plcell/koae321 (PMC11684077; doi:10.1093/plcell/koae321)
Supplement: koae321_Supplementary_Data [file koae321_supplementary_data.zip › Supplementary Data Set 2.xlsx]

## Sheet: Supplementary Data Set 2
Supplementary Data Set 2. Differentially expressed genes (DEGs) of rboh1-1 mutants between low nitrogen (LN) stress and control conditions.
gene_id	gene_name	EntrezID	transcript_id	GO	KEGG	KO_ENTRY	EC	TF_Family	Description	trans_type	FPKM.controlrboh1_1	FPKM.controlrboh1_2	FPKM.controlrboh1_3	FPKM.LNrboh1_2	FPKM.LNrboh1_3	FPKM.LNrboh1_1	fc	log2(fc)	pval	qval	regulation	significant
Solyc11g006910.2	Solyc11g006910.2		Solyc11g006910.2.1	GO:0009055(electron transfer activity);GO:0022900(electron transport chain);GO:0051536(iron-sulfur cluster binding);GO:0051537(2 iron, 2 sulfur cluster binding)	NA	NA	NA	NA		protein_coding	571.134	469.488	479.246	23.3099	23.7432	24.3647	21.2813	4.41152	5.89898e-276	1.45593e-271	up	yes
Solyc12g097080.2	Solyc12g097080.2		Solyc12g097080.2.1	GO:0004364(glutathione transferase activity);GO:0005515(protein binding);GO:0005737(cytoplasm);GO:0006749(glutathione metabolic process)	00480(Glutathione metabolism);01100(Metabolic pathways)	K00799	EC:2.5.1.18	NA		protein_coding	285.935	194.006	237.848	3.48841	2.76352	3.75187	71.7517	6.16494	9.99082e-235	1.23292e-230	up	yes
Solyc01g107190.3	Solyc01g107190.3		Solyc01g107190.3.1	NA	NA	NA	NA	NA		protein_coding	135.727	97.2121	123.967	5.43737	5.03244	5.20451	22.7701	4.50907	2.40751e-182	1.98066e-178	up	yes
Solyc11g069940.1	Solyc11g069940.1		Solyc11g069940.1.1	GO:0005623(obsolete cell);GO:0009055(electron transfer activity);GO:0015035(protein-disulfide reductase activity);GO:0045454(cell redox homeostasis)	NA	NA	NA	NA		protein_coding	35.4898	22.2555	32.5502	920.181	871.186	1143.12	0.0307705	-5.02231	3.01677e-160	1.86142e-156	down	yes
Solyc11g069760.1	Solyc11g069760.1		Solyc11g069760.1.1	GO:0005886(plasma membrane);GO:0009705(plant-type vacuole membrane);GO:0015112(nitrate transmembrane transporter activity);GO:0015706(nitrate transmembrane transport);GO:0016021(integral component of membrane);GO:0071249(cellular response to nitrate)	NA	NA	NA	NA		protein_coding	109.319	65.7401	87.886	1.24337	0.995464	1.33745	73.5247	6.20016	1.24524e-146	6.14678e-143	up	yes
Solyc08g007430.2	Solyc08g007430.2		Solyc08g007430.2.1	GO:0006857(oligopeptide transport);GO:0010167(response to nitrate);GO:0015112(nitrate transmembrane transporter activity);GO:0016020(membrane);GO:0016021(integral component of membrane);GO:0022857(transmembrane transporter activity);GO:0055085(transmembrane transport)	NA	NA	NA	NA		protein_coding	223.546	124.58	214.222	0.8584	1.0197	1.78408	153.556	7.26262	2.73509e-146	1.12508e-142	up	yes
Solyc01g100490.3	CHLN	101248619	Solyc01g100490.3.1	GO:0016740(transferase activity);GO:0030410(nicotianamine synthase activity);GO:0030418(nicotianamine biosynthetic process)	NA	K05953	EC:2.5.1.43	NA	Nicotianamine synthase [Source:UniProtKB/Swiss-Prot;Acc:Q9XGI7]	protein_coding	418.987	443.529	454.667	21.5586	24.2101	28.1141	17.828	4.15607	1.66459e-142	5.86911e-139	up	yes
Solyc07g008240.3	Solyc07g008240.3		Solyc07g008240.3.1	GO:0005344(oxygen carrier activity);GO:0015671(oxygen transport);GO:0019825(oxygen binding);GO:0020037(heme binding);GO:0046872(metal ion binding)	NA	NA	NA	NA	Non-symbiotic hemoglobin class 1 [Source:UniProtKB/TrEMBL;Acc:Q9AWA9]	protein_coding	1409.41	1625.1	1266.11	107.084	109.447	108.204	13.2435	3.72721	6.66033e-141	2.05479e-137	up	yes
Solyc10g018150.2	Solyc10g018150.2		Solyc10g018150.2.1	GO:0003676(nucleic acid binding);GO:0004497(monooxygenase activity);GO:0005506(iron ion binding);GO:0016020(membrane);GO:0016021(integral component of membrane);GO:0016705(oxidoreductase activity, acting on paired donors, with incorporation or reduction of molecular oxygen);GO:0016709(oxidoreductase activity, acting on paired donors, with incorporation or reduction of molecular oxygen, NAD(P)H as…	NA	NA	NA	NA		protein_coding	0.681535	0.601293	0.709292	15.8241	16.0851	14.4658	0.0429568	-4.54097	1.8329e-138	5.02643e-135	down	yes
Solyc12g088970.1	Solyc12g088970.1		Solyc12g088970.1.1	GO:0004497(monooxygenase activity);GO:0005506(iron ion binding);GO:0016020(membrane);GO:0016021(integral component of membrane);GO:0016491(oxidoreductase activity);GO:0016705(oxidoreductase activity, acting on paired donors, with incorporation or reduction of molecular oxygen);GO:0016709(oxidoreductase activity, acting on paired donors, with incorporation or reduction of molecular oxygen, NAD(P)H…	NA	K23136	EC:1.14.14.164	NA		protein_coding	49.822	50.2142	69.8838	0.335835	0.594948	0.716063	103.179	6.68901	2.6036e-138	6.42595e-135	up	yes
Solyc03g078620.1	Solyc03g078620.1		Solyc03g078620.1.1	NA	NA	NA	NA	NA		protein_coding	84.0102	65.3733	94.3336	0.122375	0.173361	0.425606	337.866	8.40031	8.74248e-133	1.96157e-129	up	yes
Solyc07g005390.3	Solyc07g005390.3		Solyc07g005390.3.1	GO:0008911(lactaldehyde dehydrogenase activity);GO:0016491(oxidoreductase activity);GO:0016620(oxidoreductase activity, acting on the aldehyde or oxo group of donors, NAD or NADP as acceptor)	00010(Glycolysis / Gluconeogenesis);00030(Pentose phosphate pathway);01100(Metabolic pathways);01200(Carbon metabolism)	K00131	EC:1.2.1.9	NA		protein_coding	0.709352	0.597944	1.069	31.6406	27.5777	30.3225	0.0265387	-5.23576	3.76146e-125	7.73638e-122	down	yes
Solyc03g031590.3	Solyc03g031590.3		Solyc03g031590.3.1	GO:0005886(plasma membrane);GO:0006873(cellular ion homeostasis);GO:0008308(voltage-gated anion channel activity);GO:0016021(integral component of membrane);GO:0055085(transmembrane transport)	NA	NA	NA	NA		protein_coding	109.055	76.4515	104.039	3.17908	3.62376	4.47078	25.6835	4.68277	2.11427e-124	4.01402e-121	up	yes
Solyc03g119200.3	Solyc03g119200.3		Solyc03g119200.3.1	GO:0016855(racemase and epimerase activity, acting on amino acids and derivatives)	NA	NA	NA	NA	Uncharacterized protein At3g18270 [Source:Projected from Arabidopsis thaliana (AT3G18270) UniProtKB/TrEMBL;Acc:Q94K39]	protein_coding	184.774	132.516	154.957	11.8759	14.1943	13.6484	11.8898	3.57165	6.43885e-123	1.13512e-119	up	yes
Solyc08g075540.3	Solyc08g075540.3		Solyc08g075540.3.1	GO:0009916(alternative oxidase activity);GO:0016020(membrane);GO:0016021(integral component of membrane);GO:0016491(oxidoreductase activity);GO:0046872(metal ion binding);GO:0070469(respirasome);GO:0102721(ubiquinol:oxygen oxidoreductase activity)	NA	NA	NA	NA		protein_coding	21.8739	19.7491	20.7604	114.173	120.648	106.176	0.182944	-2.45052	9.33272e-122	1.53561e-118	down	yes
Solyc10g050890.2	Solyc10g050890.2		Solyc10g050890.2.1	GO:0016491(oxidoreductase activity);GO:0020037(heme binding);GO:0046872(metal ion binding);GO:0051536(iron-sulfur cluster binding);GO:0051539(4 iron, 4 sulfur cluster binding)	00910(Nitrogen metabolism);01100(Metabolic pathways)	K00366	EC:1.7.7.1	NA		protein_coding	165.612	95.9202	170.004	5.26331	4.86593	4.23067	30.0514	4.90936	1.77813e-119	2.74288e-116	up	yes
Solyc11g045520.2	Solyc11g045520.2		Solyc11g045520.2.1	GO:0009733(response to auxin);GO:0009735(response to cytokinin);GO:0046872(metal ion binding);GO:0051213(dioxygenase activity);GO:0071281(cellular response to iron ion);GO:0071369(cellular response to ethylene stimulus);GO:0071732(cellular response to nitric oxide)	NA	K23145	EC:1.14.11.60	NA		protein_coding	36.9184	24.3792	31.8561	0.347105	0.651306	0.710861	54.4991	5.76816	7.13745e-113	1.03623e-109	up	yes
Solyc02g070670.3	Solyc02g070670.3		Solyc02g070670.3.1	GO:0003924(GTPase activity);GO:0006807(nitrogen compound metabolic process);GO:0016151(nickel cation binding)	NA	NA	NA	NA	Similar to Urease accessory protein G [Source: Projected from Oryza sativa (Os05g0565200)]	protein_coding	9.90014	12.3412	7.2964	170.377	185.654	167.468	0.0564237	-4.14756	5.45449e-112	7.47901e-109	down	yes
Solyc04g025750.3	Solyc04g025750.3		Solyc04g025750.3.1	GO:0005886(plasma membrane);GO:0016020(membrane);GO:0016021(integral component of membrane);GO:0022857(transmembrane transporter activity)	NA	NA	NA	NA	WAT1-related protein [Source:UniProtKB/TrEMBL;Acc:K4BR19]	protein_coding	125.622	68.7093	119.673	3.70274	4.07719	4.08286	26.4697	4.72627	5.30063e-109	6.88551e-106	up	yes
Solyc01g006930.3	Solyc01g006930.3		Solyc01g006930.3.1	GO:0003700(DNA-binding transcription factor activity);GO:0006355(regulation of DNA-templated transcription)	NA	NA	NA	NA		protein_coding	12.3591	10.3868	8.95922	75.5824	78.183	80.108	0.135565	-2.88294	9.13291e-109	1.12705e-105	down	yes
Solyc05g009720.3	Solyc05g009720.3		Solyc05g009720.3.1	GO:0003677(DNA binding);GO:0003700(DNA-binding transcription factor activity);GO:0005634(nucleus);GO:0006355(regulation of DNA-templated transcription)	NA	NA	NA	NA		protein_coding	65.2945	55.0205	63.3721	0.666936	1.02912	1.60102	55.712	5.79992	1.10667e-106	1.30065e-103	up	yes
Solyc01g094910.3	Solyc01g094910.3		Solyc01g094910.3.1	GO:0016020(membrane);GO:0016021(integral component of membrane);GO:0016491(oxidoreductase activity)	NA	K00521	EC:1.16.1.7	NA		protein_coding	29.1485	38.7256	29.9711	0.191997	0.160864	0.44117	123.226	6.94516	5.33057e-106	5.98017e-103	up	yes
Solyc02g092550.3	Solyc02g092550.3		Solyc02g092550.3.1	NA	NA	NA	NA	NA		protein_coding	78.704	86.8021	74.7458	6.73272	6.59348	7.53873	11.5146	3.5254	2.76084e-104	2.96263e-101	up	yes
Solyc02g064680.3	Solyc02g064680.3		Solyc02g064680.3.1	GO:0000166(nucleotide binding);GO:0005215(transporter activity);GO:0005388(P-type calcium transporter activity);GO:0005516(calmodulin binding);GO:0005524(ATP binding);GO:0005887(integral component of plasma membrane);GO:0016020(membrane);GO:0016021(integral component of membrane);GO:0016887(ATP hydrolysis activity);GO:0070588(calcium ion transmembrane transport)	NA	K01537	EC:7.2.2.10	NA	Calcium-transporting ATPase [Source:UniProtKB/TrEMBL;Acc:K4B6Q4]	protein_coding	11.0948	7.91165	8.61307	63.075	66.7113	56.9069	0.147941	-2.75691	3.24277e-100	3.33478e-97	down	yes
Solyc03g097050.3	Solyc03g097050.3		Solyc03g097050.3.1	GO:0016020(membrane);GO:0016760(cellulose synthase (UDP-forming) activity);GO:0030244(cellulose biosynthetic process)	NA	NA	NA	NA		protein_coding	13.4048	14.732	11.5687	87.3079	91.0823	86.4723	0.14991	-2.73783	1.24065e-96	1.22482e-93	down	yes
Solyc06g076050.3	Solyc06g076050.3		Solyc06g076050.3.1	GO:0005515(protein binding);GO:0016740(transferase activity);GO:0046872(metal ion binding)	NA	NA	NA	NA	Hop-interacting protein THI033 [Source:UniProtKB/TrEMBL;Acc:G8Z262]	protein_coding	10.3265	9.51926	7.04215	73.253	78.4689	71.0837	0.120679	-3.05075	1.89011e-95	1.79422e-92	down	yes
Solyc03g078500.3	Solyc03g078500.3		Solyc03g078500.3.1	GO:0008194(UDP-glycosyltransferase activity);GO:0016758(hexosyltransferase activity);GO:0043231(intracellular membrane-bounded organelle)	NA	NA	NA	NA	Glycosyltransferase [Source:UniProtKB/TrEMBL;Acc:K4BHS8]	protein_coding	0.097835	0.050684	0.096285	7.41043	7.17822	7.49101	0.0110873	-6.49495	1.07069e-94	9.78727e-92	down	yes
Solyc10g055720.2	Solyc10g055720.2		Solyc10g055720.2.1	GO:0004672(protein kinase activity);GO:0005524(ATP binding);GO:0006468(protein phosphorylation)	NA	NA	NA	NA		protein_coding	82.9382	45.7502	58.5317	3.13834	3.879	3.51192	17.7809	4.15226	1.30339e-94	1.14889e-91	up	yes
Solyc08g006850.3	Solyc08g006850.3		Solyc08g006850.3.1	GO:0006629(lipid metabolic process)	NA	NA	NA	NA		protein_coding	44.4724	20.7535	37.9987	0.686461	0.400263	0.712828	57.3613	5.84201	5.09086e-90	4.33268e-87	up	yes
Solyc07g049560.3	Solyc07g049560.3		Solyc07g049560.3.1	GO:0006470(protein dephosphorylation);GO:0008138(protein tyrosine/serine/threonine phosphatase activity);GO:0016311(dephosphorylation);GO:0016791(phosphatase activity)	NA	NA	NA	NA		protein_coding	35.8127	36.9856	30.4404	3.30684	3.62795	3.85153	9.57126	3.25871	2.85872e-88	2.35187e-85	up	yes
Solyc03g093380.2	Solyc03g093380.2		Solyc03g093380.2.1	GO:0004672(protein kinase activity);GO:0005515(protein binding);GO:0005524(ATP binding);GO:0006468(protein phosphorylation);GO:0016021(integral component of membrane)	NA	NA	NA	NA		protein_coding	101.98	99.0338	75.6461	10.6512	11.9265	11.4914	8.12055	3.02158	6.02745e-88	4.79882e-85	up	yes
Solyc11g013810.2	Solyc11g013810.2		Solyc11g013810.2.1	GO:0006809(nitric oxide biosynthetic process);GO:0009703(nitrate reductase (NADH) activity);GO:0016491(oxidoreductase activity);GO:0020037(heme binding);GO:0030151(molybdenum ion binding);GO:0042128(nitrate assimilation);GO:0043546(molybdopterin cofactor binding);GO:0046872(metal ion binding);GO:0050464(nitrate reductase (NADPH) activity);GO:0071949(FAD binding)	NA	NA	NA	NA		protein_coding	114.999	68.2402	136.253	3.70518	5.05268	3.43201	26.2097	4.71203	7.03593e-86	5.42668e-83	up	yes
Solyc01g086650.3	Solyc01g086650.3		Solyc01g086650.3.1	GO:0004851(uroporphyrin-III C-methyltransferase activity);GO:0008168(methyltransferase activity);GO:0009507(chloroplast);GO:0019354(siroheme biosynthetic process);GO:0055114(obsolete oxidation-reduction process)	00860(Porphyrin and chlorophyll metabolism);01100(Metabolic pathways);01110(Biosynthesis of secondary metabolites);01240(Biosynthesis of cofactors)	K02303	EC:2.1.1.107	NA	AT5g40850/MHK7_8 [Source:Projected from Arabidopsis thaliana (AT5G40850) UniProtKB/TrEMBL;Acc:Q42606]	protein_coding	102.034	89.9096	77.8798	12.2296	14.4211	11.4885	7.07472	2.82267	9.04611e-85	6.76567e-82	up	yes
Solyc06g007180.3	Solyc06g007180.3		Solyc06g007180.3.1	GO:0004066(asparagine synthase (glutamine-hydrolyzing) activity);GO:0005524(ATP binding);GO:0005829(cytosol);GO:0006529(asparagine biosynthetic process);GO:0006541(glutamine metabolic process);GO:0009744(response to sucrose);GO:0009749(response to glucose);GO:0009750(response to fructose);GO:0016874(ligase activity);GO:0042803(protein homodimerization activity);GO:0043617(cellular response to suc…	00250(Alanine, aspartate and glutamate metabolism);01100(Metabolic pathways);01110(Biosynthesis of secondary metabolites);01230(Biosynthesis of amino acids)	K01953	EC:6.3.5.4	NA		protein_coding	10.262	14.6719	12.2936	130.254	120.771	131.795	0.0972457	-3.36222	2.49724e-83	1.81278e-80	down	yes
Solyc04g005050.2	Solyc04g005050.2		Solyc04g005050.2.1	GO:0004222(metalloendopeptidase activity);GO:0006508(proteolysis);GO:0008233(peptidase activity);GO:0008237(metallopeptidase activity);GO:0008270(zinc ion binding);GO:0016787(hydrolase activity);GO:0031012(extracellular matrix);GO:0031225(anchored component of membrane);GO:0046872(metal ion binding)	NA	NA	NA	NA		protein_coding	34.7526	28.4932	27.3009	135.4	138.612	142.274	0.217511	-2.20084	3.78699e-80	2.67048e-77	down	yes
Solyc03g093390.3	Solyc03g093390.3		Solyc03g093390.3.1	GO:0005576(extracellular region);GO:0009653(anatomical structure morphogenesis);GO:0016020(membrane);GO:0016021(integral component of membrane);GO:0019953(sexual reproduction)	NA	NA	NA	NA		protein_coding	174.153	170.569	179.05	20.7758	24.6322	25.8421	7.35118	2.87798	3.95904e-77	2.71425e-74	up	yes
Solyc07g045460.3	Solyc07g045460.3		Solyc07g045460.3.1	GO:0005515(protein binding);GO:0009507(chloroplast)	NA	NA	NA	NA		protein_coding	0.361884	0.309393	0.241177	7.73017	8.61364	6.70019	0.0395962	-4.6585	1.61792e-76	1.07924e-73	down	yes
Solyc02g069190.3	Solyc02g069190.3		Solyc02g069190.3.1	GO:0000041(transition metal ion transport);GO:0005385(zinc ion transmembrane transporter activity);GO:0006811(ion transport);GO:0016020(membrane);GO:0016021(integral component of membrane);GO:0030001(metal ion transport);GO:0046873(metal ion transmembrane transporter activity);GO:0055085(transmembrane transport);GO:0071577(zinc ion transmembrane transport);GO:0098662(inorganic cation transmembran…	NA	NA	NA	NA		protein_coding	46.4191	65.0218	106.787	1.56664	1.91375	1.50979	43.7315	5.4506	2.41274e-76	1.56708e-73	up	yes
Solyc08g065540.3	Solyc08g065540.3		Solyc08g065540.3.1	GO:0004722(protein serine/threonine phosphatase activity);GO:0016791(phosphatase activity)	NA	NA	NA	NA		protein_coding	0.761827	0.314497	0.816138	19.92	22.0886	19.9747	0.0305318	-5.03354	2.6318e-76	1.66553e-73	down	yes
Solyc08g081530.3	Solyc08g081530.3		Solyc08g081530.3.1	GO:0016491(oxidoreductase activity);GO:0016656(monodehydroascorbate reductase (NADH) activity);GO:0050660(flavin adenine dinucleotide binding)	NA	NA	NA	NA		protein_coding	73.0742	63.0523	60.5518	12.0931	14.0714	11.9716	5.15728	2.36661	3.39024e-75	2.09186e-72	up	yes
Solyc12g044950.2	Solyc12g044950.2		Solyc12g044950.2.1	GO:0006629(lipid metabolic process);GO:0016020(membrane);GO:0016021(integral component of membrane);GO:0016717(oxidoreductase activity, acting on paired donors, with oxidation of a pair of donors resulting in the reduction of molecular oxygen to two molecules of water)	NA	NA	NA	NA		protein_coding	545.659	349.41	275.544	24.5757	30.3129	22.7705	15.0737	3.91397	7.6764e-74	4.62101e-71	up	yes
Solyc06g048750.3	Solyc06g048750.3		Solyc06g048750.3.1	NA	NA	NA	NA	NA		protein_coding	2.09927	0.959073	1.08706	29.1501	29.389	31.0922	0.0462495	-4.43442	9.46885e-72	5.5643e-69	down	yes
Solyc08g079300.3	Solyc08g079300.3		Solyc08g079300.3.1	GO:0004497(monooxygenase activity);GO:0005506(iron ion binding);GO:0016020(membrane);GO:0016021(integral component of membrane);GO:0016705(oxidoreductase activity, acting on paired donors, with incorporation or reduction of molecular oxygen);GO:0016709(oxidoreductase activity, acting on paired donors, with incorporation or reduction of molecular oxygen, NAD(P)H as one donor, and incorporation of …	NA	NA	NA	NA		protein_coding	0.077002	0.07481	0.13933	8.61124	8.26333	5.66741	0.0129155	-6.27475	1.39534e-71	8.00892e-69	down	yes
Solyc01g099370.3	Solyc01g099370.3		Solyc01g099370.3.1	GO:0006952(defense response)	NA	NA	NA	NA		protein_coding	83.7642	55.5899	57.2196	392.952	398.67	403.503	0.16448	-2.60402	3.13064e-71	1.75608e-68	down	yes
Solyc10g085850.1	Solyc10g085850.1		Solyc10g085850.1.1	NA	NA	NA	NA	NA	TPSI1 protein [Source:UniProtKB/TrEMBL;Acc:Q41336]	protein_coding	292.921	280.219	182.553	12.9012	14.2294	17.2429	17.0303	4.09003	8.15932e-71	4.47511e-68	up	yes
Solyc01g111980.3	Solyc01g111980.3		Solyc01g111980.3.1	GO:0003333(amino acid transmembrane transport);GO:0005886(plasma membrane);GO:0015171(amino acid transmembrane transporter activity);GO:0016021(integral component of membrane)	NA	NA	NA	NA		protein_coding	28.5784	19.891	24.1341	122.418	132.487	112.902	0.197396	-2.34084	9.15727e-71	4.91327e-68	down	yes
Solyc02g063410.3	Solyc02g063410.3		Solyc02g063410.3.1	GO:0016021(integral component of membrane)	NA	NA	NA	NA		protein_coding	20.6495	18.7841	14.2352	0.775705	0.876803	1.00618	20.1862	4.3353	5.91403e-70	3.10562e-67	up	yes
Solyc02g078210.3	Solyc02g078210.3		Solyc02g078210.3.1	GO:0005783(endoplasmic reticulum);GO:0005794(Golgi apparatus);GO:0006817(phosphate ion transport);GO:0016036(cellular response to phosphate starvation);GO:0016567(protein ubiquitination);GO:0055062(phosphate ion homeostasis);GO:0061631(ubiquitin conjugating enzyme activity);GO:2000185(regulation of phosphate transmembrane transport)	04120(Ubiquitin mediated proteolysis)	K10581	EC:2.3.2.24	NA	UBC24 [Source:UniProtKB/TrEMBL;Acc:K4B946]	protein_coding	55.3331	43.9621	41.5615	188.283	199.444	188.742	0.244344	-2.03302	8.60408e-70	4.42411e-67	down	yes
Solyc03g113280.3	Solyc03g113280.3		Solyc03g113280.3.1	GO:0016021(integral component of membrane)	NA	NA	NA	NA		protein_coding	77.6801	78.3243	96.3329	11.3303	11.2043	10.658	7.60221	2.92642	1.91397e-69	9.64056e-67	up	yes
Solyc10g050510.1	Solyc10g050510.1		Solyc10g050510.1.1	NA	NA	NA	NA	NA		protein_coding	106.331	98.0663	86.3651	1.49641	2.13503	3.53851	40.5529	5.34173	3.36521e-69	1.66114e-66	up	yes
Solyc10g011740.3	Solyc10g011740.3		Solyc10g011740.3.1	GO:0000166(nucleotide binding);GO:0000209(protein polyubiquitination);GO:0005524(ATP binding);GO:0005634(nucleus);GO:0006511(ubiquitin-dependent protein catabolic process);GO:0016740(transferase activity);GO:0061631(ubiquitin conjugating enzyme activity)	04120(Ubiquitin mediated proteolysis);04141(Protein processing in endoplasmic reticulum)	K06689	EC:2.3.2.23	NA	UBC28 [Source:UniProtKB/TrEMBL;Acc:K4CYF2]	protein_coding	95.8132	106.372	98.7258	444.542	443.377	450.516	0.224823	-2.15314	2.24293e-68	1.08545e-65	down	yes
Solyc10g083170.2	Solyc10g083170.2		Solyc10g083170.2.1	GO:0016491(oxidoreductase activity);GO:0016616(oxidoreductase activity, acting on the CH-OH group of donors, NAD or NADP as acceptor)	NA	NA	NA	NA		protein_coding	1.38409	1.88393	2.16092	23.0034	21.2877	19.9962	0.084448	-3.56579	1.45327e-67	6.89771e-65	down	yes
Solyc10g076940.2	Solyc10g076940.2		Solyc10g076940.2.1	GO:0022857(transmembrane transporter activity);GO:0055085(transmembrane transport)	NA	NA	NA	NA		protein_coding	1.04859	0.730309	0.618005	9.16521	9.37404	8.86626	0.0874607	-3.51522	1.83855e-67	8.56172e-65	down	yes
Solyc03g111710.3	Solyc03g111710.3		Solyc03g111710.3.1	GO:0003712(transcription coregulator activity);GO:0004402(histone acetyltransferase activity);GO:0005515(protein binding);GO:0005634(nucleus);GO:0006355(regulation of DNA-templated transcription);GO:0008270(zinc ion binding)	NA	NA	NA	NA		protein_coding	26.0323	18.3237	26.2589	2.39967	2.5838	2.06738	10.0151	3.3241	2.65828e-67	1.21498e-64	up	yes
Solyc05g046130.3	Solyc05g046130.3		Solyc05g046130.3.1	GO:0016021(integral component of membrane)	NA	NA	NA	NA		protein_coding	78.3999	60.0982	46.8694	5.32593	5.76713	5.70387	11.0358	3.46412	1.30922e-66	5.87507e-64	up	yes
Solyc05g015950.3	Solyc05g015950.3		Solyc05g015950.3.1	GO:0004345(glucose-6-phosphate dehydrogenase activity);GO:0006006(glucose metabolic process);GO:0006098(pentose-phosphate shunt);GO:0016614(oxidoreductase activity, acting on CH-OH group of donors);GO:0050661(NADP binding)	00030(Pentose phosphate pathway);00480(Glutathione metabolism);01100(Metabolic pathways);01110(Biosynthesis of secondary metabolites);01200(Carbon metabolism)	K00036	EC:1.1.1.363;EC:1.1.1.49	NA	Glucose-6-phosphate 1-dehydrogenase [Source:UniProtKB/TrEMBL;Acc:K4BYW1]	protein_coding	151.504	83.6015	105.782	11.2071	12.0416	11.5867	9.78565	3.29067	4.18438e-66	1.84419e-63	up	yes
Solyc12g005940.2	Solyc12g005940.2		Solyc12g005940.2.1	GO:0002238(response to molecule of fungal origin);GO:0009620(response to fungus);GO:0009651(response to salt stress);GO:0009693(ethylene biosynthetic process);GO:0009727(detection of ethylene stimulus);GO:0009735(response to cytokinin);GO:0009805(coumarin biosynthetic process);GO:0009815(1-aminocyclopropane-1-carboxylate oxidase activity);GO:0009835(fruit ripening);GO:0010030(positive regulation …	00270(Cysteine and methionine metabolism);01100(Metabolic pathways);01110(Biosynthesis of secondary metabolites)	K05933	EC:1.14.17.4	NA		protein_coding	245.5	183.41	261.952	30.8405	27.0728	30.6907	7.79717	2.96295	5.31244e-65	2.30029e-62	up	yes
Solyc02g086300.3	Solyc02g086300.3		Solyc02g086300.3.1	GO:0006541(glutamine metabolic process);GO:0016787(hydrolase activity);GO:0016811(hydrolase activity, acting on carbon-nitrogen (but not peptide) bonds, in linear amides)	NA	NA	NA	NA		protein_coding	14.8444	7.90637	10.2453	0.155402	0.20443	0.312874	49.0497	5.61617	3.02057e-64	1.28535e-61	up	yes
Solyc10g083230.1	Solyc10g083230.1		Solyc10g083230.1.1	GO:0005515(protein binding);GO:0016021(integral component of membrane)	NA	NA	NA	NA		protein_coding	54.374	41.5639	63.0304	5.27508	5.95115	4.7901	9.92539	3.31112	3.73656e-64	1.56309e-61	up	yes
Solyc03g093080.3	Solyc03g093080.3		Solyc03g093080.3.1	GO:0004553(hydrolase activity, hydrolyzing O-glycosyl compounds);GO:0005618(cell wall);GO:0005975(carbohydrate metabolic process);GO:0006073(cellular glucan metabolic process);GO:0010411(xyloglucan metabolic process);GO:0016762(xyloglucan:xyloglucosyl transferase activity);GO:0042546(cell wall biogenesis);GO:0048046(apoplast);GO:0071555(cell wall organization)	NA	K08235	EC:2.4.1.207	NA	Xyloglucan endotransglucosylase/hydrolase [Source:UniProtKB/TrEMBL;Acc:K4BII5]	protein_coding	13.4157	7.81786	12.2558	100.723	104.502	81.8728	0.116648	-3.09976	4.65101e-63	1.91319e-60	down	yes
Solyc04g007750.3	Solyc04g007750.3		Solyc04g007750.3.1	GO:0006952(defense response)	NA	NA	NA	NA		protein_coding	97.5589	143.286	58.7685	3.83487	4.17676	3.47063	26.0936	4.70562	1.0724e-62	4.33899e-60	up	yes
Solyc08g062970.1	Solyc08g062970.1		Solyc08g062970.1.1	GO:0005623(obsolete cell);GO:0009055(electron transfer activity);GO:0015035(protein-disulfide reductase activity);GO:0045454(cell redox homeostasis);GO:0097573(glutathione oxidoreductase activity)	NA	NA	NA	NA		protein_coding	13.4453	21.5626	25.1541	271.49	268.214	312.308	0.0706117	-3.82395	1.65697e-61	6.59606e-59	down	yes
Solyc01g010290.3	Solyc01g010290.3		Solyc01g010290.3.1	GO:0016021(integral component of membrane);GO:0022857(transmembrane transporter activity);GO:0071705(nitrogen compound transport)	NA	NA	NA	NA		protein_coding	40.2851	34.989	31.8828	127.304	131.471	126.568	0.278082	-1.84642	5.33642e-61	2.0906e-58	down	yes
Solyc01g104910.3	Solyc01g104910.3		Solyc01g104910.3.1	NA	NA	NA	NA	NA		protein_coding	23.7964	13.6965	24.8998	186.402	198.839	174.224	0.111522	-3.1646	7.32035e-61	2.82303e-58	down	yes
Solyc02g090450.3	Solyc02g090450.3		Solyc02g090450.3.1	GO:0004601(peroxidase activity);GO:0005576(extracellular region);GO:0006979(response to oxidative stress);GO:0020037(heme binding);GO:0042744(hydrogen peroxide catabolic process);GO:0046872(metal ion binding)	00940(Phenylpropanoid biosynthesis);01100(Metabolic pathways);01110(Biosynthesis of secondary metabolites)	K00430	EC:1.11.1.7	NA	Peroxidase [Source:UniProtKB/TrEMBL;Acc:K4BCJ4]	protein_coding	54.4603	29.6505	51.3595	3.65145	2.64243	3.32933	14.0774	3.81531	1.71605e-60	6.51596e-58	up	yes
Solyc09g005400.3	Solyc09g005400.3		Solyc09g005400.3.1	GO:0006952(defense response)	NA	NA	NA	NA		protein_coding	68.8474	78.3868	29.7658	1.13708	1.24902	1.7474	42.8208	5.42024	3.14236e-59	1.16838e-56	up	yes
Solyc09g097780.3	Solyc09g097780.3		Solyc09g097780.3.1	NA	NA	NA	NA	NA		protein_coding	107.453	87.6024	66.9434	10.5338	10.9891	11.2501	7.99433	2.99898	3.17173e-59	1.16838e-56	up	yes
Solyc02g080530.3	Solyc02g080530.3		Solyc02g080530.3.1	GO:0004601(peroxidase activity);GO:0005576(extracellular region);GO:0006979(response to oxidative stress);GO:0009505(plant-type cell wall);GO:0009506(plasmodesma);GO:0020037(heme binding);GO:0042744(hydrogen peroxide catabolic process);GO:0046872(metal ion binding)	00940(Phenylpropanoid biosynthesis);01100(Metabolic pathways);01110(Biosynthesis of secondary metabolites)	K00430	EC:1.11.1.7	NA	Peroxidase [Source:UniProtKB/TrEMBL;Acc:K4B9S4]	protein_coding	343.91	265.557	274.603	1002.62	1022.83	973.772	0.294766	-1.76236	8.97747e-59	3.25843e-56	down	yes
Solyc06g076040.3	Solyc06g076040.3		Solyc06g076040.3.1	GO:0004842(ubiquitin-protein transferase activity);GO:0005515(protein binding);GO:0005634(nucleus);GO:0005737(cytoplasm);GO:0007166(cell surface receptor signaling pathway);GO:0016567(protein ubiquitination)	NA	NA	NA	NA	RING-type E3 ubiquitin transferase [Source:UniProtKB/TrEMBL;Acc:K4C9W5]	protein_coding	8.98688	8.69756	9.30243	34.2354	35.9775	32.3391	0.263153	-1.92603	9.12304e-59	3.26327e-56	down	yes
Solyc06g061200.1	Solyc06g061200.1		Solyc06g061200.1.1	NA	NA	NA	NA	NA		protein_coding	1033.51	699.861	964.296	138.31	112.012	129.014	7.11154	2.83016	2.93562e-58	1.03506e-55	up	yes
Solyc03g080150.3	Solyc03g080150.3		Solyc03g080150.3.1	GO:0004601(peroxidase activity);GO:0005576(extracellular region);GO:0006979(response to oxidative stress);GO:0009505(plant-type cell wall);GO:0009506(plasmodesma);GO:0020037(heme binding);GO:0042744(hydrogen peroxide catabolic process);GO:0046872(metal ion binding)	00940(Phenylpropanoid biosynthesis);01100(Metabolic pathways);01110(Biosynthesis of secondary metabolites)	K00430	EC:1.11.1.7	NA	Peroxidase [Source:UniProtKB/TrEMBL;Acc:K4BHZ1]	protein_coding	57.5121	33.9983	44.8775	271.489	267.062	266.909	0.169329	-2.5621	4.38039e-58	1.52271e-55	down	yes
Solyc02g080200.3	Solyc02g080200.3		Solyc02g080200.3.1	GO:0004857(enzyme inhibitor activity);GO:0030599(pectinesterase activity);GO:0042545(cell wall modification)	NA	NA	NA	NA		protein_coding	459.542	503.285	582.418	88.7159	96.1354	84.7995	5.73054	2.51867	1.28989e-57	4.42165e-55	up	yes
Solyc11g006710.2	Solyc11g006710.2		Solyc11g006710.2.1	GO:0016020(membrane);GO:0016021(integral component of membrane);GO:0022857(transmembrane transporter activity);GO:0055085(transmembrane transport)	NA	NA	NA	NA		protein_coding	13.1608	10.8047	10.3781	1.1138	1.58455	1.40264	8.37448	3.066	5.87964e-57	1.98788e-54	up	yes
Solyc08g062210.3	Solyc08g062210.3		Solyc08g062210.3.1	GO:0003677(DNA binding);GO:0003700(DNA-binding transcription factor activity);GO:0006355(regulation of DNA-templated transcription);GO:0016602(CCAAT-binding factor complex)	NA	NA	NA	NA		protein_coding	15.9357	20.0742	11.3485	131.451	125.397	131.665	0.121897	-3.03627	7.12978e-57	2.37797e-54	down	yes
Solyc01g105290.3	Solyc01g105290.3		Solyc01g105290.3.1	NA	NA	NA	NA	NA		protein_coding	17.9074	17.6085	18.2437	61.2784	64.7086	61.9264	0.286087	-1.80547	2.59975e-55	8.55526e-53	down	yes
Solyc03g005530.1	Solyc03g005530.1		Solyc03g005530.1.1	GO:0005315(inorganic phosphate transmembrane transporter activity);GO:0006817(phosphate ion transport);GO:0016020(membrane);GO:0016021(integral component of membrane);GO:0022857(transmembrane transporter activity);GO:0050896(response to stimulus);GO:0055085(transmembrane transport)	NA	NA	NA	NA	Inorganic phosphate transporter [Source:UniProtKB/TrEMBL;Acc:O22549]	protein_coding	124.704	166.171	83.884	10.0416	11.157	9.8093	12.0859	3.59526	2.10065e-54	6.82187e-52	up	yes
Solyc03g113420.3	Solyc03g113420.3		Solyc03g113420.3.1	GO:0016020(membrane);GO:0022857(transmembrane transporter activity);GO:0055085(transmembrane transport)	NA	NA	NA	NA		protein_coding	0.78739	0.50856	0.436633	5.24435	5.25478	5.0332	0.111547	-3.16428	3.38641e-54	1.08546e-51	down	yes
Solyc02g069260.3	Solyc02g069260.3		Solyc02g069260.3.1	GO:0003676(nucleic acid binding);GO:0003723(RNA binding);GO:0005515(protein binding);GO:0005737(cytoplasm);GO:0031047(gene silencing by RNA);GO:0035194(post-transcriptional gene silencing by RNA);GO:0051607(defense response to virus)	NA	NA	NA	NA	AGO2A2 [Source:UniProtKB/TrEMBL;Acc:K4B7Q8]	protein_coding	23.2862	19.6272	21.0363	63.7556	65.6385	60.3909	0.336959	-1.56936	5.72035e-54	1.81005e-51	down	yes
Solyc03g116910.3	Solyc03g116910.3		Solyc03g116910.3.1	GO:0003824(catalytic activity);GO:0016491(oxidoreductase activity);GO:0016616(oxidoreductase activity, acting on the CH-OH group of donors, NAD or NADP as acceptor);GO:0016621(cinnamoyl-CoA reductase activity);GO:0050662(obsolete coenzyme binding)	00940(Phenylpropanoid biosynthesis);01100(Metabolic pathways);01110(Biosynthesis of secondary metabolites)	K09753	EC:1.2.1.44	NA	Cinnamoyl-CoA reductase [Source:UniProtKB/TrEMBL;Acc:Q4U1I4]	protein_coding	15.2341	6.84197	8.20562	101.264	111.596	101.356	0.096372	-3.37524	2.15427e-53	6.73031e-51	down	yes
Solyc11g069450.1	Solyc11g069450.1		Solyc11g069450.1.1	NA	NA	NA	NA	NA		protein_coding	82.8507	73.8542	72.6635	14.1273	12.3759	14.1734	5.63884	2.4954	4.11144e-53	1.26843e-50	up	yes
Solyc11g018530.2	Solyc11g018530.2		Solyc11g018530.2.1	GO:0016020(membrane);GO:0016021(integral component of membrane);GO:0030001(metal ion transport);GO:0046873(metal ion transmembrane transporter activity)	NA	NA	NA	NA		protein_coding	72.6548	91.0209	91.4274	9.55433	11.3814	12.0996	7.72211	2.949	4.61868e-53	1.40733e-50	up	yes
Solyc01g079880.3	Solyc01g079880.3		Solyc01g079880.3.1	NA	NA	NA	NA	NA		protein_coding	556.54	607.003	664.173	2429.77	2480.08	2390.25	0.250368	-1.99788	5.20892e-53	1.56782e-50	down	yes
Solyc09g097850.1	Solyc09g097850.1		Solyc09g097850.1.1	GO:0004869(cysteine-type endopeptidase inhibitor activity)	NA	NA	NA	NA	Cysteine proteinase inhibitor [Source:UniProtKB/TrEMBL;Acc:K4CWV7]	protein_coding	175.084	161.674	119.796	17.883	11.6074	15.0871	10.2418	3.35639	5.71346e-53	1.69896e-50	up	yes
Solyc10g078720.2	Solyc10g078720.2		Solyc10g078720.2.1	GO:0003677(DNA binding);GO:0003700(DNA-binding transcription factor activity);GO:0005634(nucleus)	NA	NA	NA	NA		protein_coding	14.2648	8.38958	12.548	0.847304	0.511616	0.620247	17.7864	4.1527	1.42676e-52	4.19214e-50	up	yes
Solyc01g067860.3	Solyc01g067860.3		Solyc01g067860.3.1	GO:0004601(peroxidase activity);GO:0006979(response to oxidative stress);GO:0020037(heme binding);GO:0042744(hydrogen peroxide catabolic process)	NA	NA	NA	NA		protein_coding	45.6961	40.0581	60.989	6.36625	6.11125	5.08882	8.35366	3.06241	1.61364e-52	4.68543e-50	up	yes
Solyc10g009150.3	Solyc10g009150.3		Solyc10g009150.3.1	NA	NA	NA	NA	NA		protein_coding	244.593	266.233	253.128	44.4733	37.3279	47.452	5.91052	2.56329	1.8641e-52	5.34974e-50	up	yes
Solyc03g005537.1	Solyc03g005537.1		Solyc03g005537.1.1	GO:0016021(integral component of membrane);GO:0022857(transmembrane transporter activity);GO:0055085(transmembrane transport)	NA	NA	NA	NA		protein_coding	115.313	160.954	81.6813	9.97305	10.4811	10.0204	11.7458	3.55408	1.99834e-52	5.66909e-50	up	yes
Solyc08g077910.3	Solyc08g077910.3		Solyc08g077910.3.1	GO:0005576(extracellular region)	NA	NA	NA	NA		protein_coding	115.545	45.9857	102.351	5.32379	5.08065	5.09335	17.0271	4.08976	2.86225e-52	8.02763e-50	up	yes
Solyc02g083980.3	Solyc02g083980.3		Solyc02g083980.3.1	GO:0004553(hydrolase activity, hydrolyzing O-glycosyl compounds);GO:0005975(carbohydrate metabolic process);GO:0008810(cellulase activity);GO:0016021(integral component of membrane);GO:0030245(cellulose catabolic process)	00500(Starch and sucrose metabolism);01100(Metabolic pathways)	K01179	EC:3.2.1.4	NA	Endoglucanase [Source:UniProtKB/TrEMBL;Acc:K4BAR6]	protein_coding	0.735908	0.490164	0.432709	5.00185	6.08341	4.87805	0.103912	-3.26656	3.35361e-52	9.30005e-50	down	yes
Solyc10g047170.2	Solyc10g047170.2		Solyc10g047170.2.1	GO:0005886(plasma membrane);GO:0008271(secondary active sulfate transmembrane transporter activity);GO:0008272(sulfate transport);GO:0015116(sulfate transmembrane transporter activity);GO:0015301(obsolete anion:anion antiporter activity);GO:0016020(membrane);GO:0016021(integral component of membrane);GO:0055085(transmembrane transport);GO:1902358(sulfate transmembrane transport)	NA	NA	NA	NA		protein_coding	80.578	52.8602	67.1731	12.6404	11.7456	11.1343	5.64779	2.49769	6.30821e-52	1.72992e-49	up	yes
Solyc02g080880.3	Solyc02g080880.3		Solyc02g080880.3.1	GO:0004190(aspartic-type endopeptidase activity);GO:0006508(proteolysis);GO:0006629(lipid metabolic process)	NA	NA	NA	NA		protein_coding	17.6856	18.917	20.145	82.3971	77.4929	88.6627	0.228312	-2.13092	7.8658e-52	2.13336e-49	down	yes
Solyc01g111880.3	Solyc01g111880.3		Solyc01g111880.3.1	GO:0004672(protein kinase activity);GO:0005524(ATP binding);GO:0006468(protein phosphorylation)	NA	NA	NA	NA		protein_coding	45.0145	41.328	30.1605	0.739316	1.25429	2.16026	28.0469	4.80977	1.38422e-51	3.71346e-49	up	yes
Solyc01g010080.3	Solyc01g010080.3		Solyc01g010080.3.1	GO:0005216(ion channel activity);GO:0005249(voltage-gated potassium channel activity);GO:0006811(ion transport);GO:0006813(potassium ion transport);GO:0016020(membrane);GO:0016021(integral component of membrane);GO:0055085(transmembrane transport)	NA	NA	NA	NA		protein_coding	86.2787	55.1262	79.0527	11.4898	12.3036	11.129	6.3128	2.65828	1.41569e-51	3.73512e-49	up	yes
Solyc03g114940.3	Solyc03g114940.3		Solyc03g114940.3.1	GO:0004497(monooxygenase activity);GO:0005506(iron ion binding);GO:0016020(membrane);GO:0016021(integral component of membrane);GO:0016705(oxidoreductase activity, acting on paired donors, with incorporation or reduction of molecular oxygen);GO:0016709(oxidoreductase activity, acting on paired donors, with incorporation or reduction of molecular oxygen, NAD(P)H as one donor, and incorporation of …	NA	NA	NA	NA	Cytochrome P450 78A5 [Source:Projected from Arabidopsis thaliana (AT1G13710) UniProtKB/Swiss-Prot;Acc:Q9LMX7]	protein_coding	2.38213	4.51791	2.03538	45.3024	46.3899	42.6177	0.0665283	-3.90989	1.42256e-51	3.73512e-49	down	yes
Solyc02g091500.1	Solyc02g091500.1		Solyc02g091500.1.1	GO:0005509(calcium ion binding)	04626(Plant-pathogen interaction)	NA	NA	NA		protein_coding	66.4617	54.0854	61.856	221.284	260.116	206.167	0.265288	-1.91437	1.59724e-51	4.14962e-49	down	yes
Solyc07g006280.3	Solyc07g006280.3		Solyc07g006280.3.1	GO:0005886(plasma membrane);GO:0009506(plasmodesma);GO:0009734(auxin-activated signaling pathway);GO:0016021(integral component of membrane)	NA	NA	NA	NA		protein_coding	101.968	73.971	92.039	327.357	345.341	305.913	0.273835	-1.86862	2.09856e-51	5.39528e-49	down	yes
Solyc01g108630.3	Solyc01g108630.3		Solyc01g108630.3.1	GO:0016491(oxidoreductase activity);GO:0020037(heme binding);GO:0051536(iron-sulfur cluster binding)	00910(Nitrogen metabolism);01100(Metabolic pathways)	K00366	EC:1.7.7.1	NA		protein_coding	13.9826	5.37309	15.7567	0.35297	0.255935	0.282615	39.3849	5.29957	6.82078e-51	1.7355e-48	up	yes
Solyc04g005480.1	Solyc04g005480.1		Solyc04g005480.1.1	GO:0009408(response to heat);GO:0010115(regulation of abscisic acid biosynthetic process)	NA	NA	NA	NA		protein_coding	38.1265	31.1266	36.6137	136.907	129.172	130.084	0.26723	-1.90385	7.46751e-51	1.88067e-48	down	yes
Solyc12g008530.2	Solyc12g008530.2		Solyc12g008530.2.1	GO:0005618(cell wall);GO:0005737(cytoplasm);GO:0030599(pectinesterase activity);GO:0042545(cell wall modification);GO:0045330(aspartyl esterase activity);GO:0045490(pectin catabolic process)	00040(Pentose and glucuronate interconversions);01100(Metabolic pathways)	K01051	EC:3.1.1.11	NA	Pectinesterase [Source:UniProtKB/TrEMBL;Acc:K4DBU1]	protein_coding	61.7093	67.7249	62.0401	14.6766	14.3854	13.991	4.4474	2.15296	2.25475e-50	5.62115e-48	up	yes
Solyc08g006730.1	Solyc08g006730.1		Solyc08g006730.1.1	GO:0006591(ornithine metabolic process);GO:0008080(N-acetyltransferase activity);GO:0050366(tyramine N-feruloyltransferase activity)	NA	K22246	EC:2.3.1.110	NA		protein_coding	359.718	350.681	348.05	95.1257	91.6649	95.7121	3.74669	1.90561	2.29648e-50	5.66795e-48	up	yes
Solyc02g071020.3	Solyc02g071020.3		Solyc02g071020.3.1	NA	NA	NA	NA	NA		protein_coding	0.899236	0.98254	0.801876	9.69009	9.10305	11.7599	0.087836	-3.50904	4.19659e-50	1.02551e-47	down	yes
Solyc07g019460.3	Solyc07g019460.3		Solyc07g019460.3.1	GO:0003958(NADPH-hemoprotein reductase activity);GO:0005789(endoplasmic reticulum membrane);GO:0005829(cytosol);GO:0010181(FMN binding);GO:0016021(integral component of membrane);GO:0016491(oxidoreductase activity);GO:0050660(flavin adenine dinucleotide binding);GO:0050661(NADP binding)	NA	K00327	EC:1.6.2.4	NA	NADPH--cytochrome P450 reductase [Source:UniProtKB/TrEMBL;Acc:K4CCQ8]	protein_coding	94.1616	89.4527	92.3344	254.661	261.764	251.311	0.359431	-1.47621	6.28683e-50	1.52123e-47	down	yes
Solyc12g088000.2	Solyc12g088000.2		Solyc12g088000.2.1	GO:0003824(catalytic activity);GO:0006520(cellular amino acid metabolic process);GO:0008483(transaminase activity);GO:0009058(biosynthetic process);GO:0030170(pyridoxal phosphate binding)	00130(Ubiquinone and other terpenoid-quinone biosynthesis);00270(Cysteine and methionine metabolism);00350(Tyrosine metabolism);00360(Phenylalanine metabolism);00400(Phenylalanine, tyrosine and tryptophan biosynthesis);00950(Isoquinoline alkaloid biosynthesis);00960(Tropane, piperidine and pyridine alkaloid biosynthesis);01100(Metabolic pathways);01110(Biosynthesis of secondary metabolites)	K00815	EC:2.6.1.5	NA		protein_coding	48.5271	50.1936	56.5611	10.3129	10.7334	10.4429	4.93127	2.30196	4.14843e-49	9.94052e-47	up	yes
Solyc09g091000.3	Solyc09g091000.3		Solyc09g091000.3.1	GO:0004864(protein phosphatase inhibitor activity);GO:0005634(nucleus);GO:0005737(cytoplasm);GO:0006952(defense response);GO:0009607(response to biotic stimulus);GO:0009738(abscisic acid-activated signaling pathway);GO:0010427(abscisic acid binding);GO:0038023(signaling receptor activity);GO:0080163(regulation of protein serine/threonine phosphatase activity)	NA	NA	NA	NA		protein_coding	119.029	135.612	109.487	20.4642	18.6232	21.789	5.98143	2.58049	1.13331e-48	2.68955e-46	up	yes
Solyc07g043200.2	Solyc07g043200.2		Solyc07g043200.2.1	GO:0005385(zinc ion transmembrane transporter activity);GO:0005886(plasma membrane);GO:0016020(membrane);GO:0016021(integral component of membrane);GO:0030001(metal ion transport);GO:0046873(metal ion transmembrane transporter activity);GO:0055085(transmembrane transport);GO:0071577(zinc ion transmembrane transport)	NA	NA	NA	NA		protein_coding	18.3247	16.9525	17.5064	3.03068	3.71144	3.00245	5.41672	2.43742	2.15765e-48	5.07171e-46	up	yes
Solyc10g077130.1	Solyc10g077130.1		Solyc10g077130.1.1	GO:0005516(calmodulin binding);GO:0005634(nucleus)	NA	NA	NA	NA		protein_coding	65.6029	66.9678	49.039	256.184	253.414	260.555	0.23581	-2.0843	7.4437e-48	1.72357e-45	down	yes
Solyc10g085590.1	Solyc10g085590.1		Solyc10g085590.1.1	GO:0015031(protein transport);GO:0036211(protein modification process)	04144(Endocytosis)	NA	NA	NA		protein_coding	21.0819	18.364	20.2514	61.9505	64.1794	61.8561	0.317563	-1.65489	7.47223e-48	1.72357e-45	down	yes
Solyc08g078510.3	Solyc08g078510.3		Solyc08g078510.3.1	NA	NA	NA	NA	NA		protein_coding	68.6465	47.5427	61.6621	229.512	228.229	229.374	0.258838	-1.94988	3.07019e-47	7.01624e-45	down	yes
Solyc07g064620.2	Solyc07g064620.2		Solyc07g064620.2.1	GO:0003723(RNA binding);GO:0003743(translation initiation factor activity);GO:0006413(translational initiation)	03013(RNA transport)	NA	NA	NA		protein_coding	367.146	291.01	359.819	1178.03	1108.54	1154.77	0.295807	-1.75727	5.91541e-47	1.33943e-44	down	yes
Solyc03g031530.3	Solyc03g031530.3		Solyc03g031530.3.1	GO:0016021(integral component of membrane);GO:0016567(protein ubiquitination);GO:0031464(Cul4A-RING E3 ubiquitin ligase complex)	NA	NA	NA	NA		protein_coding	12.7894	15.8885	16.5309	1.55235	1.29763	1.6853	9.96826	3.31734	7.41517e-47	1.66376e-44	up	yes
Solyc04g072000.3	Solyc04g072000.3		Solyc04g072000.3.1	GO:0004568(chitinase activity);GO:0005975(carbohydrate metabolic process);GO:0006032(chitin catabolic process);GO:0008061(chitin binding);GO:0016998(cell wall macromolecule catabolic process)	00520(Amino sugar and nucleotide sugar metabolism);01100(Metabolic pathways)	K01183	EC:3.2.1.14	NA		protein_coding	442.376	630.037	567.192	84.4896	91.685	84.9128	6.27991	2.65074	1.06046e-46	2.35796e-44	up	yes
Solyc01g065980.3	Solyc01g065980.3		Solyc01g065980.3.1	GO:0003677(DNA binding);GO:0003700(DNA-binding transcription factor activity);GO:0005634(nucleus);GO:0006355(regulation of DNA-templated transcription);GO:0006952(defense response);GO:0009873(ethylene-activated signaling pathway)	NA	NA	NA	NA		protein_coding	74.8543	111.004	85.6357	512.383	503.719	523.592	0.17633	-2.50365	1.10786e-46	2.44136e-44	down	yes
Solyc08g076320.3	Solyc08g076320.3		Solyc08g076320.3.1	GO:0005794(Golgi apparatus);GO:0005802(trans-Golgi network);GO:0005886(plasma membrane);GO:0009833(plant-type primary cell wall biogenesis);GO:0016020(membrane);GO:0016021(integral component of membrane);GO:0016760(cellulose synthase (UDP-forming) activity);GO:0030244(cellulose biosynthetic process);GO:0051753(mannan synthase activity);GO:0071555(cell wall organization)	NA	NA	NA	NA		protein_coding	15.4292	10.595	14.1582	54.8043	58.0287	49.1773	0.248024	-2.01145	1.51397e-46	3.30676e-44	down	yes
Solyc08g065610.3	Solyc08g065610.3		Solyc08g065610.3.1	GO:0004197(cysteine-type endopeptidase activity);GO:0005773(vacuole);GO:0006508(proteolysis);GO:0006624(vacuolar protein processing);GO:0008233(peptidase activity);GO:0051603(proteolysis involved in protein catabolic process)	NA	NA	NA	NA		protein_coding	27.2607	16.5285	39.7641	312.718	358.685	278.09	0.0879979	-3.50639	2.18711e-46	4.7351e-44	down	yes
Solyc12g005880.2	Solyc12g005880.2		Solyc12g005880.2.1	GO:0000139(Golgi membrane);GO:0005783(endoplasmic reticulum);GO:0005794(Golgi apparatus);GO:0006486(protein glycosylation);GO:0008378(galactosyltransferase activity);GO:0016020(membrane);GO:0016021(integral component of membrane);GO:0016758(hexosyltransferase activity)	NA	NA	NA	NA	Hexosyltransferase [Source:UniProtKB/TrEMBL;Acc:K4DBC6]	protein_coding	0.699095	0.51459	0.453513	4.09141	4.03381	4.4285	0.132805	-2.91262	2.35169e-46	5.04715e-44	down	yes
Solyc10g081040.1	Solyc10g081040.1		Solyc10g081040.1.1	NA	NA	NA	NA	NA		protein_coding	52.8022	43.7189	34.7251	186.286	188.565	201.873	0.227572	-2.13561	7.48137e-46	1.59179e-43	down	yes
Solyc07g053740.1	Solyc07g053740.1		Solyc07g053740.1.1	GO:0003677(DNA binding);GO:0003700(DNA-binding transcription factor activity);GO:0005634(nucleus);GO:0006351(DNA-templated transcription);GO:0006355(regulation of DNA-templated transcription)	NA	NA	NA	ERF		protein_coding	197.742	202.201	217.433	673.566	683.023	729.049	0.296013	-1.75627	3.87507e-45	8.17441e-43	down	yes
Solyc12g096240.2	Solyc12g096240.2		Solyc12g096240.2.1	GO:0003824(catalytic activity);GO:0006520(cellular amino acid metabolic process);GO:0008483(transaminase activity);GO:0009058(biosynthetic process);GO:0030170(pyridoxal phosphate binding)	NA	NA	NA	NA		protein_coding	15.33	11.8327	14.7673	1.58183	1.50272	1.66412	8.82982	3.14238	4.78005e-45	9.998e-43	up	yes
Solyc04g080540.2	Solyc04g080540.2		Solyc04g080540.2.1	GO:0009061(anaerobic respiration)	NA	NA	NA	NA		protein_coding	768.333	650.889	860.845	167.653	173.614	174.901	4.4173	2.14316	2.47608e-44	5.13548e-42	up	yes
Solyc12g009050.2	Solyc12g009050.2		Solyc12g009050.2.1	NA	NA	NA	NA	NA		nontranslating_CDS	2.45996	2.34986	1.30424	16.5655	18.0785	14.7915	0.123678	-3.01534	6.42949e-44	1.32239e-41	down	yes
Solyc01g103590.3	Solyc01g103590.3		Solyc01g103590.3.1	NA	NA	NA	NA	NA		protein_coding	243.934	224.141	253.364	69.4556	67.1339	63.7553	3.60098	1.84839	1.39108e-43	2.83747e-41	up	yes
Solyc02g077430.3	Solyc02g077430.3		Solyc02g077430.3.1	GO:0006629(lipid metabolic process);GO:0008970(phospholipase A1 activity)	NA	NA	NA	NA		protein_coding	13.1358	16.1639	15.3813	1.20276	1.49533	1.70438	10.1491	3.34327	1.81219e-43	3.66612e-41	up	yes
Solyc05g009590.3	Solyc05g009590.3		Solyc05g009590.3.1	GO:0009705(plant-type vacuole membrane);GO:0015743(malate transport);GO:0016021(integral component of membrane)	NA	NA	NA	NA		protein_coding	4.83127	3.47919	4.82878	22.4847	20.1212	21.275	0.205683	-2.2815	2.36534e-43	4.74626e-41	down	yes
Solyc03g080020.3	Solyc03g080020.3		Solyc03g080020.3.1	NA	NA	NA	NA	NA		protein_coding	3.02837	3.4015	2.64353	14.4717	15.0757	13.5526	0.21052	-2.24797	2.79021e-43	5.55364e-41	down	yes
Solyc10g084120.2	Solyc10g084120.2		Solyc10g084120.2.1	GO:0005773(vacuole);GO:0005886(plasma membrane);GO:0006833(water transport);GO:0009414(response to water deprivation);GO:0009506(plasmodesma);GO:0015250(water channel activity);GO:0015267(channel activity);GO:0016020(membrane);GO:0016021(integral component of membrane);GO:0055085(transmembrane transport)	NA	NA	NA	NA	Plasmamembrane intrinsic protein 25 [Source:UniProtKB/TrEMBL;Acc:K4D3J8]	protein_coding	3996.71	3470.09	3664.18	1258.07	1251.47	1224.7	2.98079	1.5757	4.82924e-43	9.53525e-41	up	yes
Solyc01g107290.3	Solyc01g107290.3		Solyc01g107290.3.1	NA	NA	NA	NA	NA	Probable E3 ubiquitin-protein ligase RHY1A [Source:Projected from Arabidopsis thaliana (AT1G49850) UniProtKB/Swiss-Prot;Acc:Q852U6]	protein_coding	14.7234	13.1098	10.3676	47.9256	49.1682	47.9431	0.263386	-1.92475	6.58967e-43	1.29079e-40	down	yes
Solyc03g093270.3	Solyc03g093270.3		Solyc03g093270.3.1	GO:0016491(oxidoreductase activity)	NA	NA	NA	NA		protein_coding	9.86991	6.76958	7.20149	0.760507	0.760415	0.980343	9.53157	3.25271	7.03138e-43	1.36647e-40	up	yes
Solyc04g080960.3	Solyc04g080960.3		Solyc04g080960.3.1	GO:0006508(proteolysis);GO:0008233(peptidase activity);GO:0008234(cysteine-type peptidase activity);GO:0016787(hydrolase activity)	NA	NA	NA	NA		protein_coding	463.908	416.47	450.502	1139.86	1147.36	1140.57	0.388263	-1.3649	1.25688e-42	2.42352e-40	down	yes
Solyc01g059880.3	Solyc01g059880.3		Solyc01g059880.3.1	GO:0003824(catalytic activity);GO:0046912(acyltransferase activity, acyl groups converted into alkyl on transfer)	00020(Citrate cycle (TCA cycle));01100(Metabolic pathways);01110(Biosynthesis of secondary metabolites)	K01648	EC:2.3.3.8	NA		protein_coding	27.8518	23.7741	27.1889	74.168	74.6426	72.7779	0.355681	-1.49134	1.30246e-42	2.49193e-40	down	yes
Solyc11g007200.2	Solyc11g007200.2		Solyc11g007200.2.1	GO:0006878(cellular copper ion homeostasis);GO:0009507(chloroplast);GO:0009651(response to salt stress);GO:0019904(protein domain specific binding);GO:0030001(metal ion transport);GO:0046686(response to cadmium ion);GO:0046872(metal ion binding);GO:0048046(apoplast)	NA	NA	NA	NA	Copper transport protein CCH [Source:Projected from Arabidopsis thaliana (AT3G56240) UniProtKB/Swiss-Prot;Acc:O82089]	protein_coding	523.065	338.053	487.314	91.6917	86.0539	77.7948	5.27679	2.39966	1.47276e-42	2.79609e-40	up	yes
Solyc11g012700.2	Solyc11g012700.2		Solyc11g012700.2.1	GO:0016021(integral component of membrane);GO:0035673(oligopeptide transmembrane transporter activity);GO:0055085(transmembrane transport)	NA	NA	NA	NA	oligopeptide transporter [Source:Projected from Arabidopsis thaliana (AT4G16370) TAIR;Acc:AT4G16370]	protein_coding	17.2285	16.6172	17.2127	46.4552	51.9882	45.4203	0.354908	-1.49448	1.74804e-42	3.29339e-40	down	yes
Solyc02g078650.3	Solyc02g078650.3		Solyc02g078650.3.1	GO:0004097(catechol oxidase activity);GO:0016491(oxidoreductase activity);GO:0046148(pigment biosynthetic process)	NA	NA	NA	NA		protein_coding	100.181	93.0692	135.357	13.939	19.3741	13.4754	7.02326	2.81214	1.76471e-42	3.29961e-40	up	yes
Solyc03g005210.3	Solyc03g005210.3		Solyc03g005210.3.1	NA	NA	NA	NA	NA		protein_coding	3.12778	1.79422	3.40178	25.6793	23.6618	25.6194	0.111042	-3.17082	2.7764e-42	5.15221e-40	down	yes
Solyc05g055290.3	Solyc05g055290.3		Solyc05g055290.3.1	NA	NA	NA	NA	NA		protein_coding	18.787	13.5313	16.1458	3.19884	3.22532	2.78664	5.26167	2.39552	3.78436e-42	6.97028e-40	up	yes
Solyc06g069070.1	Solyc06g069070.1		Solyc06g069070.1.1	GO:0006869(lipid transport)	NA	NA	NA	NA		protein_coding	49.2383	55.9929	47.4668	4.43319	5.54239	5.97506	9.57317	3.259	5.00332e-42	9.14719e-40	up	yes
Solyc04g014320.1	Solyc04g014320.1		Solyc04g014320.1.1	NA	NA	NA	NA	NA		protein_coding	9.60211	4.37859	9.32469	101.268	76.3165	86.1112	0.0883798	-3.50014	1.52719e-41	2.77151e-39	down	yes
Solyc08g006750.3	Solyc08g006750.3		Solyc08g006750.3.1	GO:0003824(catalytic activity);GO:0016830(carbon-carbon lyase activity);GO:0016831(carboxy-lyase activity);GO:0019752(carboxylic acid metabolic process);GO:0030170(pyridoxal phosphate binding)	NA	NA	NA	NA		protein_coding	71.2953	52.0891	66.1271	13.8772	13.3118	14.6872	4.52552	2.17808	2.34633e-41	4.22699e-39	up	yes
Solyc10g079660.2	Solyc10g079660.2		Solyc10g079660.2.1	GO:0003700(DNA-binding transcription factor activity);GO:0006357(regulation of transcription by RNA polymerase II);GO:0046983(protein dimerization activity)	NA	NA	NA	NA		protein_coding	11.9837	11.244	6.30748	0.627245	0.425818	0.768246	16.2165	4.01939	5.11119e-41	9.14125e-39	up	yes
Solyc12g087790.1	Solyc12g087790.1		Solyc12g087790.1.1	NA	NA	NA	NA	NA		protein_coding	99.0396	62.0537	73.8974	353.522	338.915	355.689	0.224201	-2.15714	9.97573e-41	1.7713e-38	down	yes
Solyc01g106920.3	Solyc01g106920.3		Solyc01g106920.3.1	GO:0016020(membrane);GO:0022857(transmembrane transporter activity);GO:0055085(transmembrane transport)	NA	NA	NA	NA		protein_coding	1.26677	0.838936	0.610934	7.44638	8.25323	8.67131	0.11147	-3.16527	2.05207e-40	3.61765e-38	down	yes
Solyc02g077420.3	Solyc02g077420.3		Solyc02g077420.3.1	GO:0006629(lipid metabolic process);GO:0008970(phospholipase A1 activity)	NA	NA	NA	NA		protein_coding	16.9071	28.2906	26.866	2.34416	2.50884	1.85081	10.7497	3.42622	3.27124e-40	5.72606e-38	up	yes
Solyc06g082010.3	Solyc06g082010.3		Solyc06g082010.3.1	GO:0005515(protein binding);GO:0046872(metal ion binding)	NA	NA	NA	NA		protein_coding	27.5681	25.6406	22.1763	68.8662	75.0813	66.01	0.359049	-1.47775	5.82832e-40	1.01302e-37	down	yes
Solyc09g098070.3	Solyc09g098070.3		Solyc09g098070.3.1	GO:0005886(plasma membrane);GO:0006952(defense response);GO:0006955(immune response);GO:0009626(plant-type hypersensitive response);GO:0012501(programmed cell death);GO:2000031(regulation of salicylic acid mediated signaling pathway)	NA	NA	NA	NA		protein_coding	30.1313	25.4531	24.7422	69.1145	75.387	67.3091	0.379238	-1.39882	8.4197e-40	1.45319e-37	down	yes
Solyc11g062120.2	Solyc11g062120.2		Solyc11g062120.2.1	NA	NA	NA	NA	NA		nontranslating_CDS	7.11779	7.06031	6.98952	20.8356	21.3177	21.8951	0.330494	-1.5973	9.73719e-40	1.66891e-37	down	yes
Solyc11g013150.1	Solyc11g013150.1		Solyc11g013150.1.1	GO:0003700(DNA-binding transcription factor activity);GO:0005634(nucleus);GO:0043565(sequence-specific DNA binding)	NA	NA	NA	GRAS	Scarecrow-like protein 26 [Source:Projected from Arabidopsis thaliana (AT4G08250) UniProtKB/Swiss-Prot;Acc:Q9SUF5]	protein_coding	9.89599	10.4156	12.6754	47.0348	44.6918	45.0484	0.241177	-2.05183	2.31499e-39	3.94044e-37	down	yes
Solyc10g018200.2	Solyc10g018200.2		Solyc10g018200.2.1	NA	NA	NA	NA	NA		protein_coding	34.1164	29.0698	22.7027	4.99866	4.4452	5.35502	5.80374	2.53698	2.37845e-39	4.02072e-37	up	yes
Solyc03g033540.3	Solyc03g033540.3		Solyc03g033540.3.1	GO:0000166(nucleotide binding);GO:0004672(protein kinase activity);GO:0004683(calmodulin-dependent protein kinase activity);GO:0005509(calcium ion binding);GO:0005516(calmodulin binding);GO:0005524(ATP binding);GO:0005634(nucleus);GO:0005737(cytoplasm);GO:0006468(protein phosphorylation);GO:0009738(abscisic acid-activated signaling pathway);GO:0009931(calcium-dependent protein serine/threonine ki…	04626(Plant-pathogen interaction)	K13412	EC:2.7.11.1	NA	Calcium-dependent protein kinase [Source:UniProtKB/TrEMBL;Acc:C6KGT3]	protein_coding	50.7351	42.6887	41.1538	127.71	119.46	128.491	0.358242	-1.48099	2.73609e-39	4.59384e-37	down	yes
Solyc11g066390.2	Solyc11g066390.2		Solyc11g066390.2.1	GO:0004601(peroxidase activity);GO:0004784(superoxide dismutase activity);GO:0005507(copper ion binding);GO:0005615(extracellular space);GO:0005737(cytoplasm);GO:0006801(superoxide metabolic process);GO:0008270(zinc ion binding);GO:0009507(chloroplast);GO:0009536(plastid);GO:0016209(antioxidant activity);GO:0016491(oxidoreductase activity);GO:0016532(superoxide dismutase copper chaperone activity…	04146(Peroxisome)	K04565	EC:1.15.1.1	NA	Superoxide dismutase [Cu-Zn] [Source:UniProtKB/TrEMBL;Acc:Q7XAV2]	protein_coding	13.6475	17.5094	16.8514	69.7891	65.7782	62.9912	0.241784	-2.04821	2.75677e-39	4.59728e-37	down	yes
Solyc07g045540.3	Solyc07g045540.3		Solyc07g045540.3.1	GO:0004345(glucose-6-phosphate dehydrogenase activity);GO:0006006(glucose metabolic process);GO:0016614(oxidoreductase activity, acting on CH-OH group of donors);GO:0050661(NADP binding)	NA	NA	NA	NA		protein_coding	20.7104	14.4942	10.5243	1.72693	1.5816	1.55905	9.39462	3.23183	3.61788e-39	5.99282e-37	up	yes
Solyc08g014000.3	LOX1.1	543994	Solyc08g014000.3.1	GO:0005515(protein binding);GO:0005737(cytoplasm);GO:0006629(lipid metabolic process);GO:0006631(fatty acid metabolic process);GO:0006633(fatty acid biosynthetic process);GO:0016491(oxidoreductase activity);GO:0016702(oxidoreductase activity, acting on single donors with incorporation of molecular oxygen, incorporation of two atoms of oxygen);GO:0031408(oxylipin biosynthetic process);GO:0034440(l…	00591(Linoleic acid metabolism)	K15718	EC:1.13.11.58	NA	Linoleate 9S-lipoxygenase A [Source:UniProtKB/Swiss-Prot;Acc:P38415]	protein_coding	10.7872	19.8462	23.1133	1.01119	1.07922	1.4296	15.2689	3.93252	3.71458e-39	6.11198e-37	up	yes
Solyc12g096770.1	Solyc12g096770.1		Solyc12g096770.1.1	GO:0016747(acyltransferase activity, transferring groups other than amino-acyl groups)	NA	NA	NA	NA		protein_coding	16.3511	24.0067	19.0248	1.87245	1.91664	2.45651	9.50791	3.24913	5.66282e-39	9.25589e-37	up	yes
Solyc03g082660.3	Solyc03g082660.3		Solyc03g082660.3.1	GO:0015098(molybdate ion transmembrane transporter activity);GO:0015689(molybdate ion transport);GO:0016021(integral component of membrane)	NA	NA	NA	NA		protein_coding	48.3618	45.4157	48.4197	116.195	121.345	114.394	0.404045	-1.30741	3.14692e-38	5.10982e-36	down	yes
Solyc03g119930.1	Solyc03g119930.1		Solyc03g119930.1.1	GO:0015098(molybdate ion transmembrane transporter activity);GO:0015689(molybdate ion transport);GO:0016021(integral component of membrane)	NA	NA	NA	NA	MOT2 [Source:Projected from Arabidopsis thaliana (AT1G80310) UniProtKB/TrEMBL;Acc:A0A178WGR3]	protein_coding	14.6368	9.69021	10.4053	1.48076	1.27512	0.967747	9.32753	3.2215	7.62225e-38	1.22957e-35	up	yes
Solyc08g008420.3	Solyc08g008420.3		Solyc08g008420.3.1	GO:0005743(mitochondrial inner membrane);GO:0006850(mitochondrial pyruvate transmembrane transport);GO:0031305(integral component of mitochondrial inner membrane);GO:0050833(pyruvate transmembrane transporter activity)	NA	NA	NA	NA	Mitochondrial pyruvate carrier [Source:UniProtKB/TrEMBL;Acc:K4CIX6]	protein_coding	8.10449	8.40206	7.47933	27.5993	24.9033	28.1595	0.297362	-1.74971	1.20104e-37	1.92486e-35	down	yes
Solyc01g060260.3	Solyc01g060260.3		Solyc01g060260.3.1	NA	NA	NA	NA	NA		protein_coding	2.74213	1.82652	2.03153	12.9002	13.1355	12.5169	0.171199	-2.54625	2.81885e-37	4.48852e-35	down	yes
Solyc01g108710.3	Solyc01g108710.3		Solyc01g108710.3.1	GO:0016021(integral component of membrane)	NA	NA	NA	NA		protein_coding	43.578	33.9425	56.7865	1.79186	3.09917	3.64936	15.7261	3.97509	5.00819e-37	7.92353e-35	up	yes
Solyc02g089610.2	Solyc02g089610.2		Solyc02g089610.2.1	GO:0004014(adenosylmethionine decarboxylase activity);GO:0005829(cytosol);GO:0006557(obsolete S-adenosylmethioninamine biosynthetic process);GO:0006596(polyamine biosynthetic process);GO:0006597(spermine biosynthetic process);GO:0008295(spermidine biosynthetic process);GO:0016829(lyase activity);GO:0016831(carboxy-lyase activity)	00270(Cysteine and methionine metabolism);00330(Arginine and proline metabolism);01100(Metabolic pathways)	K01611	EC:4.1.1.50	NA	S-adenosylmethionine decarboxylase proenzyme [Source:UniProtKB/TrEMBL;Acc:K4BCB2]	protein_coding	36.2906	37.6329	25.9223	128.947	125.036	120.719	0.266468	-1.90797	1.33687e-36	2.10161e-34	down	yes
Solyc01g005230.3	Solyc01g005230.3		Solyc01g005230.3.1	GO:0008168(methyltransferase activity)	NA	NA	NA	NA		protein_coding	26.3395	21.103	22.2777	3.65532	4.34914	4.6993	5.48815	2.45632	1.41504e-36	2.21041e-34	up	yes
Solyc04g081230.3	Solyc04g081230.3		Solyc04g081230.3.1	NA	NA	NA	NA	NA		protein_coding	42.6238	33.8549	36.7591	11.3658	10.5976	10.4701	3.49139	1.8038	1.62185e-36	2.51753e-34	up	yes
Solyc04g073990.3	Solyc04g073990.3		Solyc04g073990.3.1	GO:0004601(peroxidase activity);GO:0005507(copper ion binding);GO:0005509(calcium ion binding);GO:0005524(ATP binding);GO:0005544(calcium-dependent phospholipid binding);GO:0005618(cell wall);GO:0005737(cytoplasm);GO:0005739(mitochondrion);GO:0005774(vacuolar membrane);GO:0005829(cytosol);GO:0005886(plasma membrane);GO:0006950(response to stress);GO:0006970(response to osmotic stress);GO:0008270(…	NA	NA	NA	NA	Annexin [Source:UniProtKB/TrEMBL;Acc:O81536]	protein_coding	271.606	285.237	308.542	84.7034	87.3733	80.5639	3.42536	1.77626	2.54978e-36	3.93319e-34	up	yes
Solyc03g122340.3	Solyc03g122340.3		Solyc03g122340.3.1	GO:0005515(protein binding);GO:0006629(lipid metabolic process);GO:0006631(fatty acid metabolic process);GO:0006633(fatty acid biosynthetic process);GO:0016491(oxidoreductase activity);GO:0016702(oxidoreductase activity, acting on single donors with incorporation of molecular oxygen, incorporation of two atoms of oxygen);GO:0031408(oxylipin biosynthetic process);GO:0046872(metal ion binding);GO:0…	00591(Linoleic acid metabolism);00592(alpha-Linolenic acid metabolism);01100(Metabolic pathways);01110(Biosynthesis of secondary metabolites)	K00454	EC:1.13.11.12	NA	Lipoxygenase [Source:UniProtKB/TrEMBL;Acc:K4BN32]	protein_coding	3.88638	2.47569	1.20977	29.2329	27.7248	26.124	0.0911373	-3.45581	2.61749e-36	4.01256e-34	down	yes
Solyc12g006640.2	Solyc12g006640.2		Solyc12g006640.2.1	NA	NA	NA	NA	NA		protein_coding	21.665	13.7401	18.7255	3.16261	2.93024	2.04304	6.65331	2.73407	3.43985e-36	5.24067e-34	up	yes
Solyc11g040150.2	Solyc11g040150.2		Solyc11g040150.2.1	GO:0016021(integral component of membrane);GO:0016746(acyltransferase activity)	00531(Glycosaminoglycan degradation);01100(Metabolic pathways)	K10532	EC:2.3.1.78	NA		protein_coding	89.9777	78.8703	58.8943	16.9654	18.7166	17.2941	4.29896	2.10399	3.76298e-36	5.6978e-34	up	yes
Solyc07g043590.3	Solyc07g043590.3		Solyc07g043590.3.1	GO:0005777(peroxisome);GO:0006598(polyamine catabolic process);GO:0016491(oxidoreductase activity);GO:0046592(polyamine oxidase activity)	00330(Arginine and proline metabolism);00410(beta-Alanine metabolism);00770(Pantothenate and CoA biosynthesis);01100(Metabolic pathways)	K17839	EC:1.5.3.17	NA		protein_coding	12.4886	11.9879	9.68259	34.5342	35.1493	34.5238	0.3278	-1.60911	5.60386e-36	8.43347e-34	down	yes
Solyc02g092750.3	Solyc02g092750.3		Solyc02g092750.3.1	GO:0004722(protein serine/threonine phosphatase activity);GO:0016791(phosphatase activity);GO:0043169(cation binding);GO:0046872(metal ion binding)	NA	K01102	EC:3.1.3.43	NA		protein_coding	20.1693	16.0028	16.5567	48.5391	52.4575	44.9343	0.361327	-1.46862	1.42738e-35	2.13509e-33	down	yes
Solyc03g005760.1	Solyc03g005760.1		Solyc03g005760.1.1	GO:0009416(response to light stimulus);GO:0009507(chloroplast);GO:0009522(photosystem I);GO:0009523(photosystem II);GO:0009535(chloroplast thylakoid membrane);GO:0009536(plastid);GO:0009579(thylakoid);GO:0009765(photosynthesis, light harvesting);GO:0009768(photosynthesis, light harvesting in photosystem I);GO:0009941(chloroplast envelope);GO:0010287(plastoglobule);GO:0015979(photosynthesis);GO:00…	00196(Photosynthesis - antenna proteins);01100(Metabolic pathways)	NA	NA	NA	Chlorophyll a-b binding protein, chloroplastic [Source:UniProtKB/TrEMBL;Acc:K4BE00]	protein_coding	155.893	115.046	100.804	420.439	419.96	445.195	0.28916	-1.79006	1.99672e-35	2.96874e-33	down	yes
Solyc06g076800.3	Solyc06g076800.3		Solyc06g076800.3.1	GO:0004497(monooxygenase activity);GO:0005506(iron ion binding);GO:0016021(integral component of membrane);GO:0016705(oxidoreductase activity, acting on paired donors, with incorporation or reduction of molecular oxygen);GO:0020037(heme binding)	00071(Fatty acid degradation);00073(Cutin, suberine and wax biosynthesis)	K15401	EC:1.14.14.80	NA	Cytochrome P450 86A1 [Source:Projected from Arabidopsis thaliana (AT5G58860) UniProtKB/Swiss-Prot;Acc:P48422]	protein_coding	2.4626	1.39426	1.39222	9.82376	10.5414	10.2639	0.171376	-2.54476	2.19907e-35	3.25002e-33	down	yes
Solyc03g098030.3	Solyc03g098030.3		Solyc03g098030.3.1	GO:0003824(catalytic activity);GO:0004439(phosphatidylinositol-4,5-bisphosphate 5-phosphatase activity);GO:0004445(inositol-polyphosphate 5-phosphatase activity);GO:0016791(phosphatase activity);GO:0034485(phosphatidylinositol-3,4,5-trisphosphate 5-phosphatase activity);GO:0046855(inositol phosphate dephosphorylation);GO:0046856(phosphatidylinositol dephosphorylation)	NA	NA	NA	NA		protein_coding	1.06435	0.902041	0.652492	5.73904	6.82111	5.82786	0.142423	-2.81174	2.45279e-35	3.60341e-33	down	yes
Solyc02g080510.1	Solyc02g080510.1		Solyc02g080510.1.1	NA	NA	NA	NA	NA		protein_coding	78.6804	71.6185	93.2867	274.927	272.965	292.652	0.289795	-1.78689	2.47294e-35	3.60382e-33	down	yes
Solyc02g075625.1	Solyc02g075625.1		Solyc02g075625.1.1	GO:0006351(DNA-templated transcription);GO:0043565(sequence-specific DNA binding)	NA	NA	NA	NA		protein_coding	128.94	134.851	39.1881	0.936241	0.930295	0.697332	118.173	6.88475	2.48227e-35	3.60382e-33	up	yes
Solyc08g079490.3	Solyc08g079490.3		Solyc08g079490.3.1	GO:0003747(translation release factor activity);GO:0006415(translational termination)	NA	NA	NA	NA		protein_coding	90.6803	45.2226	30.8582	3.84133	4.67166	3.5848	13.7844	3.78497	3.15434e-35	4.55277e-33	up	yes
Solyc08g007980.3	Solyc08g007980.3		Solyc08g007980.3.1	NA	NA	NA	NA	NA		protein_coding	10.0372	9.32234	7.35522	0.976099	1.04136	0.845424	9.3314	3.22209	3.94204e-35	5.6566e-33	up	yes
Solyc03g119180.1	Solyc03g119180.1		Solyc03g119180.1.1	GO:0016021(integral component of membrane)	NA	NA	NA	NA		protein_coding	34.4085	20.3529	30.013	0.992868	0.725103	0.351017	40.9739	5.35663	4.28977e-35	6.11999e-33	up	yes
Solyc07g043170.3	Solyc07g043170.3		Solyc07g043170.3.1	GO:0008194(UDP-glycosyltransferase activity)	NA	NA	NA	NA		protein_coding	10.6672	10.082	15.5373	1.29373	1.46164	1.25968	9.03763	3.17595	4.70728e-35	6.67704e-33	up	yes
Solyc02g080190.3	Solyc02g080190.3		Solyc02g080190.3.1	GO:0006913(nucleocytoplasmic transport);GO:0044613(nuclear pore central transport channel)	NA	NA	NA	NA	NTF2-like [Source:Projected from Arabidopsis thaliana (AT1G11570) TAIR;Acc:AT1G11570]	protein_coding	75.0635	73.6149	109.214	15.7685	15.0859	15.9303	5.51233	2.46266	4.77616e-35	6.73603e-33	up	yes
Solyc09g013150.3	Solyc09g013150.3		Solyc09g013150.3.1	GO:0022857(transmembrane transporter activity);GO:0055085(transmembrane transport)	NA	NA	NA	NA	phosphate transporter 4;2 [Source:Projected from Arabidopsis thaliana (AT2G38060) TAIR;Acc:AT2G38060]	protein_coding	17.714	14.3792	14.9052	39.3121	44.0125	41.2052	0.377407	-1.40581	6.07032e-35	8.51259e-33	down	yes
Solyc12g017350.2	Solyc12g017350.2		Solyc12g017350.2.1	GO:0006812(cation transport);GO:0008324(cation transmembrane transporter activity);GO:0016021(integral component of membrane);GO:0055085(transmembrane transport)	NA	NA	NA	NA		protein_coding	22.2909	22.5503	34.8485	3.43298	2.67255	2.15845	9.64303	3.26949	7.87785e-35	1.09849e-32	up	yes
Solyc05g005750.3	Solyc05g005750.3		Solyc05g005750.3.1	GO:0003824(catalytic activity);GO:0005737(cytoplasm);GO:0005992(trehalose biosynthetic process);GO:0070413(trehalose metabolism in response to stress)	00500(Starch and sucrose metabolism);01100(Metabolic pathways);01110(Biosynthesis of secondary metabolites)	K16055	EC:2.4.1.15;EC:3.1.3.12	NA		protein_coding	58.5707	50.3145	54.8555	17.627	19.4603	15.7592	3.09842	1.63153	8.88051e-35	1.23135e-32	up	yes
Solyc02g083790.3	Solyc02g083790.3		Solyc02g083790.3.1	NA	NA	NA	NA	NA		protein_coding	47.8797	39.991	42.4891	11.5967	13.0041	10.2145	3.74433	1.90471	9.70521e-35	1.33818e-32	up	yes
Solyc01g094410.3	Solyc01g094410.3		Solyc01g094410.3.1	GO:0016021(integral component of membrane)	NA	NA	NA	NA		protein_coding	16.5292	13.6313	11.7064	40.7004	45.4205	38.6998	0.335417	-1.57597	2.37247e-34	3.25305e-32	down	yes
Solyc01g081310.3	Solyc01g081310.3		Solyc01g081310.3.1	GO:0004364(glutathione transferase activity);GO:0005515(protein binding);GO:0005737(cytoplasm);GO:0006749(glutathione metabolic process);GO:0016740(transferase activity);GO:0042221(response to chemical)	00480(Glutathione metabolism);01100(Metabolic pathways)	K00799	EC:2.5.1.18	NA	Putative glutathione S-transferase T3 [Source:UniProtKB/TrEMBL;Acc:Q9FT21]	protein_coding	1.97706	1.84006	1.39963	6.4161	6.05269	6.1557	0.280102	-1.83598	5.10206e-34	6.95712e-32	down	yes
Solyc04g072790.2	Solyc04g072790.2		Solyc04g072790.2.1	GO:0005794(Golgi apparatus);GO:0005802(trans-Golgi network);GO:0005886(plasma membrane);GO:0009833(plant-type primary cell wall biogenesis);GO:0016020(membrane);GO:0016021(integral component of membrane);GO:0016759(cellulose synthase activity);GO:0016760(cellulose synthase (UDP-forming) activity);GO:0030244(cellulose biosynthetic process);GO:0046872(metal ion binding);GO:0071555(cell wall organiz…	NA	K10999	EC:2.4.1.12	NA	Cellulose synthase [Source:UniProtKB/TrEMBL;Acc:K4BTR6]	protein_coding	0.044043	0.034002	0.052907	0.966873	1.07427	1.06547	0.0421528	-4.56823	5.80859e-34	7.87702e-32	down	yes
Solyc05g013410.3	Solyc05g013410.3		Solyc05g013410.3.1	GO:0005515(protein binding)	NA	NA	NA	NA		protein_coding	2.93095	2.3072	2.90423	14.2059	11.4031	12.1893	0.215417	-2.21479	8.00894e-34	1.08016e-31	down	yes
Solyc10g076243.1	Solyc10g076243.1		Solyc10g076243.1.1	GO:0004601(peroxidase activity);GO:0006979(response to oxidative stress);GO:0020037(heme binding);GO:0042744(hydrogen peroxide catabolic process)	NA	NA	NA	NA		protein_coding	207.36	214.597	285.536	52.5874	54.8055	47.9993	4.55295	2.1868	1.09992e-33	1.47539e-31	up	yes
Solyc02g071220.3	Solyc02g071220.3		Solyc02g071220.3.1	GO:0000160(phosphorelay signal transduction system);GO:0005622(intracellular anatomical structure);GO:0009736(cytokinin-activated signaling pathway)	04075(Plant hormone signal transduction)	NA	NA	NA		protein_coding	25.7771	16.5721	16.9805	3.05437	3.57138	3.23757	6.01518	2.58861	1.34582e-33	1.79547e-31	up	yes
Solyc08g006110.3	Solyc08g006110.3		Solyc08g006110.3.1	GO:0003700(DNA-binding transcription factor activity);GO:0006355(regulation of DNA-templated transcription)	NA	NA	NA	NA	Basic leucine zipper 9 [Source:Projected from Arabidopsis thaliana (AT5G24800) UniProtKB/Swiss-Prot;Acc:Q9FUD3]	protein_coding	72.4897	80.6148	66.7111	18.164	19.6977	20.0882	3.7932	1.92342	1.35738e-33	1.80116e-31	up	yes
Solyc08g014560.2	Solyc08g014560.2		Solyc08g014560.2.1	GO:0003735(structural constituent of ribosome);GO:0004650(polygalacturonase activity);GO:0005840(ribosome);GO:0005975(carbohydrate metabolic process);GO:0006412(translation);GO:0019843(rRNA binding)	NA	NA	NA	NA		protein_coding	35.8705	26.714	38.9199	6.81287	8.00876	6.78765	4.69726	2.23182	1.36864e-33	1.80638e-31	up	yes
Solyc04g005070.3	Solyc04g005070.3		Solyc04g005070.3.1	GO:0005886(plasma membrane);GO:0015333(peptide:proton symporter activity);GO:0016020(membrane);GO:0016021(integral component of membrane);GO:0022857(transmembrane transporter activity);GO:0035673(oligopeptide transmembrane transporter activity);GO:0055085(transmembrane transport);GO:1904680(peptide transmembrane transporter activity)	NA	NA	NA	NA		protein_coding	7.69489	7.64738	7.46553	22.0309	22.9975	23.9865	0.330476	-1.59738	1.55527e-33	2.04179e-31	down	yes
Solyc02g086930.3	Solyc02g086930.3		Solyc02g086930.3.1	GO:0000981(DNA-binding transcription factor activity, RNA polymerase II-specific);GO:0003677(DNA binding);GO:0003700(DNA-binding transcription factor activity);GO:0005634(nucleus);GO:0006355(regulation of DNA-templated transcription);GO:0006357(regulation of transcription by RNA polymerase II);GO:0043565(sequence-specific DNA binding);GO:0045893(positive regulation of DNA-templated transcription)	NA	NA	NA	NA	Homeodomain leucine zipper protein [Source:UniProtKB/TrEMBL;Acc:B6GVA3]	protein_coding	123.576	130.43	108.136	320.82	322.83	329.146	0.372268	-1.42559	1.58541e-33	2.07035e-31	down	yes
Solyc02g024050.3	Solyc02g024050.3		Solyc02g024050.3.1	GO:0004324(ferredoxin-NADP+ reductase activity);GO:0009507(chloroplast);GO:0016491(oxidoreductase activity)	00195(Photosynthesis);01100(Metabolic pathways)	K02641	EC:1.18.1.2	NA	Ferredoxin--NADP reductase, chloroplastic [Source:UniProtKB/TrEMBL;Acc:K4B553]	protein_coding	311.631	352.397	381.808	92.5943	99.9877	90.8105	3.69042	1.88378	1.61233e-33	2.09441e-31	up	yes
Solyc10g083220.2	Solyc10g083220.2		Solyc10g083220.2.1	NA	NA	NA	NA	NA	Embryo defective 2735 [Source:Projected from Arabidopsis thaliana (AT5G06240) UniProtKB/TrEMBL;Acc:Q9FFZ3]	protein_coding	25.1008	19.471	26.7444	5.14041	3.8646	3.91263	5.52084	2.46489	1.66937e-33	2.15716e-31	up	yes
Solyc06g005170.3	Solyc06g005170.3		Solyc06g005170.3.1	GO:0000165(MAPK cascade);GO:0000166(nucleotide binding);GO:0004672(protein kinase activity);GO:0004674(protein serine/threonine kinase activity);GO:0004707(MAP kinase activity);GO:0005524(ATP binding);GO:0005634(nucleus);GO:0005737(cytoplasm);GO:0006468(protein phosphorylation);GO:0009409(response to cold);GO:0009414(response to water deprivation);GO:0010468(regulation of gene expression);GO:0016…	04016(MAPK signaling pathway - plant);04626(Plant-pathogen interaction)	K20536	EC:2.7.11.24	NA	Mitogen-activated protein kinase [Source:UniProtKB/TrEMBL;Acc:Q84MI4]	protein_coding	66.4173	42.1726	39.1956	191.751	208.893	179.419	0.254775	-1.97271	1.75182e-33	2.2519e-31	down	yes
Solyc04g015360.3	Solyc04g015360.3		Solyc04g015360.3.1	GO:0003677(DNA binding);GO:0003700(DNA-binding transcription factor activity);GO:0005634(nucleus);GO:0006355(regulation of DNA-templated transcription);GO:0008270(zinc ion binding);GO:0043565(sequence-specific DNA binding);GO:0045893(positive regulation of DNA-templated transcription)	NA	NA	NA	NA	GATA transcription factor [Source:UniProtKB/TrEMBL;Acc:K4BQ39]	protein_coding	10.6504	9.24648	7.14124	31.7532	31.7221	29.6624	0.290303	-1.78437	2.24837e-33	2.87523e-31	down	yes
Solyc03g118810.1	Solyc03g118810.1		Solyc03g118810.1.1	GO:0005509(calcium ion binding)	04626(Plant-pathogen interaction)	NA	NA	NA		protein_coding	57.0054	70.6253	59.4992	232.969	206.478	234.091	0.277831	-1.84772	3.13246e-33	3.98517e-31	down	yes
Solyc03g119670.3	Solyc03g119670.3		Solyc03g119670.3.1	GO:0000139(Golgi membrane);GO:0048193(Golgi vesicle transport)	NA	NA	NA	NA		protein_coding	6.16902	5.49218	7.54822	24.1479	26.8779	21.071	0.266439	-1.90812	3.31158e-33	4.19144e-31	down	yes
Solyc03g113520.3	Solyc03g113520.3		Solyc03g113520.3.1	GO:0005783(endoplasmic reticulum);GO:0005794(Golgi apparatus);GO:0006486(protein glycosylation);GO:0008378(galactosyltransferase activity);GO:0016020(membrane);GO:0016021(integral component of membrane);GO:0016758(hexosyltransferase activity);GO:0030246(carbohydrate binding)	NA	NA	NA	NA		protein_coding	8.19301	6.15872	6.36369	19.865	21.5271	19.111	0.342386	-1.54631	9.08188e-33	1.14362e-30	down	yes
Solyc04g014330.1	Solyc04g014330.1		Solyc04g014330.1.1	NA	NA	NA	NA	NA		protein_coding	15.4521	6.36253	10.3842	103.394	75.6548	105.738	0.113063	-3.1448	9.19282e-33	1.15172e-30	down	yes
Solyc02g090930.3	Solyc02g090930.3		Solyc02g090930.3.1	GO:0004806(triglyceride lipase activity);GO:0006629(lipid metabolic process)	NA	NA	NA	NA		protein_coding	28.2026	18.8359	20.8211	5.68224	5.71629	5.36273	4.0486	2.01742	1.17525e-32	1.46496e-30	up	yes
Solyc09g082860.3	Solyc09g082860.3		Solyc09g082860.3.1	GO:0000103(sulfate assimilation);GO:0004781(sulfate adenylyltransferase (ATP) activity)	NA	NA	NA	NA		protein_coding	528.911	367.239	464.696	127.993	141.23	123.204	3.46777	1.79401	1.29389e-32	1.60474e-30	up	yes
Solyc06g084380.3	Solyc06g084380.3		Solyc06g084380.3.1	GO:0003729(mRNA binding);GO:0006402(mRNA catabolic process);GO:0032451(demethylase activity)	NA	NA	NA	NA		protein_coding	15.8331	13.5083	15.0246	3.69006	3.09251	2.84245	4.60944	2.20459	1.33163e-32	1.6433e-30	up	yes
Solyc01g068000.3	Solyc01g068000.3		Solyc01g068000.3.1	GO:0004722(protein serine/threonine phosphatase activity);GO:0006470(protein dephosphorylation);GO:0016791(phosphatase activity);GO:0043169(cation binding)	NA	NA	NA	NA		protein_coding	18.6392	18.8085	14.8438	49.743	55.05	54.7523	0.327753	-1.60932	1.34762e-32	1.65475e-30	down	yes
Solyc12g056130.2	Solyc12g056130.2		Solyc12g056130.2.1	GO:0005515(protein binding)	NA	NA	NA	NA		protein_coding	91.7873	76.4289	90.7677	29.3114	30.1804	28.8111	2.9329	1.55233	1.37816e-32	1.68388e-30	up	yes
Solyc09g011650.3	Solyc09g011650.3		Solyc09g011650.3.1	GO:0004364(glutathione transferase activity);GO:0005515(protein binding);GO:0006749(glutathione metabolic process)	NA	NA	NA	NA		protein_coding	22.4902	20.391	22.3138	5.24692	5.73522	4.67026	4.16518	2.05838	1.58702e-32	1.92952e-30	up	yes
Solyc02g080450.1	Solyc02g080450.1		Solyc02g080450.1.1	NA	NA	NA	NA	NA		protein_coding	44.6721	32.1871	59.3822	4.69561	3.04247	3.32741	12.3123	3.62203	1.65657e-32	2.00421e-30	up	yes
Solyc01g101060.3	Solyc01g101060.3		Solyc01g101060.3.1	GO:0000166(nucleotide binding);GO:0004478(methionine adenosyltransferase activity);GO:0005524(ATP binding);GO:0005737(cytoplasm);GO:0005829(cytosol);GO:0006556(S-adenosylmethionine biosynthetic process);GO:0006730(one-carbon metabolic process);GO:0016740(transferase activity);GO:0046872(metal ion binding)	NA	NA	NA	NA		protein_coding	700.001	591.004	723.272	1662.54	1826.23	1664.25	0.390892	-1.35516	1.97288e-32	2.37525e-30	down	yes
Solyc01g067010.3	Solyc01g067010.3		Solyc01g067010.3.1	GO:0005515(protein binding)	NA	NA	NA	NA		protein_coding	2.44051	1.75264	2.90579	13.5897	14.4522	11.9126	0.177675	-2.49268	2.13226e-32	2.55467e-30	down	yes
Solyc08g078890.2	Solyc08g078890.2		Solyc08g078890.2.1	NA	NA	NA	NA	NA		protein_coding	173.562	183.482	214.709	49.1792	52.2154	50.1805	3.77207	1.91536	2.38688e-32	2.84592e-30	up	yes
Solyc07g048070.3	Solyc07g048070.3		Solyc07g048070.3.1	NA	NA	NA	NA	NA		protein_coding	31.7746	24.454	20.7456	88.1231	84.6229	77.4858	0.307612	-1.70082	2.42223e-32	2.87418e-30	down	yes
Solyc01g102890.3	Solyc01g102890.3		Solyc01g102890.3.1	GO:0030145(manganese ion binding)	NA	NA	NA	NA		protein_coding	335.073	206.767	325.887	58.6203	65.5147	54.7506	4.85074	2.2782	2.6796e-32	3.16436e-30	up	yes
Solyc04g015710.3	Solyc04g015710.3		Solyc04g015710.3.1	NA	NA	NA	NA	NA		protein_coding	3.06726	3.54688	3.79487	0.348154	0.381276	0.437298	8.92153	3.15729	3.29842e-32	3.87659e-30	up	yes
Solyc07g066220.3	Solyc07g066220.3		Solyc07g066220.3.1	GO:0003677(DNA binding);GO:0003700(DNA-binding transcription factor activity);GO:0005634(nucleus);GO:0006355(regulation of DNA-templated transcription);GO:0043565(sequence-specific DNA binding)	04626(Plant-pathogen interaction)	NA	NA	NA		protein_coding	13.608	13.064	12.7036	31.8976	31.9746	29.2362	0.422901	-1.24161	3.5825e-32	4.19051e-30	down	yes
Solyc01g066430.3	Solyc01g066430.3		Solyc01g066430.3.1	GO:0016021(integral component of membrane)	NA	NA	NA	NA		protein_coding	34.0693	22.4835	22.9776	93.2454	91.2892	86.8266	0.293079	-1.77064	3.757e-32	4.3739e-30	down	yes
Solyc09g008200.3	Solyc09g008200.3		Solyc09g008200.3.1	GO:0046872(metal ion binding)	NA	NA	NA	NA		protein_coding	150.22	101.674	135.576	30.4264	28.8829	33.3779	4.18041	2.06364	3.90251e-32	4.52197e-30	up	yes
Solyc04g005100.3	Solyc04g005100.3		Solyc04g005100.3.1	GO:0003677(DNA binding);GO:0005634(nucleus)	NA	NA	NA	NA		protein_coding	36.8944	28.4824	32.9574	90.1888	89.5788	103.19	0.347523	-1.52482	4.99246e-32	5.75789e-30	down	yes
Solyc04g054760.3	Solyc04g054760.3		Solyc04g054760.3.1	NA	NA	NA	NA	NA		protein_coding	5.20646	5.4855	6.78596	29.1611	31.7854	23.1513	0.207829	-2.26653	6.34487e-32	7.28362e-30	down	yes
Solyc11g010500.1	Solyc11g010500.1		Solyc11g010500.1.1	GO:0006839(mitochondrial transport);GO:0008272(sulfate transport);GO:0015116(sulfate transmembrane transporter activity);GO:0015117(thiosulfate transmembrane transporter activity);GO:0015131(oxaloacetate transmembrane transporter activity);GO:0015140(malate transmembrane transporter activity);GO:0015141(succinate transmembrane transporter activity);GO:0015297(antiporter activity);GO:0015709(thios…	NA	NA	NA	NA		protein_coding	159.11	122.489	124.373	326.907	361.98	353.156	0.389593	-1.35996	6.49299e-32	7.41914e-30	down	yes
Solyc07g005090.3	Solyc07g005090.3		Solyc07g005090.3.1	GO:0004553(hydrolase activity, hydrolyzing O-glycosyl compounds);GO:0004568(chitinase activity);GO:0005576(extracellular region);GO:0005975(carbohydrate metabolic process);GO:0006032(chitin catabolic process);GO:0008061(chitin binding)	00520(Amino sugar and nucleotide sugar metabolism);01100(Metabolic pathways)	K01183	EC:3.2.1.14	NA		protein_coding	239.76	173.704	175.907	49.7372	61.5606	48.66	3.68454	1.88148	7.1374e-32	8.11789e-30	up	yes
Solyc09g007910.3	Solyc09g007910.3		Solyc09g007910.3.1	GO:0003824(catalytic activity);GO:0005737(cytoplasm);GO:0006559(L-phenylalanine catabolic process);GO:0009698(phenylpropanoid metabolic process);GO:0009800(cinnamic acid biosynthetic process);GO:0016829(lyase activity);GO:0016841(ammonia-lyase activity);GO:0032991(protein-containing complex);GO:0045548(phenylalanine ammonia-lyase activity)	NA	NA	NA	NA		protein_coding	308.737	188.693	193.319	871.446	810.341	829.259	0.275085	-1.86205	8.86154e-32	1.00326e-29	down	yes
Solyc08g006100.3	Solyc08g006100.3		Solyc08g006100.3.1	GO:0016021(integral component of membrane)	NA	NA	NA	NA		protein_coding	133.922	129.334	115.543	41.5036	37.0936	39.4692	3.20836	1.68184	1.02825e-31	1.15882e-29	up	yes
Solyc02g094030.3	Solyc02g094030.3		Solyc02g094030.3.1	NA	NA	NA	NA	NA		protein_coding	46.2839	57.9096	46.7209	166.462	161.75	155.733	0.311842	-1.68111	1.94131e-31	2.17789e-29	down	yes
Solyc12g005340.2	Solyc12g005340.2		Solyc12g005340.2.1	NA	NA	NA	NA	NA		protein_coding	12.2383	7.28057	7.46499	39.6058	44.0019	33.3124	0.230789	-2.11536	2.03042e-31	2.26755e-29	down	yes
Solyc07g009260.3	Solyc07g009260.3		Solyc07g009260.3.1	GO:0006952(defense response)	NA	NA	NA	NA		protein_coding	67.902	94.4379	46.6518	6.63079	6.5098	8.38608	9.7085	3.27925	2.07784e-31	2.31005e-29	up	yes
Solyc11g030730.2	Solyc11g030730.2		Solyc11g030730.2.1	GO:0004497(monooxygenase activity);GO:0005506(iron ion binding);GO:0016020(membrane);GO:0016705(oxidoreductase activity, acting on paired donors, with incorporation or reduction of molecular oxygen);GO:0016709(oxidoreductase activity, acting on paired donors, with incorporation or reduction of molecular oxygen, NAD(P)H as one donor, and incorporation of one atom of oxygen);GO:0020037(heme binding)	NA	NA	NA	NA		protein_coding	1.76636	0.942356	1.55097	7.57312	8.78717	7.86992	0.175801	-2.50799	2.13111e-31	2.35865e-29	down	yes
Solyc03g083440.3	Solyc03g083440.3		Solyc03g083440.3.1	GO:0003824(catalytic activity);GO:0005506(iron ion binding);GO:0006537(glutamate biosynthetic process);GO:0006807(nitrogen compound metabolic process);GO:0010181(FMN binding);GO:0015930(glutamate synthase activity);GO:0016040(glutamate synthase (NADH) activity);GO:0016491(oxidoreductase activity);GO:0016638(oxidoreductase activity, acting on the CH-NH2 group of donors);GO:0016639(oxidoreductase a…	NA	NA	NA	NA	Glutamate synthase 1 [NADH], chloroplastic [Source:Projected from Arabidopsis thaliana (AT5G53460) UniProtKB/Swiss-Prot;Acc:Q9LV03]	protein_coding	126.107	85.0866	95.2296	28.2108	30.326	29.3137	3.488	1.8024	2.18368e-31	2.40605e-29	up	yes
Solyc03g121630.3	Solyc03g121630.3		Solyc03g121630.3.1	GO:0006355(regulation of DNA-templated transcription);GO:0008270(zinc ion binding)	NA	NA	NA	NA	Protein FAR1-RELATED SEQUENCE 4 [Source:Projected from Arabidopsis thaliana (AT1G76320) UniProtKB/Swiss-Prot;Acc:Q6NQJ7]	protein_coding	10.3902	9.75721	10.4842	26.024	25.0462	22.6671	0.415414	-1.26738	4.19154e-31	4.59784e-29	down	yes
Solyc06g073245.1	Solyc06g073245.1		Solyc06g073245.1.1	GO:0005509(calcium ion binding)	NA	NA	NA	NA		protein_coding	41.8405	38.9987	40.2231	101.839	101.233	92.6322	0.409403	-1.28841	4.27548e-31	4.66916e-29	down	yes
Solyc06g074530.1	Solyc06g074530.1		Solyc06g074530.1.1	GO:0004664(prephenate dehydratase activity);GO:0009094(L-phenylalanine biosynthetic process);GO:0009507(chloroplast);GO:0009570(chloroplast stroma);GO:0047769(arogenate dehydratase activity)	00400(Phenylalanine, tyrosine and tryptophan biosynthesis);01100(Metabolic pathways);01110(Biosynthesis of secondary metabolites);01230(Biosynthesis of amino acids)	K05359	EC:4.2.1.51;EC:4.2.1.91	NA	Arogenate dehydratase [Source:UniProtKB/TrEMBL;Acc:K4C9H1]	protein_coding	77.5049	61.6992	63.9304	159.739	158.991	156.625	0.427333	-1.22657	6.06503e-31	6.59432e-29	down	yes
Solyc06g050900.3	Solyc06g050900.3		Solyc06g050900.3.1	GO:0009624(response to nematode);GO:0015333(peptide:proton symporter activity);GO:0016020(membrane);GO:0016021(integral component of membrane);GO:0022857(transmembrane transporter activity);GO:0035673(oligopeptide transmembrane transporter activity);GO:0042937(tripeptide transmembrane transporter activity);GO:0042938(dipeptide transport);GO:0055085(transmembrane transport);GO:0071916(dipeptide tr…	NA	NA	NA	NA	Protein NRT1/ PTR FAMILY 5.1 [Source:Projected from Arabidopsis thaliana (AT2G40460) UniProtKB/Swiss-Prot;Acc:Q8VZR7]	protein_coding	2.0781	1.64981	1.47071	7.49591	7.16627	7.03328	0.239618	-2.06119	6.74666e-31	7.30326e-29	down	yes
Solyc12g017240.2	Solyc12g017240.2		Solyc12g017240.2.1	GO:0004553(hydrolase activity, hydrolyzing O-glycosyl compounds);GO:0005576(extracellular region);GO:0005618(cell wall);GO:0005975(carbohydrate metabolic process);GO:0006073(cellular glucan metabolic process);GO:0008152(metabolic process);GO:0010411(xyloglucan metabolic process);GO:0016740(transferase activity);GO:0016762(xyloglucan:xyloglucosyl transferase activity);GO:0016787(hydrolase activity…	04075(Plant hormone signal transduction)	K14504	EC:2.4.1.207	NA	Xyloglucan endotransglucosylase/hydrolase [Source:UniProtKB/TrEMBL;Acc:K4DD58]	protein_coding	6.27962	1.84359	2.23407	43.0363	44.8278	42.0886	0.0797004	-3.64927	7.63812e-31	8.23216e-29	down	yes
Solyc09g064910.1	Solyc09g064910.1		Solyc09g064910.1.1	GO:0005634(nucleus);GO:0005739(mitochondrion);GO:0006400(tRNA modification);GO:0009536(plastid);GO:0009691(cytokinin biosynthetic process);GO:0009733(response to auxin);GO:0009735(response to cytokinin);GO:0009824(AMP dimethylallyltransferase activity);GO:0016740(transferase activity);GO:0052381(tRNA dimethylallyltransferase activity)	NA	NA	NA	NA	IPT3 [Source:Projected from Arabidopsis thaliana (AT3G63110) UniProtKB/TrEMBL;Acc:A0A178V8J2]	protein_coding	11.0844	4.91676	15.9595	0.339542	0.331416	0.206659	36.4174	5.18656	9.36206e-31	1.00463e-28	up	yes
Solyc09g091950.1	Solyc09g091950.1		Solyc09g091950.1.1	GO:0003677(DNA binding);GO:0003700(DNA-binding transcription factor activity);GO:0005634(nucleus);GO:0006351(DNA-templated transcription);GO:0006355(regulation of DNA-templated transcription);GO:0006952(defense response);GO:0043565(sequence-specific DNA binding)	NA	NA	NA	ERF	Ethylene-responsive transcription factor ERF062 [Source:Projected from Arabidopsis thaliana (AT4G13620) UniProtKB/Swiss-Prot;Acc:Q9SVQ0]	protein_coding	17.7307	18.8122	16.3215	3.07001	2.08972	3.07567	6.41918	2.68239	1.10371e-30	1.17925e-28	up	yes
Solyc02g065520.1	Solyc02g065520.1		Solyc02g065520.1.1	GO:0004672(protein kinase activity);GO:0005524(ATP binding);GO:0006468(protein phosphorylation);GO:0016020(membrane);GO:0016021(integral component of membrane)	NA	NA	NA	NA	Lyk10 [Source:UniProtKB/TrEMBL;Acc:G3KGB1]	protein_coding	1.41767	1.31998	1.32401	6.26052	7.9223	5.69095	0.204373	-2.29073	1.12175e-30	1.19336e-28	down	yes
Solyc02g086950.1	Solyc02g086950.1		Solyc02g086950.1.1	GO:0016021(integral component of membrane);GO:0016567(protein ubiquitination);GO:0031625(ubiquitin protein ligase binding)	NA	NA	NA	NA		protein_coding	0.430501	0.784884	0.603396	11.1737	9.54589	9.88901	0.0594206	-4.07289	1.41183e-30	1.49551e-28	down	yes
Solyc07g007620.3	Solyc07g007620.3		Solyc07g007620.3.1	GO:0009247(glycolipid biosynthetic process);GO:0016758(hexosyltransferase activity)	00561(Glycerolipid metabolism);01100(Metabolic pathways)	K03715	EC:2.4.1.46	NA		protein_coding	3.55725	2.11378	2.21181	11.7857	11.4884	10.9647	0.230231	-2.11884	1.92641e-30	2.03186e-28	down	yes
Solyc08g079235.1	Solyc08g079235.1		Solyc08g079235.1.1	GO:0004857(enzyme inhibitor activity)	NA	NA	NA	NA		protein_coding	71.3643	60.6324	62.1395	18.1903	19.3307	14.6173	3.72349	1.89665	4.26876e-30	4.46734e-28	up	yes
Solyc06g067980.3	Solyc06g067980.3		Solyc06g067980.3.1	NA	NA	NA	NA	NA		protein_coding	5.14517	11.735	6.22884	63.3638	70.2512	69.5211	0.113761	-3.13592	4.27167e-30	4.46734e-28	down	yes
Solyc02g036350.3	Solyc02g036350.3		Solyc02g036350.3.1	GO:0002238(response to molecule of fungal origin);GO:0005507(copper ion binding);GO:0009620(response to fungus);GO:0009651(response to salt stress);GO:0009693(ethylene biosynthetic process);GO:0009727(detection of ethylene stimulus);GO:0009735(response to cytokinin);GO:0009805(coumarin biosynthetic process);GO:0009815(1-aminocyclopropane-1-carboxylate oxidase activity);GO:0010030(positive regulat…	00270(Cysteine and methionine metabolism);01100(Metabolic pathways);01110(Biosynthesis of secondary metabolites)	K05933	EC:1.14.17.4	NA	1-aminocyclopropane-1-carboxylate oxidase [Source:UniProtKB/TrEMBL;Acc:A4ZYQ6]	protein_coding	4.13201	2.56537	2.82469	13.5155	14.1099	14.6541	0.225217	-2.15061	5.91373e-30	6.15851e-28	down	yes
Solyc11g007730.2	Solyc11g007730.2		Solyc11g007730.2.1	GO:0003824(catalytic activity);GO:0009116(nucleoside metabolic process)	NA	NA	NA	NA		protein_coding	15.3579	34.9044	32.0962	2.85733	2.1459	2.10379	11.5883	3.5346	6.50603e-30	6.74686e-28	up	yes
Solyc12g014470.2	Solyc12g014470.2		Solyc12g014470.2.1	GO:0000774(adenyl-nucleotide exchange factor activity);GO:0001405(PAM complex, Tim23 associated import motor);GO:0006457(protein folding);GO:0030150(protein import into mitochondrial matrix);GO:0042803(protein homodimerization activity);GO:0051082(unfolded protein binding);GO:0051087(chaperone binding)	NA	NA	NA	NA	GrpE protein homolog [Source:UniProtKB/TrEMBL;Acc:K4DCY2]	protein_coding	11.0652	9.17742	13.1747	1.7803	1.90358	1.37198	6.60962	2.72457	7.56056e-30	7.80763e-28	up	yes
Solyc03g114150.3	Solyc03g114150.3		Solyc03g114150.3.1	GO:0004029(aldehyde dehydrogenase (NAD+) activity);GO:0016491(oxidoreductase activity);GO:0016620(oxidoreductase activity, acting on the aldehyde or oxo group of donors, NAD or NADP as acceptor)	00010(Glycolysis / Gluconeogenesis);00053(Ascorbate and aldarate metabolism);00071(Fatty acid degradation);00280(Valine, leucine and isoleucine degradation);00310(Lysine degradation);00330(Arginine and proline metabolism);00340(Histidine metabolism);00380(Tryptophan metabolism);00410(beta-Alanine metabolism);00561(Glycerolipid metabolism);00620(Pyruvate metabolism);00770(Pantothenate and CoA bios…	K00128	EC:1.2.1.3	NA	Aldehyde dehydrogenase family 2 member B4, mitochondrial [Source:Projected from Arabidopsis thaliana (AT3G48000) UniProtKB/Swiss-Prot;Acc:Q9SU63]	protein_coding	60.5385	52.9426	50.9098	121.281	126.55	111.324	0.457715	-1.12748	8.02664e-30	8.25439e-28	down	yes
Solyc05g007140.3	Solyc05g007140.3		Solyc05g007140.3.1	GO:0004672(protein kinase activity);GO:0004674(protein serine/threonine kinase activity);GO:0005524(ATP binding);GO:0006468(protein phosphorylation)	NA	NA	NA	NA		protein_coding	19.4989	16.2271	19.1058	45.5892	47.066	41.2728	0.409412	-1.28837	1.0947e-29	1.1211e-27	down	yes
Solyc07g055210.3	Solyc07g055210.3		Solyc07g055210.3.1	GO:0003824(catalytic activity);GO:0004069(L-aspartate:2-oxoglutarate aminotransferase activity);GO:0005507(copper ion binding);GO:0005739(mitochondrion);GO:0006520(cellular amino acid metabolic process);GO:0008483(transaminase activity);GO:0009058(biosynthetic process);GO:0030170(pyridoxal phosphate binding);GO:0046686(response to cadmium ion)	00220(Arginine biosynthesis);00250(Alanine, aspartate and glutamate metabolism);00270(Cysteine and methionine metabolism);00330(Arginine and proline metabolism);00350(Tyrosine metabolism);00360(Phenylalanine metabolism);00400(Phenylalanine, tyrosine and tryptophan biosynthesis);00710(Carbon fixation in photosynthetic organisms);00950(Isoquinoline alkaloid biosynthesis);00960(Tropane, piperidine a…	K14455	EC:2.6.1.1	NA	Aspartate aminotransferase [Source:UniProtKB/TrEMBL;Acc:K4CG60]	protein_coding	93.9999	88.9055	82.8738	30.333	35.0148	30.5238	2.77224	1.47105	1.56706e-29	1.59821e-27	up	yes
Solyc02g085180.3	Solyc02g085180.3		Solyc02g085180.3.1	GO:0003824(catalytic activity);GO:0016020(membrane);GO:0016021(integral component of membrane)	NA	NA	NA	NA		protein_coding	8.55714	8.79932	9.20512	22.0149	24.1875	21.6913	0.391223	-1.35394	1.77211e-29	1.79989e-27	down	yes
Solyc02g080130.3	Solyc02g080130.3		Solyc02g080130.3.1	GO:0005789(endoplasmic reticulum membrane);GO:0006457(protein folding)	NA	NA	NA	NA		protein_coding	63.556	56.4339	63.3996	17.4979	21.7573	17.9535	3.20562	1.6806	2.33364e-29	2.36052e-27	up	yes
Solyc02g091590.3	Solyc02g091590.3		Solyc02g091590.3.1	GO:0000166(nucleotide binding);GO:0004672(protein kinase activity);GO:0004674(protein serine/threonine kinase activity);GO:0005524(ATP binding);GO:0006468(protein phosphorylation);GO:0016020(membrane);GO:0016021(integral component of membrane);GO:0016301(kinase activity);GO:0016310(phosphorylation);GO:0016740(transferase activity);GO:0098542(defense response to other organism)	NA	NA	NA	NA		protein_coding	6.36778	4.43074	5.2672	15.9646	15.7494	14.2673	0.349397	-1.51706	2.63552e-29	2.65499e-27	down	yes
Solyc08g082950.3	Solyc08g082950.3		Solyc08g082950.3.1	GO:0015743(malate transport)	NA	NA	NA	NA		protein_coding	32.8554	14.9508	26.1715	3.5678	3.97328	3.40125	6.76068	2.75717	2.81042e-29	2.81968e-27	up	yes
Solyc04g018110.1	Solyc04g018110.1		Solyc04g018110.1.1	GO:0005509(calcium ion binding);GO:0046872(metal ion binding)	NA	NA	NA	NA		protein_coding	109.568	82.4517	55.7081	347.968	358.334	331.279	0.238756	-2.06639	3.03122e-29	3.02889e-27	down	yes
Solyc03g080090.3	Solyc03g080090.3		Solyc03g080090.3.1	GO:0003677(DNA binding);GO:0006355(regulation of DNA-templated transcription);GO:0016020(membrane);GO:0016021(integral component of membrane)	NA	NA	NA	NA		protein_coding	31.3117	30.2436	21.0512	85.0691	93.2885	83.6883	0.315237	-1.66549	3.16371e-29	3.14852e-27	down	yes
Solyc02g032800.1	Solyc02g032800.1		Solyc02g032800.1.1	NA	NA	NA	NA	NA		protein_coding	28.154	30.8092	33.6162	90.4551	96.5148	92.8688	0.330831	-1.59583	3.77127e-29	3.7381e-27	down	yes
Solyc09g091910.2	Solyc09g091910.2		Solyc09g091910.2.1	GO:0003993(acid phosphatase activity);GO:0016787(hydrolase activity);GO:0046872(metal ion binding)	NA	NA	NA	NA	Purple acid phosphatase [Source:UniProtKB/TrEMBL;Acc:K4CWL7]	protein_coding	5.71773	6.04172	5.58293	1.32868	1.38088	1.46213	4.15715	2.0556	3.9097e-29	3.85981e-27	up	yes
Solyc01g109500.3	Solyc01g109500.3		Solyc01g109500.3.1	NA	NA	NA	NA	NA		protein_coding	152.465	201.979	191.01	38.1452	34.9944	44.5553	4.63447	2.2124	4.94999e-29	4.86736e-27	up	yes
Solyc11g006890.2	Solyc11g006890.2		Solyc11g006890.2.1	NA	NA	NA	NA	NA		protein_coding	53.5785	38.1966	37.3232	11.787	11.209	10.3369	3.873	1.95345	5.85313e-29	5.73258e-27	up	yes
Solyc08g082090.1	Solyc08g082090.1		Solyc08g082090.1.1	NA	NA	NA	NA	NA		protein_coding	69.9316	43.3458	41.2728	194.019	190.849	193.763	0.267097	-1.90457	6.55269e-29	6.39237e-27	down	yes
Solyc05g052950.3	Solyc05g052950.3		Solyc05g052950.3.1	NA	NA	NA	NA	NA		protein_coding	4.70321	4.44847	4.88588	12.469	12.5382	13.1939	0.367464	-1.44433	1.25307e-28	1.2176e-26	down	yes
Solyc01g094700.3	Solyc01g094700.3		Solyc01g094700.3.1	GO:0010143(cutin biosynthetic process);GO:0016020(membrane);GO:0016021(integral component of membrane);GO:0016746(acyltransferase activity);GO:0016791(phosphatase activity);GO:0090447(glycerol-3-phosphate 2-O-acyltransferase activity)	00561(Glycerolipid metabolism);00564(Glycerophospholipid metabolism);01100(Metabolic pathways);01110(Biosynthesis of secondary metabolites)	K13508	EC:2.3.1.15;EC:2.3.1.198	NA		protein_coding	3.34365	1.81955	2.464	11.6107	12.4423	11.9968	0.211575	-2.24076	2.05215e-28	1.98624e-26	down	yes
Solyc12g096500.2	Solyc12g096500.2		Solyc12g096500.2.1	GO:0005515(protein binding);GO:0005634(nucleus);GO:0008270(zinc ion binding);GO:0009909(regulation of flower development)	NA	NA	NA	NA		protein_coding	48.7933	53.3233	66.4114	13.6031	13.9283	11.1758	4.35391	2.12231	2.22952e-28	2.14948e-26	up	yes
Solyc04g078460.3	Solyc04g078460.3		Solyc04g078460.3.1	GO:0004067(asparaginase activity);GO:0005737(cytoplasm);GO:0008798(beta-aspartyl-peptidase activity);GO:0016787(hydrolase activity);GO:0033345(asparagine catabolic process via L-aspartate);GO:0051604(protein maturation)	00250(Alanine, aspartate and glutamate metabolism);00460(Cyanoamino acid metabolism);01100(Metabolic pathways);01110(Biosynthesis of secondary metabolites)	K13051	EC:3.4.19.5;EC:3.5.1.1	NA		protein_coding	22.745	38.2416	24.3935	135.257	142.719	126.837	0.210912	-2.24529	2.24247e-28	2.15355e-26	down	yes
Solyc04g015610.3	Solyc04g015610.3		Solyc04g015610.3.1	NA	NA	NA	NA	NA		protein_coding	33.138	35.7036	56.1879	6.84998	6.83964	6.50086	6.1925	2.63052	2.29432e-28	2.19481e-26	up	yes
Solyc01g106290.3	Solyc01g106290.3		Solyc01g106290.3.1	NA	NA	NA	NA	NA		protein_coding	18.7075	17.0021	18.2461	55.0851	53.3524	63.0289	0.314672	-1.66808	2.4676e-28	2.35146e-26	down	yes
Solyc11g011500.2	Solyc11g011500.2		Solyc11g011500.2.1	GO:0005216(ion channel activity);GO:0005249(voltage-gated potassium channel activity);GO:0005515(protein binding);GO:0006811(ion transport);GO:0006813(potassium ion transport);GO:0016020(membrane);GO:0016021(integral component of membrane);GO:0034765(regulation of ion transmembrane transport);GO:0055085(transmembrane transport)	NA	NA	NA	NA		protein_coding	74.4434	49.781	50.8668	15.3232	13.9212	15.8107	3.88616	1.95834	2.49352e-28	2.36702e-26	up	yes
Solyc06g084140.3	Solyc06g084140.3		Solyc06g084140.3.1	GO:0008271(secondary active sulfate transmembrane transporter activity);GO:0008272(sulfate transport);GO:0009507(chloroplast);GO:0015116(sulfate transmembrane transporter activity);GO:0016020(membrane);GO:0016021(integral component of membrane);GO:0055085(transmembrane transport)	NA	NA	NA	NA		protein_coding	20.2899	19.978	21.2056	5.53838	6.47244	5.65205	3.48039	1.79925	2.68094e-28	2.53518e-26	up	yes
Solyc06g060590.3	Solyc06g060590.3		Solyc06g060590.3.1	GO:0005886(plasma membrane);GO:0016021(integral component of membrane);GO:0051119(sugar transmembrane transporter activity)	NA	NA	NA	NA	Bidirectional sugar transporter SWEET [Source:UniProtKB/TrEMBL;Acc:K4C6N9]	protein_coding	7.42569	7.48149	9.01182	0.830041	1.19476	0.790896	8.49487	3.08659	3.17763e-28	2.9934e-26	up	yes
Solyc01g100100.3	Solyc01g100100.3		Solyc01g100100.3.1	NA	NA	NA	NA	NA		protein_coding	56.8012	74.8247	57.5153	10.7965	10.2949	11.7439	5.76029	2.52614	5.18447e-28	4.86532e-26	up	yes
Solyc08g079430.3	Solyc08g079430.3		Solyc08g079430.3.1	GO:0005507(copper ion binding);GO:0008131(primary amine oxidase activity);GO:0009308(amine metabolic process);GO:0016491(oxidoreductase activity);GO:0046872(metal ion binding);GO:0048038(quinone binding);GO:0052593(tryptamine:oxygen oxidoreductase (deaminating) activity);GO:0052594(aminoacetone:oxygen oxidoreductase(deaminating) activity);GO:0052595(aliphatic amine oxidase activity);GO:0052596(ph…	00260(Glycine, serine and threonine metabolism);00350(Tyrosine metabolism);00360(Phenylalanine metabolism);00410(beta-Alanine metabolism);00950(Isoquinoline alkaloid biosynthesis);00960(Tropane, piperidine and pyridine alkaloid biosynthesis);01100(Metabolic pathways);01110(Biosynthesis of secondary metabolites)	K00276	EC:1.4.3.21	NA	Amine oxidase [Source:UniProtKB/TrEMBL;Acc:K4CNU3]	protein_coding	6.15151	8.99009	9.23924	34.2893	35.5531	31.5008	0.240577	-2.05543	5.9596e-28	5.57155e-26	down	yes
Solyc03g097500.3	Solyc03g097500.3		Solyc03g097500.3.1	GO:0016747(acyltransferase activity, transferring groups other than amino-acyl groups)	00073(Cutin, suberine and wax biosynthesis)	K15400	EC:2.3.1.188	NA	Omega-hydroxypalmitate O-feruloyl transferase [Source:Projected from Arabidopsis thaliana (AT5G41040) UniProtKB/Swiss-Prot;Acc:Q94CD1]	protein_coding	5.73859	2.19295	3.7989	25.1696	25.5598	25.7455	0.153389	-2.70473	6.16818e-28	5.74478e-26	down	yes
Solyc12g056410.2	Solyc12g056410.2		Solyc12g056410.2.1	GO:0005515(protein binding)	NA	NA	NA	NA		protein_coding	21.2757	20.0825	17.5943	46.6895	50.8139	45.4063	0.412515	-1.27748	7.57961e-28	7.03279e-26	down	yes
Solyc08g082190.3	Solyc08g082190.3		Solyc08g082190.3.1	NA	NA	NA	NA	NA		protein_coding	277.66	283.738	219.003	675.949	680.781	636.268	0.391572	-1.35265	8.48642e-28	7.8447e-26	down	yes
Solyc07g008210.3	Solyc07g008210.3		Solyc07g008210.3.1	GO:0005515(protein binding)	NA	NA	NA	NA		protein_coding	0	0.065464	0.074008	3.97352	3.40948	3.82489	0.0124441	-6.3284	9.25231e-28	8.52076e-26	down	yes
Solyc11g005840.2	Solyc11g005840.2		Solyc11g005840.2.1	GO:0003824(catalytic activity)	NA	NA	NA	NA		protein_coding	34.7854	35.0623	37.5995	11.7471	9.77969	10.0216	3.40578	1.76799	9.81722e-28	9.00739e-26	up	yes
Solyc03g097630.3	Solyc03g097630.3		Solyc03g097630.3.1	GO:0005783(endoplasmic reticulum);GO:0005794(Golgi apparatus);GO:0006612(protein targeting to membrane);GO:0016021(integral component of membrane);GO:0016409(palmitoyltransferase activity);GO:0018230(peptidyl-L-cysteine S-palmitoylation);GO:0019706(protein-cysteine S-palmitoyltransferase activity)	NA	K16675	EC:2.3.1.225	NA	S-acyltransferase [Source:UniProtKB/TrEMBL;Acc:K4BJI0]	protein_coding	27.3279	26.6267	29.572	72.0607	69.3276	63.742	0.407188	-1.29623	1.05375e-27	9.63242e-26	down	yes
Solyc09g008380.3	Solyc09g008380.3		Solyc09g008380.3.1	GO:0016021(integral component of membrane);GO:0030570(pectate lyase activity);GO:0045490(pectin catabolic process);GO:0046872(metal ion binding)	00040(Pentose and glucuronate interconversions);01100(Metabolic pathways)	K01728	EC:4.2.2.2	NA	Pectate lyase [Source:UniProtKB/TrEMBL;Acc:K4CQM6]	protein_coding	7.51293	8.48275	7.18363	0.985228	1.46572	0.7172	7.31635	2.87112	1.37513e-27	1.25238e-25	up	yes
Solyc11g065070.2	Solyc11g065070.2		Solyc11g065070.2.1	GO:0003824(catalytic activity);GO:0004419(hydroxymethylglutaryl-CoA lyase activity);GO:0005739(mitochondrion);GO:0006552(leucine catabolic process);GO:0006629(lipid metabolic process);GO:0016833(oxo-acid-lyase activity);GO:0046951(ketone body biosynthetic process)	00072(Synthesis and degradation of ketone bodies);00280(Valine, leucine and isoleucine degradation);00650(Butanoate metabolism);01100(Metabolic pathways);01110(Biosynthesis of secondary metabolites);04146(Peroxisome)	K01640	EC:4.1.3.4	NA	Hydroxymethylglutaryl-CoA lyase, mitochondrial [Source:Projected from Arabidopsis thaliana (AT2G26800) UniProtKB/Swiss-Prot;Acc:O81027]	protein_coding	20.5329	17.0996	17.5292	40.67	42.6378	40.0721	0.447088	-1.16137	1.62563e-27	1.47508e-25	down	yes
Solyc05g054890.3	Solyc05g054890.3		Solyc05g054890.3.1	GO:0005524(ATP binding);GO:0009055(electron transfer activity);GO:0016020(membrane);GO:0140359(ABC-type transporter activity)	NA	NA	NA	NA		protein_coding	3.03827	1.83836	1.73648	9.39703	9.69625	9.16609	0.234015	-2.09533	1.72981e-27	1.56386e-25	down	yes
Solyc10g078370.2	Solyc10g078370.2		Solyc10g078370.2.1	GO:0005783(endoplasmic reticulum);GO:0005886(plasma membrane);GO:0009734(auxin-activated signaling pathway);GO:0009926(auxin polar transport);GO:0010252(auxin homeostasis);GO:0010315(auxin export across the plasma membrane);GO:0010329(auxin efflux transmembrane transporter activity);GO:0016020(membrane);GO:0016021(integral component of membrane);GO:0055085(transmembrane transport);GO:0060918(auxi…	NA	NA	NA	NA	Auxin efflux carrier component [Source:UniProtKB/TrEMBL;Acc:D6RT09]	protein_coding	20.2098	15.9213	17.0434	5.55552	5.69038	5.84542	3.1112	1.63747	2.40765e-27	2.16873e-25	up	yes
Solyc06g048410.3	Solyc06g048410.3		Solyc06g048410.3.1	GO:0004784(superoxide dismutase activity);GO:0006801(superoxide metabolic process);GO:0009536(plastid);GO:0016491(oxidoreductase activity);GO:0019430(removal of superoxide radicals);GO:0046872(metal ion binding)	NA	NA	NA	NA		protein_coding	67.2562	56.5054	50.0453	16.1957	19.9893	16.1607	3.32036	1.73134	2.47061e-27	2.21735e-25	up	yes
Solyc02g083380.3	Solyc02g083380.3		Solyc02g083380.3.1	NA	NA	NA	NA	NA		protein_coding	50.3128	48.5607	35.9465	140.494	133.341	147.871	0.319702	-1.6452	2.59676e-27	2.32212e-25	down	yes
Solyc07g055560.3	Solyc07g055560.3		Solyc07g055560.3.1	GO:0004497(monooxygenase activity);GO:0004672(protein kinase activity);GO:0005506(iron ion binding);GO:0005524(ATP binding);GO:0006468(protein phosphorylation);GO:0016705(oxidoreductase activity, acting on paired donors, with incorporation or reduction of molecular oxygen);GO:0020037(heme binding)	NA	NA	NA	NA		protein_coding	1.30568	1.11455	0.552676	7.71737	6.74491	7.7079	0.134095	-2.89868	2.9653e-27	2.64211e-25	down	yes
Solyc08g081030.1	Solyc08g081030.1		Solyc08g081030.1.1	GO:0006468(protein phosphorylation);GO:0009231(riboflavin biosynthetic process);GO:0016787(hydrolase activity);GO:0043621(protein self-association)	00740(Riboflavin metabolism);01100(Metabolic pathways);01110(Biosynthesis of secondary metabolites);01240(Biosynthesis of cofactors)	K22912	EC:3.1.3.104	NA		protein_coding	25.6331	21.7701	22.6637	59.0997	54.6575	60.2233	0.402729	-1.31212	3.32862e-27	2.95517e-25	down	yes
Solyc05g051810.1	Solyc05g051810.1		Solyc05g051810.1.1	NA	NA	NA	NA	NA		protein_coding	89.4396	67.8053	93.9938	16.0294	14.2709	16.9727	5.31463	2.40997	4.30319e-27	3.8067e-25	up	yes
Solyc12g094700.2	Solyc12g094700.2		Solyc12g094700.2.1	GO:0006508(proteolysis);GO:0008234(cysteine-type peptidase activity)	NA	NA	NA	NA		protein_coding	45.554	40.216	47.4447	14.6236	13.0617	13.4045	3.24204	1.6969	4.99533e-27	4.40321e-25	up	yes
Solyc02g065190.3	Solyc02g065190.3		Solyc02g065190.3.1	GO:0004497(monooxygenase activity);GO:0005506(iron ion binding);GO:0016020(membrane);GO:0016021(integral component of membrane);GO:0016705(oxidoreductase activity, acting on paired donors, with incorporation or reduction of molecular oxygen);GO:0016709(oxidoreductase activity, acting on paired donors, with incorporation or reduction of molecular oxygen, NAD(P)H as one donor, and incorporation of …	NA	NA	NA	NA		protein_coding	37.737	28.9724	48.5296	8.18736	7.37508	7.55174	4.98564	2.31778	5.16778e-27	4.539e-25	up	yes
Solyc10g085170.2	Solyc10g085170.2		Solyc10g085170.2.1	NA	NA	NA	NA	NA		protein_coding	33.5402	51.9478	36.9179	6.17094	6.37685	7.04832	6.24645	2.64304	5.36585e-27	4.69626e-25	up	yes
Solyc03g031750.2	Solyc03g031750.2		Solyc03g031750.2.1	GO:0000813(ESCRT I complex);GO:0032509(endosome transport via multivesicular body sorting pathway);GO:0043328(protein transport to vacuole involved in ubiquitin-dependent protein catabolic process via the multivesicular body sorting pathway);GO:0044877(protein-containing complex binding)	04144(Endocytosis)	NA	NA	NA	Vacuolar protein sorting-associated protein 28 homolog [Source:UniProtKB/TrEMBL;Acc:K4BFE7]	protein_coding	65.9852	58.5376	66.2455	140.73	142.97	136.376	0.454129	-1.13883	5.91507e-27	5.15865e-25	down	yes
Solyc01g107080.3	Solyc01g107080.3		Solyc01g107080.3.1	GO:0016747(acyltransferase activity, transferring groups other than amino-acyl groups)	NA	NA	NA	NA		protein_coding	14.4754	12.248	15.2946	3.30276	4.07477	3.10067	4.01005	2.00362	8.33344e-27	7.24217e-25	up	yes
Solyc01g073670.3	Solyc01g073670.3		Solyc01g073670.3.1	GO:0008643(carbohydrate transport);GO:0015293(symporter activity);GO:0016021(integral component of membrane)	NA	NA	NA	NA		protein_coding	14.1113	8.18884	6.14137	47.6438	50.4884	44.0597	0.200022	-2.32177	1.01957e-26	8.82947e-25	down	yes
Solyc08g014610.3	Solyc08g014610.3		Solyc08g014610.3.1	GO:0003824(catalytic activity);GO:0008483(transaminase activity);GO:0030170(pyridoxal phosphate binding)	NA	NA	NA	NA		protein_coding	42.5763	39.687	53.2343	13.1031	12.8031	11.8671	3.58713	1.84283	1.1701e-26	1.00976e-24	up	yes
Solyc05g007020.3	Solyc05g007020.3		Solyc05g007020.3.1	GO:0009637(response to blue light);GO:0009881(photoreceptor activity);GO:0018298(obsolete protein-chromophore linkage);GO:0050896(response to stimulus)	NA	NA	NA	NA		protein_coding	66.1352	43.1104	31.9074	7.68679	7.07122	8.8344	5.98298	2.58086	1.5454e-26	1.32899e-24	up	yes
Solyc02g090600.1	Solyc02g090600.1		Solyc02g090600.1.1	GO:0005179(hormone activity);GO:0016021(integral component of membrane);GO:0048364(root development);GO:1901371(regulation of leaf morphogenesis);GO:1902025(nitrate import);GO:2000280(regulation of root development)	NA	NA	NA	NA		protein_coding	27.0545	28.3499	36.9458	5.35967	3.49662	3.87133	7.25589	2.85915	1.85186e-26	1.58701e-24	up	yes
Solyc01g087240.3	Solyc01g087240.3		Solyc01g087240.3.1	GO:0003677(DNA binding);GO:0003700(DNA-binding transcription factor activity);GO:0006355(regulation of DNA-templated transcription);GO:0016602(CCAAT-binding factor complex)	NA	NA	NA	NA		protein_coding	6.3548	8.86546	4.80415	31.4297	29.1266	32.4833	0.215225	-2.21609	1.89205e-26	1.61584e-24	down	yes
Solyc04g014510.3	Solyc04g014510.3		Solyc04g014510.3.1	GO:0003824(catalytic activity);GO:0004356(glutamate-ammonia ligase activity);GO:0005524(ATP binding);GO:0006542(glutamine biosynthetic process);GO:0006807(nitrogen compound metabolic process)	00220(Arginine biosynthesis);00250(Alanine, aspartate and glutamate metabolism);00630(Glyoxylate and dicarboxylate metabolism);00910(Nitrogen metabolism);01100(Metabolic pathways);01230(Biosynthesis of amino acids)	K01915	EC:6.3.1.2	NA	Glutamine synthetase [Source:UniProtKB/TrEMBL;Acc:K4BPV5]	protein_coding	509.46	760.697	538.526	137.885	146.311	139.018	4.27369	2.09548	1.90304e-26	1.61962e-24	up	yes
Solyc12g088130.2	Solyc12g088130.2		Solyc12g088130.2.1	GO:0046983(protein dimerization activity)	NA	NA	NA	NA		protein_coding	8.19932	15.521	22.0889	1.06337	1.35802	1.25046	12.4758	3.64106	2.10709e-26	1.78712e-24	up	yes
Solyc07g017570.2	Solyc07g017570.2		Solyc07g017570.2.1	NA	NA	NA	NA	NA		protein_coding	237.265	247.73	299.121	78.2254	79.2757	65.8545	3.51062	1.81172	2.44536e-26	2.06692e-24	up	yes
Solyc01g068410.3	Solyc01g068410.3		Solyc01g068410.3.1	GO:0009734(auxin-activated signaling pathway);GO:0016020(membrane);GO:0016021(integral component of membrane);GO:0055085(transmembrane transport);GO:0060918(auxin transport)	NA	NA	NA	NA		protein_coding	102.044	87.3315	82.0648	34.194	36.3161	31.422	2.66295	1.41302	2.8572e-26	2.40678e-24	up	yes
Solyc12g006997.1	Solyc12g006997.1		Solyc12g006997.1.1	GO:0046872(metal ion binding)	NA	NA	NA	NA		protein_coding	46.6405	43.9985	88.9454	6.77579	4.13758	6.5693	10.2721	3.36066	3.44723e-26	2.89391e-24	up	yes
Solyc01g106280.3	Solyc01g106280.3		Solyc01g106280.3.1	GO:0005515(protein binding)	NA	NA	NA	NA		protein_coding	109.292	87.425	85.1141	215.453	224.743	190	0.447211	-1.16097	3.57111e-26	2.98775e-24	down	yes
Solyc04g058100.3	Solyc04g058100.3		Solyc04g058100.3.1	GO:0046872(metal ion binding)	NA	NA	NA	NA	Metallothionein-like protein type 2 [Source:UniProtKB/Swiss-Prot;Acc:Q43512]	protein_coding	496.979	1158.05	712.333	87.7573	84.4491	111.67	8.33941	3.05994	4.34773e-26	3.62522e-24	up	yes
Solyc01g080150.3	Solyc01g080150.3		Solyc01g080150.3.1	GO:0005739(mitochondrion);GO:0006400(tRNA modification);GO:0009691(cytokinin biosynthetic process);GO:0009733(response to auxin);GO:0009735(response to cytokinin);GO:0016740(transferase activity);GO:0052381(tRNA dimethylallyltransferase activity)	00908(Zeatin biosynthesis);01100(Metabolic pathways);01110(Biosynthesis of secondary metabolites)	K10760	EC:2.5.1.112;EC:2.5.1.27	NA	Isopentenyltransferase 2 [Source:UniProtKB/TrEMBL;Acc:J9PEK3]	protein_coding	7.61647	5.43622	4.00746	0.938612	0.83257	0.668086	6.99396	2.80611	4.61317e-26	3.83359e-24	up	yes
Solyc03g123800.2	Solyc03g123800.2		Solyc03g123800.2.1	GO:0000166(nucleotide binding);GO:0004672(protein kinase activity);GO:0004674(protein serine/threonine kinase activity);GO:0005515(protein binding);GO:0005524(ATP binding);GO:0006468(protein phosphorylation);GO:0016301(kinase activity);GO:0016310(phosphorylation);GO:0016740(transferase activity)	NA	NA	NA	NA		protein_coding	58.9523	55.843	53.431	141.26	127.559	148.831	0.402792	-1.31189	4.66986e-26	3.86768e-24	down	yes
Solyc09g065440.3	Solyc09g065440.3		Solyc09g065440.3.1	NA	NA	NA	NA	NA		protein_coding	0.690942	0.660969	0.437472	5.51534	5.3874	6.31168	0.103947	-3.26608	7.26897e-26	6.00018e-24	down	yes
Solyc02g093870.3	Solyc02g093870.3		Solyc02g093870.3.1	NA	NA	NA	NA	NA		protein_coding	35.9532	37.5078	37.8921	80.5208	88.1448	83.2969	0.441943	-1.17807	7.48111e-26	6.15471e-24	down	yes
Solyc01g044240.3	Solyc01g044240.3		Solyc01g044240.3.1	NA	NA	NA	NA	NA		protein_coding	28.1367	22.479	16.3247	2.16982	1.7879	2.09851	11.0531	3.46638	7.9368e-26	6.50791e-24	up	yes
Solyc02g070440.3	Solyc02g070440.3		Solyc02g070440.3.1	GO:0005524(ATP binding);GO:0008568(microtubule severing ATPase activity);GO:0016887(ATP hydrolysis activity);GO:0031122(cytoplasmic microtubule organization)	NA	K07767	EC:5.6.1.1	NA		protein_coding	82.4746	81.0186	77.2475	162.197	170.786	159.324	0.489006	-1.03208	8.32879e-26	6.80672e-24	down	yes
Solyc02g090630.3	Solyc02g090630.3		Solyc02g090630.3.1	GO:0006629(lipid metabolic process)	NA	NA	NA	NA		protein_coding	10.7698	11.5041	11.87	29.3124	29.1416	25.7929	0.405284	-1.303	8.46184e-26	6.89263e-24	down	yes
Solyc02g080220.3	Solyc02g080220.3		Solyc02g080220.3.1	GO:0004857(enzyme inhibitor activity);GO:0005576(extracellular region);GO:0005618(cell wall);GO:0016021(integral component of membrane);GO:0030599(pectinesterase activity);GO:0042545(cell wall modification);GO:0045330(aspartyl esterase activity);GO:0045490(pectin catabolic process);GO:0046910(pectinesterase inhibitor activity)	00040(Pentose and glucuronate interconversions);01100(Metabolic pathways)	K01051	EC:3.1.1.11	NA	Pectinesterase [Source:UniProtKB/TrEMBL;Acc:K4B9P3]	protein_coding	83.412	102.272	97.5482	28.6834	26.1979	27.6309	3.43261	1.77931	8.70489e-26	7.06728e-24	up	yes
Solyc05g015390.3	Solyc05g015390.3		Solyc05g015390.3.1	GO:0005773(vacuole);GO:0005783(endoplasmic reticulum);GO:0005811(lipid droplet);GO:0009555(pollen development);GO:0034389(lipid droplet organization);GO:0045927(positive regulation of growth);GO:0080186(developmental vegetative growth);GO:1902584(positive regulation of response to water deprivation)	NA	NA	NA	NA		protein_coding	173.096	147.879	210.314	524.595	509.741	523.471	0.341049	-1.55195	8.79199e-26	7.11459e-24	down	yes
Solyc11g071470.1	Solyc11g071470.1		Solyc11g071470.1.1	GO:0016747(acyltransferase activity, transferring groups other than amino-acyl groups)	00940(Phenylpropanoid biosynthesis);00941(Flavonoid biosynthesis);00945(Stilbenoid, diarylheptanoid and gingerol biosynthesis);01100(Metabolic pathways);01110(Biosynthesis of secondary metabolites)	K13065	EC:2.3.1.133	NA		protein_coding	10.1911	16.5148	14.8527	1.79304	2.01147	2.09872	7.03997	2.81557	9.45851e-26	7.62893e-24	up	yes
Solyc05g047680.3	Solyc05g047680.3		Solyc05g047680.3.1	GO:0004497(monooxygenase activity);GO:0005506(iron ion binding);GO:0016705(oxidoreductase activity, acting on paired donors, with incorporation or reduction of molecular oxygen);GO:0020037(heme binding)	NA	NA	NA	NA		protein_coding	57.1737	27.1764	35.6369	175.345	160.322	167.992	0.23823	-2.06957	9.69887e-26	7.79732e-24	down	yes
Solyc01g065540.3	Solyc01g065540.3		Solyc01g065540.3.1	GO:0000160(phosphorelay signal transduction system);GO:0003677(DNA binding);GO:0003700(DNA-binding transcription factor activity);GO:0005634(nucleus);GO:0009736(cytokinin-activated signaling pathway)	NA	NA	NA	NA	Two-component response regulator [Source:UniProtKB/TrEMBL;Acc:K4AWF8]	protein_coding	9.72272	7.48863	7.85919	19.2414	22.2451	18.1443	0.42043	-1.25006	1.1694e-25	9.37077e-24	down	yes
Solyc04g054740.3	Solyc04g054740.3		Solyc04g054740.3.1	GO:0004512(inositol-3-phosphate synthase activity);GO:0005737(cytoplasm);GO:0006021(inositol biosynthetic process);GO:0008654(phospholipid biosynthetic process)	00562(Inositol phosphate metabolism);01100(Metabolic pathways);01110(Biosynthesis of secondary metabolites)	K01858	EC:5.5.1.4	NA		protein_coding	2.0759	1.7674	3.52385	15.1395	15.4285	14.6926	0.162772	-2.61908	1.715e-25	1.36983e-23	down	yes
Solyc10g008120.3	Solyc10g008120.3		Solyc10g008120.3.1	GO:0008168(methyltransferase activity);GO:0008171(O-methyltransferase activity);GO:0046983(protein dimerization activity)	NA	NA	NA	NA		protein_coding	20.2058	31.1654	18.0552	3.66241	3.38616	3.80581	6.39618	2.67721	1.91311e-25	1.52314e-23	up	yes
Solyc12g006470.2	Solyc12g006470.2		Solyc12g006470.2.1	GO:0003824(catalytic activity);GO:0003867(4-aminobutyrate transaminase activity);GO:0004015(adenosylmethionine-8-amino-7-oxononanoate transaminase activity);GO:0005737(cytoplasm);GO:0008483(transaminase activity);GO:0009102(biotin biosynthetic process);GO:0009448(gamma-aminobutyric acid metabolic process);GO:0016740(transferase activity);GO:0030170(pyridoxal phosphate binding);GO:0034387(4-aminob…	00250(Alanine, aspartate and glutamate metabolism);00650(Butanoate metabolism);01100(Metabolic pathways)	K16871	EC:2.6.1.96	NA		protein_coding	22.0401	16.8083	19.0925	45.5592	46.9374	42.3275	0.429752	-1.21843	2.20961e-25	1.75355e-23	down	yes
Solyc01g105420.3	Solyc01g105420.3		Solyc01g105420.3.1	GO:0003824(catalytic activity);GO:0003849(3-deoxy-7-phosphoheptulonate synthase activity);GO:0009073(aromatic amino acid family biosynthetic process);GO:0009423(chorismate biosynthetic process);GO:0009507(chloroplast)	NA	NA	NA	NA	Phospho-2-dehydro-3-deoxyheptonate aldolase [Source:UniProtKB/TrEMBL;Acc:K4B2B2]	protein_coding	9.02628	9.30098	7.1909	25.9364	25.8129	23.5352	0.338956	-1.56083	2.45482e-25	1.9419e-23	down	yes
Solyc07g053370.1	Solyc07g053370.1		Solyc07g053370.1.1	GO:0045168(cell-cell signaling involved in cell fate commitment)	NA	NA	NA	NA		protein_coding	38.3905	11.2347	26.0028	0	0.498549	0.198535	108.492	6.76144	2.83488e-25	2.23539e-23	up	yes
Solyc07g019670.3	Solyc07g019670.3		Solyc07g019670.3.1	GO:0003824(catalytic activity);GO:0006631(fatty acid metabolic process);GO:0016491(oxidoreductase activity);GO:0016616(oxidoreductase activity, acting on the CH-OH group of donors, NAD or NADP as acceptor);GO:0070403(NAD+ binding)	NA	NA	NA	NA		protein_coding	12.5271	13.6565	11.2096	29.9566	32.8108	29.9812	0.403167	-1.31055	3.69668e-25	2.90566e-23	down	yes
Solyc10g008790.3	Solyc10g008790.3		Solyc10g008790.3.1	GO:0005515(protein binding)	NA	NA	NA	NA		protein_coding	6.64079	5.63134	7.00568	1.3385	1.35284	1.34938	4.77089	2.25426	3.89834e-25	3.05444e-23	up	yes
Solyc11g069330.1	Solyc11g069330.1		Solyc11g069330.1.1	GO:0008168(methyltransferase activity);GO:0016021(integral component of membrane)	NA	NA	NA	NA		protein_coding	19.5759	23.2111	21.2341	56.8086	61.1775	53.0776	0.374253	-1.41791	4.70186e-25	3.67236e-23	down	yes
Solyc05g053860.3	Solyc05g053860.3		Solyc05g053860.3.1	GO:0016021(integral component of membrane);GO:0022857(transmembrane transporter activity);GO:0055085(transmembrane transport)	NA	NA	NA	NA		protein_coding	3.2304	7.35812	10.6515	0.175351	0.363981	0.104275	33.0016	5.04446	5.20454e-25	4.05215e-23	up	yes
Solyc01g005680.3	Solyc01g005680.3		Solyc01g005680.3.1	NA	NA	NA	NA	NA		protein_coding	19.5455	12.3234	15.204	2.94142	2.30063	2.81313	5.84382	2.54691	5.70571e-25	4.42838e-23	up	yes
Solyc01g103990.3	Solyc01g103990.3		Solyc01g103990.3.1	GO:0009506(plasmodesma)	NA	NA	NA	NA		protein_coding	10.1166	8.07683	8.32392	18.8109	19.0464	18.972	0.466614	-1.0997	6.32943e-25	4.89707e-23	down	yes
Solyc12g099500.2	Solyc12g099500.2		Solyc12g099500.2.1	GO:0016021(integral component of membrane)	NA	NA	NA	NA		protein_coding	70.4507	80.0221	67.7281	191.612	185.959	193.117	0.382348	-1.38704	8.44742e-25	6.51534e-23	down	yes
Solyc01g097810.3	Solyc01g097810.3		Solyc01g097810.3.1	GO:0009507(chloroplast);GO:0009509(chromoplast);GO:0009536(plastid);GO:0009941(chloroplast envelope);GO:0016117(carotenoid biosynthetic process);GO:0016120(carotene biosynthetic process);GO:0016491(oxidoreductase activity);GO:0016719(carotene 7,8-desaturase activity);GO:0052886(9,9'-dicis-carotene:quinone oxidoreductase activity);GO:0052887(7,9,9'-tricis-neurosporene:quinone oxidoreductase activi…	00906(Carotenoid biosynthesis);01100(Metabolic pathways);01110(Biosynthesis of secondary metabolites)	K00514	EC:1.3.5.6	NA	Zeta-carotene desaturase [Source:UniProtKB/TrEMBL;Acc:Q202I0]	protein_coding	19.7789	15.6456	18.831	43.5713	47.255	39.1684	0.417367	-1.26061	8.74802e-25	6.72616e-23	down	yes
Solyc01g109460.3	Solyc01g109460.3		Solyc01g109460.3.1	GO:0005351(carbohydrate:proton symporter activity);GO:0005355(glucose transmembrane transporter activity);GO:0005887(integral component of plasma membrane);GO:0006817(phosphate ion transport);GO:0008643(carbohydrate transport);GO:0008645(hexose transmembrane transport);GO:0015144(carbohydrate transmembrane transporter activity);GO:0015293(symporter activity);GO:0016020(membrane);GO:0016021(integr…	NA	NA	NA	NA	Polyol/monosaccharide transporter 4 [Source:UniProtKB/TrEMBL;Acc:K4B3F9]	protein_coding	27.3756	24.6395	46.7082	156.388	172.989	144.062	0.208524	-2.26171	8.78441e-25	6.73317e-23	down	yes
Solyc02g094190.3	Solyc02g094190.3		Solyc02g094190.3.1	GO:0016021(integral component of membrane)	NA	NA	NA	NA		protein_coding	7.14695	7.47791	12.4718	1.08083	1.4455	0.870786	7.97637	2.99573	9.21023e-25	7.0377e-23	up	yes
Solyc01g106630.2	Solyc01g106630.2		Solyc01g106630.2.1	NA	NA	NA	NA	NA		protein_coding	1022.19	1535.28	1438.93	329.007	328.255	308.563	4.1378	2.04887	9.32616e-25	7.10429e-23	up	yes
Solyc09g030450.3	Solyc09g030450.3		Solyc09g030450.3.1	GO:0004672(protein kinase activity);GO:0005524(ATP binding);GO:0006468(protein phosphorylation);GO:0016021(integral component of membrane)	NA	NA	NA	NA		protein_coding	8.33099	6.65909	7.33147	17.9746	17.2318	17.1964	0.42596	-1.23121	1.03544e-24	7.86331e-23	down	yes
Solyc01g105350.2	Solyc01g105350.2		Solyc01g105350.2.1	GO:0008194(UDP-glycosyltransferase activity)	NA	NA	NA	NA		protein_coding	0.792763	0.652213	0.935979	3.66538	4.09535	3.61254	0.209347	-2.25603	1.07022e-24	8.1025e-23	down	yes
Solyc09g010800.3	Solyc09g010800.3		Solyc09g010800.3.1	GO:0046872(metal ion binding)	NA	NA	NA	NA		protein_coding	506.883	562.587	578.247	1467.83	1375.58	1651.32	0.366588	-1.44777	1.07515e-24	8.11491e-23	down	yes
Solyc11g061720.1	Solyc11g061720.1		Solyc11g061720.1.1	GO:0004672(protein kinase activity);GO:0004674(protein serine/threonine kinase activity);GO:0005524(ATP binding);GO:0005634(nucleus);GO:0005737(cytoplasm);GO:0005886(plasma membrane);GO:0006468(protein phosphorylation)	NA	NA	NA	NA		protein_coding	31.565	27.7615	29.354	8.83528	8.75808	9.87769	3.22814	1.6907	1.0794e-24	8.12214e-23	up	yes
Solyc08g016440.3	Solyc08g016440.3		Solyc08g016440.3.1	NA	NA	NA	NA	NA		nontranslating_CDS	1.70674	1.29681	1.22579	8.12054	6.94044	7.55522	0.187005	-2.41885	1.16016e-24	8.70333e-23	down	yes
Solyc12g057160.1	Solyc12g057160.1		Solyc12g057160.1.1	NA	NA	NA	NA	NA		protein_coding	57.4141	35.3047	49.8493	148.554	151.745	149.525	0.316942	-1.65771	1.30271e-24	9.74311e-23	down	yes
Solyc12g095910.2	Solyc12g095910.2		Solyc12g095910.2.1	GO:0004197(cysteine-type endopeptidase activity);GO:0005773(vacuole);GO:0006508(proteolysis);GO:0006624(vacuolar protein processing);GO:0008233(peptidase activity);GO:0016787(hydrolase activity);GO:0051603(proteolysis involved in protein catabolic process);GO:0110165(cellular anatomical entity)	NA	K01369	EC:3.4.22.34	NA		protein_coding	59.3152	64.6825	63.9728	140.577	148.766	144.751	0.433018	-1.2075	1.37044e-24	1.02187e-22	down	yes
Solyc03g026080.3	Solyc03g026080.3		Solyc03g026080.3.1	GO:0004252(serine-type endopeptidase activity);GO:0006508(proteolysis);GO:0009506(plasmodesma);GO:0016021(integral component of membrane)	NA	NA	NA	NA	Rhomboid-like protein [Source:UniProtKB/TrEMBL;Acc:K4BF81]	protein_coding	14.739	13.5009	10.6672	34.8578	35.1291	35.962	0.367225	-1.44527	1.86745e-24	1.38827e-22	down	yes
Solyc03g121880.3	Solyc03g121880.3		Solyc03g121880.3.1	GO:0004721(phosphoprotein phosphatase activity);GO:0004722(protein serine/threonine phosphatase activity);GO:0016787(hydrolase activity);GO:0016791(phosphatase activity);GO:0017018(myosin phosphatase activity);GO:0043169(cation binding);GO:0046872(metal ion binding)	NA	NA	NA	NA		protein_coding	21.5529	19.221	17.4469	41.9227	42.4095	40.3432	0.46698	-1.09857	2.25431e-24	1.67083e-22	down	yes
Solyc08g005800.3	Solyc08g005800.3		Solyc08g005800.3.1	GO:0016787(hydrolase activity)	NA	NA	NA	NA		protein_coding	82.6063	94.0799	98.0497	30.4361	31.034	29.5882	3.01714	1.59318	2.26679e-24	1.67505e-22	up	yes
Solyc07g054830.3	Solyc07g054830.3		Solyc07g054830.3.1	GO:0000166(nucleotide binding);GO:0003951(NAD+ kinase activity);GO:0004143(diacylglycerol kinase activity);GO:0005524(ATP binding);GO:0006952(defense response);GO:0007165(signal transduction);GO:0007205(protein kinase C-activating G protein-coupled receptor signaling pathway);GO:0016301(kinase activity);GO:0016310(phosphorylation);GO:0016740(transferase activity)	NA	NA	NA	NA		protein_coding	9.92135	8.8221	7.88903	19.7946	24.6807	21.974	0.400794	-1.31907	2.33135e-24	1.71762e-22	down	yes
Solyc09g007520.3	Solyc09g007520.3		Solyc09g007520.3.1	GO:0004601(peroxidase activity);GO:0005576(extracellular region);GO:0005829(cytosol);GO:0006979(response to oxidative stress);GO:0009505(plant-type cell wall);GO:0009506(plasmodesma);GO:0020037(heme binding);GO:0042744(hydrogen peroxide catabolic process);GO:0046872(metal ion binding);GO:0050832(defense response to fungus)	00940(Phenylpropanoid biosynthesis);01100(Metabolic pathways);01110(Biosynthesis of secondary metabolites)	K00430	EC:1.11.1.7	NA	Peroxidase [Source:UniProtKB/TrEMBL;Acc:K4CQE1]	protein_coding	400.259	506.928	455.535	143.072	150.082	138.385	3.15782	1.65893	2.61291e-24	1.91933e-22	up	yes
Solyc07g053830.3	Solyc07g053830.3		Solyc07g053830.3.1	GO:0005471(ATP:ADP antiporter activity);GO:0005743(mitochondrial inner membrane);GO:0016021(integral component of membrane);GO:0055085(transmembrane transport);GO:0140021(mitochondrial ADP transmembrane transport);GO:1990544(mitochondrial ATP transmembrane transport)	NA	NA	NA	NA	ADP,ATP carrier protein 3, mitochondrial [Source:Projected from Arabidopsis thaliana (AT4G28390) UniProtKB/Swiss-Prot;Acc:O49447]	protein_coding	40.98	33.9878	41.5999	91.1553	88.8804	85.7471	0.438582	-1.18908	2.63239e-24	1.9279e-22	down	yes
Solyc06g064440.3	Solyc06g064440.3		Solyc06g064440.3.1	GO:0006511(ubiquitin-dependent protein catabolic process);GO:0016021(integral component of membrane);GO:0061630(ubiquitin protein ligase activity)	NA	K19039	EC:2.3.2.27	NA		protein_coding	16.9289	14.4246	14.5833	4.31542	5.18393	3.89173	3.4304	1.77838	2.70601e-24	1.97595e-22	up	yes
Solyc08g007540.3	Solyc08g007540.3		Solyc08g007540.3.1	NA	NA	NA	NA	NA		protein_coding	13.8355	9.55618	7.28142	0.973732	1.15015	1.65646	8.11383	3.02038	3.12696e-24	2.27659e-22	up	yes
Solyc02g087410.3	Solyc02g087410.3		Solyc02g087410.3.1	GO:0005524(ATP binding);GO:0016021(integral component of membrane);GO:0055085(transmembrane transport);GO:0140359(ABC-type transporter activity)	NA	NA	NA	NA		protein_coding	1.76356	1.96047	2.07186	6.26985	6.0805	5.5246	0.324247	-1.62484	3.59823e-24	2.61199e-22	down	yes
Solyc07g006370.1	Solyc07g006370.1		Solyc07g006370.1.1	GO:0016021(integral component of membrane);GO:0055085(transmembrane transport)	NA	NA	NA	NA		protein_coding	0.24194	0.088377	0.087722	2.1561	2.75507	2.7485	0.0545767	-4.19557	3.78789e-24	2.74161e-22	down	yes
Solyc01g100190.3	Solyc01g100190.3		Solyc01g100190.3.1	GO:0005774(vacuolar membrane);GO:0005829(cytosol)	NA	NA	NA	NA		protein_coding	10.3423	6.54074	12.6165	39.1014	43.7792	36.419	0.247272	-2.01583	3.89949e-24	2.81413e-22	down	yes
Solyc08g041860.1	Solyc08g041860.1		Solyc08g041860.1.1	NA	NA	NA	NA	NA		protein_coding	248.957	173.058	151.667	523.983	584.091	572.822	0.341295	-1.55091	4.06259e-24	2.92329e-22	down	yes
Solyc02g077970.3	Solyc02g077970.3		Solyc02g077970.3.1	NA	NA	NA	NA	NA		protein_coding	0.095087	0.148312	0.237875	3.59632	3.50488	2.96798	0.0477968	-4.38694	4.55852e-24	3.2706e-22	down	yes
Solyc02g068080.3	Solyc02g068080.3		Solyc02g068080.3.1	GO:0005247(voltage-gated chloride channel activity);GO:0006821(chloride transport);GO:0009671(nitrate:proton symporter activity);GO:0009705(plant-type vacuole membrane);GO:0010167(response to nitrate);GO:0015706(nitrate transmembrane transport);GO:0016020(membrane);GO:0016021(integral component of membrane);GO:0055085(transmembrane transport);GO:1902476(chloride transmembrane transport)	NA	NA	NA	NA	Chloride channel protein [Source:UniProtKB/TrEMBL;Acc:K4B7E0]	protein_coding	41.8826	38.1265	40.8429	16.6723	16.53	14.9091	2.51193	1.32879	4.59107e-24	3.28441e-22	up	yes
Solyc04g076040.3	Solyc04g076040.3		Solyc04g076040.3.1	GO:0000079(regulation of cyclin-dependent protein serine/threonine kinase activity);GO:0000278(mitotic cell cycle);GO:0000307(cyclin-dependent protein kinase holoenzyme complex);GO:0005634(nucleus);GO:0005737(cytoplasm);GO:0006468(protein phosphorylation);GO:0007088(regulation of mitotic nuclear division);GO:0008284(positive regulation of cell population proliferation);GO:0016538(cyclin-dependent…	NA	NA	NA	NA		protein_coding	14.6774	9.8183	16.0191	2.74835	2.96265	2.75389	4.78622	2.25889	4.83063e-24	3.4458e-22	up	yes
Solyc06g007440.3	Solyc06g007440.3		Solyc06g007440.3.1	GO:0004672(protein kinase activity);GO:0005524(ATP binding);GO:0006468(protein phosphorylation);GO:0007165(signal transduction)	NA	NA	NA	NA		protein_coding	11.1234	11.1623	18.3276	0.965361	1.96067	1.23168	9.76822	3.2881	4.92296e-24	3.50154e-22	up	yes
Solyc11g013330.2	Solyc11g013330.2		Solyc11g013330.2.1	NA	NA	NA	NA	NA		protein_coding	4.72558	4.52589	6.10232	0.778893	0.595396	0.589239	7.81949	2.96707	4.9489e-24	3.50988e-22	up	yes
Solyc09g007900.3	Solyc09g007900.3		Solyc09g007900.3.1	GO:0003824(catalytic activity);GO:0005737(cytoplasm);GO:0006559(L-phenylalanine catabolic process);GO:0016841(ammonia-lyase activity)	NA	NA	NA	NA		protein_coding	89.9292	47.3821	67.9229	240.984	234.188	216.188	0.296856	-1.75217	4.97276e-24	3.51669e-22	down	yes
Solyc10g074790.2	Solyc10g074790.2		Solyc10g074790.2.1	GO:0016021(integral component of membrane);GO:0055085(transmembrane transport);GO:0080162(endoplasmic reticulum to cytosol auxin transport)	NA	NA	NA	NA	Protein PIN-LIKES 6 [Source:Projected from Arabidopsis thaliana (AT5G01990) UniProtKB/Swiss-Prot;Acc:Q9LZN2]	protein_coding	18.2195	17.7511	19.9785	44.0588	46.5943	40.513	0.426552	-1.22921	5.07378e-24	3.57789e-22	down	yes
Solyc09g083330.3	Solyc09g083330.3		Solyc09g083330.3.1	GO:0004605(phosphatidate cytidylyltransferase activity);GO:0005789(endoplasmic reticulum membrane);GO:0016020(membrane);GO:0016021(integral component of membrane);GO:0016024(CDP-diacylglycerol biosynthetic process);GO:0016772(transferase activity, transferring phosphorus-containing groups)	00564(Glycerophospholipid metabolism);01100(Metabolic pathways);01110(Biosynthesis of secondary metabolites);04070(Phosphatidylinositol signaling system)	K00981	EC:2.7.7.41	NA	Phosphatidate cytidylyltransferase [Source:UniProtKB/TrEMBL;Acc:K4CVV9]	protein_coding	3.42687	3.12062	3.15701	10.1208	9.30982	10.3859	0.325474	-1.61938	5.26296e-24	3.70072e-22	down	yes
Solyc03g006410.3	Solyc03g006410.3		Solyc03g006410.3.1	NA	NA	NA	NA	NA		protein_coding	5.44201	7.53432	4.08041	0.301008	0.458438	0.405365	14.6433	3.87217	5.78436e-24	4.05579e-22	up	yes
Solyc04g076820.1	Solyc04g076820.1		Solyc04g076820.1.1	GO:0005515(protein binding)	NA	NA	NA	NA		protein_coding	71.2389	71.0599	73.3057	152.556	157.914	165.508	0.452972	-1.1425	6.6483e-24	4.64835e-22	down	yes
Solyc02g086270.3	Solyc02g086270.3		Solyc02g086270.3.1	GO:0004672(protein kinase activity);GO:0005524(ATP binding);GO:0006468(protein phosphorylation);GO:0030247(polysaccharide binding)	NA	NA	NA	NA		protein_coding	12.6242	9.986	8.44763	28.357	27.0628	27.7573	0.373394	-1.42123	7.20665e-24	5.0245e-22	down	yes
Solyc06g084080.3	Solyc06g084080.3		Solyc06g084080.3.1	GO:0003924(GTPase activity);GO:0005525(GTP binding)	NA	NA	NA	NA		protein_coding	6.13413	6.18425	8.8343	1.23764	1.43231	1.36384	5.24387	2.39063	8.06389e-24	5.60633e-22	up	yes
Solyc08g006740.3	Solyc08g006740.3		Solyc08g006740.3.1	GO:0003824(catalytic activity);GO:0016829(lyase activity);GO:0016830(carbon-carbon lyase activity);GO:0016831(carboxy-lyase activity);GO:0019752(carboxylic acid metabolic process);GO:0030170(pyridoxal phosphate binding);GO:1901566(organonitrogen compound biosynthetic process)	00360(Phenylalanine metabolism);01100(Metabolic pathways)	K22427	EC:4.1.1.53	NA	Aromatic amino acid decarboxylase 2 [Source:UniProtKB/TrEMBL;Acc:Q1KSC4]	protein_coding	62.2503	30.3308	40.3125	9.35916	8.51113	8.59713	5.02103	2.32798	8.66514e-24	6.00742e-22	up	yes
Solyc08g065220.3	Solyc08g065220.3		Solyc08g065220.3.1	GO:0003824(catalytic activity);GO:0004375(glycine dehydrogenase (decarboxylating) activity);GO:0005739(mitochondrion);GO:0005960(glycine cleavage complex);GO:0006544(glycine metabolic process);GO:0006546(glycine catabolic process);GO:0016594(glycine binding);GO:0019464(glycine decarboxylation via glycine cleavage system)	00260(Glycine, serine and threonine metabolism);00630(Glyoxylate and dicarboxylate metabolism);01100(Metabolic pathways);01110(Biosynthesis of secondary metabolites);01200(Carbon metabolism)	K00281	EC:1.4.4.2	NA	Glycine cleavage system P protein [Source:UniProtKB/TrEMBL;Acc:K4CLA3]	protein_coding	26.7462	21.7578	27.7447	59.552	60.0352	57.5561	0.430435	-1.21613	8.91838e-24	6.16567e-22	down	yes
Solyc07g054880.3	Solyc07g054880.3		Solyc07g054880.3.1	GO:0009694(jasmonic acid metabolic process);GO:0009696(salicylic acid metabolic process);GO:0080030(methyl indole-3-acetate esterase activity);GO:0080031(methyl salicylate esterase activity);GO:0080032(methyl jasmonate esterase activity)	NA	NA	NA	NA	Methylketone synthase Ie [Source:UniProtKB/TrEMBL;Acc:E0YCS7]	protein_coding	13.3737	13.7315	8.75685	1.98888	2.24127	1.99311	5.7626	2.52672	9.14784e-24	6.30664e-22	up	yes
Solyc01g073860.3	Solyc01g073860.3		Solyc01g073860.3.1	NA	NA	NA	NA	NA		protein_coding	19.3195	22.9637	22.2357	4.0598	3.51545	4.63234	5.28515	2.40194	9.28242e-24	6.3816e-22	up	yes
Solyc02g071950.1	Solyc02g071950.1		Solyc02g071950.1.1	NA	NA	NA	NA	NA		protein_coding	280.725	309.383	197.828	840.452	811.623	974.701	0.299964	-1.73714	1.16054e-23	7.95647e-22	down	yes
Solyc01g065530.3	Solyc01g065530.3		Solyc01g065530.3.1	GO:0010215(cellulose microfibril organization);GO:0016021(integral component of membrane);GO:0031225(anchored component of membrane)	NA	NA	NA	NA		protein_coding	1.55752	0.545866	1.98999	12.8034	13.5772	12.2492	0.105964	-3.23835	1.21887e-23	8.33323e-22	down	yes
Solyc12g087855.1	Solyc12g087855.1		Solyc12g087855.1.1	GO:0046983(protein dimerization activity)	NA	NA	NA	NA		protein_coding	3.15728	2.86315	2.61192	0.271494	0.272881	0.148008	12.4676	3.64011	1.24824e-23	8.51044e-22	up	yes
Solyc12g056920.2	Solyc12g056920.2		Solyc12g056920.2.1	GO:0008271(secondary active sulfate transmembrane transporter activity);GO:0008272(sulfate transport);GO:0015116(sulfate transmembrane transporter activity);GO:0016020(membrane);GO:0016021(integral component of membrane);GO:0055085(transmembrane transport)	NA	NA	NA	NA		protein_coding	180.556	60.7041	127.863	15.3421	19.1844	13.3388	7.71171	2.94705	1.61285e-23	1.0966e-21	up	yes
Solyc02g094860.2	Solyc02g094860.2		Solyc02g094860.2.1	GO:0004497(monooxygenase activity);GO:0005506(iron ion binding);GO:0016705(oxidoreductase activity, acting on paired donors, with incorporation or reduction of molecular oxygen);GO:0020037(heme binding)	NA	NA	NA	NA		protein_coding	20.2283	7.26829	12.145	1.00171	1.3134	1.55332	10.2475	3.3572	1.7052e-23	1.15621e-21	up	yes
Solyc06g084070.3	Solyc06g084070.3		Solyc06g084070.3.1	GO:0005515(protein binding);GO:0005634(nucleus);GO:0006351(DNA-templated transcription);GO:0006355(regulation of DNA-templated transcription);GO:0009734(auxin-activated signaling pathway)	04075(Plant hormone signal transduction)	NA	NA	NA	Auxin-responsive protein [Source:UniProtKB/TrEMBL;Acc:G9HPV3]	protein_coding	22.0613	22.6254	36.1239	3.88663	4.78371	3.61307	6.57885	2.71784	1.71326e-23	1.15849e-21	up	yes
Solyc07g061830.1	Solyc07g061830.1		Solyc07g061830.1.1	GO:0016021(integral component of membrane)	NA	NA	NA	NA		protein_coding	1.3715	1.22232	0.527646	12.8113	11.904	11.9148	0.0852158	-3.55274	1.82524e-23	1.23084e-21	down	yes
Solyc10g008980.3	Solyc10g008980.3		Solyc10g008980.3.1	GO:0016021(integral component of membrane);GO:0022857(transmembrane transporter activity);GO:0055085(transmembrane transport)	NA	NA	NA	NA		protein_coding	11.931	10.2995	10.9237	24.3269	25.7866	24.3396	0.445304	-1.16714	1.94653e-23	1.30905e-21	down	yes
Solyc01g103050.3	Solyc01g103050.3		Solyc01g103050.3.1	GO:0003677(DNA binding);GO:0005515(protein binding);GO:0005634(nucleus);GO:0006351(DNA-templated transcription);GO:0006355(regulation of DNA-templated transcription);GO:0009725(response to hormone);GO:0009734(auxin-activated signaling pathway)	04075(Plant hormone signal transduction)	NA	NA	NA	Auxin response factor [Source:UniProtKB/TrEMBL;Acc:K4B1N1]	protein_coding	47.4271	32.2833	39.2454	98.3022	106.217	88.0768	0.406553	-1.29849	1.96923e-23	1.32072e-21	down	yes
Solyc06g071060.2	Solyc06g071060.2		Solyc06g071060.2.1	GO:0016491(oxidoreductase activity)	NA	NA	NA	NA		protein_coding	29.7276	29.834	37.2086	89.7168	85.8746	94.859	0.357812	-1.48273	2.20625e-23	1.47568e-21	down	yes
Solyc03g093120.3	Solyc03g093120.3		Solyc03g093120.3.1	GO:0004553(hydrolase activity, hydrolyzing O-glycosyl compounds);GO:0005618(cell wall);GO:0005975(carbohydrate metabolic process);GO:0006073(cellular glucan metabolic process);GO:0010411(xyloglucan metabolic process);GO:0016762(xyloglucan:xyloglucosyl transferase activity);GO:0042546(cell wall biogenesis);GO:0048046(apoplast)	NA	NA	NA	NA		protein_coding	11.1068	3.91746	5.43951	39.9747	45.3988	35.4194	0.169412	-2.56139	3.13208e-23	2.08927e-21	down	yes
Solyc01g068080.3	Solyc01g068080.3		Solyc01g068080.3.1	GO:0003824(catalytic activity)	NA	NA	NA	NA		protein_coding	20.1657	15.1997	21.5968	4.26535	5.47475	4.69952	3.94486	1.97997	3.24847e-23	2.16106e-21	up	yes
Solyc08g083320.3	Solyc08g083320.3		Solyc08g083320.3.1	GO:0004373(glycogen (starch) synthase activity);GO:0009507(chloroplast);GO:0009569(chloroplast starch grain);GO:0016740(transferase activity);GO:0016757(glycosyltransferase activity);GO:0019252(starch biosynthetic process)	NA	NA	NA	NA	Granule-bound starch synthase 1, chloroplastic/amyloplastic [Source:Projected from Arabidopsis thaliana (AT1G32900) UniProtKB/Swiss-Prot;Acc:Q9MAQ0]	protein_coding	12.4792	8.31847	10.5673	27.2126	30.3263	29.2855	0.361246	-1.46895	3.30032e-23	2.18966e-21	down	yes
Solyc03g005980.3	Solyc03g005980.3		Solyc03g005980.3.1	GO:0015267(channel activity);GO:0016020(membrane);GO:0016021(integral component of membrane);GO:0055085(transmembrane transport)	NA	NA	NA	NA		protein_coding	12.1484	9.01426	6.94875	1.48662	1.84526	1.17619	6.23579	2.64057	3.53315e-23	2.33785e-21	up	yes
Solyc12g056960.2	Solyc12g056960.2		Solyc12g056960.2.1	GO:0004553(hydrolase activity, hydrolyzing O-glycosyl compounds);GO:0005737(cytoplasm);GO:0005975(carbohydrate metabolic process);GO:0007015(actin filament organization);GO:0007163(establishment or maintenance of cell polarity);GO:0016021(integral component of membrane);GO:0016477(cell migration);GO:0051015(actin filament binding);GO:0051017(actin filament bundle assembly);GO:0071704(organic subs…	NA	NA	NA	NA		protein_coding	46.8824	70.9712	48.4748	12.3322	13.2567	13.0692	4.30256	2.10519	3.79541e-23	2.50467e-21	up	yes
Solyc07g047980.2	Solyc07g047980.2		Solyc07g047980.2.1	NA	NA	NA	NA	NA		protein_coding	24.1381	20.5611	22.488	48.5918	46.5208	48.2607	0.468617	-1.09352	4.02413e-23	2.64852e-21	down	yes
Solyc08g061920.2	Solyc08g061920.2		Solyc08g061920.2.1	GO:0003824(catalytic activity);GO:0009690(cytokinin metabolic process);GO:0016491(oxidoreductase activity);GO:0019139(cytokinin dehydrogenase activity);GO:0050660(flavin adenine dinucleotide binding);GO:0071949(FAD binding)	00908(Zeatin biosynthesis)	K00279	EC:1.5.99.12	NA		protein_coding	7.09308	11.6964	10.2923	1.38539	1.97054	1.56062	5.91509	2.5644	4.52514e-23	2.97035e-21	up	yes
Solyc02g082270.3	Solyc02g082270.3		Solyc02g082270.3.1	GO:0003676(nucleic acid binding);GO:0003723(RNA binding);GO:0003729(mRNA binding)	NA	NA	NA	NA		protein_coding	23.7776	26.419	27.5604	61.8836	63.4556	66.5354	0.405248	-1.30312	4.89689e-23	3.20584e-21	down	yes
Solyc03g059260.3	Solyc03g059260.3		Solyc03g059260.3.1	GO:0005515(protein binding);GO:0006508(proteolysis);GO:0008236(serine-type peptidase activity)	NA	NA	NA	NA	Carboxyl-terminal-processing peptidase 3, chloroplastic [Source:Projected from Arabidopsis thaliana (AT3G57680) UniProtKB/Swiss-Prot;Acc:F4J3G5]	protein_coding	8.50077	9.13977	6.86569	21.4392	24.2805	21.4772	0.364693	-1.45524	5.83548e-23	3.8102e-21	down	yes
Solyc06g063320.3	Solyc06g063320.3		Solyc06g063320.3.1	NA	NA	NA	NA	NA		protein_coding	71.6265	60.6564	65.9406	135.368	133.776	137.191	0.487833	-1.03554	5.96641e-23	3.88541e-21	down	yes
Solyc06g072220.1	Solyc06g072220.1		Solyc06g072220.1.1	GO:0004866(endopeptidase inhibitor activity)	NA	NA	NA	NA		protein_coding	57.8247	74.7787	102.053	13.7034	14.2914	15.4116	5.40601	2.43456	6.74657e-23	4.3819e-21	up	yes
Solyc06g075690.3	Solyc06g075690.3		Solyc06g075690.3.1	GO:0005886(plasma membrane);GO:0016020(membrane);GO:0031234(extrinsic component of cytoplasmic side of plasma membrane);GO:0051258(protein polymerization);GO:0051302(regulation of cell division);GO:0090708(specification of plant organ axis polarity);GO:2000067(regulation of root morphogenesis)	NA	NA	NA	NA	Auxin-regulated protein [Source:UniProtKB/TrEMBL;Acc:Q945F5]	protein_coding	1.38035	0.848995	0.976701	4.72492	4.6745	4.47553	0.231068	-2.11361	9.29425e-23	6.02077e-21	down	yes
Solyc11g006730.1	Solyc11g006730.1		Solyc11g006730.1.1	GO:0005576(extracellular region);GO:0005618(cell wall);GO:0030145(manganese ion binding);GO:0045735(nutrient reservoir activity)	NA	NA	NA	NA		protein_coding	13.5242	17.9049	27.249	2.36699	1.96072	1.54476	9.99206	3.32078	9.59511e-23	6.1994e-21	up	yes
Solyc08g006150.3	Solyc08g006150.3		Solyc08g006150.3.1	GO:0003839(gamma-glutamylcyclotransferase activity);GO:0005737(cytoplasm);GO:0006751(glutathione catabolic process)	00480(Glutathione metabolism);01100(Metabolic pathways)	K22596	EC:4.3.2.9	NA	Gamma-glutamylcyclotransferase [Source:UniProtKB/TrEMBL;Acc:K4CIA4]	protein_coding	141.318	86.4141	140.176	31.0927	34.499	28.6704	3.90304	1.9646	9.81873e-23	6.32731e-21	up	yes
Solyc04g078420.1	Solyc04g078420.1		Solyc04g078420.1.1	GO:0003677(DNA binding)	NA	NA	NA	MYB		protein_coding	41.0676	36.3955	41.3667	89.5834	84.9929	89.5837	0.449841	-1.15251	9.85097e-23	6.33155e-21	down	yes
Solyc11g072930.2	Solyc11g072930.2		Solyc11g072930.2.1	GO:0005515(protein binding);GO:0016021(integral component of membrane)	NA	NA	NA	NA		protein_coding	12.1864	7.46847	10.0282	2.55698	2.86516	2.46802	3.76204	1.91151	1.0051e-22	6.44336e-21	up	yes
Solyc01g110110.3	Solyc01g110110.3		Solyc01g110110.3.1	GO:0004197(cysteine-type endopeptidase activity);GO:0005615(extracellular space);GO:0005764(lysosome);GO:0006508(proteolysis);GO:0008233(peptidase activity);GO:0008234(cysteine-type peptidase activity);GO:0016787(hydrolase activity);GO:0051603(proteolysis involved in protein catabolic process)	04626(Plant-pathogen interaction)	K01373	EC:3.4.22.41	NA		protein_coding	6.87388	8.07811	6.88225	20.3895	22.2455	24.1804	0.326784	-1.61359	1.01166e-22	6.46862e-21	down	yes
Solyc11g011970.2	Solyc11g011970.2		Solyc11g011970.2.1	GO:0004725(protein tyrosine phosphatase activity);GO:0005737(cytoplasm);GO:0006470(protein dephosphorylation);GO:0008138(protein tyrosine/serine/threonine phosphatase activity);GO:0016311(dephosphorylation);GO:0016791(phosphatase activity);GO:1900424(regulation of defense response to bacterium)	NA	K18045	EC:3.1.3.48	NA	Probable tyrosine-protein phosphatase DSP4 [Source:Projected from Arabidopsis thaliana (AT4G03960) UniProtKB/Swiss-Prot;Acc:Q940L5]	protein_coding	57.8801	60.8013	40.1927	149.734	162.261	147.944	0.345425	-1.53356	1.03847e-22	6.62285e-21	down	yes
Solyc01g111350.3	Solyc01g111350.3		Solyc01g111350.3.1	GO:0016021(integral component of membrane)	NA	NA	NA	NA		protein_coding	9.36943	10.1351	9.69203	2.8415	2.42909	2.29725	3.85798	1.94785	1.07827e-22	6.85899e-21	up	yes
Solyc08g083090.2	Solyc08g083090.2		Solyc08g083090.2.1	NA	NA	NA	NA	NA		protein_coding	7.49927	3.26882	6.29374	38.2389	33.979	31.7305	0.164137	-2.60702	1.11482e-22	7.0732e-21	down	yes
Solyc12g062690.2	Solyc12g062690.2		Solyc12g062690.2.1	NA	NA	NA	NA	NA		protein_coding	32.9413	47.3537	37.1103	148.249	131.352	176.95	0.257157	-1.95928	1.15471e-22	7.30751e-21	down	yes
Solyc01g079940.3	Solyc01g079940.3		Solyc01g079940.3.1	GO:0004190(aspartic-type endopeptidase activity);GO:0006508(proteolysis);GO:0030163(protein catabolic process)	NA	NA	NA	NA		protein_coding	43.1986	51.2006	61.0368	13.6333	15.2377	12.8981	3.72132	1.89581	1.16317e-22	7.34225e-21	up	yes
Solyc02g091240.1	Solyc02g091240.1		Solyc02g091240.1.1	GO:0016021(integral component of membrane);GO:0055085(transmembrane transport);GO:0080162(endoplasmic reticulum to cytosol auxin transport)	NA	NA	NA	NA		protein_coding	12.4479	13.6572	14.5095	33.7252	37.0346	35.0586	0.383813	-1.38152	1.3091e-22	8.24231e-21	down	yes
Solyc01g112190.3	Solyc01g112190.3		Solyc01g112190.3.1	GO:0003677(DNA binding);GO:0003700(DNA-binding transcription factor activity);GO:0005515(protein binding);GO:0005634(nucleus);GO:0006351(DNA-templated transcription);GO:0006355(regulation of DNA-templated transcription)	NA	NA	NA	NA		protein_coding	4.86701	1.77087	5.25765	28.3259	31.2903	23.5388	0.143052	-2.80538	1.67225e-22	1.0502e-20	down	yes
Solyc12g049250.2	Solyc12g049250.2		Solyc12g049250.2.1	NA	NA	NA	NA	NA		protein_coding	5.65688	6.10351	7.23109	0.725935	0.72112	0.524733	9.63161	3.26778	1.6778e-22	1.05101e-20	up	yes
Solyc03g116170.3	Solyc03g116170.3		Solyc03g116170.3.1	NA	NA	NA	NA	NA		nontranslating_CDS	54.9142	45.1059	45.1035	16.8575	14.7171	17.0523	2.98443	1.57745	2.01394e-22	1.25838e-20	up	yes
Solyc01g006300.3	Solyc01g006300.3		Solyc01g006300.3.1	GO:0004601(peroxidase activity);GO:0005576(extracellular region);GO:0006979(response to oxidative stress);GO:0016491(oxidoreductase activity);GO:0020037(heme binding);GO:0042744(hydrogen peroxide catabolic process);GO:0046872(metal ion binding);GO:0098869(cellular oxidant detoxification)	00940(Phenylpropanoid biosynthesis);01100(Metabolic pathways);01110(Biosynthesis of secondary metabolites)	K00430	EC:1.11.1.7	NA	Peroxidase [Source:UniProtKB/TrEMBL;Acc:K4ASJ6]	protein_coding	13.597	22.7419	18.0785	2.95027	3.55409	3.00647	5.72162	2.51642	2.11173e-22	1.31615e-20	up	yes
Solyc07g053360.3	Solyc07g053360.3		Solyc07g053360.3.1	NA	NA	NA	NA	NA		protein_coding	2.46032	1.99988	2.2489	0.074895	0.169378	0.160557	16.5727	4.05073	3.18017e-22	1.97707e-20	up	yes
Solyc04g014310.1	Solyc04g014310.1		Solyc04g014310.1.1	NA	NA	NA	NA	NA		protein_coding	5.70076	1.92579	3.40818	37.0973	31.9273	36.5374	0.104533	-3.25797	3.37171e-22	2.09089e-20	down	yes
Solyc02g078900.3	Solyc02g078900.3		Solyc02g078900.3.1	GO:0003954(NADH dehydrogenase activity);GO:0006116(NADH oxidation);GO:0016491(oxidoreductase activity)	NA	K17871	EC:1.6.5.9	NA		protein_coding	8.01454	6.04844	6.02058	16.7242	15.7017	15.4445	0.41954	-1.25312	3.49243e-22	2.16031e-20	down	yes
Solyc03g026230.1	Solyc03g026230.1		Solyc03g026230.1.1	GO:0006855(xenobiotic transmembrane transport);GO:0015297(antiporter activity);GO:0016020(membrane);GO:0016021(integral component of membrane);GO:0042910(xenobiotic transmembrane transporter activity);GO:0055085(transmembrane transport);GO:1990961(xenobiotic detoxification by transmembrane export across the plasma membrane)	NA	NA	NA	NA	Protein DETOXIFICATION [Source:UniProtKB/TrEMBL;Acc:K4BF96]	protein_coding	12.1356	8.17293	11.5513	1.28192	2.00706	0.861564	7.67605	2.94036	5.06065e-22	3.12255e-20	up	yes
Solyc02g067440.3	Solyc02g067440.3		Solyc02g067440.3.1	GO:0016702(oxidoreductase activity, acting on single donors with incorporation of molecular oxygen, incorporation of two atoms of oxygen)	NA	NA	NA	NA	Plant cysteine oxidase 2 [Source:Projected from Arabidopsis thaliana (AT5G39890) UniProtKB/Swiss-Prot;Acc:Q8LGJ5]	protein_coding	65.576	58.9441	49.6158	21.6129	23.2954	20.0892	2.67911	1.42176	5.32883e-22	3.27982e-20	up	yes
Solyc07g006420.1	Solyc07g006420.1		Solyc07g006420.1.1	GO:0016021(integral component of membrane)	NA	NA	NA	NA		protein_coding	50.9207	46.3568	41.8267	16.8032	13.5786	13.1423	3.19603	1.67628	6.39323e-22	3.92515e-20	up	yes
Solyc11g064800.2	Solyc11g064800.2		Solyc11g064800.2.1	GO:0003700(DNA-binding transcription factor activity);GO:0006355(regulation of DNA-templated transcription)	NA	NA	NA	NA		protein_coding	11.6799	12.2666	9.20135	2.72264	2.71129	3.00295	3.92892	1.97413	8.01232e-22	4.907e-20	up	yes
Solyc04g080990.2	Solyc04g080990.2		Solyc04g080990.2.1	GO:0005886(plasma membrane);GO:0006873(cellular ion homeostasis);GO:0008308(voltage-gated anion channel activity);GO:0016021(integral component of membrane);GO:0055085(transmembrane transport)	NA	NA	NA	NA		protein_coding	3.35532	3.53417	3.50857	11.8126	9.78449	12.0965	0.308607	-1.69616	8.12154e-22	4.96157e-20	down	yes
Solyc03g122360.3	Solyc03g122360.3		Solyc03g122360.3.1	GO:0004497(monooxygenase activity);GO:0005506(iron ion binding);GO:0016705(oxidoreductase activity, acting on paired donors, with incorporation or reduction of molecular oxygen);GO:0020037(heme binding)	NA	NA	NA	NA		protein_coding	20.4955	14.4551	15.4031	40.4867	45.5004	36.0505	0.412608	-1.27716	8.38362e-22	5.10904e-20	down	yes
Solyc06g083160.1	Solyc06g083160.1		Solyc06g083160.1.1	NA	NA	NA	NA	NA		protein_coding	4.89047	4.2425	5.04751	0.36546	0.121308	0.242586	19.4425	4.28114	8.44573e-22	5.13421e-20	up	yes
Solyc07g008130.3	Solyc07g008130.3		Solyc07g008130.3.1	GO:0009055(electron transfer activity);GO:0016021(integral component of membrane);GO:0046658(anchored component of plasma membrane)	NA	NA	NA	NA		protein_coding	525.576	477.192	483.891	228.879	238.489	216.499	2.1739	1.12029	8.88143e-22	5.38581e-20	up	yes
Solyc08g078460.3	Solyc08g078460.3		Solyc08g078460.3.1	GO:0000166(nucleotide binding);GO:0016491(oxidoreductase activity)	NA	NA	NA	NA		protein_coding	67.9842	28.8123	78.6105	7.91957	8.47847	7.72295	7.27197	2.86235	9.32724e-22	5.6423e-20	up	yes
Solyc04g025650.3	Solyc04g025650.3		Solyc04g025650.3.1	GO:0071949(FAD binding)	NA	NA	NA	NA		protein_coding	52.6008	46.3714	41.1088	100.096	101.055	89.3537	0.482199	-1.0523	1.05868e-21	6.38859e-20	down	yes
Solyc03g120550.3	Solyc03g120550.3		Solyc03g120550.3.1	GO:0006857(oligopeptide transport);GO:0016020(membrane);GO:0022857(transmembrane transporter activity);GO:0055085(transmembrane transport)	NA	NA	NA	NA		protein_coding	9.06766	7.13372	9.95184	23.6899	25.6997	20.6116	0.373611	-1.42039	1.25517e-21	7.55582e-20	down	yes
Solyc04g082930.2	Solyc04g082930.2		Solyc04g082930.2.1	GO:0009765(photosynthesis, light harvesting);GO:0016020(membrane)	NA	NA	NA	NA	Chlorophyll a-b binding protein 7, chloroplastic [Source:Projected from Arabidopsis thaliana (AT1G76570) UniProtKB/Swiss-Prot;Acc:Q9C9K1]	protein_coding	4.92872	5.66228	5.2881	15.8953	16.3287	14.07	0.343006	-1.54369	1.33484e-21	8.01588e-20	down	yes
Solyc09g098380.2	Solyc09g098380.2		Solyc09g098380.2.1	NA	NA	NA	NA	NA	Amino acid transporter AVT1H [Source:Projected from Arabidopsis thaliana (AT5G16740) UniProtKB/Swiss-Prot;Acc:Q9LFE3]	protein_coding	0	0	0	4.24566	4.26807	4.30512	2.3403e-05	-15.3829	1.51375e-21	9.06817e-20	down	yes
Solyc06g066710.1	Solyc06g066710.1		Solyc06g066710.1.1	NA	NA	NA	NA	NA		protein_coding	10.7727	7.70969	15.72	0.371787	0.104598	0.255285	46.7456	5.54676	1.55841e-21	9.31309e-20	up	yes
Solyc07g009500.2	Solyc07g009500.2		Solyc07g009500.2.1	GO:0008061(chitin binding)	NA	NA	NA	NA		protein_coding	183.328	239.574	175.037	52.3983	48.9942	59.5854	3.71442	1.89314	1.61814e-21	9.64667e-20	up	yes
Solyc11g063500.1	Solyc11g063500.1		Solyc11g063500.1.1	NA	NA	NA	NA	NA		protein_coding	48.794	51.8008	45.8684	129.414	128.763	136.222	0.371358	-1.42912	1.69169e-21	1.00609e-19	down	yes
Solyc09g065430.3	Solyc09g065430.3		Solyc09g065430.3.1	GO:0006869(lipid transport);GO:0008289(lipid binding)	NA	NA	NA	NA		protein_coding	6.75936	3.11716	9.23213	45.1922	44.6495	41.1919	0.14583	-2.77764	1.76907e-21	1.04958e-19	down	yes
Solyc04g015590.3	Solyc04g015590.3		Solyc04g015590.3.1	GO:0003824(catalytic activity)	NA	NA	NA	NA		protein_coding	29.8522	21.1078	23.2075	7.6557	6.88866	5.78556	3.6482	1.86718	1.87336e-21	1.10878e-19	up	yes
Solyc10g083250.2	Solyc10g083250.2		Solyc10g083250.2.1	GO:0005886(plasma membrane);GO:0007043(cell-cell junction assembly);GO:0016021(integral component of membrane);GO:0042545(cell wall modification);GO:0048226(Casparian strip);GO:0051539(4 iron, 4 sulfur cluster binding)	NA	NA	NA	NA	CASP-like protein [Source:UniProtKB/TrEMBL;Acc:K4D3B2]	protein_coding	28.4237	17.2396	14.5665	71.1105	73.7139	68.2075	0.282727	-1.82252	1.93874e-21	1.14474e-19	down	yes
Solyc01g099630.3	XTH1	544272	Solyc01g099630.3.1	GO:0004553(hydrolase activity, hydrolyzing O-glycosyl compounds);GO:0005576(extracellular region);GO:0005618(cell wall);GO:0005975(carbohydrate metabolic process);GO:0006073(cellular glucan metabolic process);GO:0008152(metabolic process);GO:0010411(xyloglucan metabolic process);GO:0016740(transferase activity);GO:0016762(xyloglucan:xyloglucosyl transferase activity);GO:0016787(hydrolase activity…	NA	K08235	EC:2.4.1.207	NA	Probable xyloglucan endotransglucosylase/hydrolase 1 [Source:UniProtKB/Swiss-Prot;Acc:Q40144]	protein_coding	55.5423	49.5965	53.6538	20.8357	16.9391	15.5618	2.97718	1.57395	2.93515e-21	1.72894e-19	up	yes
Solyc11g010380.2	Solyc11g010380.2		Solyc11g010380.2.1	GO:0006855(xenobiotic transmembrane transport);GO:0015297(antiporter activity);GO:0016020(membrane);GO:0016021(integral component of membrane);GO:0042910(xenobiotic transmembrane transporter activity);GO:0055085(transmembrane transport);GO:1990961(xenobiotic detoxification by transmembrane export across the plasma membrane)	NA	NA	NA	NA	Protein DETOXIFICATION [Source:UniProtKB/TrEMBL;Acc:K4D5J9]	protein_coding	29.4146	29.7953	32.8374	10.0767	11.7346	10.3357	2.86332	1.51769	3.14769e-21	1.84972e-19	up	yes
Solyc09g075020.3	Solyc09g075020.3		Solyc09g075020.3.1	GO:0000325(plant-type vacuole);GO:0005524(ATP binding);GO:0005774(vacuolar membrane);GO:0016020(membrane);GO:0016021(integral component of membrane);GO:0042626(ATPase-coupled transmembrane transporter activity);GO:0055085(transmembrane transport);GO:0140359(ABC-type transporter activity)	NA	NA	NA	NA		protein_coding	25.6472	15.9711	15.5361	52.7288	55.3208	52.663	0.355631	-1.49155	3.21562e-21	1.88515e-19	down	yes
Solyc04g079400.3	Solyc04g079400.3		Solyc04g079400.3.1	GO:0004672(protein kinase activity);GO:0004674(protein serine/threonine kinase activity);GO:0005524(ATP binding);GO:0005737(cytoplasm);GO:0006468(protein phosphorylation);GO:0007165(signal transduction);GO:0031098(stress-activated protein kinase signaling cascade);GO:0032147(activation of protein kinase activity)	NA	K04420	EC:2.7.11.25	NA		protein_coding	4.98323	5.96104	5.18265	14.1688	14.7034	13.2083	0.38324	-1.38368	3.27607e-21	1.91604e-19	down	yes
Solyc07g005100.3	Solyc07g005100.3		Solyc07g005100.3.1	GO:0004568(chitinase activity);GO:0005576(extracellular region);GO:0005975(carbohydrate metabolic process);GO:0006032(chitin catabolic process);GO:0008061(chitin binding)	00520(Amino sugar and nucleotide sugar metabolism);01100(Metabolic pathways)	K01183	EC:3.2.1.14	NA		protein_coding	135.516	161.729	209.537	45.7093	46.1136	42.6625	3.7683	1.91391	4.01054e-21	2.33453e-19	up	yes
Solyc11g045410.1	Solyc11g045410.1		Solyc11g045410.1.1	NA	NA	NA	NA	NA		protein_coding	22.3976	13.7236	8.42579	0.433411	0.887353	0.447635	25.1906	4.65481	4.22927e-21	2.45606e-19	up	yes
Solyc03g121470.3	Solyc03g121470.3		Solyc03g121470.3.1	GO:0003824(catalytic activity);GO:0004630(phospholipase D activity);GO:0005509(calcium ion binding);GO:0005886(plasma membrane);GO:0006970(response to osmotic stress);GO:0006995(cellular response to nitrogen starvation);GO:0009395(phospholipid catabolic process);GO:0009791(post-embryonic development);GO:0009825(multidimensional cell growth);GO:0016020(membrane);GO:0016036(cellular response to pho…	NA	NA	NA	NA	Phospholipase D alpha 4 [Source:Projected from Arabidopsis thaliana (AT1G55180) UniProtKB/Swiss-Prot;Acc:Q9C888]	protein_coding	9.43281	10.7058	11.8515	27.0161	26.6299	29.1693	0.386282	-1.37227	4.61444e-21	2.67345e-19	down	yes
Solyc12g011090.2	Solyc12g011090.2		Solyc12g011090.2.1	NA	NA	NA	NA	NA		protein_coding	4.48816	8.40894	3.87001	33.2501	31.4266	35.6247	0.167167	-2.58064	4.65547e-21	2.6909e-19	down	yes
Solyc06g051030.3	Solyc06g051030.3		Solyc06g051030.3.1	GO:0004672(protein kinase activity);GO:0005524(ATP binding);GO:0006468(protein phosphorylation);GO:0016021(integral component of membrane)	NA	NA	NA	NA		protein_coding	12.089	8.67689	8.89042	23.4871	24.0259	21.6191	0.42898	-1.22102	4.96911e-21	2.86548e-19	down	yes
Solyc07g062490.1	Solyc07g062490.1		Solyc07g062490.1.1	NA	NA	NA	NA	NA		protein_coding	27.5909	34.3124	26.9876	5.97809	8.62886	6.24747	4.26244	2.09168	5.15642e-21	2.96656e-19	up	yes
Solyc05g005170.3	Solyc05g005170.3		Solyc05g005170.3.1	GO:0004650(polygalacturonase activity);GO:0005576(extracellular region);GO:0005975(carbohydrate metabolic process);GO:0071555(cell wall organization)	NA	NA	NA	NA		protein_coding	22.9643	45.577	38.6805	6.24491	6.47563	6.21391	5.66279	2.50151	5.24698e-21	3.01165e-19	up	yes
Solyc05g054090.3	Solyc05g054090.3		Solyc05g054090.3.1	NA	NA	NA	NA	NA		protein_coding	75.0734	121.308	155.343	20.6811	18.1369	20.5745	5.92203	2.56609	5.35107e-21	3.06427e-19	up	yes
Solyc01g098500.3	Solyc01g098500.3		Solyc01g098500.3.1	GO:0006817(phosphate ion transport);GO:0008643(carbohydrate transport);GO:0016020(membrane);GO:0016021(integral component of membrane);GO:0022857(transmembrane transporter activity);GO:0034219(carbohydrate transmembrane transport);GO:0050896(response to stimulus);GO:0051119(sugar transmembrane transporter activity);GO:0055085(transmembrane transport)	NA	NA	NA	NA	Sugar-porter family protein 5 [Source:UniProtKB/TrEMBL;Acc:A0A0A8JCK7]	protein_coding	28.086	29.9819	25.0992	59.3993	61.4471	58.0042	0.465009	-1.10467	5.47742e-21	3.12936e-19	down	yes
Solyc08g013900.3	Solyc08g013900.3		Solyc08g013900.3.1	GO:0003677(DNA binding);GO:0003700(DNA-binding transcription factor activity);GO:0005515(protein binding);GO:0005634(nucleus);GO:0006351(DNA-templated transcription);GO:0006355(regulation of DNA-templated transcription)	NA	NA	NA	NA		protein_coding	0.057907	0.105862	0.149129	0.96097	1.20709	1.12625	0.0949812	-3.39621	5.68824e-21	3.2423e-19	down	yes
Solyc07g056340.3	Solyc07g056340.3		Solyc07g056340.3.1	GO:0003676(nucleic acid binding);GO:0003723(RNA binding)	NA	NA	NA	NA		protein_coding	5.43368	5.46798	4.92841	10.6658	12.8154	11.3783	0.45411	-1.13889	6.17944e-21	3.51417e-19	down	yes
Solyc03g112230.3	Solyc03g112230.3		Solyc03g112230.3.1	GO:0005515(protein binding);GO:0008270(zinc ion binding)	NA	NA	NA	NA		protein_coding	31.339	25.4649	26.9045	55.1698	64.7743	52.4539	0.485553	-1.0423	6.60203e-21	3.74586e-19	down	yes
Solyc01g080410.3	Solyc01g080410.3		Solyc01g080410.3.1	GO:0006979(response to oxidative stress);GO:0016671(oxidoreductase activity, acting on a sulfur group of donors, disulfide as acceptor);GO:0030091(protein repair);GO:0033743(peptide-methionine (R)-S-oxide reductase activity);GO:0046872(metal ion binding)	NA	K07305	EC:1.8.4.12	NA	Peptide-methionine (R)-S-oxide reductase [Source:UniProtKB/TrEMBL;Acc:K4AXT5]	protein_coding	17.9528	21.1102	18.2145	4.90323	4.37202	5.09407	3.98609	1.99497	6.63906e-21	3.75823e-19	up	yes
Solyc10g086090.2	Solyc10g086090.2		Solyc10g086090.2.1	GO:0004867(serine-type endopeptidase inhibitor activity);GO:0009611(response to wounding)	NA	NA	NA	NA		protein_coding	44.6065	48.2037	35.4026	12.4064	8.5486	9.85429	4.1615	2.0571	7.06281e-21	3.98895e-19	up	yes
Solyc11g018535.1	Solyc11g018535.1		Solyc11g018535.1.1	GO:0016020(membrane);GO:0030001(metal ion transport);GO:0046873(metal ion transmembrane transporter activity)	NA	NA	NA	NA		protein_coding	19.5334	11.5326	46.0038	1.78468	1.5534	1.17716	17.0688	4.09329	8.34332e-21	4.7014e-19	up	yes
Solyc09g074890.1	Solyc09g074890.1		Solyc09g074890.1.1	GO:0005622(intracellular anatomical structure);GO:0009506(plasmodesma);GO:0019722(calcium-mediated signaling)	NA	NA	NA	NA		protein_coding	960.128	983.36	746.953	2232.72	2038.63	2404.01	0.403041	-1.311	8.68966e-21	4.88541e-19	down	yes
Solyc05g056430.2	Solyc05g056430.2		Solyc05g056430.2.1	GO:0009733(response to auxin)	NA	NA	NA	NA		protein_coding	27.1209	26.7898	18.1076	3.11473	2.80504	1.43427	9.79302	3.29175	1.02354e-20	5.74139e-19	up	yes
Solyc09g008350.3	Solyc09g008350.3		Solyc09g008350.3.1	NA	NA	NA	NA	NA	ACT domain-containing protein ACR10 [Source:Projected from Arabidopsis thaliana (AT2G36840) UniProtKB/Swiss-Prot;Acc:Q9SJM1]	protein_coding	18.7938	12.1873	19.1498	46.4562	53.8679	46.847	0.340631	-1.55372	1.13286e-20	6.34019e-19	down	yes
Solyc01g067300.3	Solyc01g067300.3		Solyc01g067300.3.1	GO:0005886(plasma membrane);GO:0016021(integral component of membrane);GO:0051539(4 iron, 4 sulfur cluster binding)	NA	NA	NA	NA	CASP-like protein [Source:UniProtKB/TrEMBL;Acc:K4AWX9]	protein_coding	16.8889	15.8527	12.1161	35.5556	34.7037	35.579	0.423833	-1.23843	1.14084e-20	6.37037e-19	down	yes
Solyc10g007960.1	AOS3	101247264,3516	Solyc10g007960.1.1	GO:0004497(monooxygenase activity);GO:0005506(iron ion binding);GO:0006629(lipid metabolic process);GO:0006631(fatty acid metabolic process);GO:0006633(fatty acid biosynthetic process);GO:0006952(defense response);GO:0009978(allene oxide synthase activity);GO:0016125(sterol metabolic process);GO:0016491(oxidoreductase activity);GO:0016705(oxidoreductase activity, acting on paired donors, with inc…	00592(alpha-Linolenic acid metabolism);01100(Metabolic pathways);01110(Biosynthesis of secondary metabolites)	K01723	EC:4.2.1.92	NA	Allene oxide synthase 3 [Source:UniProtKB/Swiss-Prot;Acc:Q8GZP5]	protein_coding	5.03969	16.2557	8.39914	0.76248	0.671965	0.733799	13.6952	3.7756	1.24283e-20	6.92421e-19	up	yes
Solyc12g019140.2	Solyc12g019140.2		Solyc12g019140.2.1	GO:0004650(polygalacturonase activity);GO:0005975(carbohydrate metabolic process)	NA	NA	NA	NA		protein_coding	6.68178	4.88331	8.12492	0.896454	1.33883	1.10364	5.8971	2.56001	1.28862e-20	7.16316e-19	up	yes
Solyc10g076480.2	Solyc10g076480.2		Solyc10g076480.2.1	GO:0005887(integral component of plasma membrane);GO:0008519(ammonium transmembrane transporter activity);GO:0016020(membrane);GO:0016021(integral component of membrane);GO:0072488(ammonium transmembrane transport)	NA	NA	NA	NA	Ammonium transporter [Source:UniProtKB/TrEMBL;Acc:K4D1Z0]	protein_coding	27.8543	34.4707	34.402	81.1426	84.1939	89.6999	0.379267	-1.39871	1.45945e-20	8.09452e-19	down	yes
Solyc05g056080.3	Solyc05g056080.3		Solyc05g056080.3.1	NA	NA	NA	NA	NA		protein_coding	11.2524	11.467	8.42437	27.7853	28.0956	30.9967	0.358478	-1.48004	1.78582e-20	9.88246e-19	down	yes
Solyc09g083020.1	Solyc09g083020.1		Solyc09g083020.1.1	NA	NA	NA	NA	NA		protein_coding	118.538	107.742	94.1632	215.525	221.032	213.14	0.493219	-1.0197	2.20497e-20	1.21747e-18	down	yes
Solyc01g109790.3	Solyc01g109790.3		Solyc01g109790.3.1	GO:0000166(nucleotide binding);GO:0005524(ATP binding);GO:0005978(glycogen biosynthetic process);GO:0008878(glucose-1-phosphate adenylyltransferase activity);GO:0009058(biosynthetic process);GO:0009507(chloroplast);GO:0009536(plastid);GO:0016740(transferase activity);GO:0016779(nucleotidyltransferase activity);GO:0019252(starch biosynthetic process)	00500(Starch and sucrose metabolism);00520(Amino sugar and nucleotide sugar metabolism);01100(Metabolic pathways);01110(Biosynthesis of secondary metabolites)	K00975	EC:2.7.7.27	NA	Glucose-1-phosphate adenylyltransferase [Source:UniProtKB/TrEMBL;Acc:Q15I66]	protein_coding	9.8552	5.71416	12.89	41.0211	41.2346	39.3235	0.234081	-2.09492	2.34938e-20	1.29431e-18	down	yes
Solyc01g101050.3	Solyc01g101050.3		Solyc01g101050.3.1	GO:0004601(peroxidase activity);GO:0005576(extracellular region);GO:0006979(response to oxidative stress);GO:0009505(plant-type cell wall);GO:0009506(plasmodesma);GO:0020037(heme binding);GO:0042744(hydrogen peroxide catabolic process);GO:0046872(metal ion binding)	00940(Phenylpropanoid biosynthesis);01100(Metabolic pathways);01110(Biosynthesis of secondary metabolites)	K00430	EC:1.11.1.7	NA	Peroxidase [Source:UniProtKB/TrEMBL;Acc:K4B1D5]	protein_coding	11.9544	8.84572	8.28089	23.9415	23.0479	22.6278	0.417728	-1.25937	2.5523e-20	1.40297e-18	down	yes
Solyc10g076250.2	Solyc10g076250.2		Solyc10g076250.2.1	GO:0003824(catalytic activity);GO:0008483(transaminase activity);GO:0030170(pyridoxal phosphate binding)	00250(Alanine, aspartate and glutamate metabolism);00260(Glycine, serine and threonine metabolism);00270(Cysteine and methionine metabolism);00280(Valine, leucine and isoleucine degradation);01100(Metabolic pathways);01110(Biosynthesis of secondary metabolites)	K00827	EC:2.6.1.40;EC:2.6.1.44	NA	Alanine:glyoxylate aminotransferase 3 [Source:Projected from Arabidopsis thaliana (AT2G38400) UniProtKB/TrEMBL;Acc:F4ISY3]	protein_coding	19.8023	25.349	24.5492	65.6824	76.2737	56.0148	0.352075	-1.50605	3.09131e-20	1.69548e-18	down	yes
Solyc11g010600.2	Solyc11g010600.2		Solyc11g010600.2.1	GO:0006004(fucose metabolic process);GO:0016740(transferase activity);GO:0016757(glycosyltransferase activity)	NA	NA	NA	NA	Putative auxin growth promotor protein [Source:UniProtKB/TrEMBL;Acc:Q949J8]	protein_coding	65.142	65.9709	78.9594	156.665	178.05	154.423	0.429474	-1.21936	3.50858e-20	1.92007e-18	down	yes
Solyc01g073640.3	Solyc01g073640.3		Solyc01g073640.3.1	GO:0016491(oxidoreductase activity)	NA	NA	NA	NA	Putative alcohol dehydrogenase [Source:UniProtKB/TrEMBL;Acc:Q9LEG3]	protein_coding	267.613	387.668	177.888	1126.61	1131.79	1213.45	0.239978	-2.05903	4.19706e-20	2.29176e-18	down	yes
Solyc01g106830.3	Solyc01g106830.3		Solyc01g106830.3.1	GO:0005576(extracellular region);GO:0008083(growth factor activity);GO:0008283(cell population proliferation)	NA	NA	NA	NA		protein_coding	3.92264	2.77499	1.17396	21.0641	20.9238	22.6278	0.121822	-3.03716	4.31224e-20	2.34946e-18	down	yes
Solyc10g083320.2	Solyc10g083320.2		Solyc10g083320.2.1	GO:0009733(response to auxin)	NA	NA	NA	NA		protein_coding	15.6209	16.4251	14.9011	0.885178	1.92495	0.662146	13.5206	3.75708	5.1224e-20	2.78471e-18	up	yes
Solyc02g092920.3	Solyc02g092920.3		Solyc02g092920.3.1	GO:0000166(nucleotide binding);GO:0005215(transporter activity);GO:0005524(ATP binding);GO:0006812(cation transport);GO:0016021(integral component of membrane);GO:0016887(ATP hydrolysis activity);GO:0019829(ATPase-coupled cation transmembrane transporter activity)	NA	NA	NA	NA	Probable cadmium/zinc-transporting ATPase HMA1, chloroplastic [Source:Projected from Arabidopsis thaliana (AT4G37270) UniProtKB/Swiss-Prot;Acc:Q9M3H5]	protein_coding	17.4746	13.9209	12.3236	31.6033	33.8242	30.6359	0.455106	-1.13573	5.15573e-20	2.79667e-18	down	yes
Solyc03g093890.3	Solyc03g093890.3		Solyc03g093890.3.1	GO:0005634(nucleus);GO:0030154(cell differentiation);GO:0043565(sequence-specific DNA binding)	NA	NA	NA	NA		protein_coding	12.133	8.30631	10.3764	2.00376	2.27504	2.29158	4.6901	2.22962	5.64656e-20	3.0562e-18	up	yes
Solyc05g025890.2	Solyc05g025890.2		Solyc05g025890.2.1	GO:0008080(N-acetyltransferase activity)	NA	NA	NA	NA		protein_coding	13.6113	10.1524	13.9919	3.32028	3.14161	2.80044	4.07624	2.02724	5.9248e-20	3.19978e-18	up	yes
Solyc03g112340.1	Solyc03g112340.1		Solyc03g112340.1.1	GO:0016021(integral component of membrane)	NA	K10664	EC:2.3.2.27	NA		protein_coding	21.7162	15.5396	17.6562	43.9168	46.9223	38.4411	0.424752	-1.23531	6.09517e-20	3.2846e-18	down	yes
Solyc09g008280.2	SAM3	544302	Solyc09g008280.2.1	GO:0000166(nucleotide binding);GO:0004478(methionine adenosyltransferase activity);GO:0005524(ATP binding);GO:0005737(cytoplasm);GO:0005829(cytosol);GO:0006556(S-adenosylmethionine biosynthetic process);GO:0006730(one-carbon metabolic process);GO:0016740(transferase activity);GO:0046872(metal ion binding)	00270(Cysteine and methionine metabolism);01100(Metabolic pathways);01110(Biosynthesis of secondary metabolites);01230(Biosynthesis of amino acids);01240(Biosynthesis of cofactors)	K00789	EC:2.5.1.6	NA	S-adenosylmethionine synthase 3 [Source:UniProtKB/Swiss-Prot;Acc:P43282]	protein_coding	366.091	410.238	465.185	959.608	1037.97	952.849	0.420791	-1.24882	6.14608e-20	3.30482e-18	down	yes
Solyc01g060180.3	Solyc01g060180.3		Solyc01g060180.3.1	NA	NA	NA	NA	NA		protein_coding	36.7908	30.0278	38.2642	77.6875	80.1134	70.24	0.460807	-1.11777	6.51341e-20	3.48714e-18	down	yes
Solyc09g083030.1	Solyc09g083030.1		Solyc09g083030.1.1	NA	NA	NA	NA	NA		protein_coding	36.5905	30.3771	31.9423	72.7952	74.0066	65.1372	0.46669	-1.09946	7.26612e-20	3.87333e-18	down	yes
Solyc07g053350.3	Solyc07g053350.3		Solyc07g053350.3.1	GO:0005794(Golgi apparatus);GO:0016413(O-acetyltransferase activity);GO:0016740(transferase activity)	NA	NA	NA	NA		protein_coding	45.2653	44.2483	58.0606	15.2088	15.3174	15.1386	3.23168	1.69229	8.20318e-20	4.36342e-18	up	yes
Solyc01g010150.3	Solyc01g010150.3		Solyc01g010150.3.1	NA	NA	NA	NA	NA		protein_coding	4.7803	2.87593	4.20043	12.67	12.9418	10.8296	0.325362	-1.61988	8.5334e-20	4.52931e-18	down	yes
Solyc05g015490.3	Solyc05g015490.3		Solyc05g015490.3.1	GO:0005783(endoplasmic reticulum);GO:0006869(lipid transport);GO:0008289(lipid binding);GO:0009505(plant-type cell wall);GO:0042335(cuticle development);GO:0046658(anchored component of plasma membrane);GO:0050832(defense response to fungus)	NA	NA	NA	NA	Non-specific lipid transfer protein GPI-anchored 1 [Source:Projected from Arabidopsis thaliana (AT1G27950) UniProtKB/Swiss-Prot;Acc:Q9C7F7]	protein_coding	0.154547	0.163265	0.290767	3.45183	3.84568	2.94917	0.0593928	-4.07357	9.52907e-20	5.04693e-18	down	yes
Solyc07g041020.3	Solyc07g041020.3		Solyc07g041020.3.1	GO:0003676(nucleic acid binding);GO:0003677(DNA binding);GO:0008270(zinc ion binding)	NA	NA	NA	NA		protein_coding	7.85644	5.70647	7.98858	1.61113	2.2082	1.78918	3.84265	1.9421	9.86186e-20	5.212e-18	up	yes
Solyc03g059490.1	Solyc03g059490.1		Solyc03g059490.1.1	GO:0000166(nucleotide binding);GO:0004672(protein kinase activity);GO:0004674(protein serine/threonine kinase activity);GO:0005515(protein binding);GO:0005524(ATP binding);GO:0005886(plasma membrane);GO:0006468(protein phosphorylation);GO:0009409(response to cold);GO:0009414(response to water deprivation);GO:0009506(plasmodesma);GO:0009808(lignin metabolic process);GO:0009846(pollen germination);…	NA	NA	NA	NA	Leucine rich repeat receptor protein kinase 2 [Source:UniProtKB/TrEMBL;Acc:F8WS89]	protein_coding	8.21617	7.22088	7.25207	14.8036	16.94	14.4782	0.490875	-1.02657	1.07546e-19	5.67168e-18	down	yes
Solyc06g060710.3	Solyc06g060710.3		Solyc06g060710.3.1	NA	NA	NA	NA	NA		protein_coding	7.49559	8.70831	6.34215	19.3031	21.9235	19.3113	0.372428	-1.42497	1.08975e-19	5.73479e-18	down	yes
Solyc01g067740.3	Solyc01g067740.3		Solyc01g067740.3.1	GO:0004784(superoxide dismutase activity);GO:0005507(copper ion binding);GO:0005615(extracellular space);GO:0005634(nucleus);GO:0005737(cytoplasm);GO:0005829(cytosol);GO:0006801(superoxide metabolic process);GO:0008270(zinc ion binding);GO:0010039(response to iron ion);GO:0016209(antioxidant activity);GO:0016491(oxidoreductase activity);GO:0016532(superoxide dismutase copper chaperone activity);G…	04146(Peroxisome)	K04565	EC:1.15.1.1	NA	Superoxide dismutase [Cu-Zn] [Source:UniProtKB/TrEMBL;Acc:K4AX22]	protein_coding	238.098	297.918	305.456	727.082	695.957	786.025	0.380918	-1.39245	1.11399e-19	5.84988e-18	down	yes
Solyc11g066280.2	Solyc11g066280.2		Solyc11g066280.2.1	GO:0000027(ribosomal large subunit assembly);GO:0005730(nucleolus);GO:0006364(rRNA processing);GO:0019843(rRNA binding);GO:0030687(preribosome, large subunit precursor);GO:0042134(rRNA primary transcript binding)	NA	NA	NA	NA		protein_coding	39.0202	33.9162	33.5216	14.6003	13.7365	13.8662	2.52252	1.33486	1.12063e-19	5.87223e-18	up	yes
Solyc09g091030.3	Solyc09g091030.3		Solyc09g091030.3.1	GO:0000272(polysaccharide catabolic process);GO:0005975(carbohydrate metabolic process);GO:0005983(starch catabolic process);GO:0008152(metabolic process);GO:0009414(response to water deprivation);GO:0016161(beta-amylase activity);GO:0016787(hydrolase activity);GO:0016798(hydrolase activity, acting on glycosyl bonds);GO:0102229(amylopectin maltohydrolase activity)	NA	NA	NA	NA	Beta-amylase [Source:Projected from Arabidopsis thaliana (AT3G23920) UniProtKB/TrEMBL;Acc:A0A178VNG4]	protein_coding	16.0062	12.0176	21.3326	55.579	58.4784	49.94	0.300958	-1.73237	1.13209e-19	5.91974e-18	down	yes
Solyc03g111120.3	Solyc03g111120.3		Solyc03g111120.3.1	GO:0003824(catalytic activity);GO:0004474(malate synthase activity);GO:0006097(glyoxylate cycle)	NA	NA	NA	NA		protein_coding	32.1612	10.2213	25.2873	3.03561	3.20236	2.45949	7.78041	2.95985	1.28026e-19	6.68036e-18	up	yes
Solyc12g049550.2	Solyc12g049550.2		Solyc12g049550.2.1	GO:0016788(hydrolase activity, acting on ester bonds)	NA	NA	NA	NA	GLIP5 [Source:Projected from Arabidopsis thaliana (AT1G53920) UniProtKB/TrEMBL;Acc:A0A178WKF5]	protein_coding	8.19116	9.53884	7.9434	2.00205	1.70264	1.43238	4.99768	2.32126	1.45382e-19	7.56999e-18	up	yes
Solyc08g008380.3	Solyc08g008380.3		Solyc08g008380.3.1	GO:0003677(DNA binding);GO:0005515(protein binding);GO:0005634(nucleus);GO:0006355(regulation of DNA-templated transcription);GO:0009725(response to hormone);GO:0009734(auxin-activated signaling pathway)	NA	NA	NA	NA		protein_coding	15.9951	8.42069	10.978	35.3837	38.1545	34.2588	0.328337	-1.60675	1.47638e-19	7.67129e-18	down	yes
Solyc12g056180.2	Solyc12g056180.2		Solyc12g056180.2.1	GO:0003824(catalytic activity);GO:0009058(biosynthetic process);GO:0030170(pyridoxal phosphate binding)	00270(Cysteine and methionine metabolism);01100(Metabolic pathways);01110(Biosynthesis of secondary metabolites);04016(MAPK signaling pathway - plant)	K20772	EC:4.4.1.14	NA		protein_coding	0.428481	0.343753	0.280018	2.41393	2.44252	1.87863	0.156235	-2.67821	1.52135e-19	7.88834e-18	down	yes
Solyc07g047850.3	Solyc07g047850.3		Solyc07g047850.3.1	GO:0009765(photosynthesis, light harvesting);GO:0016020(membrane)	NA	NA	NA	NA		protein_coding	21.073	19.3918	13.4655	57.07	48.7306	68.2279	0.309894	-1.69016	1.5626e-19	8.08521e-18	down	yes
Solyc01g108840.3	Solyc01g108840.3		Solyc01g108840.3.1	GO:0004672(protein kinase activity);GO:0005515(protein binding);GO:0005524(ATP binding);GO:0006468(protein phosphorylation)	NA	NA	NA	NA		protein_coding	7.63409	6.82404	7.60207	14.9295	15.0089	14.3088	0.498567	-1.00414	1.63482e-19	8.4412e-18	down	yes
Solyc03g013030.3	Solyc03g013030.3		Solyc03g013030.3.1	NA	NA	NA	NA	NA		protein_coding	24.8912	18.8249	23.3706	6.17427	5.75249	7.09242	3.52732	1.81857	2.05608e-19	1.05942e-17	up	yes
Solyc10g084680.1	Solyc10g084680.1		Solyc10g084680.1.1	GO:0015098(molybdate ion transmembrane transporter activity);GO:0015689(molybdate ion transport);GO:0016021(integral component of membrane)	NA	NA	NA	NA		protein_coding	17.9612	28.3775	29.279	4.8272	2.90308	4.61224	6.1266	2.61509	2.18347e-19	1.12272e-17	up	yes
Solyc03g119970.3	Solyc03g119970.3		Solyc03g119970.3.1	GO:0005471(ATP:ADP antiporter activity);GO:0005524(ATP binding);GO:0006862(nucleotide transport);GO:0016021(integral component of membrane);GO:0031969(chloroplast membrane)	NA	NA	NA	NA	ADP,ATP carrier protein [Source:UniProtKB/TrEMBL;Acc:K4BME6]	protein_coding	10.8655	10.8576	11.5343	23.8476	24.8478	22.2005	0.469101	-1.09203	2.60209e-19	1.33518e-17	down	yes
Solyc05g046180.1	Solyc05g046180.1		Solyc05g046180.1.1	NA	NA	NA	NA	NA		protein_coding	13.5716	7.73214	4.54348	54.9551	61.355	53.0651	0.152604	-2.71214	2.63153e-19	1.34748e-17	down	yes
Solyc07g006890.1	Solyc07g006890.1		Solyc07g006890.1.1	GO:0004497(monooxygenase activity);GO:0005506(iron ion binding);GO:0016705(oxidoreductase activity, acting on paired donors, with incorporation or reduction of molecular oxygen);GO:0020037(heme binding)	00073(Cutin, suberine and wax biosynthesis)	NA	NA	NA		protein_coding	27.1301	19.4212	20.7438	48.3599	52.0373	46.8358	0.457065	-1.12953	2.87678e-19	1.46396e-17	down	yes
Solyc05g048760.3	Solyc05g048760.3		Solyc05g048760.3.1	GO:0004615(phosphomannomutase activity);GO:0005829(cytosol);GO:0006013(mannose metabolic process);GO:0006487(protein N-linked glycosylation);GO:0009298(GDP-mannose biosynthetic process);GO:0045047(protein targeting to ER)	00051(Fructose and mannose metabolism);00520(Amino sugar and nucleotide sugar metabolism);01100(Metabolic pathways);01110(Biosynthesis of secondary metabolites);01240(Biosynthesis of cofactors)	K17497	EC:5.4.2.8	NA	Phosphomannomutase [Source:UniProtKB/TrEMBL;Acc:K4C108]	protein_coding	53.5739	44.7806	51.5004	20.5197	20.3392	17.0322	2.58857	1.37215	3.05947e-19	1.55372e-17	up	yes
Solyc01g091600.3	Solyc01g091600.3		Solyc01g091600.3.1	NA	NA	NA	NA	NA		protein_coding	12.017	9.35949	11.8483	23.8073	25.4475	23.2472	0.45826	-1.12576	3.18399e-19	1.61364e-17	down	yes
Solyc02g069730.3	Solyc02g069730.3		Solyc02g069730.3.1	GO:0005886(plasma membrane);GO:0016021(integral component of membrane);GO:0051539(4 iron, 4 sulfur cluster binding)	NA	NA	NA	NA	CASP-like protein [Source:UniProtKB/TrEMBL;Acc:K4B7V5]	protein_coding	3.78276	2.07336	1.83333	14.2696	12.7236	10.1646	0.20694	-2.27271	3.21473e-19	1.62588e-17	down	yes
Solyc04g055150.1	Solyc04g055150.1		Solyc04g055150.1.1	NA	NA	NA	NA	NA		protein_coding	26.9923	15.7196	20.2648	2.64343	1.05916	2.22128	10.631	3.41021	3.42022e-19	1.72626e-17	up	yes
Solyc12g035400.2	Solyc12g035400.2		Solyc12g035400.2.1	GO:0005886(plasma membrane);GO:0016020(membrane);GO:0016021(integral component of membrane);GO:0022857(transmembrane transporter activity)	NA	NA	NA	NA	WAT1-related protein [Source:UniProtKB/TrEMBL;Acc:K4DE01]	protein_coding	62.8493	36.3289	50.4523	134.289	148.132	123.275	0.368823	-1.439	3.5019e-19	1.76389e-17	down	yes
Solyc01g102910.3	Solyc01g102910.3		Solyc01g102910.3.1	GO:0005576(extracellular region);GO:0005618(cell wall);GO:0030145(manganese ion binding);GO:0045735(nutrient reservoir activity)	NA	NA	NA	NA		protein_coding	158.866	93.4252	121.493	39.9573	42.2567	36.8077	3.14047	1.65098	3.51173e-19	1.76523e-17	up	yes
Solyc01g097270.3	Solyc01g097270.3		Solyc01g097270.3.1	GO:0004540(ribonuclease activity);GO:0006952(defense response);GO:0008061(chitin binding);GO:0042742(defense response to bacterium);GO:0050832(defense response to fungus);GO:0090501(RNA phosphodiester bond hydrolysis)	NA	NA	NA	NA	Hevein-like preproprotein [Source:Projected from Arabidopsis thaliana (AT3G04720) UniProtKB/Swiss-Prot;Acc:P43082]	protein_coding	341.087	605.689	402.573	103.872	119.408	97.2765	4.20939	2.07361	4.08412e-19	2.04879e-17	up	yes
Solyc01g005575.1	Solyc01g005575.1		Solyc01g005575.1.1	NA	NA	NA	NA	NA		protein_coding	44.3186	35.8089	38.6484	15.5884	14.9157	15.0167	2.60927	1.38365	4.27582e-19	2.1406e-17	up	yes
Solyc09g090130.3	Solyc09g090130.3		Solyc09g090130.3.1	GO:0005634(nucleus);GO:0030154(cell differentiation);GO:0043565(sequence-specific DNA binding)	NA	NA	NA	NA		protein_coding	24.5141	18.2275	17.7572	5.76851	6.53493	6.55378	3.20825	1.68179	5.14306e-19	2.56436e-17	up	yes
Solyc03g114160.1	Solyc03g114160.1		Solyc03g114160.1.1	GO:0004842(ubiquitin-protein transferase activity);GO:0005515(protein binding);GO:0005634(nucleus);GO:0005737(cytoplasm);GO:0016567(protein ubiquitination)	NA	NA	NA	NA	RING-type E3 ubiquitin transferase [Source:UniProtKB/TrEMBL;Acc:K4BKR8]	protein_coding	0.209643	0.077666	0.109059	1.67607	1.83238	1.48582	0.0793646	-3.65536	5.30545e-19	2.64e-17	down	yes
Solyc06g054250.3	Solyc06g054250.3		Solyc06g054250.3.1	GO:0008252(nucleotidase activity);GO:0016787(hydrolase activity)	NA	NA	NA	NA		protein_coding	58.0585	68.8835	56.6121	139.773	139.76	128.722	0.449606	-1.15327	6.27965e-19	3.11847e-17	down	yes
Solyc02g091525.1	Solyc02g091525.1		Solyc02g091525.1.1	NA	NA	NA	NA	NA		protein_coding	13.2955	13.6362	15.6718	4.81651	5.21519	4.42307	2.94737	1.55943	6.33748e-19	3.14087e-17	up	yes
Solyc01g097340.3	Solyc01g097340.3		Solyc01g097340.3.1	GO:0003824(catalytic activity);GO:0005829(cytosol);GO:0016853(isomerase activity);GO:0047918(GDP-mannose 3,5-epimerase activity);GO:0051287(NAD binding)	00053(Ascorbate and aldarate metabolism);00520(Amino sugar and nucleotide sugar metabolism);01100(Metabolic pathways);01110(Biosynthesis of secondary metabolites);01240(Biosynthesis of cofactors)	K10046	EC:5.1.3.18	NA	GDP-mannose 3',5'-epimerase [Source:UniProtKB/TrEMBL;Acc:C6K2K9]	protein_coding	67.1944	86.0655	81.9534	187.257	196.798	186.054	0.412575	-1.27727	7.95446e-19	3.93435e-17	down	yes
Solyc03g005770.2	Solyc03g005770.2		Solyc03g005770.2.1	GO:0009416(response to light stimulus);GO:0009507(chloroplast);GO:0009522(photosystem I);GO:0009523(photosystem II);GO:0009535(chloroplast thylakoid membrane);GO:0009536(plastid);GO:0009579(thylakoid);GO:0009765(photosynthesis, light harvesting);GO:0009768(photosynthesis, light harvesting in photosystem I);GO:0015979(photosynthesis);GO:0016020(membrane);GO:0016021(integral component of membrane);…	NA	NA	NA	NA		protein_coding	7.17839	4.70256	5.40754	16.6559	15.2713	17.9924	0.346327	-1.52979	8.89852e-19	4.39249e-17	down	yes
Solyc04g005620.3	Solyc04g005620.3		Solyc04g005620.3.1	NA	NA	NA	NA	NA		protein_coding	112.313	97.5695	62.8778	267.011	252.241	271.709	0.344846	-1.53597	1.0054e-18	4.95293e-17	down	yes
Solyc02g069200.2	Solyc02g069200.2		Solyc02g069200.2.1	GO:0000041(transition metal ion transport);GO:0005385(zinc ion transmembrane transporter activity);GO:0006811(ion transport);GO:0016020(membrane);GO:0016021(integral component of membrane);GO:0030001(metal ion transport);GO:0046873(metal ion transmembrane transporter activity);GO:0055085(transmembrane transport);GO:0071577(zinc ion transmembrane transport);GO:0098662(inorganic cation transmembran…	NA	NA	NA	NA		protein_coding	23.9677	36.7492	36.6153	0.141878	0.104077	0.54242	123.459	6.94789	1.00758e-18	4.95382e-17	up	yes
Solyc12g098840.2	Solyc12g098840.2		Solyc12g098840.2.1	GO:0005524(ATP binding);GO:0016021(integral component of membrane);GO:0055085(transmembrane transport);GO:0140359(ABC-type transporter activity)	NA	NA	NA	NA		protein_coding	1.23064	1.01927	1.01535	2.93495	3.19837	3.26682	0.347362	-1.52549	1.04575e-18	5.13124e-17	down	yes
Solyc07g040890.1	Solyc07g040890.1		Solyc07g040890.1.1	GO:0016787(hydrolase activity)	NA	NA	NA	NA		protein_coding	22.7324	24.3483	20.0857	51.4752	54.1831	45.3483	0.444791	-1.1688	1.17023e-18	5.73066e-17	down	yes
Solyc01g105660.3	Solyc01g105660.3		Solyc01g105660.3.1	NA	NA	NA	NA	NA		protein_coding	0.374986	0.307614	0.256023	2.90913	3.00126	2.06964	0.117622	-3.08778	1.27839e-18	6.2479e-17	down	yes
Solyc01g109340.3	Solyc01g109340.3		Solyc01g109340.3.1	GO:0005783(endoplasmic reticulum);GO:0006511(ubiquitin-dependent protein catabolic process);GO:0016021(integral component of membrane);GO:0036513(Derlin-1 retrotranslocation complex);GO:0044390(ubiquitin-like protein conjugating enzyme binding);GO:0061630(ubiquitin protein ligase activity);GO:0071712(ER-associated misfolded protein catabolic process)	04141(Protein processing in endoplasmic reticulum)	K10666	EC:2.3.2.27	NA		protein_coding	9.8333	9.89452	12.5811	26.7548	30.8691	30.5092	0.366592	-1.44775	1.288e-18	6.28243e-17	down	yes
Solyc06g064550.3	Solyc06g064550.3		Solyc06g064550.3.1	GO:0004072(aspartate kinase activity);GO:0004412(homoserine dehydrogenase activity);GO:0006520(cellular amino acid metabolic process);GO:0008652(cellular amino acid biosynthetic process);GO:0009067(aspartate family amino acid biosynthetic process);GO:0009090(homoserine biosynthetic process);GO:0016491(oxidoreductase activity);GO:0050661(NADP binding)	00260(Glycine, serine and threonine metabolism);00261(Monobactam biosynthesis);00270(Cysteine and methionine metabolism);00300(Lysine biosynthesis);01100(Metabolic pathways);01110(Biosynthesis of secondary metabolites);01230(Biosynthesis of amino acids)	K12524	EC:1.1.1.3;EC:2.7.2.4	NA		protein_coding	17.5987	13.903	15.2218	5.77951	5.07041	5.89179	2.79084	1.4807	1.35685e-18	6.60522e-17	up	yes
Solyc12g006930.2	Solyc12g006930.2		Solyc12g006930.2.1	GO:0006633(fatty acid biosynthetic process);GO:0016297(acyl-[acyl-carrier-protein] hydrolase activity);GO:0016790(thiolester hydrolase activity)	NA	NA	NA	NA	Palmitoyl-acyl carrier protein thioesterase, chloroplastic [Source:Projected from Arabidopsis thaliana (AT1G08510) UniProtKB/Swiss-Prot;Acc:Q9SJE2]	protein_coding	26.154	24.8005	29.3802	54.028	63.4908	56.8641	0.46068	-1.11816	1.42981e-18	6.94669e-17	down	yes
Solyc01g100200.3	Solyc01g100200.3		Solyc01g100200.3.1	GO:0003700(DNA-binding transcription factor activity);GO:0005634(nucleus);GO:0006355(regulation of DNA-templated transcription);GO:0043565(sequence-specific DNA binding)	NA	NA	NA	NA	GRAS4 [Source:UniProtKB/TrEMBL;Acc:Q00LP5]	protein_coding	4.69995	1.93616	4.2486	18.006	17.0802	15.6082	0.214712	-2.21952	1.46821e-18	7.11922e-17	down	yes
Solyc02g090380.3	Solyc02g090380.3		Solyc02g090380.3.1	GO:0043531(ADP binding);GO:0050832(defense response to fungus)	NA	NA	NA	NA		protein_coding	5.1271	3.3667	3.20559	10.5907	11.687	10.0444	0.361962	-1.46609	1.49288e-18	7.22466e-17	down	yes
Solyc04g079760.3	Solyc04g079760.3		Solyc04g079760.3.1	NA	NA	NA	NA	NA		protein_coding	1.16861	0.997539	0.635107	5.02383	4.53191	5.8374	0.181981	-2.45814	1.53591e-18	7.41834e-17	down	yes
Solyc12g056600.3	Solyc12g056600.3		Solyc12g056600.3.1	GO:0004022(alcohol dehydrogenase (NAD+) activity);GO:0016491(oxidoreductase activity)	NA	NA	NA	NA		protein_coding	6.28101	7.87896	5.60689	20.304	21.6648	17.8686	0.330343	-1.59796	1.55866e-18	7.5094e-17	down	yes
Solyc07g008930.1	Solyc07g008930.1		Solyc07g008930.1.1	NA	NA	NA	NA	NA		protein_coding	67.1729	60.5186	63.5011	26.798	26.8117	24.0942	2.46053	1.29897	1.56085e-18	7.5094e-17	up	yes
Solyc12g089040.2	Solyc12g089040.2		Solyc12g089040.2.1	GO:0003700(DNA-binding transcription factor activity);GO:0006351(DNA-templated transcription);GO:0006355(regulation of DNA-templated transcription);GO:0009742(brassinosteroid mediated signaling pathway);GO:0010468(regulation of gene expression)	NA	NA	NA	NA		protein_coding	30.0998	25.5852	30.1122	59.6977	58.0697	56.4682	0.49242	-1.02204	1.65912e-18	7.9667e-17	down	yes
Solyc12g098560.2	Solyc12g098560.2		Solyc12g098560.2.1	GO:0004553(hydrolase activity, hydrolyzing O-glycosyl compounds);GO:0005975(carbohydrate metabolic process);GO:0016787(hydrolase activity)	NA	NA	NA	NA		protein_coding	12.894	10.7759	9.88699	4.29549	4.23618	3.50356	2.78823	1.47935	1.67415e-18	8.02326e-17	up	yes
Solyc01g111620.3	Solyc01g111620.3		Solyc01g111620.3.1	GO:0016021(integral component of membrane)	NA	NA	NA	NA		protein_coding	22.102	24.8513	23.7279	53.1967	50.1835	50.0377	0.46071	-1.11807	1.7235e-18	8.24372e-17	down	yes
Solyc07g056640.1	Solyc07g056640.1		Solyc07g056640.1.1	NA	NA	NA	NA	NA		protein_coding	280.986	256.075	137.907	44.7031	44.629	49.0017	4.87927	2.28667	1.82593e-18	8.71676e-17	up	yes
Solyc07g065595.1	Solyc07g065595.1		Solyc07g065595.1.1	NA	NA	NA	NA	NA		protein_coding	4.27489	3.43835	3.40615	0.283378	0.198018	0.435447	12.1279	3.60026	1.8306e-18	8.72222e-17	up	yes
Solyc01g090630.3	Solyc01g090630.3		Solyc01g090630.3.1	GO:0046872(metal ion binding);GO:0051213(dioxygenase activity)	NA	NA	NA	NA		protein_coding	5.40576	3.07103	4.83688	15.1704	14.2129	17.1349	0.286203	-1.80489	1.97386e-18	9.38668e-17	down	yes
Solyc07g009230.3	Solyc07g009230.3		Solyc07g009230.3.1	NA	NA	NA	NA	NA		protein_coding	6026.9	6072.89	4646.16	1982.45	1936.64	2213.84	2.7305	1.44916	2.06908e-18	9.82057e-17	up	yes
Solyc09g072580.3	Solyc09g072580.3		Solyc09g072580.3.1	GO:0000123(histone acetyltransferase complex);GO:0003779(actin binding);GO:0015629(actin cytoskeleton);GO:0016573(histone acetylation);GO:0030042(actin filament depolymerization)	NA	NA	NA	NA		protein_coding	227.519	225.268	162.193	77.9209	71.7432	68.7145	2.81612	1.49371	2.22776e-18	1.05534e-16	up	yes
Solyc08g075280.3	Solyc08g075280.3		Solyc08g075280.3.1	NA	NA	NA	NA	NA		protein_coding	6.02822	7.57571	6.8361	17.844	20.0924	20.9435	0.347148	-1.52638	2.25576e-18	1.06656e-16	down	yes
Solyc02g084930.3	Solyc02g084930.3		Solyc02g084930.3.1	GO:0004497(monooxygenase activity);GO:0005506(iron ion binding);GO:0007275(multicellular organism development);GO:0010268(brassinosteroid homeostasis);GO:0016021(integral component of membrane);GO:0016125(sterol metabolic process);GO:0016132(brassinosteroid biosynthetic process);GO:0016705(oxidoreductase activity, acting on paired donors, with incorporation or reduction of molecular oxygen);GO:00…	NA	NA	NA	NA		protein_coding	6.64039	4.07128	4.89165	13.4936	14.6674	13.753	0.37227	-1.42558	2.40125e-18	1.13102e-16	down	yes
Solyc01g100095.1	Solyc01g100095.1		Solyc01g100095.1.1	NA	NA	NA	NA	NA		protein_coding	29.8881	28.2455	41.6705	6.5561	7.13809	7.48369	4.71265	2.23654	2.4156e-18	1.13561e-16	up	yes
Solyc03g082540.3	Solyc03g082540.3		Solyc03g082540.3.1	NA	NA	NA	NA	NA		protein_coding	7.64553	7.68248	4.66476	22.1728	22.1111	23.4251	0.295275	-1.75987	2.61775e-18	1.2283e-16	down	yes
Solyc03g007080.3	Solyc03g007080.3		Solyc03g007080.3.1	NA	NA	NA	NA	NA		protein_coding	2.37919	1.61686	1.66301	6.43297	5.99979	5.32829	0.318622	-1.65008	2.72051e-18	1.2741e-16	down	yes
Solyc08g080680.3	Solyc08g080680.3		Solyc08g080680.3.1	NA	NA	NA	NA	NA		protein_coding	69.7886	89.4111	106.446	23.9032	27.0182	21.6259	3.66168	1.87251	3.13785e-18	1.46676e-16	up	yes
Solyc05g008890.3	Solyc05g008890.3		Solyc05g008890.3.1	GO:0005789(endoplasmic reticulum membrane);GO:0009617(response to bacterium);GO:0016021(integral component of membrane)	NA	NA	NA	NA	Reticulon-like protein [Source:UniProtKB/TrEMBL;Acc:K4BX63]	protein_coding	8.10592	7.41195	8.632	1.86088	1.36202	1.08494	5.60603	2.48698	3.23111e-18	1.50751e-16	up	yes
Solyc05g008895.1	Solyc05g008895.1		Solyc05g008895.1.1	GO:0006869(lipid transport)	NA	NA	NA	NA		protein_coding	169.201	89.3496	133.511	33.4675	34.4273	27.9034	4.09258	2.03301	3.30827e-18	1.54059e-16	up	yes
Solyc07g054430.3	Solyc07g054430.3		Solyc07g054430.3.1	GO:0005542(folic acid binding);GO:0016740(transferase activity)	NA	NA	NA	NA		protein_coding	8.64165	17.4155	16.9954	2.22981	2.09406	2.15282	6.64731	2.73277	3.53716e-18	1.64408e-16	up	yes
Solyc06g054030.2	Solyc06g054030.2		Solyc06g054030.2.1	GO:0005886(plasma membrane);GO:0016020(membrane);GO:0031225(anchored component of membrane)	NA	NA	NA	NA		protein_coding	0.962662	0.633159	0.474984	4.60974	6.80418	5.82559	0.12012	-3.05745	3.64196e-18	1.68961e-16	down	yes
Solyc09g091180.3	Solyc09g091180.3		Solyc09g091180.3.1	GO:0005524(ATP binding);GO:0005739(mitochondrion);GO:0005829(cytosol);GO:0006457(protein folding);GO:0006458('de novo' protein folding);GO:0007005(mitochondrion organization);GO:0016887(ATP hydrolysis activity);GO:0042026(protein refolding);GO:0045041(protein import into mitochondrial intermembrane space);GO:0051082(unfolded protein binding)	03018(RNA degradation)	NA	NA	NA		protein_coding	48.1676	36.8303	47.8671	17.0233	17.0963	16.7069	2.61409	1.38631	4.01295e-18	1.85823e-16	up	yes
Solyc08g080750.3	Solyc08g080750.3		Solyc08g080750.3.1	NA	NA	NA	NA	NA		protein_coding	63.6821	43.9136	83.1875	16.3985	15.43	13.151	4.24156	2.0846	4.05255e-18	1.87305e-16	up	yes
Solyc03g097160.3	Solyc03g097160.3		Solyc03g097160.3.1	GO:0005515(protein binding);GO:0006364(rRNA processing);GO:0032040(small-subunit processome)	NA	NA	NA	NA	Transducin family protein / WD-40 repeat family protein [Source:Projected from Arabidopsis thaliana (AT5G16750) UniProtKB/TrEMBL;Acc:Q9LFE2]	protein_coding	6.61935	5.53686	5.94252	1.67451	2.26358	1.59773	3.26939	1.70902	4.51081e-18	2.07708e-16	up	yes
Solyc06g053930.3	Solyc06g053930.3		Solyc06g053930.3.1	GO:0005509(calcium ion binding);GO:0005634(nucleus);GO:0019722(calcium-mediated signaling);GO:0030234(enzyme regulator activity);GO:0051300(spindle pole body organization)	04626(Plant-pathogen interaction)	NA	NA	NA		protein_coding	21.6819	21.412	28.1085	3.36072	4.99116	5.31049	5.21157	2.38172	4.75509e-18	2.18548e-16	up	yes
Solyc08g079480.3	Solyc08g079480.3		Solyc08g079480.3.1	NA	NA	NA	NA	NA		protein_coding	26.3153	19.8911	25.7508	8.0477	8.30121	8.00205	2.95501	1.56316	5.42848e-18	2.48572e-16	up	yes
Solyc06g060260.3	Solyc06g060260.3		Solyc06g060260.3.1	GO:0000302(response to reactive oxygen species);GO:0004601(peroxidase activity);GO:0006979(response to oxidative stress);GO:0016688(L-ascorbate peroxidase activity);GO:0020037(heme binding);GO:0034599(cellular response to oxidative stress);GO:0042744(hydrogen peroxide catabolic process);GO:0098869(cellular oxidant detoxification)	NA	NA	NA	NA		protein_coding	45.9346	48.4675	49.3187	19.4449	20.7708	16.7459	2.52312	1.33521	5.57192e-18	2.54197e-16	up	yes
Solyc08g062680.1	Solyc08g062680.1		Solyc08g062680.1.1	GO:0004518(nuclease activity)	NA	NA	NA	NA		protein_coding	18.0256	12.9387	8.23301	51.2595	48.8538	55.7486	0.251488	-1.99144	6.10558e-18	2.78029e-16	down	yes
Solyc07g007790.3	Solyc07g007790.3		Solyc07g007790.3.1	GO:0003824(catalytic activity);GO:0005829(cytosol);GO:0005886(plasma membrane);GO:0005985(sucrose metabolic process);GO:0005986(sucrose biosynthetic process);GO:0009506(plasmodesma);GO:0016157(sucrose synthase activity);GO:0016740(transferase activity);GO:0016757(glycosyltransferase activity);GO:0035251(UDP-glucosyltransferase activity);GO:0046524(sucrose-phosphate synthase activity);GO:0071836(n…	00500(Starch and sucrose metabolism);01100(Metabolic pathways);01110(Biosynthesis of secondary metabolites)	K00696	EC:2.4.1.14	NA	Sucrose-phosphate synthase 1 [Source:Projected from Arabidopsis thaliana (AT5G20280) UniProtKB/Swiss-Prot;Acc:Q94BT0]	protein_coding	4.94988	3.37447	4.77342	10.7452	11.2835	11.1528	0.394731	-1.34106	6.4107e-18	2.91386e-16	down	yes
Solyc11g061750.2	Solyc11g061750.2		Solyc11g061750.2.1	GO:0003677(DNA binding);GO:0003700(DNA-binding transcription factor activity);GO:0005634(nucleus);GO:0006351(DNA-templated transcription);GO:0006355(regulation of DNA-templated transcription)	NA	NA	NA	NA		protein_coding	2.26935	1.8317	1.65744	0.469887	0.460453	0.393705	4.34917	2.12074	6.83912e-18	3.10287e-16	up	yes
Solyc04g080220.3	Solyc04g080220.3		Solyc04g080220.3.1	NA	NA	NA	NA	NA		protein_coding	4.30678	5.17658	3.2138	0.884896	0.799036	1.00955	4.71404	2.23696	7.08763e-18	3.20972e-16	up	yes
Solyc02g082510.1	Solyc02g082510.1		Solyc02g082510.1.1	GO:0003333(amino acid transmembrane transport);GO:0015171(amino acid transmembrane transporter activity);GO:0016021(integral component of membrane)	NA	NA	NA	NA		protein_coding	30.3192	32.342	34.3463	65.7643	74.3556	66.0757	0.470463	-1.08785	8.5682e-18	3.87311e-16	down	yes
Solyc01g079870.3	Solyc01g079870.3		Solyc01g079870.3.1	GO:0046982(protein heterodimerization activity)	NA	NA	NA	NA		protein_coding	90.0321	96.0119	106.955	209.312	211.451	200.171	0.471869	-1.08354	8.70354e-18	3.92709e-16	down	yes
Solyc02g071990.3	Solyc02g071990.3		Solyc02g071990.3.1	GO:0003700(DNA-binding transcription factor activity);GO:0006351(DNA-templated transcription);GO:0009742(brassinosteroid mediated signaling pathway)	NA	NA	NA	NA		protein_coding	6.93701	7.88999	7.04958	15.9874	16.5911	14.8537	0.461218	-1.11648	8.79991e-18	3.96333e-16	down	yes
Solyc04g009910.3	Solyc04g009910.3		Solyc04g009910.3.1	GO:0000166(nucleotide binding);GO:0004672(protein kinase activity);GO:0004674(protein serine/threonine kinase activity);GO:0004683(calmodulin-dependent protein kinase activity);GO:0005524(ATP binding);GO:0005634(nucleus);GO:0005737(cytoplasm);GO:0006468(protein phosphorylation);GO:0009738(abscisic acid-activated signaling pathway);GO:0009931(calcium-dependent protein serine/threonine kinase activ…	NA	NA	NA	NA		protein_coding	19.231	19.992	30.0437	5.75809	5.85356	4.64795	4.26005	2.09087	8.90792e-18	4.00467e-16	up	yes
Solyc07g018430.3	Solyc07g018430.3		Solyc07g018430.3.1	NA	NA	NA	NA	NA		protein_coding	15.3832	13.5473	16.9597	58.9789	41.2721	55.5673	0.294511	-1.76361	8.94502e-18	4.01404e-16	down	yes
Solyc08g041700.1	Solyc08g041700.1		Solyc08g041700.1.1	GO:0005515(protein binding)	NA	NA	NA	NA		protein_coding	33.3294	39.0852	51.0921	10.9902	11.3408	11.3673	3.66508	1.87384	9.04222e-18	4.05029e-16	up	yes
Solyc11g044310.2	Solyc11g044310.2		Solyc11g044310.2.1	GO:0004177(aminopeptidase activity);GO:0005737(cytoplasm);GO:0006508(proteolysis);GO:0008233(peptidase activity)	NA	NA	NA	NA		protein_coding	8.83138	7.81208	8.27291	16.7248	18.3669	16.61	0.481925	-1.05312	9.40174e-18	4.2037e-16	down	yes
Solyc02g089920.2	Solyc02g089920.2		Solyc02g089920.2.1	GO:0004672(protein kinase activity);GO:0005524(ATP binding);GO:0006468(protein phosphorylation)	NA	NA	NA	NA		protein_coding	6.195	5.25253	6.69057	13.5225	14.2667	12.4697	0.450536	-1.15028	1.08549e-17	4.84468e-16	down	yes
Solyc12g009110.2	Solyc12g009110.2		Solyc12g009110.2.1	GO:0008168(methyltransferase activity);GO:0008171(O-methyltransferase activity);GO:0008757(S-adenosylmethionine-dependent methyltransferase activity);GO:0019438(aromatic compound biosynthetic process);GO:0046983(protein dimerization activity)	NA	NA	NA	NA		protein_coding	67.8281	57.858	37.1382	14.6217	16.5904	15.1366	3.51303	1.81272	1.15982e-17	5.15776e-16	up	yes
Solyc06g066760.3	Solyc06g066760.3		Solyc06g066760.3.1	GO:0004439(phosphatidylinositol-4,5-bisphosphate 5-phosphatase activity);GO:0004721(phosphoprotein phosphatase activity);GO:0004725(protein tyrosine phosphatase activity);GO:0006470(protein dephosphorylation);GO:0008138(protein tyrosine/serine/threonine phosphatase activity);GO:0016311(dephosphorylation);GO:0016791(phosphatase activity)	NA	NA	NA	NA		protein_coding	15.0486	14.851	15.2911	29.8868	34.2742	27.9462	0.490632	-1.02729	1.29261e-17	5.73794e-16	down	yes
Solyc01g100270.3	Solyc01g100270.3		Solyc01g100270.3.1	GO:0003676(nucleic acid binding);GO:0006139(nucleobase-containing compound metabolic process);GO:0008408(3'-5' exonuclease activity)	NA	NA	NA	NA		protein_coding	8.74755	7.79309	4.07	1.30684	1.0153	1.11976	5.98815	2.58211	1.34015e-17	5.93826e-16	up	yes
Solyc03g121080.3	Solyc03g121080.3		Solyc03g121080.3.1	NA	NA	NA	NA	NA		protein_coding	11.4819	7.85827	13.4353	2.94228	3.10094	2.411	3.87681	1.95487	1.38989e-17	6.14763e-16	up	yes
Solyc02g090360.3	Solyc02g090360.3		Solyc02g090360.3.1	GO:0005507(copper ion binding);GO:0009505(plant-type cell wall);GO:0009506(plasmodesma);GO:0016491(oxidoreductase activity);GO:0016722(oxidoreductase activity, acting on metal ions)	NA	NA	NA	NA		protein_coding	33.3829	22.9576	23.1333	58.1768	62.7853	54.8814	0.451957	-1.14574	1.64104e-17	7.24551e-16	down	yes
Solyc07g008140.3	Solyc07g008140.3		Solyc07g008140.3.1	GO:0009055(electron transfer activity);GO:0046658(anchored component of plasma membrane)	NA	NA	NA	NA		protein_coding	31.4463	32.2286	39.4957	82.3109	79.235	86.3799	0.416135	-1.26488	1.65136e-17	7.27808e-16	down	yes
Solyc08g080850.3	Solyc08g080850.3		Solyc08g080850.3.1	GO:0004674(protein serine/threonine kinase activity);GO:0005524(ATP binding)	03008(Ribosome biogenesis in eukaryotes)	K07178	EC:2.7.11.1	NA	Serine/threonine-protein kinase RIO1 [Source:UniProtKB/TrEMBL;Acc:K4CP83]	protein_coding	3.73825	2.49171	3.76705	0.547752	0.868461	0.6733	4.78437	2.25833	1.85146e-17	8.13093e-16	up	yes
Solyc02g076800.1	Solyc02g076800.1		Solyc02g076800.1.1	NA	NA	NA	NA	NA		protein_coding	23.7845	26.1049	30.7963	7.21406	7.57376	5.66289	3.94537	1.98016	1.90717e-17	8.3607e-16	up	yes
Solyc09g011640.3	Solyc09g011640.3		Solyc09g011640.3.1	GO:0004364(glutathione transferase activity);GO:0005515(protein binding);GO:0006749(glutathione metabolic process);GO:0016740(transferase activity);GO:0042221(response to chemical)	NA	NA	NA	NA		protein_coding	118.224	95.5714	136.292	42.8475	44.0327	38.8246	2.78499	1.47767	1.92123e-17	8.40743e-16	up	yes
Solyc03g046270.3	Solyc03g046270.3		Solyc03g046270.3.1	GO:0005794(Golgi apparatus);GO:0016021(integral component of membrane);GO:0016413(O-acetyltransferase activity);GO:0016740(transferase activity)	NA	NA	NA	NA		protein_coding	7.03925	6.95479	8.70364	2.37557	2.38094	2.18823	3.26832	1.70855	2.03663e-17	8.89666e-16	up	yes
Solyc04g007880.3	Solyc04g007880.3		Solyc04g007880.3.1	GO:0004672(protein kinase activity);GO:0005524(ATP binding);GO:0006468(protein phosphorylation)	NA	NA	NA	NA		protein_coding	10.2534	9.53447	5.18413	27.8595	28.4666	27.2216	0.298896	-1.74229	2.07553e-17	9.05054e-16	down	yes
Solyc03g115020.3	Solyc03g115020.3		Solyc03g115020.3.1	GO:0009515(granal stacked thylakoid);GO:0009535(chloroplast thylakoid membrane);GO:0010027(thylakoid membrane organization);GO:0010196(nonphotochemical quenching);GO:0016021(integral component of membrane);GO:0045893(positive regulation of DNA-templated transcription);GO:0080167(response to karrikin);GO:0090391(granum assembly)	NA	NA	NA	NA		protein_coding	3.80733	2.6655	2.49648	8.19969	7.11556	7.94414	0.385621	-1.37474	2.1346e-17	9.2917e-16	down	yes
Solyc06g054690.3	Solyc06g054690.3		Solyc06g054690.3.1	GO:0006979(response to oxidative stress)	NA	NA	NA	NA		protein_coding	13.6873	10.5575	12.9131	25.5115	27.3393	23.8245	0.484615	-1.04509	2.17527e-17	9.4521e-16	down	yes
Solyc01g104670.3	Solyc01g104670.3		Solyc01g104670.3.1	GO:0005515(protein binding);GO:0035091(phosphatidylinositol binding)	NA	NA	NA	NA	Tubby-like F-box protein [Source:UniProtKB/TrEMBL;Acc:K4B241]	protein_coding	29.1939	28.5684	21.559	58.2194	57.8128	54.8585	0.464164	-1.10729	2.2484e-17	9.75268e-16	down	yes
Solyc09g090730.2	Solyc09g090730.2		Solyc09g090730.2.1	GO:0005887(integral component of plasma membrane);GO:0008519(ammonium transmembrane transporter activity);GO:0016020(membrane);GO:0016021(integral component of membrane);GO:0072488(ammonium transmembrane transport);GO:0097272(ammonium homeostasis)	NA	NA	NA	NA	Ammonium transporter [Source:UniProtKB/TrEMBL;Acc:K4CW99]	protein_coding	50.4694	57.8084	93.0402	229.965	247.187	224.249	0.287022	-1.80076	2.27777e-17	9.82824e-16	down	yes
Solyc01g105770.2	Solyc01g105770.2		Solyc01g105770.2.1	NA	NA	NA	NA	NA		protein_coding	1.56911	0.670096	1.12411	6.33199	5.49071	5.82753	0.190554	-2.39173	2.37039e-17	1.021e-15	down	yes
Solyc11g066610.2	Solyc11g066610.2		Solyc11g066610.2.1	GO:0006508(proteolysis);GO:0008236(serine-type peptidase activity)	NA	NA	NA	NA		protein_coding	14.8535	10.2367	11.9803	4.59061	4.57646	3.92318	2.83192	1.50178	2.39075e-17	1.02798e-15	up	yes
Solyc03g005080.3	Solyc03g005080.3		Solyc03g005080.3.1	GO:0004729(oxygen-dependent protoporphyrinogen oxidase activity);GO:0006779(porphyrin-containing compound biosynthetic process);GO:0016491(oxidoreductase activity)	NA	NA	NA	NA		protein_coding	33.2129	25.478	21.8067	9.46675	10.4057	9.49804	2.74077	1.45458	2.42114e-17	1.03924e-15	up	yes
Solyc03g118620.3	Solyc03g118620.3		Solyc03g118620.3.1	GO:0005200(structural constituent of cytoskeleton);GO:0005515(protein binding);GO:0005737(cytoplasm);GO:0019901(protein kinase binding)	NA	NA	NA	NA		protein_coding	6.71911	5.7388	4.64468	12.1966	14.0721	13.509	0.429954	-1.21775	2.44023e-17	1.04561e-15	down	yes
Solyc04g011750.3	Solyc04g011750.3		Solyc04g011750.3.1	NA	NA	NA	NA	NA		protein_coding	18.2389	28.8492	28.5218	4.28549	5.03813	5.53037	5.09021	2.34772	2.45565e-17	1.0504e-15	up	yes
Solyc01g110590.3	Solyc01g110590.3		Solyc01g110590.3.1	GO:0009733(response to auxin)	NA	NA	NA	NA		protein_coding	27.3558	31.9647	41.0371	6.7235	5.59406	7.98937	4.94204	2.30511	2.80182e-17	1.1964e-15	up	yes
Solyc07g022830.3	Solyc07g022830.3		Solyc07g022830.3.1	GO:0016021(integral component of membrane)	NA	NA	NA	NA		protein_coding	42.6786	29.9367	18.7618	7.42309	6.74927	5.71227	4.59537	2.20018	3.15495e-17	1.34486e-15	up	yes
Solyc06g074230.3	Solyc06g074230.3		Solyc06g074230.3.1	GO:0005886(plasma membrane);GO:0007043(cell-cell junction assembly);GO:0016021(integral component of membrane);GO:0042545(cell wall modification);GO:0042803(protein homodimerization activity);GO:0048226(Casparian strip);GO:0051539(4 iron, 4 sulfur cluster binding)	NA	NA	NA	NA	CASP-like protein [Source:UniProtKB/TrEMBL;Acc:K4C9E1]	protein_coding	30.3923	25.8745	25.9498	51.5253	64.9385	59.6458	0.466849	-1.09897	3.19044e-17	1.35764e-15	down	yes
Solyc08g007490.3	Solyc08g007490.3		Solyc08g007490.3.1	GO:0006415(translational termination)	NA	K15033	EC:3.1.1.29	NA		protein_coding	18.792	12.9321	19.3348	4.28155	3.25217	4.50199	4.24229	2.08484	3.57705e-17	1.51693e-15	up	yes
Solyc01g015080.3	Solyc01g015080.3		Solyc01g015080.3.1	GO:0004601(peroxidase activity);GO:0005576(extracellular region);GO:0006979(response to oxidative stress);GO:0016021(integral component of membrane);GO:0020037(heme binding);GO:0042744(hydrogen peroxide catabolic process);GO:0046872(metal ion binding)	00940(Phenylpropanoid biosynthesis);01100(Metabolic pathways);01110(Biosynthesis of secondary metabolites)	K00430	EC:1.11.1.7	NA	Peroxidase [Source:UniProtKB/TrEMBL;Acc:K4AUE2]	protein_coding	169.663	129.849	160.798	66.8852	63.5816	63.721	2.37044	1.24515	3.99583e-17	1.69161e-15	up	yes
Solyc01g111145.1	Solyc01g111145.1		Solyc01g111145.1.1	NA	NA	NA	NA	NA		protein_coding	100.908	102.183	70.2925	233.64	207.385	207.105	0.421804	-1.24536	4.20459e-17	1.7739e-15	down	yes
Solyc01g102840.3	Solyc01g102840.3		Solyc01g102840.3.1	GO:0003953(NAD+ nucleosidase activity);GO:0006952(defense response);GO:0007165(signal transduction);GO:0043531(ADP binding)	NA	NA	NA	NA		protein_coding	6.80971	3.27441	4.89703	17.9514	16.5947	15.2073	0.301108	-1.73165	4.45043e-17	1.87442e-15	down	yes
Solyc11g066330.1	Solyc11g066330.1		Solyc11g066330.1.1	GO:0016021(integral component of membrane)	NA	NA	NA	NA		protein_coding	5.23062	4.31923	5.58276	0.95853	1.29055	1.03211	4.61193	2.20537	5.61479e-17	2.35678e-15	up	yes
Solyc04g072920.3	Solyc04g072920.3		Solyc04g072920.3.1	GO:0003824(catalytic activity);GO:0004805(trehalose-phosphatase activity);GO:0005992(trehalose biosynthetic process)	00500(Starch and sucrose metabolism);01100(Metabolic pathways);01110(Biosynthesis of secondary metabolites)	K01087	EC:3.1.3.12	NA	Trehalose 6-phosphate phosphatase [Source:UniProtKB/TrEMBL;Acc:K4BTS9]	protein_coding	18.22	7.09507	20.0419	2.30469	2.34165	2.31307	6.51735	2.70429	5.64164e-17	2.36403e-15	up	yes
Solyc06g064610.1	Solyc06g064610.1		Solyc06g064610.1.1	NA	NA	NA	NA	NA		protein_coding	29.7119	28.0143	25.1235	61.9021	64.0125	68.5956	0.42594	-1.23128	5.69467e-17	2.38221e-15	down	yes
Solyc09g008070.3	Solyc09g008070.3		Solyc09g008070.3.1	GO:0005524(ATP binding);GO:0005634(nucleus);GO:0005737(cytoplasm);GO:0005829(cytosol);GO:0016236(macroautophagy);GO:0016787(hydrolase activity);GO:0016887(ATP hydrolysis activity);GO:0030433(ubiquitin-dependent ERAD pathway);GO:0030970(retrograde protein transport, ER to cytosol);GO:0031593(polyubiquitin modification-dependent protein binding);GO:0034098(VCP-NPL4-UFD1 AAA ATPase complex);GO:00512…	04141(Protein processing in endoplasmic reticulum)	NA	NA	NA		protein_coding	0.302473	0.163063	0.227333	1.23853	1.52561	1.73347	0.154053	-2.6985	5.73594e-17	2.39541e-15	down	yes
Solyc03g112580.3	Solyc03g112580.3		Solyc03g112580.3.1	GO:0004672(protein kinase activity);GO:0004674(protein serine/threonine kinase activity);GO:0005515(protein binding);GO:0005524(ATP binding);GO:0006468(protein phosphorylation);GO:0009506(plasmodesma);GO:0016021(integral component of membrane);GO:0046777(protein autophosphorylation)	NA	NA	NA	NA		protein_coding	5.08178	5.5282	4.67412	11.3849	12.0402	10.0881	0.456061	-1.1327	6.06594e-17	2.52468e-15	down	yes
Solyc04g080260.3	Solyc04g080260.3		Solyc04g080260.3.1	GO:0004553(hydrolase activity, hydrolyzing O-glycosyl compounds);GO:0005975(carbohydrate metabolic process);GO:0046658(anchored component of plasma membrane)	NA	NA	NA	NA		protein_coding	32.2447	21.2525	22.2363	59.6612	60.911	52.725	0.437015	-1.19425	6.43002e-17	2.67171e-15	down	yes
Solyc02g068380.3	Solyc02g068380.3		Solyc02g068380.3.1	GO:0005783(endoplasmic reticulum);GO:0006145(purine nucleobase catabolic process);GO:0010136(ureide catabolic process);GO:0016787(hydrolase activity);GO:0016813(hydrolase activity, acting on carbon-nitrogen (but not peptide) bonds, in linear amidines);GO:0047652(allantoate deiminase activity)	00230(Purine metabolism);01100(Metabolic pathways)	K02083	EC:3.5.3.9	NA	Allantoate deiminase [Source:Projected from Arabidopsis thaliana (AT4G20070) UniProtKB/Swiss-Prot;Acc:O49434]	protein_coding	15.2424	22.0456	19.6728	48.3949	53.6939	50.5942	0.373066	-1.4225	6.96799e-17	2.88552e-15	down	yes
Solyc11g066970.2	Solyc11g066970.2		Solyc11g066970.2.1	NA	NA	NA	NA	NA		protein_coding	3.74096	3.8188	3.80974	1.06511	0.81623	0.980524	3.97276	1.99014	7.19842e-17	2.97595e-15	up	yes
Solyc04g014290.1	Solyc04g014290.1		Solyc04g014290.1.1	NA	NA	NA	NA	NA		protein_coding	6.304	2.1632	6.03959	31.4155	33.4937	29.2957	0.153992	-2.69907	7.34827e-17	3.03282e-15	down	yes
Solyc01g009160.2	Solyc01g009160.2		Solyc01g009160.2.1	NA	NA	NA	NA	NA		protein_coding	70.9512	65.1435	48.8418	138.37	132.39	139.04	0.451285	-1.14789	7.70052e-17	3.1729e-15	down	yes
Solyc09g007790.1	Solyc09g007790.1		Solyc09g007790.1.1	NA	NA	NA	NA	NA		protein_coding	31.6951	29.1141	71.4322	5.27097	6.69279	5.41824	7.60795	2.92751	7.80594e-17	3.21097e-15	up	yes
Solyc06g035700.1	Solyc06g035700.1		Solyc06g035700.1.1	GO:0003677(DNA binding);GO:0003700(DNA-binding transcription factor activity);GO:0005634(nucleus);GO:0006351(DNA-templated transcription);GO:0006355(regulation of DNA-templated transcription);GO:0019760(glucosinolate metabolic process);GO:0043565(sequence-specific DNA binding);GO:0050832(defense response to fungus)	NA	NA	NA	ERF	Ethylene-responsive transcription factor ERF025 [Source:Projected from Arabidopsis thaliana (AT5G52020) UniProtKB/Swiss-Prot;Acc:Q9FJ90]	protein_coding	2.79007	0.624517	0.44744	18.1628	18.4212	19.4225	0.0689568	-3.85816	8.08854e-17	3.32169e-15	down	yes
Solyc06g074710.1	Solyc06g074710.1		Solyc06g074710.1.1	GO:0016747(acyltransferase activity, transferring groups other than amino-acyl groups)	00940(Phenylpropanoid biosynthesis);00941(Flavonoid biosynthesis);00945(Stilbenoid, diarylheptanoid and gingerol biosynthesis);01100(Metabolic pathways);01110(Biosynthesis of secondary metabolites)	K13065	EC:2.3.1.133	NA		protein_coding	23.2794	19.3192	34.7277	5.52626	6.72173	5.80052	4.28436	2.09908	8.1151e-17	3.32705e-15	up	yes
Solyc06g050530.3	Solyc06g050530.3		Solyc06g050530.3.1	GO:0005507(copper ion binding);GO:0016491(oxidoreductase activity);GO:0016722(oxidoreductase activity, acting on metal ions);GO:0046274(lignin catabolic process);GO:0048046(apoplast);GO:0052716(hydroquinone:oxygen oxidoreductase activity)	NA	K05909	EC:1.10.3.2	NA	Laccase [Source:UniProtKB/TrEMBL;Acc:K4C5J7]	protein_coding	2.37469	0.726096	0.78965	9.11845	9.76318	8.39462	0.142631	-2.80964	8.17204e-17	3.34484e-15	down	yes
Solyc09g098510.3	Solyc09g098510.3		Solyc09g098510.3.1	GO:0005199(structural constituent of cell wall);GO:0009664(plant-type cell wall organization)	NA	NA	NA	NA		protein_coding	405.663	431.77	328.648	936.295	779.148	909.793	0.444181	-1.17078	8.22768e-17	3.36204e-15	down	yes
Solyc04g074950.3	Solyc04g074950.3		Solyc04g074950.3.1	GO:0005634(nucleus);GO:0005737(cytoplasm)	NA	NA	NA	NA		protein_coding	12.763	11.2656	12.6458	26.5987	27.8897	23.3183	0.471353	-1.08512	8.52704e-17	3.47287e-15	down	yes
Solyc08g008370.3	Solyc08g008370.3		Solyc08g008370.3.1	GO:0034976(response to endoplasmic reticulum stress)	NA	NA	NA	NA		protein_coding	69.6583	34.8824	32.3711	160.258	148.677	155.925	0.294522	-1.76355	9.17941e-17	3.72627e-15	down	yes
Solyc12g044600.3	Solyc12g044600.3		Solyc12g044600.3.1	GO:0004470(malic enzyme activity);GO:0004471(malate dehydrogenase (decarboxylating) (NAD+) activity);GO:0004473(malate dehydrogenase (decarboxylating) (NADP+) activity);GO:0006090(pyruvate metabolic process);GO:0006108(malate metabolic process);GO:0008948(oxaloacetate decarboxylase activity);GO:0009507(chloroplast);GO:0009536(plastid);GO:0016491(oxidoreductase activity);GO:0016616(oxidoreductase …	00620(Pyruvate metabolism);00710(Carbon fixation in photosynthetic organisms);01100(Metabolic pathways);01200(Carbon metabolism)	K00029	EC:1.1.1.40	NA	Malic enzyme [Source:UniProtKB/TrEMBL;Acc:K4DFE6]	protein_coding	66.6499	48.7467	65.5395	127.203	136.039	116.748	0.47616	-1.07048	9.76948e-17	3.95929e-15	down	yes
Solyc10g054320.2	Solyc10g054320.2		Solyc10g054320.2.1	GO:0005739(mitochondrion);GO:0016021(integral component of membrane)	NA	NA	NA	NA		protein_coding	9.1822	7.031	8.99209	2.93022	3.24623	2.7743	2.816	1.49365	1.01585e-16	4.11022e-15	up	yes
Solyc05g016060.3	Solyc05g016060.3		Solyc05g016060.3.1	GO:0005886(plasma membrane)	NA	NA	NA	NA		protein_coding	140.863	205.319	144.552	506.009	422.053	606.399	0.319809	-1.64472	1.02882e-16	4.15585e-15	down	yes
Solyc06g084430.3	Solyc06g084430.3		Solyc06g084430.3.1	NA	NA	NA	NA	NA		protein_coding	36.5613	31.4644	25.5632	9.95821	8.41274	7.24998	3.65283	1.86901	1.03204e-16	4.16204e-15	up	yes
Solyc02g079810.2	Solyc02g079810.2		Solyc02g079810.2.1	NA	NA	NA	NA	NA		protein_coding	0.466735	0.494606	0.382974	2.50726	2.28504	3.08379	0.170683	-2.55061	1.0673e-16	4.29725e-15	down	yes
Solyc09g075210.3	Solyc09g075210.3		Solyc09g075210.3.1	GO:0005739(mitochondrion)	NA	NA	NA	NA	Heat shock protein [Source:UniProtKB/TrEMBL;Acc:Q42475]	protein_coding	1698.64	1204.16	1037.75	445.23	430.286	481.7	2.9034	1.53775	1.1083e-16	4.44779e-15	up	yes
Solyc03g096670.3	Solyc03g096670.3		Solyc03g096670.3.1	GO:0004721(phosphoprotein phosphatase activity);GO:0004722(protein serine/threonine phosphatase activity);GO:0016787(hydrolase activity);GO:0016791(phosphatase activity);GO:0017018(myosin phosphatase activity);GO:0043169(cation binding);GO:0046872(metal ion binding)	04016(MAPK signaling pathway - plant);04075(Plant hormone signal transduction)	K14497	EC:3.1.3.16	NA		protein_coding	1.38837	2.14011	1.68622	7.92243	6.92794	5.92256	0.251034	-1.99405	1.18038e-16	4.72937e-15	down	yes
Solyc07g017980.1	Solyc07g017980.1		Solyc07g017980.1.1	NA	NA	NA	NA	NA		protein_coding	8.27534	2.83075	8.62355	40.6613	42.3198	40.7814	0.159415	-2.64914	1.24007e-16	4.96048e-15	down	yes
Solyc03g096300.3	Solyc03g096300.3		Solyc03g096300.3.1	GO:0003677(DNA binding);GO:0003700(DNA-binding transcription factor activity);GO:0005634(nucleus);GO:0099402(plant organ development)	NA	NA	NA	NA		protein_coding	4.19156	2.71832	5.41292	0.382135	0.35338	0.47764	10.1577	3.3445	1.33514e-16	5.31493e-15	up	yes
Solyc09g066270.3	Solyc09g066270.3		Solyc09g066270.3.1	GO:0005634(nucleus);GO:0045893(positive regulation of DNA-templated transcription)	NA	NA	NA	NA		protein_coding	2.11714	1.72884	2.24463	0	0.076213	0.073703	40.6268	5.34436	1.3407e-16	5.32847e-15	up	yes
Solyc07g053180.3	Solyc07g053180.3		Solyc07g053180.3.1	GO:0000226(microtubule cytoskeleton organization);GO:0004674(protein serine/threonine kinase activity);GO:0005200(structural constituent of cytoskeleton);GO:0005515(protein binding);GO:0005737(cytoplasm);GO:0008017(microtubule binding);GO:0009819(drought recovery);GO:0019901(protein kinase binding);GO:0045926(negative regulation of growth);GO:0046777(protein autophosphorylation);GO:0099738(cell c…	NA	NA	NA	NA		protein_coding	18.2	13.9588	13.4423	29.857	31.0272	32.5193	0.488216	-1.03441	1.47299e-16	5.84483e-15	down	yes
Solyc03g020030.3	Solyc03g020030.3		Solyc03g020030.3.1	GO:0004867(serine-type endopeptidase inhibitor activity)	NA	NA	NA	NA		protein_coding	9.94383	10.6206	15.0512	0.149549	1.1765	0.291383	22.0199	4.46073	1.52723e-16	6.05033e-15	up	yes
Solyc11g032100.2	Solyc11g032100.2		Solyc11g032100.2.1	GO:0000977(RNA polymerase II transcription regulatory region sequence-specific DNA binding);GO:0003677(DNA binding);GO:0003700(DNA-binding transcription factor activity);GO:0005634(nucleus);GO:0006351(DNA-templated transcription);GO:0006355(regulation of DNA-templated transcription);GO:0010228(vegetative to reproductive phase transition of meristem);GO:0045944(positive regulation of transcription…	NA	NA	NA	NA	Agamous-like MADS-box protein AGL12 [Source:Projected from Arabidopsis thaliana (AT1G71692) UniProtKB/Swiss-Prot;Acc:Q38841]	protein_coding	16.9607	17.6635	16.0704	6.20314	5.43339	4.9013	3.06538	1.61606	1.55161e-16	6.13707e-15	up	yes
Solyc02g063440.3	Solyc02g063440.3		Solyc02g063440.3.1	GO:0005886(plasma membrane)	NA	NA	NA	NA		protein_coding	16.3621	16.8796	10.8745	47.0624	40.9544	51.0862	0.317148	-1.65677	1.64587e-16	6.49946e-15	down	yes
Solyc07g054220.1	Solyc07g054220.1		Solyc07g054220.1.1	GO:0003677(DNA binding);GO:0003700(DNA-binding transcription factor activity);GO:0005634(nucleus);GO:0006351(DNA-templated transcription);GO:0006355(regulation of DNA-templated transcription)	NA	NA	NA	ERF		protein_coding	38.9351	33.6294	44.95	11.7129	13.9888	8.57624	3.42828	1.77748	1.84506e-16	7.27444e-15	up	yes
ENSRNA050029626	mir-166		ENSRNA050029626-T1	NA	NA	NA	NA	NA	mir-166 microRNA precursor	pre_miRNA	2.30766	3.6678	1.60667	22.689	26.9313	20.245	0.108525	-3.2039	2.04928e-16	8.06669e-15	down	yes
Solyc06g060530.1	Solyc06g060530.1		Solyc06g060530.1.1	GO:0006855(xenobiotic transmembrane transport);GO:0015297(antiporter activity);GO:0016020(membrane);GO:0016021(integral component of membrane);GO:0042910(xenobiotic transmembrane transporter activity);GO:0055085(transmembrane transport);GO:1990961(xenobiotic detoxification by transmembrane export across the plasma membrane)	NA	NA	NA	NA	Protein DETOXIFICATION [Source:UniProtKB/TrEMBL;Acc:K4C6N3]	protein_coding	10.3075	6.47489	8.19521	20.2703	22.5108	19.7127	0.399682	-1.32308	2.11334e-16	8.30565e-15	down	yes
Solyc04g007200.3	Solyc04g007200.3		Solyc04g007200.3.1	NA	NA	NA	NA	NA		protein_coding	17.9301	15.0644	14.6332	3.88892	5.12642	4.05894	3.64286	1.86507	2.16963e-16	8.5133e-15	up	yes
Solyc01g057770.3	Solyc01g057770.3		Solyc01g057770.3.1	GO:0005452(solute:inorganic anion antiporter activity);GO:0005887(integral component of plasma membrane);GO:0006820(anion transport);GO:0016020(membrane);GO:0016021(integral component of membrane);GO:0046713(borate transport);GO:0051453(regulation of intracellular pH);GO:0080139(borate efflux transmembrane transporter activity)	NA	NA	NA	NA		protein_coding	5.32616	4.50937	3.30208	10.1473	11.2026	10.1099	0.4176	-1.25981	2.228e-16	8.72847e-15	down	yes
Solyc07g053050.1	Solyc07g053050.1		Solyc07g053050.1.1	GO:0005509(calcium ion binding)	NA	NA	NA	NA		protein_coding	32.7749	24.8023	19.0025	75.8557	69.0831	71.8465	0.353252	-1.50123	2.33236e-16	9.12283e-15	down	yes
Solyc03g116630.3	Solyc03g116630.3		Solyc03g116630.3.1	NA	NA	NA	NA	NA		protein_coding	8.30895	6.692	6.85962	17.383	17.3676	14.9007	0.440282	-1.1835	2.34664e-16	9.16415e-15	down	yes
Solyc11g010460.2	Solyc11g010460.2		Solyc11g010460.2.1	NA	NA	NA	NA	NA		protein_coding	7.71577	5.87178	5.42591	1.31516	1.80529	1.64789	3.98744	1.99546	2.42e-16	9.43571e-15	up	yes
Solyc05g013710.3	Solyc05g013710.3		Solyc05g013710.3.1	GO:0008047(enzyme activator activity);GO:0009507(chloroplast);GO:0051176(positive regulation of sulfur metabolic process)	NA	NA	NA	NA		protein_coding	0.259494	0.231706	0.259645	1.15301	1.21636	1.43036	0.197605	-2.33931	2.51453e-16	9.77339e-15	down	yes
Solyc05g052570.3	Solyc05g052570.3		Solyc05g052570.3.1	GO:0005515(protein binding);GO:0046872(metal ion binding)	NA	NA	NA	NA		protein_coding	62.0588	27.0174	28.9051	147.303	143.867	131.096	0.2794	-1.8396	2.58642e-16	1.0037e-14	down	yes
Solyc07g061890.1	Solyc07g061890.1		Solyc07g061890.1.1	NA	NA	NA	NA	NA		protein_coding	21.0718	14.3231	18.6169	3.63201	4.13012	4.6162	4.36342	2.12546	2.59248e-16	1.00438e-14	up	yes
Solyc04g071650.3	Solyc04g071650.3		Solyc04g071650.3.1	GO:0005794(Golgi apparatus);GO:0005802(trans-Golgi network);GO:0005886(plasma membrane);GO:0009833(plant-type primary cell wall biogenesis);GO:0016020(membrane);GO:0016021(integral component of membrane);GO:0016759(cellulose synthase activity);GO:0016760(cellulose synthase (UDP-forming) activity);GO:0030244(cellulose biosynthetic process);GO:0046872(metal ion binding);GO:0071555(cell wall organiz…	NA	K10999	EC:2.4.1.12	NA	Cellulose synthase [Source:UniProtKB/TrEMBL;Acc:K4BTF5]	protein_coding	74.0166	72.4116	92.1079	167.094	177.406	165.76	0.46748	-1.09702	2.59631e-16	1.00438e-14	down	yes
Solyc07g044750.3	Solyc07g044750.3		Solyc07g044750.3.1	NA	NA	NA	NA	NA		protein_coding	7.90654	4.97345	8.62783	21.1007	22.6516	20.242	0.33609	-1.57308	2.92988e-16	1.13165e-14	down	yes
Solyc09g082300.3	Solyc09g082300.3		Solyc09g082300.3.1	GO:0016021(integral component of membrane)	NA	NA	NA	NA		protein_coding	0.747697	0.458174	0.504704	3.67155	2.93799	3.72735	0.165483	-2.59525	3.02134e-16	1.16515e-14	down	yes
Solyc05g013170.2	Solyc05g013170.2		Solyc05g013170.2.1	NA	NA	NA	NA	NA		protein_coding	21.4643	24.0658	23.1039	8.0157	7.0242	7.19064	3.08737	1.62638	3.1063e-16	1.19604e-14	up	yes
Solyc10g084320.2	Solyc10g084320.2		Solyc10g084320.2.1	GO:0004252(serine-type endopeptidase activity);GO:0006508(proteolysis);GO:0008236(serine-type peptidase activity)	NA	NA	NA	NA		protein_coding	10.3479	7.15301	7.6715	2.61113	2.19253	2.56395	3.41663	1.77258	3.1743e-16	1.22032e-14	up	yes
Solyc03g094160.3	Solyc03g094160.3		Solyc03g094160.3.1	GO:0004197(cysteine-type endopeptidase activity)	NA	NA	NA	NA		protein_coding	10.9461	11.0111	9.01396	21.1112	21.2981	20.5729	0.491746	-1.02402	3.20485e-16	1.23016e-14	down	yes
Solyc01g007100.3	Solyc01g007100.3		Solyc01g007100.3.1	GO:0009707(chloroplast outer membrane);GO:0016757(glycosyltransferase activity);GO:0019375(galactolipid biosynthetic process);GO:0046481(digalactosyldiacylglycerol synthase activity)	00561(Glycerolipid metabolism);01100(Metabolic pathways)	K09480	EC:2.4.1.241	NA		protein_coding	0.844562	0.355827	0.719164	3.33983	3.92224	2.77951	0.191161	-2.38714	3.25359e-16	1.24692e-14	down	yes
Solyc04g074740.3	Solyc04g074740.3		Solyc04g074740.3.1	GO:0009055(electron transfer activity);GO:0016021(integral component of membrane);GO:0046658(anchored component of plasma membrane)	NA	NA	NA	NA		protein_coding	101.474	122.586	134.386	276.25	275	305.582	0.418338	-1.25726	3.39422e-16	1.2988e-14	down	yes
Solyc06g034040.1	Solyc06g034040.1		Solyc06g034040.1.1	GO:0005576(extracellular region);GO:0012511(monolayer-surrounded lipid storage body);GO:0016021(integral component of membrane);GO:0019915(lipid storage);GO:0019953(sexual reproduction)	NA	NA	NA	NA	Oleosin [Source:UniProtKB/TrEMBL;Acc:K4C4M8]	protein_coding	39.5165	45.2134	10.9137	2.24244	2.54822	3.08743	12.1405	3.60175	3.54127e-16	1.35297e-14	up	yes
Solyc04g010200.1	Solyc04g010200.1		Solyc04g010200.1.1	GO:0005524(ATP binding);GO:0005886(plasma membrane);GO:0016020(membrane);GO:0016021(integral component of membrane);GO:0042626(ATPase-coupled transmembrane transporter activity);GO:0055085(transmembrane transport)	NA	NA	NA	NA		protein_coding	0.21029	0.162657	0.127295	1.61402	1.69464	1.05252	0.114703	-3.12402	3.82218e-16	1.45804e-14	down	yes
Solyc06g076750.3	Solyc06g076750.3		Solyc06g076750.3.1	GO:0006857(oligopeptide transport);GO:0015333(peptide:proton symporter activity);GO:0016020(membrane);GO:0016021(integral component of membrane);GO:0022857(transmembrane transporter activity);GO:0035673(oligopeptide transmembrane transporter activity);GO:0055085(transmembrane transport);GO:1904680(peptide transmembrane transporter activity)	NA	NA	NA	NA		protein_coding	20.3755	19.968	26.3534	53.6475	53.7281	47.4756	0.430715	-1.21519	4.05176e-16	1.54323e-14	down	yes
Solyc03g113620.3	Solyc03g113620.3		Solyc03g113620.3.1	GO:0003677(DNA binding);GO:0005634(nucleus)	NA	NA	NA	NA		protein_coding	152.775	90.2211	176.444	36.5706	42.5129	31.1188	3.80609	1.92831	4.21556e-16	1.60315e-14	up	yes
Solyc12g094460.2	Solyc12g094460.2		Solyc12g094460.2.1	GO:0005507(copper ion binding);GO:0009505(plant-type cell wall);GO:0009506(plasmodesma);GO:0016491(oxidoreductase activity);GO:0016722(oxidoreductase activity, acting on metal ions)	NA	NA	NA	NA		protein_coding	75.4052	47.42	79.2969	20.94	22.9848	19.135	3.20525	1.68044	4.75128e-16	1.80133e-14	up	yes
Solyc11g007690.2	Solyc11g007690.2		Solyc11g007690.2.1	GO:0000287(magnesium ion binding);GO:0003824(catalytic activity);GO:0004743(pyruvate kinase activity);GO:0006096(glycolytic process);GO:0030955(potassium ion binding)	NA	NA	NA	NA		protein_coding	64.994	52.3395	54.0621	25.3144	27.7618	21.7692	2.29	1.19534	5.04202e-16	1.90849e-14	up	yes
Solyc02g094400.3	Solyc02g094400.3		Solyc02g094400.3.1	GO:0006629(lipid metabolic process);GO:0008081(phosphoric diester hydrolase activity);GO:0046475(glycerophospholipid catabolic process)	00564(Glycerophospholipid metabolism)	K18696	EC:3.1.4.46	NA	Glycerophosphodiester phosphodiesterase GDPD1, chloroplastic [Source:Projected from Arabidopsis thaliana (AT3G02040) UniProtKB/Swiss-Prot;Acc:Q9SGA2]	protein_coding	20.7689	19.7106	25.1675	7.75004	8.93246	7.01342	2.77039	1.47009	5.0494e-16	1.90849e-14	up	yes
Solyc03g025720.3	Solyc03g025720.3		Solyc03g025720.3.1	GO:0003824(catalytic activity);GO:0016874(ligase activity)	00630(Glyoxylate and dicarboxylate metabolism);01100(Metabolic pathways)	K22133	EC:6.2.1.8	NA		protein_coding	10.6904	9.6501	12.9709	25.0134	25.5168	23.1207	0.452288	-1.14469	5.64394e-16	2.12994e-14	down	yes
Solyc12g057150.1	Solyc12g057150.1		Solyc12g057150.1.1	NA	NA	NA	NA	NA		protein_coding	137.086	115.962	170.669	367.712	329.111	333.655	0.411185	-1.28214	5.65692e-16	2.13158e-14	down	yes
Solyc02g084610.1	Solyc02g084610.1		Solyc02g084610.1.1	GO:0005515(protein binding)	NA	NA	NA	NA		protein_coding	6.48432	6.14239	9.1779	23.3496	24.3981	18.81	0.327605	-1.60997	5.66725e-16	2.13222e-14	down	yes
Solyc08g061220.3	Solyc08g061220.3		Solyc08g061220.3.1	GO:0000166(nucleotide binding);GO:0001664(G protein-coupled receptor binding);GO:0003924(GTPase activity);GO:0005525(GTP binding);GO:0005834(heterotrimeric G-protein complex);GO:0007165(signal transduction);GO:0007186(G protein-coupled receptor signaling pathway);GO:0007188(adenylate cyclase-modulating G protein-coupled receptor signaling pathway);GO:0019001(guanyl nucleotide binding);GO:0031683(…	NA	NA	NA	NA	Guanine nucleotide-binding protein alpha-1 subunit [Source:Projected from Arabidopsis thaliana (AT2G26300) UniProtKB/Swiss-Prot;Acc:P18064]	protein_coding	17.4336	9.30457	15.1229	3.68857	2.99392	3.41549	4.14549	2.05154	5.71334e-16	2.14629e-14	up	yes
Solyc02g083360.1	Solyc02g083360.1		Solyc02g083360.1.1	NA	NA	NA	NA	NA		protein_coding	25.4693	27.3439	28.4946	68.4172	62.031	77.3723	0.391241	-1.35387	6.20233e-16	2.31939e-14	down	yes
Solyc06g066600.3	Solyc06g066600.3		Solyc06g066600.3.1	GO:0005768(endosome);GO:0005802(trans-Golgi network);GO:0016020(membrane);GO:0016021(integral component of membrane);GO:0022857(transmembrane transporter activity);GO:0055085(transmembrane transport)	NA	NA	NA	NA	Probable plastidic glucose transporter 3 [Source:Projected from Arabidopsis thaliana (AT1G79820) UniProtKB/Swiss-Prot;Acc:Q2V4B9]	protein_coding	5.36446	5.83721	4.02243	13.4476	13.8027	13.5117	0.373488	-1.42087	6.26051e-16	2.3376e-14	down	yes
Solyc02g090620.3	Solyc02g090620.3		Solyc02g090620.3.1	GO:0008146(sulfotransferase activity);GO:0016021(integral component of membrane)	NA	NA	NA	NA	Sulfotransferase [Source:UniProtKB/TrEMBL;Acc:K4BCL1]	protein_coding	6.28253	4.85353	6.55494	2.05327	2.06151	1.83001	2.97588	1.57332	6.70466e-16	2.49966e-14	up	yes
Solyc03g116710.3	Solyc03g116710.3		Solyc03g116710.3.1	NA	NA	NA	NA	NA		protein_coding	9.82901	8.30505	7.86327	21.2053	20.0085	18.3047	0.436795	-1.19497	7.23708e-16	2.69409e-14	down	yes
Solyc02g085880.2	Solyc02g085880.2		Solyc02g085880.2.1	GO:0004497(monooxygenase activity);GO:0005506(iron ion binding);GO:0016705(oxidoreductase activity, acting on paired donors, with incorporation or reduction of molecular oxygen);GO:0020037(heme binding)	NA	NA	NA	NA		protein_coding	19.5133	5.81204	3.49802	0.067409	0.092415	0.146539	94.0822	6.55585	7.24922e-16	2.69455e-14	up	yes
Solyc05g053470.3	Solyc05g053470.3		Solyc05g053470.3.1	GO:0005524(ATP binding);GO:0005739(mitochondrion);GO:0005829(cytosol);GO:0006457(protein folding);GO:0006458('de novo' protein folding);GO:0007005(mitochondrion organization);GO:0016887(ATP hydrolysis activity);GO:0042026(protein refolding);GO:0045041(protein import into mitochondrial intermembrane space);GO:0051082(unfolded protein binding)	03018(RNA degradation)	NA	NA	NA		protein_coding	101.812	76.0207	104.761	37.1041	38.9183	36.4213	2.5132	1.32953	7.26251e-16	2.69543e-14	up	yes
Solyc02g082850.3	Solyc02g082850.3		Solyc02g082850.3.1	GO:0005737(cytoplasm);GO:0005829(cytosol);GO:0006535(cysteine biosynthetic process from serine);GO:0009001(serine O-acetyltransferase activity);GO:0016740(transferase activity)	00270(Cysteine and methionine metabolism);00920(Sulfur metabolism);01100(Metabolic pathways);01110(Biosynthesis of secondary metabolites);01200(Carbon metabolism);01230(Biosynthesis of amino acids)	K00640	EC:2.3.1.30	NA		protein_coding	35.4181	18.4254	27.4624	7.856	7.84809	6.39563	3.67904	1.87933	7.30145e-16	2.70581e-14	up	yes
Solyc06g007170.3	Solyc06g007170.3		Solyc06g007170.3.1	GO:0016740(transferase activity)	NA	NA	NA	NA		protein_coding	41.4281	58.6276	59.3326	16.5195	17.368	16.4575	3.16592	1.66262	7.46968e-16	2.76401e-14	up	yes
Solyc10g084600.2	Solyc10g084600.2		Solyc10g084600.2.1	NA	NA	NA	NA	NA		protein_coding	6.59005	9.98948	10.2107	1.45776	1.0512	1.2452	7.13614	2.83514	8.26218e-16	3.05268e-14	up	yes
Solyc01g100230.3	Solyc01g100230.3		Solyc01g100230.3.1	NA	NA	NA	NA	NA		protein_coding	16.1229	18.3518	14.2128	35.5963	38.6427	42.6348	0.416582	-1.26333	8.88694e-16	3.2786e-14	down	yes
Solyc01g060020.3	Solyc01g060020.3		Solyc01g060020.3.1	GO:0004553(hydrolase activity, hydrolyzing O-glycosyl compounds);GO:0005975(carbohydrate metabolic process)	NA	NA	NA	NA		protein_coding	253.906	304.416	326.799	110.311	122.053	99.3702	2.66816	1.41585	9.10008e-16	3.35222e-14	up	yes
Solyc05g008290.3	Solyc05g008290.3		Solyc05g008290.3.1	GO:0005507(copper ion binding);GO:0016491(oxidoreductase activity)	NA	NA	NA	NA		protein_coding	3.80547	4.41085	4.1055	1.29042	0.991837	0.965133	3.79437	1.92386	9.12826e-16	3.35291e-14	up	yes
Solyc02g064970.3	Solyc02g064970.3		Solyc02g064970.3.1	GO:0004601(peroxidase activity);GO:0006979(response to oxidative stress);GO:0020037(heme binding);GO:0042744(hydrogen peroxide catabolic process)	NA	NA	NA	NA		protein_coding	677.651	415.677	453.976	195.73	187.344	177.776	2.75885	1.46407	9.1291e-16	3.35291e-14	up	yes
Solyc01g006620.3	Solyc01g006620.3		Solyc01g006620.3.1	GO:0009506(plasmodesma);GO:0016021(integral component of membrane)	NA	NA	NA	NA		protein_coding	0.149168	0.05949	0.043439	1.51528	1.0617	1.14631	0.067708	-3.88453	9.79884e-16	3.59354e-14	down	yes
Solyc04g080740.1	Solyc04g080740.1		Solyc04g080740.1.1	GO:0003700(DNA-binding transcription factor activity);GO:0005634(nucleus);GO:0006355(regulation of DNA-templated transcription);GO:0043565(sequence-specific DNA binding);GO:0045893(positive regulation of DNA-templated transcription)	NA	NA	NA	bZIP		protein_coding	39.4658	46.1026	40.3299	13.9148	13.782	14.0238	3.01765	1.59343	1.07215e-15	3.92025e-14	up	yes
Solyc01g080010.2	Solyc01g080010.2		Solyc01g080010.2.1	GO:0004190(aspartic-type endopeptidase activity);GO:0006508(proteolysis);GO:0030163(protein catabolic process)	NA	NA	NA	NA		protein_coding	24.9812	43.2479	48.2884	8.76525	9.65974	8.47713	4.33117	2.11476	1.15057e-15	4.20078e-14	up	yes
Solyc03g078360.2	Solyc03g078360.2		Solyc03g078360.2.1	GO:0004672(protein kinase activity);GO:0005524(ATP binding);GO:0006468(protein phosphorylation);GO:0048544(recognition of pollen)	NA	NA	NA	NA		protein_coding	3.11208	2.16725	1.92129	6.35563	6.49964	5.39113	0.394632	-1.34142	1.17001e-15	4.26542e-14	down	yes
Solyc06g007130.3	Solyc06g007130.3		Solyc06g007130.3.1	GO:0006629(lipid metabolic process);GO:0016020(membrane);GO:0016021(integral component of membrane);GO:0016717(oxidoreductase activity, acting on paired donors, with oxidation of a pair of donors resulting in the reduction of molecular oxygen to two molecules of water)	NA	NA	NA	NA	FAD3 [Source:Projected from Arabidopsis thaliana (AT2G29980) UniProtKB/TrEMBL;Acc:A0A178VX43]	protein_coding	17.0148	14.0774	22.6122	4.95964	5.87458	4.94108	3.40433	1.76737	1.18572e-15	4.31634e-14	up	yes
Solyc11g007740.2	Solyc11g007740.2		Solyc11g007740.2.1	GO:0005739(mitochondrion);GO:0006412(translation);GO:0043023(ribosomal large subunit binding)	NA	NA	NA	NA		protein_coding	7.0205	6.44601	6.19312	1.46419	1.84688	2.13463	3.61011	1.85204	1.18831e-15	4.31938e-14	up	yes
Solyc12g019320.2	Solyc12g019320.2		Solyc12g019320.2.1	GO:0005774(vacuolar membrane);GO:0006855(xenobiotic transmembrane transport);GO:0015297(antiporter activity);GO:0016020(membrane);GO:0016021(integral component of membrane);GO:0042910(xenobiotic transmembrane transporter activity);GO:0055085(transmembrane transport);GO:1990961(xenobiotic detoxification by transmembrane export across the plasma membrane)	NA	NA	NA	NA	Protein DETOXIFICATION [Source:UniProtKB/TrEMBL;Acc:K4DDF8]	protein_coding	35.8126	40.7897	28.6145	11.6146	13.7314	11.7061	2.83969	1.50574	1.20803e-15	4.38461e-14	up	yes
Solyc03g114450.3	Solyc03g114450.3		Solyc03g114450.3.1	GO:0005739(mitochondrion);GO:0009535(chloroplast thylakoid membrane);GO:0009704(de-etiolation);GO:0016021(integral component of membrane);GO:0071277(cellular response to calcium ion);GO:0090333(regulation of stomatal closure)	NA	NA	NA	NA	Calcium sensing receptor, chloroplastic [Source:Projected from Arabidopsis thaliana (AT5G23060) UniProtKB/Swiss-Prot;Acc:Q9FN48]	protein_coding	4.69114	5.62701	5.7035	14.2031	13.1661	13.9029	0.388195	-1.36514	1.24439e-15	4.50995e-14	down	yes
Solyc09g098110.3	Solyc09g098110.3		Solyc09g098110.3.1	GO:0046983(protein dimerization activity)	NA	NA	NA	NA	Transcription factor bHLH128 [Source:Projected from Arabidopsis thaliana (AT1G05805) UniProtKB/Swiss-Prot;Acc:Q8H102]	protein_coding	52.7617	45.5064	41.0241	21.3698	20.8097	18.4887	2.29596	1.1991	1.29056e-15	4.67043e-14	up	yes
Solyc06g051920.3	Solyc06g051920.3		Solyc06g051920.3.1	GO:0005216(ion channel activity);GO:0006811(ion transport);GO:0016020(membrane);GO:0016021(integral component of membrane);GO:0034220(ion transmembrane transport);GO:0055085(transmembrane transport)	NA	NA	NA	NA		protein_coding	6.18029	4.42213	6.01147	11.4303	12.2604	11.7347	0.468983	-1.09239	1.33375e-15	4.81965e-14	down	yes
Solyc05g051220.3	Solyc05g051220.3		Solyc05g051220.3.1	GO:0005216(ion channel activity);GO:0005249(voltage-gated potassium channel activity);GO:0005515(protein binding);GO:0006811(ion transport);GO:0006813(potassium ion transport);GO:0016020(membrane);GO:0016021(integral component of membrane);GO:0034765(regulation of ion transmembrane transport);GO:0055085(transmembrane transport)	NA	NA	NA	NA		protein_coding	7.49856	5.56816	4.67598	13.6416	14.2341	13.2449	0.43148	-1.21264	1.39638e-15	5.03861e-14	down	yes
Solyc02g089710.3	Solyc02g089710.3		Solyc02g089710.3.1	GO:0005794(Golgi apparatus);GO:0016413(O-acetyltransferase activity);GO:0016740(transferase activity)	NA	NA	NA	NA		protein_coding	7.55635	4.65309	6.14489	1.3	1.10783	0.800917	5.7201	2.51604	1.41949e-15	5.11452e-14	up	yes
Solyc03g063030.3	Solyc03g063030.3		Solyc03g063030.3.1	NA	NA	NA	NA	NA		protein_coding	11.8118	6.58106	12.0055	2.1137	1.7784	0.940861	6.28979	2.65301	1.51083e-15	5.43568e-14	up	yes
Solyc10g084150.2	Solyc10g084150.2		Solyc10g084150.2.1	GO:0005634(nucleus);GO:0005829(cytosol);GO:0009691(cytokinin biosynthetic process);GO:0016787(hydrolase activity);GO:0016799(hydrolase activity, hydrolyzing N-glycosyl compounds)	NA	NA	NA	NA	Cytokinin riboside 5'-monophosphate phosphoribohydrolase [Source:UniProtKB/TrEMBL;Acc:I0IUQ2]	protein_coding	1.31691	0.794987	1.08025	4.58483	3.79885	4.61023	0.245665	-2.02524	1.55046e-15	5.57014e-14	down	yes
Solyc02g079570.3	Solyc02g079570.3		Solyc02g079570.3.1	GO:0004672(protein kinase activity);GO:0004674(protein serine/threonine kinase activity);GO:0005524(ATP binding);GO:0005886(plasma membrane);GO:0006468(protein phosphorylation);GO:0016021(integral component of membrane);GO:0048544(recognition of pollen)	NA	NA	NA	NA	Serine/threonine-protein kinase [Source:UniProtKB/TrEMBL;Acc:K4B9H8]	protein_coding	4.12426	2.75587	2.6681	8.27248	8.52833	7.7634	0.388705	-1.36325	1.55863e-15	5.59134e-14	down	yes
Solyc10g050160.2	Solyc10g050160.2		Solyc10g050160.2.1	GO:0008171(O-methyltransferase activity);GO:0008757(S-adenosylmethionine-dependent methyltransferase activity)	00940(Phenylpropanoid biosynthesis);00941(Flavonoid biosynthesis);00945(Stilbenoid, diarylheptanoid and gingerol biosynthesis);01100(Metabolic pathways);01110(Biosynthesis of secondary metabolites)	K00588	EC:2.1.1.104	NA	S-adenosyl-L-methionine-dependent methyltransferases superfamily protein [Source:Projected from Arabidopsis thaliana (AT4G34050) TAIR;Acc:AT4G34050]	protein_coding	377.922	316.473	371.559	159.992	147.082	162.887	2.26818	1.18153	1.66251e-15	5.95537e-14	up	yes
Solyc04g014350.1	Solyc04g014350.1		Solyc04g014350.1.1	NA	NA	NA	NA	NA		protein_coding	8.06714	1.86656	6.41695	51.0448	44.4348	44.4322	0.116864	-3.0971	1.69401e-15	6.05938e-14	down	yes
Solyc01g059965.1	Solyc01g059965.1		Solyc01g059965.1.1	GO:0004553(hydrolase activity, hydrolyzing O-glycosyl compounds);GO:0005773(vacuole);GO:0005975(carbohydrate metabolic process);GO:0006952(defense response);GO:0008152(metabolic process);GO:0016787(hydrolase activity);GO:0016798(hydrolase activity, acting on glycosyl bonds);GO:0042973(glucan endo-1,3-beta-D-glucosidase activity);GO:0046658(anchored component of plasma membrane)	NA	NA	NA	NA	Glucan endo-1,3-beta-glucosidase B [Source:UniProtKB/Swiss-Prot;Acc:Q01413]	protein_coding	235.151	290.553	302.653	103.833	113.814	93.2353	2.66453	1.41388	1.73631e-15	6.2017e-14	up	yes
Solyc08g074690.3	Solyc08g074690.3		Solyc08g074690.3.1	GO:0004097(catechol oxidase activity);GO:0016491(oxidoreductase activity);GO:0046148(pigment biosynthetic process);GO:0046872(metal ion binding)	00350(Tyrosine metabolism);00950(Isoquinoline alkaloid biosynthesis);01100(Metabolic pathways);01110(Biosynthesis of secondary metabolites)	K00422	EC:1.10.3.1	NA		protein_coding	49.0483	34.1255	54.6808	14.6397	14.6923	15.8703	3.04972	1.60868	2.04024e-15	7.26625e-14	up	yes
Solyc09g007020.2	Solyc09g007020.2		Solyc09g007020.2.1	GO:0005576(extracellular region);GO:0005615(extracellular space);GO:0006952(defense response);GO:0009607(response to biotic stimulus);GO:0031640(killing of cells of another organism);GO:0050832(defense response to fungus)	NA	NA	NA	NA		protein_coding	304.923	355.587	246.242	116.05	102.072	111.686	2.74934	1.45908	2.04617e-15	7.27688e-14	up	yes
Solyc09g011240.3	Solyc09g011240.3		Solyc09g011240.3.1	GO:0004032(alditol:NADP+ 1-oxidoreductase activity);GO:0008106(alcohol dehydrogenase (NADP+) activity);GO:0016491(oxidoreductase activity)	00010(Glycolysis / Gluconeogenesis);00040(Pentose and glucuronate interconversions);00053(Ascorbate and aldarate metabolism);00561(Glycerolipid metabolism);01100(Metabolic pathways);01110(Biosynthesis of secondary metabolites);01240(Biosynthesis of cofactors)	K00002	EC:1.1.1.2	NA		protein_coding	23.3236	22.1457	27.2122	48.9074	50.656	50.9659	0.48284	-1.05038	2.06536e-15	7.33454e-14	down	yes
Solyc04g040090.3	Solyc04g040090.3		Solyc04g040090.3.1	GO:0005783(endoplasmic reticulum);GO:0005886(plasma membrane);GO:0009058(biosynthetic process);GO:0016020(membrane);GO:0016844(strictosidine synthase activity)	NA	NA	NA	NA		protein_coding	14.9383	25.3192	20.4003	5.41594	5.42424	4.96265	3.83841	1.94051	2.10853e-15	7.47711e-14	up	yes
Solyc02g090120.1	Solyc02g090120.1		Solyc02g090120.1.1	NA	NA	NA	NA	NA		protein_coding	77.529	185.434	213.276	22.2251	19.1755	27.8186	6.88015	2.78244	2.1609e-15	7.65183e-14	up	yes
Solyc11g017270.2	Solyc11g017270.2		Solyc11g017270.2.1	GO:0004672(protein kinase activity);GO:0005515(protein binding);GO:0005524(ATP binding);GO:0006468(protein phosphorylation);GO:0009506(plasmodesma);GO:0016021(integral component of membrane);GO:0046777(protein autophosphorylation)	NA	NA	NA	NA		protein_coding	6.75331	5.67519	4.58608	12.5055	13.2348	11.5281	0.456542	-1.13118	2.20259e-15	7.78826e-14	down	yes
Solyc09g083080.3	Solyc09g083080.3		Solyc09g083080.3.1	GO:0030515(snoRNA binding);GO:0031428(box C/D RNP complex);GO:0032040(small-subunit processome)	NA	NA	NA	NA		protein_coding	69.7452	43.0004	95.4046	15.1993	18.1114	16.6492	4.16634	2.05878	2.32871e-15	8.22244e-14	up	yes
Solyc07g066360.1	Solyc07g066360.1		Solyc07g066360.1.1	NA	NA	NA	NA	NA		protein_coding	24.6552	9.20282	21.5687	82.0195	86.1518	84.6833	0.219204	-2.18966	2.34146e-15	8.25566e-14	down	yes
Solyc05g009620.3	Solyc05g009620.3		Solyc05g009620.3.1	NA	NA	NA	NA	NA		nontranslating_CDS	12.1744	7.77161	5.75483	1.90005	2.01987	1.62894	4.63174	2.21156	2.34608e-15	8.26015e-14	up	yes
Solyc03g123390.3	Solyc03g123390.3		Solyc03g123390.3.1	NA	NA	NA	NA	NA		protein_coding	1.14196	1.28324	2.19199	6.40634	6.57592	6.01076	0.243099	-2.04038	2.46422e-15	8.66372e-14	down	yes
Solyc12g056090.2	Solyc12g056090.2		Solyc12g056090.2.1	NA	NA	NA	NA	NA		protein_coding	50.8275	76.0203	66.3618	15.5315	18.4442	19.3946	3.62017	1.85606	2.60944e-15	9.16126e-14	up	yes
Solyc01g107670.2	Solyc01g107670.2		Solyc01g107670.2.1	GO:0005515(protein binding)	NA	NA	NA	NA		protein_coding	35.8281	31.2531	23.2584	65.9186	72.7608	61.6824	0.450882	-1.14918	2.63168e-15	9.2131e-14	down	yes
Solyc06g071000.3	Solyc06g071000.3		Solyc06g071000.3.1	GO:0004029(aldehyde dehydrogenase (NAD+) activity);GO:0016491(oxidoreductase activity);GO:0016620(oxidoreductase activity, acting on the aldehyde or oxo group of donors, NAD or NADP as acceptor)	NA	NA	NA	NA	Delta-1-pyrroline-5-carboxylate dehydrogenase 12A1, mitochondrial [Source:Projected from Arabidopsis thaliana (AT5G62530) UniProtKB/Swiss-Prot;Acc:Q8VZC3]	protein_coding	64.5742	49.4654	67.8924	23.4459	24.9135	24.0698	2.51186	1.32876	2.68681e-15	9.39282e-14	up	yes
Solyc02g071560.3	Solyc02g071560.3		Solyc02g071560.3.1	GO:0004252(serine-type endopeptidase activity);GO:0006508(proteolysis);GO:0008236(serine-type peptidase activity)	NA	NA	NA	NA		protein_coding	58.117	41.6024	45.8919	21.7912	21.2688	18.32	2.37229	1.24628	2.739e-15	9.54821e-14	up	yes
Solyc12g098170.1	Solyc12g098170.1		Solyc12g098170.1.1	NA	NA	NA	NA	NA		protein_coding	10.8867	9.56604	10.9192	2.96979	3.14746	3.10581	3.40146	1.76615	3.04675e-15	1.05911e-13	up	yes
Solyc07g052250.3	Solyc07g052250.3		Solyc07g052250.3.1	NA	NA	NA	NA	NA		protein_coding	10.6717	5.45839	13.9721	0.103509	0.342475	0.604308	28.6608	4.84101	3.11845e-15	1.08251e-13	up	yes
Solyc08g082160.3	Solyc08g082160.3		Solyc08g082160.3.1	NA	NA	NA	NA	NA		protein_coding	12.2139	8.01961	8.28746	1.33788	1.91904	1.87484	5.55773	2.4745	3.17299e-15	1.0999e-13	up	yes
Solyc04g077860.3	Solyc04g077860.3		Solyc04g077860.3.1	GO:0010223(secondary shoot formation);GO:0016787(hydrolase activity);GO:1901601(strigolactone biosynthetic process);GO:1902348(cellular response to strigolactone)	NA	NA	NA	NA	Alpha/beta hydrolase, Strigolactone receptor, Strigolactone perception, Reguration of shoot branchin [Source: Projected from Oryza sativa (Os03g0203200)]	protein_coding	21.8697	18.5809	14.2421	6.51079	5.36823	4.66835	3.30522	1.72475	3.25344e-15	1.1262e-13	up	yes
Solyc07g007380.3	Solyc07g007380.3		Solyc07g007380.3.1	GO:0030433(ubiquitin-dependent ERAD pathway);GO:0030968(endoplasmic reticulum unfolded protein response)	NA	NA	NA	NA	OS9 [Source:Projected from Arabidopsis thaliana (AT5G35080) UniProtKB/TrEMBL;Acc:A0A178UMY2]	protein_coding	21.0099	16.8388	27.3069	6.76545	5.18226	5.44147	3.7469	1.9057	3.27335e-15	1.13151e-13	up	yes
Solyc12g056950.2	Solyc12g056950.2		Solyc12g056950.2.1	NA	NA	NA	NA	NA		protein_coding	20.7585	22.8939	22.5023	46.3276	47.8742	43.4487	0.480599	-1.05709	3.31042e-15	1.14272e-13	down	yes
Solyc07g008230.1	Solyc07g008230.1		Solyc07g008230.1.1	GO:0008194(UDP-glycosyltransferase activity);GO:0043231(intracellular membrane-bounded organelle);GO:0080043(quercetin 3-O-glucosyltransferase activity);GO:0080044(quercetin 7-O-glucosyltransferase activity)	NA	NA	NA	NA	Glycosyltransferase [Source:UniProtKB/TrEMBL;Acc:K4CBU2]	protein_coding	23.6122	15.8874	25.4713	6.31043	7.06648	6.25332	3.30973	1.72672	3.36216e-15	1.15896e-13	up	yes
Solyc05g053760.3	Solyc05g053760.3		Solyc05g053760.3.1	GO:0009507(chloroplast);GO:0061077(chaperone-mediated protein folding)	NA	NA	NA	NA		protein_coding	154.309	87.241	160.17	35.0762	44.0727	33.1012	3.57879	1.83947	3.42026e-15	1.17734e-13	up	yes
Solyc06g068230.3	Solyc06g068230.3		Solyc06g068230.3.1	GO:0005515(protein binding);GO:0006996(organelle organization)	NA	NA	NA	NA		protein_coding	0.854608	0.340986	0.487974	2.34692	2.4522	2.38313	0.234407	-2.09291	3.49263e-15	1.20058e-13	down	yes
Solyc06g083030.3	Solyc06g083030.3		Solyc06g083030.3.1	GO:0004180(carboxypeptidase activity);GO:0004185(serine-type carboxypeptidase activity);GO:0005576(extracellular region);GO:0006508(proteolysis);GO:0008233(peptidase activity);GO:0016787(hydrolase activity)	NA	NA	NA	NA		protein_coding	7.90656	7.87846	9.81385	3.12138	3.27767	2.88405	2.75758	1.4634	3.75215e-15	1.288e-13	up	yes
Solyc11g013083.1	Solyc11g013083.1		Solyc11g013083.1.1	GO:0004672(protein kinase activity);GO:0005524(ATP binding);GO:0006468(protein phosphorylation)	NA	NA	NA	NA		protein_coding	2.86662	2.88296	2.41801	6.18271	6.95808	5.5144	0.437818	-1.1916	3.94535e-15	1.35243e-13	down	yes
Solyc05g006490.3	Solyc05g006490.3		Solyc05g006490.3.1	NA	NA	NA	NA	NA		protein_coding	9.02038	5.776	8.36291	2.6078	2.35673	2.01001	3.32055	1.73142	4.08321e-15	1.39775e-13	up	yes
Solyc07g007560.3	Solyc07g007560.3		Solyc07g007560.3.1	GO:0005315(inorganic phosphate transmembrane transporter activity);GO:0009536(plastid);GO:0016021(integral component of membrane);GO:0022857(transmembrane transporter activity);GO:0055085(transmembrane transport)	NA	NA	NA	NA	phosphate transporter 4;5 [Source:Projected from Arabidopsis thaliana (AT5G20380) TAIR;Acc:AT5G20380]	protein_coding	2.58422	2.6132	2.33675	5.92021	5.4045	5.27074	0.45399	-1.13927	4.09851e-15	1.40104e-13	down	yes
Solyc09g082060.3	Solyc09g082060.3		Solyc09g082060.3.1	GO:0004124(cysteine synthase activity);GO:0005737(cytoplasm);GO:0006535(cysteine biosynthetic process from serine);GO:0030170(pyridoxal phosphate binding)	00270(Cysteine and methionine metabolism);00920(Sulfur metabolism);01100(Metabolic pathways);01110(Biosynthesis of secondary metabolites);01200(Carbon metabolism);01230(Biosynthesis of amino acids)	K01738	EC:2.5.1.47	NA	Cysteine synthase [Source:UniProtKB/TrEMBL;Acc:K4CVI4]	protein_coding	565.548	723.151	628.308	255.831	261.396	252.408	2.4908	1.31661	4.1112e-15	1.40344e-13	up	yes
Solyc07g006630.3	Solyc07g006630.3		Solyc07g006630.3.1	GO:0005515(protein binding);GO:0005634(nucleus);GO:0008270(zinc ion binding);GO:0009909(regulation of flower development)	NA	NA	NA	NA	Zinc finger protein CONSTANS-LIKE 5 [Source:Projected from Arabidopsis thaliana (AT5G57660) UniProtKB/Swiss-Prot;Acc:Q9FHH8]	protein_coding	76.4166	60.0424	73.74	30.0798	27.1327	29.8432	2.41454	1.27175	4.18012e-15	1.42499e-13	up	yes
Solyc04g074290.3	Solyc04g074290.3		Solyc04g074290.3.1	GO:0008168(methyltransferase activity)	NA	NA	NA	NA	Probable pectin methyltransferase QUA2 [Source:Projected from Arabidopsis thaliana (AT1G78240) UniProtKB/Swiss-Prot;Acc:Q9C9Q8]	protein_coding	11.2613	10.2189	10.8723	23.1429	29.5842	19.4586	0.448185	-1.15783	4.33499e-15	1.47575e-13	down	yes
Solyc01g103785.1	Solyc01g103785.1		Solyc01g103785.1.1	GO:0004672(protein kinase activity);GO:0005524(ATP binding);GO:0006468(protein phosphorylation)	NA	NA	NA	NA		protein_coding	5.90781	6.09553	6.30227	1.49441	1.49716	1.09546	4.47895	2.16316	4.34304e-15	1.47645e-13	up	yes
Solyc12g096960.2	Solyc12g096960.2		Solyc12g096960.2.1	GO:0004864(protein phosphatase inhibitor activity);GO:0005634(nucleus);GO:0005737(cytoplasm);GO:0006952(defense response);GO:0009607(response to biotic stimulus);GO:0009738(abscisic acid-activated signaling pathway);GO:0010427(abscisic acid binding);GO:0038023(signaling receptor activity);GO:0080163(regulation of protein serine/threonine phosphatase activity)	NA	NA	NA	NA		protein_coding	14.5723	34.1223	14.7742	2.73058	1.84655	3.11137	8.25503	3.04527	4.41602e-15	1.49714e-13	up	yes
Solyc09g082190.1	Solyc09g082190.1		Solyc09g082190.1.1	NA	NA	NA	NA	NA		protein_coding	15.9884	18.1369	21.8451	3.82709	2.39016	3.07805	6.02137	2.59009	4.53557e-15	1.53556e-13	up	yes
Solyc08g075210.2	Solyc08g075210.2		Solyc08g075210.2.1	GO:0016747(acyltransferase activity, transferring groups other than amino-acyl groups)	NA	NA	NA	NA		protein_coding	0.891265	1.53944	1.09044	5.47806	6.22577	4.81717	0.213132	-2.23018	4.67225e-15	1.57751e-13	down	yes
Solyc07g006230.1	Solyc07g006230.1		Solyc07g006230.1.1	NA	NA	NA	NA	NA		protein_coding	1311.1	1214.37	1131	617.105	559.649	581.207	2.07995	1.05655	4.99845e-15	1.68342e-13	up	yes
Solyc07g055060.3	Solyc07g055060.3		Solyc07g055060.3.1	GO:0003824(catalytic activity);GO:0005829(cytosol);GO:0006099(tricarboxylic acid cycle);GO:0008964(phosphoenolpyruvate carboxylase activity);GO:0009507(chloroplast);GO:0015977(carbon fixation);GO:0048046(apoplast);GO:0048366(leaf development)	00620(Pyruvate metabolism);00710(Carbon fixation in photosynthetic organisms);01100(Metabolic pathways);01200(Carbon metabolism)	K01595	EC:4.1.1.31	NA	PPC2 [Source:Projected from Arabidopsis thaliana (AT2G42600) UniProtKB/TrEMBL;Acc:A0A178VV64]	protein_coding	49.6772	38.1348	41.6934	20.8756	19.9986	18.9597	2.16441	1.11398	4.99958e-15	1.68342e-13	up	yes
Solyc08g082870.3	Solyc08g082870.3		Solyc08g082870.3.1	GO:0016491(oxidoreductase activity)	NA	NA	NA	NA		protein_coding	3.5031	2.30355	3.37562	8.05992	8.27862	8.77633	0.365611	-1.45162	5.37906e-15	1.80873e-13	down	yes
Solyc04g082680.3	Solyc04g082680.3		Solyc04g082680.3.1	GO:0008308(voltage-gated anion channel activity);GO:0044070(regulation of anion transport)	NA	NA	NA	NA		protein_coding	29.1747	23.3488	30.5363	11.0645	10.914	9.71441	2.62076	1.38999	6.3454e-15	2.12786e-13	up	yes
Solyc10g083290.2	Solyc10g083290.2		Solyc10g083290.2.1	GO:0004553(hydrolase activity, hydrolyzing O-glycosyl compounds);GO:0004564(beta-fructofuranosidase activity);GO:0005975(carbohydrate metabolic process);GO:0008152(metabolic process);GO:0016787(hydrolase activity);GO:0016798(hydrolase activity, acting on glycosyl bonds)	NA	NA	NA	NA		protein_coding	14.0249	16.9191	17.2902	5.42345	6.21452	6.296	2.68955	1.42736	6.45043e-15	2.16015e-13	up	yes
Solyc04g051670.3	Solyc04g051670.3		Solyc04g051670.3.1	GO:0005524(ATP binding);GO:0005730(nucleolus);GO:0008080(N-acetyltransferase activity);GO:0016072(rRNA metabolic process);GO:0034470(ncRNA processing);GO:0051391(tRNA acetylation);GO:1904812(rRNA acetylation involved in maturation of SSU-rRNA);GO:1990883(rRNA cytidine N-acetyltransferase activity)	03008(Ribosome biogenesis in eukaryotes)	NA	NA	NA	RNA cytidine acetyltransferase [Source:UniProtKB/TrEMBL;Acc:K4BSC6]	protein_coding	10.3151	8.50642	7.25796	3.26493	3.64388	3.03993	2.62138	1.39033	6.51735e-15	2.1796e-13	up	yes
Solyc03g006720.1	Solyc03g006720.1		Solyc03g006720.1.1	GO:0000166(nucleotide binding);GO:0004672(protein kinase activity);GO:0004674(protein serine/threonine kinase activity);GO:0004712(protein serine/threonine/tyrosine kinase activity);GO:0005524(ATP binding);GO:0005886(plasma membrane);GO:0006468(protein phosphorylation);GO:0016301(kinase activity);GO:0016310(phosphorylation);GO:0016740(transferase activity);GO:0048544(recognition of pollen);GO:010…	NA	NA	NA	NA	Serine/threonine-protein kinase [Source:UniProtKB/TrEMBL;Acc:K4BE95]	protein_coding	1.09134	1.46847	0.636418	0	0.021175	0	150.943	7.23786	6.57758e-15	2.19606e-13	up	yes
Solyc02g093520.3	Solyc02g093520.3		Solyc02g093520.3.1	GO:0016740(transferase activity);GO:0061630(ubiquitin protein ligase activity);GO:0070534(protein K63-linked ubiquitination)	NA	K16280	EC:2.3.2.27	NA	RING-finger protein [Source:UniProtKB/TrEMBL;Acc:K4BDE8]	protein_coding	29.872	33.6995	24.2942	60.8975	62.5569	60.9369	0.476518	-1.0694	6.58437e-15	2.19606e-13	down	yes
Solyc01g096230.3	Solyc01g096230.3		Solyc01g096230.3.1	GO:0005524(ATP binding);GO:0016887(ATP hydrolysis activity)	NA	NA	NA	NA		protein_coding	60.2543	52.4091	57.7928	27.4803	27.1277	26.1239	2.11139	1.07819	6.8059e-15	2.26689e-13	up	yes
Solyc01g080280.3	Solyc01g080280.3		Solyc01g080280.3.1	GO:0003824(catalytic activity);GO:0004356(glutamate-ammonia ligase activity);GO:0005524(ATP binding);GO:0005739(mitochondrion);GO:0006542(glutamine biosynthetic process);GO:0006807(nitrogen compound metabolic process);GO:0009507(chloroplast);GO:0009535(chloroplast thylakoid membrane);GO:0009536(plastid);GO:0009570(chloroplast stroma);GO:0009651(response to salt stress);GO:0009735(response to cyto…	00220(Arginine biosynthesis);00250(Alanine, aspartate and glutamate metabolism);00630(Glyoxylate and dicarboxylate metabolism);00910(Nitrogen metabolism);01100(Metabolic pathways);01230(Biosynthesis of amino acids)	K01915	EC:6.3.1.2	NA	Glutamine synthetase [Source:UniProtKB/TrEMBL;Acc:K4AXS2]	protein_coding	97.3023	102.018	146.972	39.3361	38.7939	35.7232	3.04158	1.60482	6.83438e-15	2.27331e-13	up	yes
Solyc09g056450.3	Solyc09g056450.3		Solyc09g056450.3.1	GO:0004842(ubiquitin-protein transferase activity);GO:0005515(protein binding);GO:0005634(nucleus);GO:0005737(cytoplasm);GO:0016567(protein ubiquitination)	NA	NA	NA	NA	RING-type E3 ubiquitin transferase [Source:UniProtKB/TrEMBL;Acc:K4CTD8]	protein_coding	6.95609	3.78248	6.93476	17.4522	17.9278	17.4163	0.334746	-1.57886	7.13219e-15	2.36917e-13	down	yes
Solyc04g054730.3	Solyc04g054730.3		Solyc04g054730.3.1	GO:0005887(integral component of plasma membrane);GO:0008271(secondary active sulfate transmembrane transporter activity);GO:0008272(sulfate transport);GO:0015116(sulfate transmembrane transporter activity);GO:0015301(obsolete anion:anion antiporter activity);GO:0016020(membrane);GO:0016021(integral component of membrane);GO:0055085(transmembrane transport);GO:1902358(sulfate transmembrane transp…	NA	NA	NA	NA	Sulfate transporter 2.1-like protein [Source:UniProtKB/TrEMBL;Acc:K4BSM1]	protein_coding	11.878	14.693	20.0104	3.32254	4.41591	4.19598	3.90311	1.96462	7.73351e-15	2.56053e-13	up	yes
Solyc09g010400.3	Solyc09g010400.3		Solyc09g010400.3.1	GO:0000786(nucleosome);GO:0003677(DNA binding);GO:0006325(chromatin organization);GO:0046982(protein heterodimerization activity)	NA	NA	NA	NA	Histone H2A [Source:UniProtKB/TrEMBL;Acc:K4CR67]	protein_coding	478.946	482.212	523.216	226.415	245.174	201.555	2.20513	1.14087	7.73939e-15	2.56053e-13	up	yes
Solyc10g080050.2	Solyc10g080050.2		Solyc10g080050.2.1	GO:0010274(hydrotropism)	NA	NA	NA	NA		protein_coding	23.5058	29.7383	25.0686	58.0255	74.6091	60.0764	0.406374	-1.29912	7.85746e-15	2.59612e-13	down	yes
Solyc10g079430.2	Solyc10g079430.2		Solyc10g079430.2.1	GO:0005730(nucleolus);GO:0006364(rRNA processing);GO:0032040(small-subunit processome)	NA	NA	NA	NA	U3 small nucleolar RNA-associated protein 11 [Source:UniProtKB/TrEMBL;Acc:K4D2I4]	protein_coding	16.272	13.6194	23.0227	4.4611	3.31222	4.76317	4.2208	2.07752	8.07099e-15	2.6631e-13	up	yes
Solyc06g007580.1	Solyc06g007580.1		Solyc06g007580.1.1	NA	NA	NA	NA	NA		protein_coding	9.64219	5.07123	12.5619	1.19438	1.02034	0.46071	10.1947	3.34975	8.75382e-15	2.88455e-13	up	yes
Solyc08g023440.3	Solyc08g023440.3		Solyc08g023440.3.1	GO:0005227(calcium activated cation channel activity);GO:0005774(vacuolar membrane);GO:0005886(plasma membrane);GO:0009506(plasmodesma);GO:0009941(chloroplast envelope);GO:0016020(membrane);GO:0016021(integral component of membrane)	NA	NA	NA	NA	Hyperosmolality-gated Ca2+ permeable channel 3.1 [Source:Projected from Arabidopsis thaliana (AT1G30360) UniProtKB/TrEMBL;Acc:A0A097NUQ9]	protein_coding	6.89241	7.18042	8.35883	15.9883	17.4017	15.0618	0.462968	-1.11102	8.88469e-15	2.92377e-13	down	yes
Solyc11g069220.2	Solyc11g069220.2		Solyc11g069220.2.1	GO:0005516(calmodulin binding);GO:0006952(defense response);GO:0009607(response to biotic stimulus);GO:0016020(membrane);GO:0016021(integral component of membrane)	NA	NA	NA	NA	MLO-like protein [Source:UniProtKB/TrEMBL;Acc:K4DA78]	protein_coding	21.8763	28.4117	20.6826	8.73664	7.46937	8.07229	2.92322	1.54756	1.01055e-14	3.31666e-13	up	yes
Solyc01g073820.3	Solyc01g073820.3		Solyc01g073820.3.1	NA	NA	NA	NA	NA		protein_coding	77.1684	102.396	109.712	30.6656	36.496	28.3085	3.03002	1.59933	1.02795e-14	3.36931e-13	up	yes
Solyc01g079980.3	Solyc01g079980.3		Solyc01g079980.3.1	GO:0004190(aspartic-type endopeptidase activity);GO:0006508(proteolysis)	NA	NA	NA	NA		protein_coding	73.8214	72.9725	77.75	35.0436	37.248	32.4029	2.14475	1.10081	1.14616e-14	3.75178e-13	up	yes
Solyc06g076670.3	Solyc06g076670.3		Solyc06g076670.3.1	GO:0003676(nucleic acid binding);GO:0003723(RNA binding)	NA	NA	NA	NA	Serine/arginine-rich splicing factor SR45a [Source:Projected from Arabidopsis thaliana (AT1G07350) UniProtKB/Swiss-Prot;Acc:Q84TH4]	protein_coding	11.2392	9.96032	7.03274	20.2009	21.7772	20.8957	0.449031	-1.15511	1.18812e-14	3.88396e-13	down	yes
Solyc05g008140.3	Solyc05g008140.3		Solyc05g008140.3.1	NA	NA	NA	NA	NA		protein_coding	29.4959	26.3006	41.9607	9.89122	8.52108	9.53278	3.49819	1.80661	1.21689e-14	3.97276e-13	up	yes
Solyc01g081450.3	Solyc01g081450.3		Solyc01g081450.3.1	NA	NA	NA	NA	NA		protein_coding	96.125	109.883	110.248	220.115	205.212	242.579	0.473503	-1.07855	1.32186e-14	4.30406e-13	down	yes
Solyc04g078770.3	Solyc04g078770.3		Solyc04g078770.3.1	GO:0000978(RNA polymerase II cis-regulatory region sequence-specific DNA binding);GO:0003700(DNA-binding transcription factor activity);GO:0005634(nucleus);GO:0006355(regulation of DNA-templated transcription);GO:0034605(cellular response to heat);GO:0043565(sequence-specific DNA binding);GO:0061408(positive regulation of transcription from RNA polymerase II promoter in response to heat stress)	NA	NA	NA	NA	Heat stress transcription factor B-4 [Source:Projected from Arabidopsis thaliana (AT1G46264) UniProtKB/Swiss-Prot;Acc:Q9C635]	protein_coding	14.4672	9.5445	13.9145	3.8321	3.51308	3.13283	3.6196	1.85583	1.33146e-14	4.32962e-13	up	yes
Solyc12g014600.2	Solyc12g014600.2		Solyc12g014600.2.1	GO:0003676(nucleic acid binding);GO:0003723(RNA binding)	NA	NA	NA	NA		protein_coding	24.8725	23.3982	22.9812	11.4601	11.3324	11.281	2.09112	1.06428	1.36586e-14	4.43562e-13	up	yes
Solyc08g077560.3	Solyc08g077560.3		Solyc08g077560.3.1	GO:0004672(protein kinase activity);GO:0005524(ATP binding);GO:0006468(protein phosphorylation)	NA	NA	NA	NA		protein_coding	1.15165	1.36701	1.52182	4.34454	4.92496	3.82757	0.308503	-1.69665	1.4012e-14	4.53844e-13	down	yes
Solyc05g050220.3	Solyc05g050220.3		Solyc05g050220.3.1	GO:0003700(DNA-binding transcription factor activity);GO:0006355(regulation of DNA-templated transcription);GO:0043565(sequence-specific DNA binding)	NA	NA	NA	NA		protein_coding	0.174456	0.293119	0.236452	1.43198	1.52138	1.80653	0.147908	-2.75723	1.44293e-14	4.6675e-13	down	yes
Solyc05g006215.1	Solyc05g006215.1		Solyc05g006215.1.1	NA	NA	NA	NA	NA		protein_coding	51.1177	40.2747	52.5243	19.8227	19.0429	16.8421	2.58343	1.36929	1.47834e-14	4.77578e-13	up	yes
Solyc08g066720.2	Solyc08g066720.2		Solyc08g066720.2.1	GO:0016702(oxidoreductase activity, acting on single donors with incorporation of molecular oxygen, incorporation of two atoms of oxygen)	NA	NA	NA	NA		protein_coding	0.036626	0.016067	0.035493	1.05976	0.906738	1.26069	0.027326	-5.19358	1.52213e-14	4.91082e-13	down	yes
Solyc05g050210.3	Solyc05g050210.3		Solyc05g050210.3.1	GO:0016788(hydrolase activity, acting on ester bonds)	NA	NA	NA	NA		protein_coding	7.23112	6.77548	8.91289	2.32973	2.27101	2.00784	3.46814	1.79416	1.54462e-14	4.97687e-13	up	yes
Solyc11g073110.2	Solyc11g073110.2		Solyc11g073110.2.1	NA	NA	NA	NA	NA		protein_coding	0.688936	0.613213	0.450047	2.19702	2.62473	2.60849	0.23582	-2.08424	1.54873e-14	4.9836e-13	down	yes
Solyc01g081293.1	Solyc01g081293.1		Solyc01g081293.1.1	NA	NA	NA	NA	NA		protein_coding	5.15661	2.83455	3.26869	12.6995	11.7742	9.42807	0.332133	-1.59017	1.55129e-14	4.98533e-13	down	yes
Solyc01g108300.3	Solyc01g108300.3		Solyc01g108300.3.1	GO:0003676(nucleic acid binding);GO:0003677(DNA binding);GO:0003723(RNA binding)	NA	NA	NA	NA		protein_coding	6.96785	4.06998	5.65178	1.69747	1.48317	1.24372	3.77221	1.91541	1.55638e-14	4.9952e-13	up	yes
Solyc12g095810.2	Solyc12g095810.2		Solyc12g095810.2.1	GO:0005886(plasma membrane);GO:0015333(peptide:proton symporter activity);GO:0016020(membrane);GO:0016021(integral component of membrane);GO:0022857(transmembrane transporter activity);GO:0035673(oligopeptide transmembrane transporter activity);GO:0055085(transmembrane transport);GO:1904680(peptide transmembrane transporter activity)	NA	NA	NA	NA		protein_coding	0.41714	0.463595	0.421	1.69919	1.84695	2.08897	0.231005	-2.11401	1.61374e-14	5.16586e-13	down	yes
Solyc03g080075.1	Solyc03g080075.1		Solyc03g080075.1.1	GO:0016020(membrane);GO:0016021(integral component of membrane);GO:0022857(transmembrane transporter activity)	NA	NA	NA	NA		protein_coding	2.59754	1.31154	1.46514	0	0	0	17914.1	14.1288	1.65287e-14	5.28425e-13	up	yes
Solyc02g067610.1	Solyc02g067610.1		Solyc02g067610.1.1	NA	NA	NA	NA	NA		protein_coding	32.8967	24.952	29.2318	9.10616	8.15676	7.69955	3.48846	1.80259	1.7548e-14	5.59563e-13	up	yes
Solyc06g052070.3	Solyc06g052070.3		Solyc06g052070.3.1	GO:0005515(protein binding)	NA	NA	NA	NA		protein_coding	0.709291	0.446053	0.445214	1.86672	1.90992	2.1162	0.27161	-1.88039	1.76138e-14	5.60938e-13	down	yes
Solyc04g072910.3	Solyc04g072910.3		Solyc04g072910.3.1	GO:0005783(endoplasmic reticulum);GO:0006888(endoplasmic reticulum to Golgi vesicle-mediated transport);GO:0006890(retrograde vesicle-mediated transport, Golgi to endoplasmic reticulum);GO:0016021(integral component of membrane);GO:0030134(COPII-coated ER to Golgi transport vesicle)	NA	NA	NA	NA		protein_coding	44.6171	45.9502	47.4128	21.3897	22.1855	20.1842	2.16407	1.11375	1.91032e-14	6.07585e-13	up	yes
Solyc04g009860.3	Solyc04g009860.3		Solyc04g009860.3.1	NA	NA	NA	NA	NA		protein_coding	56.3181	54.6438	51.2837	25.0924	27.199	24.6729	2.10806	1.07592	1.93686e-14	6.15061e-13	up	yes
Solyc04g078470.3	Solyc04g078470.3		Solyc04g078470.3.1	GO:0000079(regulation of cyclin-dependent protein serine/threonine kinase activity);GO:0000278(mitotic cell cycle);GO:0000307(cyclin-dependent protein kinase holoenzyme complex);GO:0005634(nucleus);GO:0005737(cytoplasm);GO:0006468(protein phosphorylation);GO:0007049(cell cycle);GO:0007088(regulation of mitotic nuclear division);GO:0008284(positive regulation of cell population proliferation);GO:0…	04075(Plant hormone signal transduction)	NA	NA	NA	CycD3;3 protein [Source:UniProtKB/TrEMBL;Acc:Q9SMD4]	protein_coding	28.2751	22.3003	15.4088	6.732	5.63203	6.48111	3.50139	1.80793	1.96966e-14	6.24045e-13	up	yes
Solyc11g012360.2	Solyc11g012360.2		Solyc11g012360.2.1	GO:0005773(vacuole);GO:0006814(sodium ion transport);GO:0015140(malate transmembrane transporter activity);GO:0016020(membrane);GO:0016021(integral component of membrane);GO:0022857(transmembrane transporter activity);GO:0055085(transmembrane transport);GO:0071423(malate transmembrane transport);GO:0098656(anion transmembrane transport)	NA	NA	NA	NA	Tonoplast dicarboxylate transporter [Source:UniProtKB/TrEMBL;Acc:K4D641]	protein_coding	50.4973	27.911	35.3328	11.702	14.0071	10.7752	3.11754	1.64041	2.03689e-14	6.43692e-13	up	yes
Solyc07g047790.3	Solyc07g047790.3		Solyc07g047790.3.1	GO:0005524(ATP binding);GO:0005618(cell wall);GO:0005739(mitochondrion);GO:0006457(protein folding);GO:0009570(chloroplast stroma);GO:0016887(ATP hydrolysis activity);GO:0051082(unfolded protein binding)	04141(Protein processing in endoplasmic reticulum);04626(Plant-pathogen interaction)	NA	NA	NA	Heat shock protein 90-6, mitochondrial [Source:Projected from Arabidopsis thaliana (AT3G07770) UniProtKB/Swiss-Prot;Acc:F4JFN3]	protein_coding	29.8503	21.0983	27.7926	10.8175	11.1933	9.79399	2.47577	1.30788	2.05349e-14	6.48111e-13	up	yes
Solyc06g065530.3	Solyc06g065530.3		Solyc06g065530.3.1	GO:0016788(hydrolase activity, acting on ester bonds)	NA	NA	NA	NA		protein_coding	9.99742	14.0951	13.4461	3.39603	2.8962	3.61524	3.78892	1.92179	2.12655e-14	6.70311e-13	up	yes
Solyc02g084440.3	Solyc02g084440.3		Solyc02g084440.3.1	GO:0003824(catalytic activity);GO:0004332(fructose-bisphosphate aldolase activity);GO:0006096(glycolytic process)	NA	NA	NA	NA		protein_coding	1.01245	0.985278	1.19197	3.73003	3.87936	3.57182	0.285273	-1.80959	2.26513e-14	7.12174e-13	down	yes
Solyc06g065210.3	Solyc06g065210.3		Solyc06g065210.3.1	GO:0004575(sucrose alpha-glucosidase activity);GO:0005829(cytosol);GO:0005975(carbohydrate metabolic process);GO:0005987(sucrose catabolic process);GO:0033926(glycopeptide alpha-N-acetylgalactosaminidase activity)	NA	NA	NA	NA		protein_coding	49.062	53.9531	47.3638	20.1986	24.1928	19.9857	2.33591	1.22398	2.28987e-14	7.19036e-13	up	yes
Solyc11g012440.1	Solyc11g012440.1		Solyc11g012440.1.1	GO:0005515(protein binding);GO:0005634(nucleus);GO:0005737(cytoplasm)	NA	NA	NA	NA		protein_coding	15.1287	15.8035	13.6852	29.5876	33.3796	26.5353	0.498506	-1.00432	2.36889e-14	7.42905e-13	down	yes
Solyc05g014320.3	Solyc05g014320.3		Solyc05g014320.3.1	GO:0016787(hydrolase activity)	NA	NA	NA	NA		protein_coding	4.5727	3.60641	3.65205	8.11618	9.36566	8.39938	0.457133	-1.12931	2.42939e-14	7.6091e-13	down	yes
Solyc05g014980.3	Solyc05g014980.3		Solyc05g014980.3.1	GO:0004017(adenylate kinase activity);GO:0005524(ATP binding);GO:0006139(nucleobase-containing compound metabolic process);GO:0016776(phosphotransferase activity, phosphate group as acceptor);GO:0019205(nucleobase-containing compound kinase activity)	00230(Purine metabolism);00730(Thiamine metabolism);01100(Metabolic pathways);01110(Biosynthesis of secondary metabolites);01240(Biosynthesis of cofactors)	K00939	EC:2.7.4.3	NA		protein_coding	89.8977	89.3323	99.3215	42.4076	44.0267	36.0125	2.27488	1.18579	2.44594e-14	7.65123e-13	up	yes
Solyc07g053220.2	Solyc07g053220.2		Solyc07g053220.2.1	GO:0004672(protein kinase activity);GO:0004674(protein serine/threonine kinase activity);GO:0005524(ATP binding);GO:0005886(plasma membrane);GO:0006468(protein phosphorylation);GO:0016021(integral component of membrane);GO:0048544(recognition of pollen)	NA	NA	NA	NA	Serine/threonine-protein kinase [Source:UniProtKB/TrEMBL;Acc:K4CFM0]	protein_coding	4.14902	3.52846	4.16289	7.55215	8.71131	7.83839	0.491264	-1.02543	2.50891e-14	7.83828e-13	down	yes
Solyc01g005540.3	Solyc01g005540.3		Solyc01g005540.3.1	GO:0000166(nucleotide binding);GO:0003676(nucleic acid binding);GO:0004812(aminoacyl-tRNA ligase activity);GO:0004824(lysine-tRNA ligase activity);GO:0005524(ATP binding);GO:0005737(cytoplasm);GO:0006418(tRNA aminoacylation for protein translation);GO:0006430(lysyl-tRNA aminoacylation)	00970(Aminoacyl-tRNA biosynthesis)	K04567	EC:6.1.1.6	NA	Lysine--tRNA ligase [Source:UniProtKB/TrEMBL;Acc:K4ASC0]	protein_coding	5.17019	4.87517	4.5028	1.64787	1.69438	1.42996	3.04852	1.60811	2.70182e-14	8.4303e-13	up	yes
Solyc06g074940.3	Solyc06g074940.3		Solyc06g074940.3.1	GO:0005524(ATP binding)	NA	NA	NA	NA		protein_coding	3.70824	2.78259	2.80191	6.49508	7.57058	6.66843	0.448186	-1.15783	2.74733e-14	8.56147e-13	down	yes
Solyc04g015060.2	Solyc04g015060.2		Solyc04g015060.2.1	GO:0001228(DNA-binding transcription activator activity, RNA polymerase II-specific);GO:0005634(nucleus);GO:0006355(regulation of DNA-templated transcription);GO:0016602(CCAAT-binding factor complex);GO:0030008(TRAPP complex);GO:0043565(sequence-specific DNA binding);GO:0046982(protein heterodimerization activity);GO:0048193(Golgi vesicle transport)	NA	NA	NA	NA		protein_coding	20.9228	19.8277	21.1664	7.93411	8.74189	8.80912	2.42953	1.28068	2.99237e-14	9.28991e-13	up	yes
Solyc01g005400.3	Solyc01g005400.3		Solyc01g005400.3.1	GO:0004497(monooxygenase activity);GO:0005509(calcium ion binding)	00073(Cutin, suberine and wax biosynthesis)	K17991	EC:1.11.2.3	NA		protein_coding	2.48907	2.21085	2.43897	0.179581	0.459717	0.281919	7.7494	2.95409	3.00027e-14	9.30273e-13	up	yes
Solyc09g074290.1	Solyc09g074290.1		Solyc09g074290.1.1	GO:0005515(protein binding)	NA	NA	NA	NA		protein_coding	2.51167	1.10302	1.89133	9.26455	7.88601	6.30004	0.234792	-2.09054	3.05763e-14	9.46868e-13	down	yes
Solyc01g098800.3	Solyc01g098800.3		Solyc01g098800.3.1	GO:0016021(integral component of membrane);GO:0055085(transmembrane transport)	NA	NA	NA	NA	CCX5 [Source:Projected from Arabidopsis thaliana (AT1G08960) UniProtKB/TrEMBL;Acc:A0A178W3U3]	protein_coding	5.47545	3.88347	6.41839	13.6846	15.761	12.6935	0.37441	-1.41731	3.09449e-14	9.57083e-13	down	yes
Solyc01g111250.3	Solyc01g111250.3		Solyc01g111250.3.1	GO:0006629(lipid metabolic process);GO:0008081(phosphoric diester hydrolase activity)	NA	NA	NA	NA		protein_coding	9.95656	5.13003	4.84656	26.1627	22.7177	19.9043	0.28979	-1.78692	3.1723e-14	9.7992e-13	down	yes
Solyc12g056930.2	Solyc12g056930.2		Solyc12g056930.2.1	GO:0005886(plasma membrane);GO:0008271(secondary active sulfate transmembrane transporter activity);GO:0008272(sulfate transport);GO:0015116(sulfate transmembrane transporter activity);GO:0015301(obsolete anion:anion antiporter activity);GO:0016020(membrane);GO:0016021(integral component of membrane);GO:0055085(transmembrane transport);GO:1902358(sulfate transmembrane transport)	NA	NA	NA	NA		protein_coding	8.54464	3.24532	6.36289	1.23232	1.23391	1.01415	5.21577	2.38288	3.19381e-14	9.8533e-13	up	yes
Solyc07g009435.1	Solyc07g009435.1		Solyc07g009435.1.1	NA	NA	NA	NA	NA		protein_coding	244.596	408.127	241.356	71.8661	63.1058	90.6809	3.96219	1.9863	3.26465e-14	1.00593e-12	up	yes
Solyc06g066170.3	Solyc06g066170.3		Solyc06g066170.3.1	GO:0016491(oxidoreductase activity)	00998(Biosynthesis of various secondary metabolites - part 2);01100(Metabolic pathways);01110(Biosynthesis of secondary metabolites)	K21568	EC:1.23.1.1;EC:1.23.1.2;EC:1.23.1.3;EC:1.23.1.4	NA		protein_coding	28.3908	18.4068	20.184	8.16464	7.81649	7.79792	2.81683	1.49407	3.27163e-14	1.00682e-12	up	yes
Solyc07g042500.3	Solyc07g042500.3		Solyc07g042500.3.1	GO:0004222(metalloendopeptidase activity);GO:0016020(membrane);GO:0071586(CAAX-box protein processing)	NA	NA	NA	NA		protein_coding	1.2409	1.17052	0.574361	3.91117	3.36983	3.59508	0.274527	-1.86498	3.34501e-14	1.02812e-12	down	yes
Solyc12g100300.2	Solyc12g100300.2		Solyc12g100300.2.1	GO:0006812(cation transport);GO:0008324(cation transmembrane transporter activity);GO:0016021(integral component of membrane);GO:0055085(transmembrane transport)	NA	NA	NA	NA		protein_coding	4.85673	12.6304	11.7499	1.28487	1.42216	1.92626	6.31019	2.65768	3.562e-14	1.09345e-12	up	yes
Solyc04g082710.3	Solyc04g082710.3		Solyc04g082710.3.1	GO:0006508(proteolysis);GO:0008234(cysteine-type peptidase activity)	NA	NA	NA	NA		protein_coding	38.616	28.9157	47.7902	12.479	10.8457	12.4131	3.22689	1.69014	3.58637e-14	1.09957e-12	up	yes
Solyc07g064820.1	Solyc07g064820.1		Solyc07g064820.1.1	GO:0004672(protein kinase activity);GO:0004674(protein serine/threonine kinase activity);GO:0005524(ATP binding);GO:0005737(cytoplasm);GO:0006468(protein phosphorylation);GO:0007165(signal transduction);GO:0016021(integral component of membrane);GO:0031098(stress-activated protein kinase signaling cascade);GO:0032147(activation of protein kinase activity)	NA	NA	NA	NA		protein_coding	6.64894	3.45573	8.50768	0.91669	1.07007	0.669124	7.00796	2.809	3.7912e-14	1.16093e-12	up	yes
Solyc09g090950.2	Solyc09g090950.2		Solyc09g090950.2.1	NA	NA	NA	NA	NA		protein_coding	0	0	0	3.38051	4.34469	3.85024	2.5917e-05	-15.2357	3.82403e-14	1.16953e-12	down	yes
Solyc06g061190.1	Solyc06g061190.1		Solyc06g061190.1.1	NA	NA	NA	NA	NA		protein_coding	7.64985	4.83224	4.79729	18.0218	15.2851	14.6168	0.36056	-1.47169	3.86711e-14	1.18124e-12	down	yes
Solyc01g080020.2	Solyc01g080020.2		Solyc01g080020.2.1	GO:0004190(aspartic-type endopeptidase activity);GO:0006508(proteolysis);GO:0030163(protein catabolic process)	NA	NA	NA	NA		protein_coding	8.11054	9.25102	15.5446	2.31867	2.55993	1.79992	4.92716	2.30076	3.96044e-14	1.20825e-12	up	yes
Solyc12g006850.2	Solyc12g006850.2		Solyc12g006850.2.1	GO:0005216(ion channel activity);GO:0005242(inward rectifier potassium channel activity);GO:0005249(voltage-gated potassium channel activity);GO:0005515(protein binding);GO:0006811(ion transport);GO:0006813(potassium ion transport);GO:0009414(response to water deprivation);GO:0009651(response to salt stress);GO:0016020(membrane);GO:0016021(integral component of membrane);GO:0034220(ion transmembr…	NA	NA	NA	NA	Potassium channel AKT1 [Source:Projected from Arabidopsis thaliana (AT2G26650) UniProtKB/Swiss-Prot;Acc:Q38998]	protein_coding	32.1365	23.7034	15.7514	6.9181	6.79075	7.4622	3.38157	1.75769	4.33587e-14	1.31953e-12	up	yes
Solyc12g099450.2	Solyc12g099450.2		Solyc12g099450.2.1	NA	NA	NA	NA	NA		protein_coding	8.29796	6.58887	5.50282	2.17703	2.29491	1.66654	3.32161	1.73188	4.52483e-14	1.37196e-12	up	yes
Solyc03g123400.1	Solyc03g123400.1		Solyc03g123400.1.1	GO:0003700(DNA-binding transcription factor activity);GO:0005634(nucleus);GO:0043565(sequence-specific DNA binding);GO:2000032(regulation of secondary shoot formation)	NA	NA	NA	GRAS		protein_coding	5.96593	4.51225	4.5577	13.0548	10.9959	10.7888	0.431576	-1.21231	4.72268e-14	1.43019e-12	down	yes
Solyc01g050040.3	Solyc01g050040.3		Solyc01g050040.3.1	GO:0061630(ubiquitin protein ligase activity)	NA	NA	NA	NA		protein_coding	13.5648	9.23238	9.15412	24.7383	26.7783	22.6448	0.430834	-1.2148	4.8362e-14	1.46277e-12	down	yes
Solyc02g082910.3	Solyc02g082910.3		Solyc02g082910.3.1	GO:0003824(catalytic activity)	NA	NA	NA	NA		protein_coding	20.408	12.2006	15.9115	4.01962	5.12678	5.47011	3.31955	1.73099	4.8947e-14	1.47865e-12	up	yes
Solyc01g107390.3	Solyc01g107390.3		Solyc01g107390.3.1	NA	NA	NA	NA	NA		protein_coding	6.61423	3.57891	7.95133	21.8666	22.8288	18.0865	0.289008	-1.79082	4.97683e-14	1.50163e-12	down	yes
Solyc05g051800.3	Solyc05g051800.3		Solyc05g051800.3.1	GO:0008270(zinc ion binding);GO:0016021(integral component of membrane)	NA	NA	NA	NA		protein_coding	55.8636	59.1905	46.9314	18.7226	24.9932	18.7056	2.59503	1.37575	5.14251e-14	1.54972e-12	up	yes
Solyc05g051660.1	Solyc05g051660.1		Solyc05g051660.1.1	GO:0016787(hydrolase activity)	NA	NA	NA	NA	Acylsugar acylhydrolase 1 [Source:UniProtKB/TrEMBL;Acc:K4C1J7]	protein_coding	43.7486	60.8933	57.0431	130.479	129.466	117.292	0.428604	-1.22228	5.51475e-14	1.65987e-12	down	yes
Solyc06g071220.1	Solyc06g071220.1		Solyc06g071220.1.1	NA	NA	NA	NA	NA		protein_coding	7.75769	7.93659	6.52169	0.97585	1.04245	0.843813	7.76209	2.95645	5.71978e-14	1.71949e-12	up	yes
Solyc01g107560.3	Solyc01g107560.3		Solyc01g107560.3.1	GO:0008194(UDP-glycosyltransferase activity);GO:0043231(intracellular membrane-bounded organelle);GO:0080043(quercetin 3-O-glucosyltransferase activity);GO:0080044(quercetin 7-O-glucosyltransferase activity)	NA	NA	NA	NA	Glycosyltransferase [Source:UniProtKB/TrEMBL;Acc:K4B2X2]	protein_coding	18.4707	11.0929	15.2146	36.3298	33.149	35.1968	0.42778	-1.22506	5.76323e-14	1.73044e-12	down	yes
Solyc02g090470.3	Solyc02g090470.3		Solyc02g090470.3.1	GO:0004601(peroxidase activity);GO:0006979(response to oxidative stress);GO:0020037(heme binding);GO:0042744(hydrogen peroxide catabolic process)	NA	NA	NA	NA		protein_coding	44.6843	67.2044	72.7016	19.66	17.5544	17.0447	3.40201	1.76639	6.01348e-14	1.8012e-12	up	yes
Solyc01g005370.3	Solyc01g005370.3		Solyc01g005370.3.1	GO:0005509(calcium ion binding)	04626(Plant-pathogen interaction)	NA	NA	NA		protein_coding	22.1884	28.0281	21.494	6.89826	5.74843	3.85591	4.3454	2.11949	6.19997e-14	1.85481e-12	up	yes
Solyc10g085810.2	Solyc10g085810.2		Solyc10g085810.2.1	GO:0000813(ESCRT I complex);GO:0015031(protein transport);GO:0032509(endosome transport via multivesicular body sorting pathway)	04144(Endocytosis)	NA	NA	NA		protein_coding	16.1803	19.8456	17.4468	39.6463	38.4676	36.0241	0.468491	-1.09391	6.49962e-14	1.93975e-12	down	yes
Solyc05g052980.3	Solyc05g052980.3		Solyc05g052980.3.1	GO:0004722(protein serine/threonine phosphatase activity);GO:0016791(phosphatase activity);GO:0043169(cation binding);GO:0046872(metal ion binding)	04016(MAPK signaling pathway - plant);04075(Plant hormone signal transduction)	K14497	EC:3.1.3.16	NA		protein_coding	42.0774	36.1134	26.7509	76.75	73.8326	71.4561	0.472628	-1.08122	6.65683e-14	1.98427e-12	down	yes
Solyc05g055970.3	Solyc05g055970.3		Solyc05g055970.3.1	NA	NA	NA	NA	NA		protein_coding	10.4567	13.0285	8.46062	2.60264	2.97322	2.95475	3.74484	1.9049	6.70245e-14	1.99545e-12	up	yes
Solyc03g083970.3	Solyc03g083970.3		Solyc03g083970.3.1	GO:0006457(protein folding);GO:0009506(plasmodesma);GO:0051087(chaperone binding)	NA	NA	NA	NA		protein_coding	83.6623	87.8297	92.7168	41.3934	42.5861	39.4538	2.1405	1.09795	6.78029e-14	2.0162e-12	up	yes
Solyc02g021600.1	Solyc02g021600.1		Solyc02g021600.1.1	GO:0005515(protein binding)	NA	NA	NA	NA		protein_coding	10.9595	9.859	10.4199	25.5466	25.5065	18.4324	0.449569	-1.15339	6.99899e-14	2.07873e-12	down	yes
Solyc06g068970.3	Solyc06g068970.3		Solyc06g068970.3.1	GO:0005737(cytoplasm);GO:0006629(lipid metabolic process);GO:0016021(integral component of membrane);GO:0016627(oxidoreductase activity, acting on the CH-CH group of donors)	NA	NA	NA	NA		protein_coding	19.6846	16.5791	23.0272	43.755	54.2283	39.8224	0.43025	-1.21675	7.04205e-14	2.08649e-12	down	yes
Solyc12g038160.2	Solyc12g038160.2		Solyc12g038160.2.1	GO:0006629(lipid metabolic process);GO:0016021(integral component of membrane);GO:0016298(lipase activity);GO:0044255(cellular lipid metabolic process)	NA	NA	NA	NA		protein_coding	4.05752	4.16801	3.97882	7.79938	9.86704	8.36527	0.468827	-1.09287	7.10486e-14	2.10258e-12	down	yes
Solyc01g108250.3	Solyc01g108250.3		Solyc01g108250.3.1	GO:0005515(protein binding);GO:0005635(nuclear envelope);GO:0005737(cytoplasm)	NA	NA	NA	NA		protein_coding	0.541966	0.620367	0.961196	2.81484	3.65152	3.36814	0.215927	-2.21139	8.18349e-14	2.41022e-12	down	yes
Solyc02g065370.3	Solyc02g065370.3		Solyc02g065370.3.1	NA	NA	NA	NA	NA		protein_coding	62.4875	60.0096	68.0714	28.1406	30.5632	27.3483	2.21457	1.14703	8.28645e-14	2.43764e-12	up	yes
Solyc09g005080.1	Solyc09g005080.1		Solyc09g005080.1.1	GO:0005515(protein binding);GO:0005886(plasma membrane);GO:0016020(membrane);GO:0016021(integral component of membrane);GO:0050832(defense response to fungus);GO:0098542(defense response to other organism)	NA	NA	NA	NA	Verticillium wilt disease resistance protein [Source:UniProtKB/TrEMBL;Acc:C4NAS6]	protein_coding	3.91634	2.80929	3.01299	6.51834	7.54741	6.801	0.466705	-1.09942	8.33742e-14	2.44971e-12	down	yes
Solyc01g111260.2	Solyc01g111260.2		Solyc01g111260.2.1	GO:0006629(lipid metabolic process);GO:0008081(phosphoric diester hydrolase activity)	NA	NA	NA	NA		protein_coding	19.6394	16.3902	24.8283	46.6111	49.2845	45.0425	0.431806	-1.21155	8.48052e-14	2.48793e-12	down	yes
Solyc11g071640.2	Solyc11g071640.2		Solyc11g071640.2.1	GO:0004553(hydrolase activity, hydrolyzing O-glycosyl compounds);GO:0005975(carbohydrate metabolic process);GO:0008422(beta-glucosidase activity);GO:0009251(glucan catabolic process)	NA	NA	NA	NA		protein_coding	72.4643	69.216	71.2965	32.9473	37.1642	27.7298	2.17676	1.12218	8.48766e-14	2.48793e-12	up	yes
Solyc05g024160.3	Solyc05g024160.3		Solyc05g024160.3.1	GO:0003824(catalytic activity);GO:0004739(pyruvate dehydrogenase (acetyl-transferring) activity);GO:0006086(acetyl-CoA biosynthetic process from pyruvate)	NA	NA	NA	NA		protein_coding	0.619866	0.702656	0.661725	2.23212	2.47367	2.10649	0.291275	-1.77955	8.76401e-14	2.56589e-12	down	yes
Solyc03g006770.3	Solyc03g006770.3		Solyc03g006770.3.1	GO:0004672(protein kinase activity);GO:0004674(protein serine/threonine kinase activity);GO:0005524(ATP binding);GO:0006468(protein phosphorylation);GO:0048544(recognition of pollen)	NA	NA	NA	NA		protein_coding	3.35343	2.53463	2.85373	0.830089	0.92777	1.02635	3.13978	1.65066	8.95153e-14	2.61652e-12	up	yes
Solyc01g098630.3	Solyc01g098630.3		Solyc01g098630.3.1	GO:0005739(mitochondrion)	NA	NA	NA	NA		protein_coding	6.66849	5.71548	6.39181	2.55605	2.42818	2.26287	2.5908	1.3734	9.38939e-14	2.73924e-12	up	yes
Solyc01g009810.3	Solyc01g009810.3		Solyc01g009810.3.1	GO:0005515(protein binding)	NA	NA	NA	NA		protein_coding	8.12958	8.3995	9.55575	1.35526	1.86214	2.54329	4.52807	2.1789	1.01388e-13	2.95438e-12	up	yes
Solyc01g073660.3	Solyc01g073660.3		Solyc01g073660.3.1	GO:0008643(carbohydrate transport);GO:0015293(symporter activity);GO:0016021(integral component of membrane)	NA	NA	NA	NA		protein_coding	3.39284	3.33732	1.48531	9.58857	10.4105	9.09477	0.282378	-1.8243	1.06621e-13	3.0959e-12	down	yes
Solyc03g116990.1	Solyc03g116990.1		Solyc03g116990.1.1	GO:0005085(guanyl-nucleotide exchange factor activity);GO:0005784(Sec61 translocon complex);GO:0006616(SRP-dependent cotranslational protein targeting to membrane, translocation);GO:0006886(intracellular protein transport);GO:0016021(integral component of membrane);GO:0031204(post-translational protein targeting to membrane, translocation);GO:0031205(endoplasmic reticulum Sec complex)	03060(Protein export);04141(Protein processing in endoplasmic reticulum);04145(Phagosome)	NA	NA	NA	Protein transport protein Sec61 subunit beta [Source:UniProtKB/TrEMBL;Acc:K4BLK1]	protein_coding	13.8208	10.9906	11.7322	28.7186	32.306	29.1281	0.405353	-1.30275	1.09967e-13	3.18556e-12	down	yes
Solyc08g082910.2	Solyc08g082910.2		Solyc08g082910.2.1	GO:0003677(DNA binding);GO:0003700(DNA-binding transcription factor activity);GO:0005634(nucleus);GO:0006355(regulation of DNA-templated transcription)	NA	NA	NA	NA		protein_coding	3.11639	2.97013	1.75002	0.45043	0.792616	0.532703	4.41309	2.14179	1.12724e-13	3.2616e-12	up	yes
Solyc08g075570.3	Solyc08g075570.3		Solyc08g075570.3.1	GO:0015204(urea transmembrane transporter activity);GO:0016020(membrane);GO:0016021(integral component of membrane);GO:0022857(transmembrane transporter activity);GO:0055085(transmembrane transport);GO:0071918(urea transmembrane transport)	NA	NA	NA	NA		protein_coding	1.40676	1.17382	3.86691	44.2169	47.1309	41.0553	0.048696	-4.36005	1.15957e-13	3.3473e-12	down	yes
Solyc02g078250.3	Solyc02g078250.3		Solyc02g078250.3.1	GO:0005886(plasma membrane);GO:0016021(integral component of membrane);GO:0051539(4 iron, 4 sulfur cluster binding)	NA	NA	NA	NA	CASP-like protein [Source:UniProtKB/TrEMBL;Acc:K4B950]	protein_coding	3.07923	4.93838	3.66338	12.605	11.4744	12.5836	0.318604	-1.65016	1.16499e-13	3.359e-12	down	yes
Solyc04g056310.3	Solyc04g056310.3		Solyc04g056310.3.1	GO:0005634(nucleus);GO:0030154(cell differentiation);GO:0043565(sequence-specific DNA binding)	NA	NA	NA	NA		protein_coding	0.121041	0.21804	0.205957	1.50472	1.41225	1.75039	0.116777	-3.09818	1.27674e-13	3.66682e-12	down	yes
Solyc02g068120.3	Solyc02g068120.3		Solyc02g068120.3.1	GO:0034976(response to endoplasmic reticulum stress)	NA	NA	NA	NA		protein_coding	13.5098	9.22118	13.8185	26.532	30.1216	27.3646	0.435019	-1.20085	1.27769e-13	3.66682e-12	down	yes
Solyc12g005790.2	Solyc12g005790.2		Solyc12g005790.2.1	GO:0004601(peroxidase activity);GO:0005576(extracellular region);GO:0006979(response to oxidative stress);GO:0009505(plant-type cell wall);GO:0009506(plasmodesma);GO:0020037(heme binding);GO:0042744(hydrogen peroxide catabolic process);GO:0046872(metal ion binding)	00940(Phenylpropanoid biosynthesis);01100(Metabolic pathways);01110(Biosynthesis of secondary metabolites)	K00430	EC:1.11.1.7	NA	Peroxidase [Source:UniProtKB/TrEMBL;Acc:K4DBB7]	protein_coding	77.1746	60.0764	91.4904	30.0032	29.8379	24.7893	2.70283	1.43447	1.29476e-13	3.71151e-12	up	yes
Solyc01g079960.2	Solyc01g079960.2		Solyc01g079960.2.1	GO:0004190(aspartic-type endopeptidase activity);GO:0006508(proteolysis);GO:0030163(protein catabolic process)	NA	NA	NA	NA		protein_coding	44.8322	54.2362	59.7313	21.0417	20.9097	18.5282	2.62568	1.39269	1.3368e-13	3.82756e-12	up	yes
Solyc09g064170.1	Solyc09g064170.1		Solyc09g064170.1.1	GO:0016021(integral component of membrane)	NA	NA	NA	NA		protein_coding	124.419	201.614	109.464	37.0074	31.632	36.7989	4.13035	2.04626	1.39439e-13	3.98782e-12	up	yes
Solyc03g097370.3	Solyc03g097370.3		Solyc03g097370.3.1	GO:0004386(helicase activity)	NA	NA	NA	NA		protein_coding	4.56912	3.60646	5.16947	10.5769	10.9241	8.78938	0.44057	-1.18256	1.4105e-13	4.02922e-12	down	yes
Solyc07g063940.2	Solyc07g063940.2		Solyc07g063940.2.1	GO:0003700(DNA-binding transcription factor activity);GO:0005515(protein binding);GO:0005634(nucleus);GO:0006355(regulation of DNA-templated transcription);GO:0043565(sequence-specific DNA binding)	NA	NA	NA	NA	GRAS2 [Source:UniProtKB/TrEMBL;Acc:Q00LP6]	protein_coding	7.08041	7.14943	8.61599	16.1121	16.1927	15.7453	0.475459	-1.07261	1.59708e-13	4.55167e-12	down	yes
Solyc03g007470.3	Solyc03g007470.3		Solyc03g007470.3.1	GO:0000166(nucleotide binding);GO:0005524(ATP binding);GO:0016740(transferase activity)	NA	NA	NA	NA		protein_coding	360.662	423.285	314.235	742.989	722.4	838.315	0.476703	-1.06884	1.61005e-13	4.58334e-12	down	yes
Solyc06g071820.3	Solyc06g071820.3		Solyc06g071820.3.1	GO:0005515(protein binding)	NA	NA	NA	NA		protein_coding	5.78576	3.95795	4.25278	10.6361	12.7455	9.25282	0.428887	-1.22133	1.63197e-13	4.63506e-12	down	yes
Solyc07g005420.2	Solyc07g005420.2		Solyc07g005420.2.1	GO:0016021(integral component of membrane)	NA	NA	NA	NA		protein_coding	60.2227	52.3912	34.0832	120.116	115.768	124.098	0.407513	-1.29508	1.65511e-13	4.69538e-12	down	yes
Solyc09g066310.3	Solyc09g066310.3		Solyc09g066310.3.1	NA	NA	NA	NA	NA		protein_coding	4.08511	3.35151	3.04932	0.83561	0.771912	0.665288	4.61364	2.20591	1.67987e-13	4.76015e-12	up	yes
Solyc04g016230.3	Solyc04g016230.3		Solyc04g016230.3.1	GO:0008194(UDP-glycosyltransferase activity);GO:0016758(hexosyltransferase activity);GO:0043231(intracellular membrane-bounded organelle)	00908(Zeatin biosynthesis)	K13495	EC:2.4.1.215	NA		protein_coding	19.2127	17.2509	21.5334	7.57909	6.7376	7.72999	2.63065	1.39542	1.729e-13	4.89374e-12	up	yes
Solyc05g007940.3	Solyc05g007940.3		Solyc05g007940.3.1	GO:0003723(RNA binding);GO:0004518(nuclease activity);GO:0004519(endonuclease activity);GO:0004521(endoribonuclease activity);GO:0005576(extracellular region);GO:0005737(cytoplasm);GO:0006401(RNA catabolic process);GO:0016070(RNA metabolic process);GO:0016787(hydrolase activity);GO:0016829(lyase activity);GO:0033897(ribonuclease T2 activity);GO:0090305(nucleic acid phosphodiester bond hydrolysis)…	NA	K01166	EC:4.6.1.19	NA		protein_coding	19.6313	34.5129	31.6363	8.08811	7.72348	6.78096	3.79685	1.9248	1.83334e-13	5.18313e-12	up	yes
Solyc05g007550.2	Solyc05g007550.2		Solyc05g007550.2.1	GO:0003677(DNA binding);GO:0006355(regulation of DNA-templated transcription)	NA	NA	NA	NA		protein_coding	5.82901	3.69685	3.86608	1.07509	0.861977	0.841663	4.81944	2.26887	1.84678e-13	5.21514e-12	up	yes
Solyc10g052880.1	Solyc10g052880.1		Solyc10g052880.1.1	GO:0005515(protein binding)	NA	NA	NA	NA		protein_coding	32.3652	54.5243	41.1969	12.9906	13.4387	12.6216	3.27998	1.71369	1.90698e-13	5.37284e-12	up	yes
Solyc12g006420.2	Solyc12g006420.2		Solyc12g006420.2.1	GO:0000290(deadenylation-dependent decapping of nuclear-transcribed mRNA);GO:0003978(UDP-glucose 4-epimerase activity);GO:0006012(galactose metabolic process)	NA	NA	NA	NA		protein_coding	9.21494	6.30523	6.39446	14.7157	19.8412	14.6149	0.445675	-1.16594	2.05824e-13	5.79241e-12	down	yes
Solyc09g091990.3	Solyc09g091990.3		Solyc09g091990.3.1	GO:0004672(protein kinase activity);GO:0005524(ATP binding);GO:0006468(protein phosphorylation)	NA	NA	NA	NA		protein_coding	3.77212	3.1825	2.43011	7.56585	7.52212	6.87895	0.427221	-1.22695	2.14705e-13	6.03547e-12	down	yes
Solyc02g091700.3	Solyc02g091700.3		Solyc02g091700.3.1	GO:0016021(integral component of membrane)	NA	NA	NA	NA		protein_coding	41.4811	48.5238	38.6852	17.4917	17.2267	17.4317	2.46768	1.30316	2.1766e-13	6.11156e-12	up	yes
Solyc06g082590.1	PTI6	544043	Solyc06g082590.1.1	GO:0003677(DNA binding);GO:0003700(DNA-binding transcription factor activity);GO:0005634(nucleus);GO:0006355(regulation of DNA-templated transcription);GO:0006952(defense response)	04626(Plant-pathogen interaction)	NA	NA	ERF	Pathogenesis-related genes transcriptional activator PTI6 [Source:UniProtKB/Swiss-Prot;Acc:O04682]	protein_coding	54.8438	47.251	36.3964	90.3235	97.6703	94.1897	0.490784	-1.02684	2.29078e-13	6.42486e-12	down	yes
Solyc08g014340.3	Solyc08g014340.3		Solyc08g014340.3.1	GO:0004124(cysteine synthase activity);GO:0005737(cytoplasm);GO:0006535(cysteine biosynthetic process from serine);GO:0030170(pyridoxal phosphate binding)	00270(Cysteine and methionine metabolism);00920(Sulfur metabolism);01100(Metabolic pathways);01110(Biosynthesis of secondary metabolites);01200(Carbon metabolism);01230(Biosynthesis of amino acids)	K01738	EC:2.5.1.47	NA	Cysteine synthase [Source:UniProtKB/TrEMBL;Acc:K4CJ67]	protein_coding	129.458	127.934	133.63	67.7324	66.232	60.4686	2.01108	1.00797	2.34136e-13	6.55926e-12	up	yes
Solyc08g080470.3	Solyc08g080470.3		Solyc08g080470.3.1	GO:0005515(protein binding)	NA	NA	NA	NA		protein_coding	18.0918	21.806	16.7358	41.8026	40.4679	35.5536	0.480662	-1.05691	2.36744e-13	6.62476e-12	down	yes
Solyc06g072580.3	Solyc06g072580.3		Solyc06g072580.3.1	GO:0003824(catalytic activity);GO:0004739(pyruvate dehydrogenase (acetyl-transferring) activity);GO:0005759(mitochondrial matrix);GO:0006086(acetyl-CoA biosynthetic process from pyruvate);GO:0006096(glycolytic process)	00010(Glycolysis / Gluconeogenesis);00020(Citrate cycle (TCA cycle));00620(Pyruvate metabolism);01100(Metabolic pathways);01110(Biosynthesis of secondary metabolites);01200(Carbon metabolism)	K00162	EC:1.2.4.1	NA	Pyruvate dehydrogenase E1 component subunit beta [Source:UniProtKB/TrEMBL;Acc:K4C8X8]	protein_coding	144.065	140.631	119.857	65.4949	69.3826	64.6586	2.02747	1.01968	2.37011e-13	6.62476e-12	up	yes
Solyc11g066630.2	Solyc11g066630.2		Solyc11g066630.2.1	NA	NA	NA	NA	NA		protein_coding	14.4871	10.8854	14.2686	5.74253	5.0696	4.89411	2.52391	1.33566	2.42111e-13	6.75202e-12	up	yes
Solyc04g071900.3	Solyc04g071900.3		Solyc04g071900.3.1	GO:0004601(peroxidase activity);GO:0006979(response to oxidative stress);GO:0020037(heme binding);GO:0042744(hydrogen peroxide catabolic process)	NA	NA	NA	NA		protein_coding	349.532	596.686	462.056	148.635	166.007	140.082	3.09698	1.63086	2.56196e-13	7.13678e-12	up	yes
Solyc09g065383.1	Solyc09g065383.1		Solyc09g065383.1.1	NA	NA	NA	NA	NA		protein_coding	67.8693	66.4469	53.8857	128.52	127.116	127.936	0.490656	-1.02722	2.63493e-13	7.3235e-12	down	yes
Solyc02g079760.3	Solyc02g079760.3		Solyc02g079760.3.1	GO:0001228(DNA-binding transcription activator activity, RNA polymerase II-specific);GO:0005634(nucleus);GO:0046983(protein dimerization activity)	NA	NA	NA	NA		protein_coding	29.8205	30.5828	24.4294	12.3857	11.1015	11.8688	2.39939	1.26267	2.70048e-13	7.48883e-12	up	yes
Solyc03g123370.3	Solyc03g123370.3		Solyc03g123370.3.1	GO:0009507(chloroplast);GO:0015969(guanosine tetraphosphate metabolic process)	00230(Purine metabolism);01100(Metabolic pathways)	K00951	EC:2.7.6.5	NA		protein_coding	26.363	17.0718	29.5351	57.8906	63.9267	54.7439	0.413284	-1.2748	2.73123e-13	7.56559e-12	down	yes
Solyc09g082290.3	Solyc09g082290.3		Solyc09g082290.3.1	NA	NA	NA	NA	NA		protein_coding	0.202132	0.263332	0.176276	1.88373	1.85774	1.84881	0.114796	-3.12286	2.90242e-13	8.03079e-12	down	yes
Solyc12g010980.2	Solyc12g010980.2		Solyc12g010980.2.1	GO:0016747(acyltransferase activity, transferring groups other than amino-acyl groups)	NA	NA	NA	NA		protein_coding	4.75503	9.06706	8.85493	0.760806	1.14899	1.50058	6.64942	2.73323	2.91025e-13	8.04343e-12	up	yes
Solyc11g010670.1	Solyc11g010670.1		Solyc11g010670.1.1	NA	NA	NA	NA	NA		protein_coding	24.5695	24.753	21.7617	51.492	63.4891	52.3845	0.424724	-1.2354	3.11348e-13	8.57632e-12	down	yes
Solyc08g077823.1	Solyc08g077823.1		Solyc08g077823.1.1	GO:0016020(membrane);GO:0022857(transmembrane transporter activity);GO:0055085(transmembrane transport)	NA	NA	NA	NA		protein_coding	4.99639	1.30506	2.92353	0.346936	0.242505	0.16021	12.3057	3.62125	3.20437e-13	8.81685e-12	up	yes
Solyc06g005070.2	Solyc06g005070.2		Solyc06g005070.2.1	GO:0016020(membrane);GO:0022857(transmembrane transporter activity);GO:0055085(transmembrane transport)	NA	NA	NA	NA		protein_coding	5.90225	5.85168	6.01418	2.04508	2.32875	2.04843	2.76665	1.46814	3.22293e-13	8.85804e-12	up	yes
Solyc03g033970.1	Solyc03g033970.1		Solyc03g033970.1.1	GO:0016491(oxidoreductase activity)	NA	NA	NA	NA		protein_coding	6.92284	4.58757	4.11002	0.504748	0.772274	0.941842	7.03983	2.81554	3.28703e-13	9.02417e-12	up	yes
Solyc05g005100.3	Solyc05g005100.3		Solyc05g005100.3.1	GO:0005794(Golgi apparatus);GO:0016021(integral component of membrane);GO:0016413(O-acetyltransferase activity);GO:0016740(transferase activity)	NA	NA	NA	NA	Protein trichome birefringence-like 2 [Source:Projected from Arabidopsis thaliana (AT1G60790) UniProtKB/Swiss-Prot;Acc:Q8VYR3]	protein_coding	63.2569	71.9353	58.5856	27.6108	29.2091	29.6303	2.2415	1.16446	3.32652e-13	9.12242e-12	up	yes
Solyc08g067500.2	Solyc08g067500.2		Solyc08g067500.2.1	GO:0006869(lipid transport);GO:0008289(lipid binding)	NA	NA	NA	NA		protein_coding	745.811	423.544	277.991	115.902	124.289	120.621	4.01136	2.00409	3.51848e-13	9.61679e-12	up	yes
Solyc03g119340.3	Solyc03g119340.3		Solyc03g119340.3.1	GO:0004672(protein kinase activity);GO:0005524(ATP binding);GO:0006468(protein phosphorylation)	NA	NA	NA	NA		protein_coding	2.94843	2.84442	1.72486	6.85872	6.65436	6.62739	0.373264	-1.42173	3.62081e-13	9.87461e-12	down	yes
Solyc11g011750.2	Solyc11g011750.2		Solyc11g011750.2.1	GO:0003677(DNA binding);GO:0003700(DNA-binding transcription factor activity);GO:0006355(regulation of DNA-templated transcription);GO:0009873(ethylene-activated signaling pathway)	NA	NA	NA	NA		protein_coding	12.6994	13.5293	13.5242	4.0439	4.25279	5.00598	2.98834	1.57934	3.87048e-13	1.05206e-11	up	yes
Solyc03g121420.3	Solyc03g121420.3		Solyc03g121420.3.1	GO:0016791(phosphatase activity)	NA	NA	NA	NA		protein_coding	1.35138	1.7794	1.94875	6.06495	5.96911	6.87905	0.268572	-1.89662	4.1912e-13	1.13783e-11	down	yes
Solyc05g011890.1	Solyc05g011890.1		Solyc05g011890.1.1	GO:0008146(sulfotransferase activity)	NA	NA	NA	NA	Sulfotransferase [Source:UniProtKB/TrEMBL;Acc:K4BXR2]	protein_coding	3.51659	7.31872	5.23569	0.810688	0.481316	0.665791	8.20872	3.03716	4.19522e-13	1.13783e-11	up	yes
Solyc03g007960.3	Solyc03g007960.3		Solyc03g007960.3.1	GO:0005506(iron ion binding);GO:0008610(lipid biosynthetic process);GO:0016020(membrane);GO:0016021(integral component of membrane);GO:0016117(carotenoid biosynthetic process);GO:0016491(oxidoreductase activity);GO:0031969(chloroplast membrane)	00906(Carotenoid biosynthesis);01100(Metabolic pathways);01110(Biosynthesis of secondary metabolites)	K15746	EC:1.14.15.24	NA	Carotene beta-hydroxylase [Source:UniProtKB/TrEMBL;Acc:Q0GGX1]	protein_coding	2.94885	2.23018	3.36866	9.27259	8.63938	7.17611	0.340707	-1.5534	4.23046e-13	1.14612e-11	down	yes
Solyc07g056650.3	Solyc07g056650.3		Solyc07g056650.3.1	NA	NA	NA	NA	NA		protein_coding	6.98087	5.80473	7.99078	2.3223	2.0266	1.6589	3.45824	1.79004	4.3105e-13	1.16653e-11	up	yes
Solyc07g042180.3	Solyc07g042180.3		Solyc07g042180.3.1	GO:0003676(nucleic acid binding);GO:0003723(RNA binding)	NA	NA	NA	NA		protein_coding	46.9192	56.4813	39.407	102.528	96.4693	102.509	0.473646	-1.07812	4.44065e-13	1.20044e-11	down	yes
Solyc09g090300.3	Solyc09g090300.3		Solyc09g090300.3.1	GO:0009143(nucleoside triphosphate catabolic process);GO:0047429(nucleoside triphosphate diphosphatase activity)	NA	NA	NA	NA		protein_coding	28.7801	28.3134	27.4246	10.5561	6.8188	7.37903	3.41433	1.7716	4.62349e-13	1.24849e-11	up	yes
Solyc11g067290.1	Solyc11g067290.1		Solyc11g067290.1.1	GO:0016747(acyltransferase activity, transferring groups other than amino-acyl groups)	NA	NA	NA	NA		protein_coding	7.90145	6.15137	10.5393	1.99788	2.11357	1.45345	4.41914	2.14376	4.82673e-13	1.29911e-11	up	yes
Solyc04g014220.1	Solyc04g014220.1		Solyc04g014220.1.1	GO:0016021(integral component of membrane);GO:0016567(protein ubiquitination)	NA	NA	NA	NA		protein_coding	8.85786	5.06996	8.95159	1.64733	0.688258	0.78564	7.33026	2.87386	4.89916e-13	1.31717e-11	up	yes
Solyc09g089680.3	Solyc09g089680.3		Solyc09g089680.3.1	NA	NA	NA	NA	NA		protein_coding	79.9328	70.1491	58.0275	31.0726	32.7876	26.3894	2.30593	1.20535	4.96538e-13	1.33352e-11	up	yes
Solyc11g007130.2	Solyc11g007130.2		Solyc11g007130.2.1	GO:0005215(transporter activity);GO:0016021(integral component of membrane);GO:0022857(transmembrane transporter activity);GO:0055085(transmembrane transport)	NA	NA	NA	NA		protein_coding	40.6056	32.3409	24.7479	11.5566	12.9464	12.8247	2.61721	1.38803	5.10837e-13	1.36821e-11	up	yes
Solyc04g077260.3	Solyc04g077260.3		Solyc04g077260.3.1	GO:0005634(nucleus);GO:0030154(cell differentiation);GO:0043565(sequence-specific DNA binding)	NA	NA	NA	NA		protein_coding	4.38028	3.69236	3.92953	1.37977	1.25428	1.25782	3.08391	1.62476	5.11171e-13	1.36821e-11	up	yes
Solyc02g014030.2	Solyc02g014030.2		Solyc02g014030.2.1	GO:0000166(nucleotide binding);GO:0004672(protein kinase activity);GO:0004674(protein serine/threonine kinase activity);GO:0004714(transmembrane receptor protein tyrosine kinase activity);GO:0005524(ATP binding);GO:0006468(protein phosphorylation);GO:0016020(membrane);GO:0016021(integral component of membrane);GO:0016301(kinase activity);GO:0016310(phosphorylation);GO:0016740(transferase activity…	NA	NA	NA	NA		protein_coding	0.888289	1.04518	1.07675	3.09601	2.72505	2.87397	0.3462	-1.53032	5.11671e-13	1.36821e-11	down	yes
Solyc01g112230.3	Solyc01g112230.3		Solyc01g112230.3.1	GO:0008270(zinc ion binding)	NA	NA	NA	NA		protein_coding	2.29959	0.959939	0.894713	6.75509	8.77205	9.65564	0.164964	-2.59978	5.28302e-13	1.41115e-11	down	yes
Solyc03g006220.3	Solyc03g006220.3		Solyc03g006220.3.1	GO:0016740(transferase activity)	NA	NA	NA	NA		protein_coding	11.9629	11.4628	13.6935	4.71875	4.14594	3.2321	3.06852	1.61754	5.53888e-13	1.47789e-11	up	yes
Solyc08g008050.3	Solyc08g008050.3		Solyc08g008050.3.1	GO:0005773(vacuole);GO:0005886(plasma membrane);GO:0009414(response to water deprivation);GO:0009506(plasmodesma);GO:0015250(water channel activity);GO:0015267(channel activity);GO:0016020(membrane);GO:0016021(integral component of membrane);GO:0055085(transmembrane transport)	NA	NA	NA	NA		protein_coding	850.053	1073.37	750.439	373.114	352.285	347.646	2.49185	1.31721	5.7194e-13	1.52277e-11	up	yes
Solyc06g069890.3	Solyc06g069890.3		Solyc06g069890.3.1	GO:0005634(nucleus);GO:0006334(nucleosome assembly)	NA	NA	NA	NA		protein_coding	26.7276	18.4792	24.8269	8.77729	9.08676	9.32714	2.5756	1.36491	5.73439e-13	1.52511e-11	up	yes
Solyc07g043395.1	Solyc07g043395.1		Solyc07g043395.1.1	GO:0016020(membrane);GO:0016760(cellulose synthase (UDP-forming) activity);GO:0030244(cellulose biosynthetic process)	NA	NA	NA	NA		protein_coding	0	0	0	227.504	0	0	1.31866e-06	-19.5325	5.81774e-13	1.54562e-11	down	yes
Solyc05g050420.1	Solyc05g050420.1		Solyc05g050420.1.1	NA	NA	NA	NA	NA		protein_coding	9.4371	9.65848	7.35644	0.136966	0.653156	0.861587	16.0149	4.00135	5.84014e-13	1.54932e-11	up	yes
Solyc05g051380.3	Solyc05g051380.3		Solyc05g051380.3.1	GO:0003677(DNA binding);GO:0003700(DNA-binding transcription factor activity);GO:0006355(regulation of DNA-templated transcription)	NA	NA	NA	NA		protein_coding	11.7631	9.44898	8.60261	3.50013	3.27718	3.84394	2.80708	1.48907	5.84423e-13	1.54932e-11	up	yes
Solyc04g064880.3	Solyc04g064880.3		Solyc04g064880.3.1	NA	NA	NA	NA	NA		protein_coding	226.94	239.484	164.216	81.2913	91.2722	82.1772	2.47562	1.30779	6.27844e-13	1.66264e-11	up	yes
Solyc04g054257.1	Solyc04g054257.1		Solyc04g054257.1.1	GO:0004497(monooxygenase activity);GO:0005506(iron ion binding);GO:0016705(oxidoreductase activity, acting on paired donors, with incorporation or reduction of molecular oxygen);GO:0020037(heme binding)	NA	NA	NA	NA		protein_coding	26.0737	20.0228	21.4765	9.23777	10.3454	10.0172	2.28284	1.19083	6.32361e-13	1.67281e-11	up	yes
Solyc05g005080.3	Solyc05g005080.3		Solyc05g005080.3.1	GO:0004553(hydrolase activity, hydrolyzing O-glycosyl compounds);GO:0005975(carbohydrate metabolic process);GO:0008810(cellulase activity);GO:0016021(integral component of membrane);GO:0030245(cellulose catabolic process)	00500(Starch and sucrose metabolism);01100(Metabolic pathways)	K01179	EC:3.2.1.4	NA	Endoglucanase [Source:UniProtKB/TrEMBL;Acc:K4BW39]	protein_coding	43.7856	38.636	60.7706	109.639	115.254	104.472	0.434752	-1.20174	6.46242e-13	1.7077e-11	down	yes
Solyc04g007690.3	Solyc04g007690.3		Solyc04g007690.3.1	GO:0005783(endoplasmic reticulum);GO:0005886(plasma membrane);GO:0009734(auxin-activated signaling pathway);GO:0009926(auxin polar transport);GO:0010252(auxin homeostasis);GO:0010315(auxin export across the plasma membrane);GO:0010329(auxin efflux transmembrane transporter activity);GO:0016020(membrane);GO:0016021(integral component of membrane);GO:0055085(transmembrane transport);GO:0060918(auxi…	NA	NA	NA	NA	Auxin efflux carrier component [Source:UniProtKB/TrEMBL;Acc:D6RT11]	protein_coding	2.22645	2.52639	2.52073	0.6448	0.657315	0.556666	3.91309	1.96831	6.91649e-13	1.82378e-11	up	yes
Solyc02g084980.3	Solyc02g084980.3		Solyc02g084980.3.1	GO:0005737(cytoplasm);GO:0005975(carbohydrate metabolic process);GO:0006012(galactose metabolic process);GO:0016740(transferase activity);GO:0016757(glycosyltransferase activity);GO:0046872(metal ion binding);GO:0047216(inositol 3-alpha-galactosyltransferase activity)	00052(Galactose metabolism);01100(Metabolic pathways)	K18819	EC:2.4.1.123	NA	Hexosyltransferase [Source:UniProtKB/TrEMBL;Acc:K4BB12]	protein_coding	17.5734	4.95533	11.5449	51.3706	49.2962	40.502	0.241367	-2.0507	7.52952e-13	1.97849e-11	down	yes
Solyc10g007070.3	Solyc10g007070.3		Solyc10g007070.3.1	GO:0009055(electron transfer activity)	NA	NA	NA	NA		protein_coding	24.6148	29.6875	34.4374	6.99389	9.51063	9.35455	3.43166	1.77891	7.53528e-13	1.97849e-11	up	yes
Solyc06g072810.3	Solyc06g072810.3		Solyc06g072810.3.1	NA	NA	NA	NA	NA		protein_coding	11.1401	9.16208	10.6187	4.57055	5.0132	4.39905	2.21135	1.14493	7.62917e-13	2.00102e-11	up	yes
Solyc01g060240.3	Solyc01g060240.3		Solyc01g060240.3.1	NA	NA	NA	NA	NA		protein_coding	5.07803	6.42974	5.65079	12.6848	12.1413	12.0103	0.465805	-1.1022	7.81117e-13	2.04658e-11	down	yes
Solyc04g082120.3	Solyc04g082120.3		Solyc04g082120.3.1	GO:0004175(endopeptidase activity);GO:0004252(serine-type endopeptidase activity);GO:0005737(cytoplasm);GO:0005829(cytosol);GO:0006508(proteolysis);GO:0008236(serine-type peptidase activity);GO:0070008(serine-type exopeptidase activity);GO:0070012(oligopeptidase activity)	NA	K01322	EC:3.4.21.26	NA		protein_coding	27.9295	30.0175	9.57145	4.23709	3.72614	4.42632	5.44963	2.44616	8.41713e-13	2.203e-11	up	yes
Solyc05g007980.3	Solyc05g007980.3		Solyc05g007980.3.1	GO:0008271(secondary active sulfate transmembrane transporter activity);GO:0008272(sulfate transport);GO:0015116(sulfate transmembrane transporter activity);GO:0016020(membrane);GO:0016021(integral component of membrane);GO:0055085(transmembrane transport)	NA	NA	NA	NA	Probable sulfate transporter 3.3 [Source:Projected from Arabidopsis thaliana (AT1G23090) UniProtKB/Swiss-Prot;Acc:Q9SXS2]	protein_coding	12.4925	18.0335	20.2759	5.22606	5.45205	4.96529	3.2475	1.69933	8.49358e-13	2.22066e-11	up	yes
Solyc06g082030.3	Solyc06g082030.3		Solyc06g082030.3.1	GO:0046872(metal ion binding);GO:0051213(dioxygenase activity)	NA	NA	NA	NA		protein_coding	7.00603	5.20468	6.77534	1.86745	1.10015	1.4898	4.25943	2.09066	8.72241e-13	2.27807e-11	up	yes
Solyc07g021340.3	Solyc07g021340.3		Solyc07g021340.3.1	NA	NA	NA	NA	NA		protein_coding	71.1719	74.5252	45.2665	152.601	146.552	150.879	0.424334	-1.23673	8.89205e-13	2.31747e-11	down	yes
Solyc03g007600.3	Solyc03g007600.3		Solyc03g007600.3.1	GO:0005515(protein binding)	NA	NA	NA	NA	Pentatricopeptide repeat-containing protein At4g21190 [Source:Projected from Arabidopsis thaliana (AT4G21190) UniProtKB/Swiss-Prot;Acc:Q8LG95]	protein_coding	4.1295	2.9113	3.32573	1.0718	1.27667	0.91986	3.17182	1.66531	9.09637e-13	2.36822e-11	up	yes
Solyc10g006050.3	Solyc10g006050.3		Solyc10g006050.3.1	GO:0003676(nucleic acid binding);GO:0003723(RNA binding)	NA	NA	NA	NA		protein_coding	17.0141	17.3702	18.3653	7.56924	8.41417	6.22932	2.37475	1.24778	9.22363e-13	2.39882e-11	up	yes
Solyc02g079310.2	Solyc02g079310.2		Solyc02g079310.2.1	GO:0005337(nucleoside transmembrane transporter activity);GO:0016021(integral component of membrane);GO:1901642(nucleoside transmembrane transport)	NA	NA	NA	NA		protein_coding	1.65182	2.17885	2.33657	5.79029	5.47548	5.12727	0.376211	-1.41039	9.65291e-13	2.50519e-11	down	yes
Solyc10g008150.1	Solyc10g008150.1		Solyc10g008150.1.1	GO:0005623(obsolete cell);GO:0009055(electron transfer activity);GO:0009735(response to cytokinin);GO:0015035(protein-disulfide reductase activity);GO:0045454(cell redox homeostasis);GO:0050832(defense response to fungus);GO:0080183(response to photooxidative stress);GO:0097573(glutathione oxidoreductase activity)	NA	NA	NA	NA		protein_coding	28.8049	36.0454	32.7302	81.8983	68.7372	77.8567	0.427062	-1.22748	9.81592e-13	2.54482e-11	down	yes
Solyc07g062713.1	Solyc07g062713.1		Solyc07g062713.1.1	NA	NA	NA	NA	NA		protein_coding	22.9939	17.3902	23.8586	7.2514	3.56142	4.75762	4.12594	2.04472	9.85293e-13	2.55173e-11	up	yes
Solyc11g018770.2	Solyc11g018770.2		Solyc11g018770.2.1	GO:0003723(RNA binding);GO:0006396(RNA processing);GO:0016779(nucleotidyltransferase activity)	NA	NA	NA	NA		protein_coding	4.17795	2.90822	3.78877	1.01706	0.964881	0.814152	3.88934	1.95953	9.93638e-13	2.56788e-11	up	yes
Solyc03g006700.3	Solyc03g006700.3		Solyc03g006700.3.1	GO:0004601(peroxidase activity);GO:0005576(extracellular region);GO:0006979(response to oxidative stress);GO:0020037(heme binding);GO:0042744(hydrogen peroxide catabolic process);GO:0046872(metal ion binding)	00940(Phenylpropanoid biosynthesis);01100(Metabolic pathways);01110(Biosynthesis of secondary metabolites)	K00430	EC:1.11.1.7	NA	Peroxidase [Source:UniProtKB/TrEMBL;Acc:K4BE93]	protein_coding	251.965	308.77	208.907	102.891	108.938	97.0535	2.4917	1.31713	1.03957e-12	2.67826e-11	up	yes
Solyc12g010440.2	Solyc12g010440.2		Solyc12g010440.2.1	GO:0016021(integral component of membrane);GO:0022857(transmembrane transporter activity);GO:0055085(transmembrane transport)	NA	NA	NA	NA		protein_coding	3.73009	3.17816	2.65844	6.68215	6.72611	6.10415	0.490287	-1.0283	1.04689e-12	2.69431e-11	down	yes
Solyc07g043400.1	Solyc07g043400.1		Solyc07g043400.1.1	NA	NA	NA	NA	NA		protein_coding	148.381	211.594	113.367	485.925	392.84	457.611	0.354198	-1.49737	1.08963e-12	2.80068e-11	down	yes
Solyc01g108745.1	Solyc01g108745.1		Solyc01g108745.1.1	NA	NA	NA	NA	NA		protein_coding	0.517874	0.289969	0.434912	2.13529	2.83037	2.82724	0.159473	-2.64862	1.0905e-12	2.80068e-11	down	yes
Solyc04g078690.3	Solyc04g078690.3		Solyc04g078690.3.1	GO:0005634(nucleus);GO:0046983(protein dimerization activity)	NA	NA	NA	NA		protein_coding	13.0591	23.3858	12.9663	3.42198	4.39234	4.09396	4.14931	2.05287	1.12365e-12	2.87385e-11	up	yes
Solyc02g092560.3	Solyc02g092560.3		Solyc02g092560.3.1	GO:0005515(protein binding)	NA	NA	NA	NA		protein_coding	8.9707	6.76912	8.69595	3.13237	3.52705	2.88846	2.55929	1.35574	1.15433e-12	2.94927e-11	up	yes
Solyc11g020230.1	Solyc11g020230.1		Solyc11g020230.1.1	GO:0004672(protein kinase activity);GO:0004674(protein serine/threonine kinase activity);GO:0005524(ATP binding);GO:0006468(protein phosphorylation);GO:0016021(integral component of membrane)	NA	NA	NA	NA		protein_coding	6.66332	2.9581	3.16269	13.239	16.1539	12.6895	0.303787	-1.71887	1.16112e-12	2.96356e-11	down	yes
Solyc08g077820.3	Solyc08g077820.3		Solyc08g077820.3.1	NA	NA	NA	NA	NA		protein_coding	6.93137	2.35067	1.84194	0.294543	0.299636	0.350527	11.7751	3.55766	1.18137e-12	3.01212e-11	up	yes
Solyc04g007760.3	Solyc04g007760.3		Solyc04g007760.3.1	GO:0006952(defense response)	NA	NA	NA	NA		protein_coding	289.969	326.195	106.026	47.9037	52.3241	47.7633	4.87996	2.28687	1.20677e-12	3.07371e-11	up	yes
Solyc07g045160.3	Solyc07g045160.3		Solyc07g045160.3.1	GO:0003872(6-phosphofructokinase activity);GO:0005524(ATP binding);GO:0006002(fructose 6-phosphate metabolic process);GO:0006096(glycolytic process)	NA	NA	NA	NA		protein_coding	5.28064	4.2433	3.61339	9.28848	8.98979	9.13351	0.479258	-1.06112	1.23746e-12	3.14864e-11	down	yes
Solyc06g066160.3	Solyc06g066160.3		Solyc06g066160.3.1	GO:0016491(oxidoreductase activity)	00998(Biosynthesis of various secondary metabolites - part 2);01100(Metabolic pathways);01110(Biosynthesis of secondary metabolites)	K21568	EC:1.23.1.1;EC:1.23.1.2;EC:1.23.1.3;EC:1.23.1.4	NA		protein_coding	5.70787	4.57336	8.88385	1.13411	1.30514	0.732079	6.04323	2.59532	1.24971e-12	3.17326e-11	up	yes
Solyc11g066440.2	Solyc11g066440.2		Solyc11g066440.2.1	GO:0009507(chloroplast);GO:0009536(plastid);GO:0010277(chlorophyllide a oxygenase [overall] activity);GO:0046872(metal ion binding);GO:0051536(iron-sulfur cluster binding);GO:0051537(2 iron, 2 sulfur cluster binding)	00860(Porphyrin and chlorophyll metabolism);01110(Biosynthesis of secondary metabolites)	K13071	EC:1.14.15.17	NA	Pheophorbide a oxygenase, chloroplastic [Source:Projected from Arabidopsis thaliana (AT3G44880) UniProtKB/Swiss-Prot;Acc:Q9FYC2]	protein_coding	50.4228	45.0267	55.0594	23.4168	24.9333	22.4406	2.12611	1.08822	1.26393e-12	3.20606e-11	up	yes
Solyc02g086180.3	Solyc02g086180.3		Solyc02g086180.3.1	GO:0000248(C-5 sterol desaturase activity);GO:0005506(iron ion binding);GO:0005789(endoplasmic reticulum membrane);GO:0008610(lipid biosynthetic process);GO:0016021(integral component of membrane);GO:0016126(sterol biosynthetic process);GO:0016491(oxidoreductase activity)	00100(Steroid biosynthesis);01100(Metabolic pathways);01110(Biosynthesis of secondary metabolites)	K00227	EC:1.14.19.20	NA		protein_coding	58.6581	82.2545	83.6959	164.752	178.892	169.119	0.438035	-1.19088	1.30803e-12	3.31452e-11	down	yes
Solyc06g081980.1	Solyc06g081980.1		Solyc06g081980.1.1	GO:0003824(catalytic activity);GO:0006520(cellular amino acid metabolic process);GO:0008615(pyridoxine biosynthetic process);GO:0016843(amine-lyase activity);GO:0042819(vitamin B6 biosynthetic process);GO:0042823(pyridoxal phosphate biosynthetic process)	00750(Vitamin B6 metabolism);01100(Metabolic pathways);01240(Biosynthesis of cofactors)	K06215	EC:4.3.3.6	NA		protein_coding	78.8345	97.7027	74.0627	169.023	163.249	173.042	0.49593	-1.01179	1.35403e-12	3.42757e-11	down	yes
Solyc08g081700.1	Solyc08g081700.1		Solyc08g081700.1.1	GO:0016021(integral component of membrane)	NA	NA	NA	NA		protein_coding	37.9928	44.5584	31.0285	13.4337	12.6878	13.3686	2.87615	1.52414	1.35543e-12	3.42761e-11	up	yes
Solyc02g065680.3	Solyc02g065680.3		Solyc02g065680.3.1	GO:0003333(amino acid transmembrane transport);GO:0015171(amino acid transmembrane transporter activity);GO:0016021(integral component of membrane)	NA	NA	NA	NA		protein_coding	166.996	148.524	286.142	563.265	588.249	563.065	0.35091	-1.51083	1.39352e-12	3.52031e-11	down	yes
Solyc09g074930.3	Solyc09g074930.3		Solyc09g074930.3.1	GO:0005811(lipid droplet);GO:0034389(lipid droplet organization);GO:0045927(positive regulation of growth);GO:0080186(developmental vegetative growth);GO:1902584(positive regulation of response to water deprivation)	NA	NA	NA	NA		protein_coding	21.6579	28.6148	27.6215	57.7801	55.7762	54.3488	0.463918	-1.10806	1.44639e-12	3.6427e-11	down	yes
Solyc10g044700.1	Solyc10g044700.1		Solyc10g044700.1.1	GO:0005509(calcium ion binding)	NA	NA	NA	NA		protein_coding	31.2084	41.9961	45.2452	12.2249	10.5032	11.4463	3.46604	1.79329	1.45958e-12	3.67216e-11	up	yes
Solyc02g081810.3	Solyc02g081810.3		Solyc02g081810.3.1	GO:0001522(pseudouridine synthesis);GO:0003723(RNA binding);GO:0006396(RNA processing);GO:0009451(RNA modification);GO:0009982(pseudouridine synthase activity)	NA	NA	NA	NA	Uncharacterized protein At3g57150 (Fragment) [Source:Projected from Arabidopsis thaliana (AT3G57150) UniProtKB/TrEMBL;Acc:C0SVF3]	protein_coding	59.1357	39.0631	56.9131	19.7381	16.4876	20.2696	2.74557	1.45711	1.47636e-12	3.71059e-11	up	yes
Solyc12g099600.2	Solyc12g099600.2		Solyc12g099600.2.1	GO:0004722(protein serine/threonine phosphatase activity);GO:0006470(protein dephosphorylation);GO:0016791(phosphatase activity)	NA	NA	NA	NA		protein_coding	16.7296	20.0169	9.04468	3.81611	3.97375	3.84724	3.93493	1.97634	1.52484e-12	3.82854e-11	up	yes
Solyc12g009480.2	Solyc12g009480.2		Solyc12g009480.2.1	GO:0016036(cellular response to phosphate starvation)	NA	NA	NA	NA	SPX domain-containing protein 1 [Source:Projected from Arabidopsis thaliana (AT5G20150) UniProtKB/Swiss-Prot;Acc:Q8LBH4]	protein_coding	20.7538	24.397	19.6872	8.33643	5.67873	4.61877	3.47957	1.79891	1.56564e-12	3.92301e-11	up	yes
Solyc02g062170.3	Solyc02g062170.3		Solyc02g062170.3.1	NA	NA	NA	NA	NA		protein_coding	9.83831	13.1201	13.4831	3.13013	3.79823	2.23368	3.97745	1.99184	1.59356e-12	3.98891e-11	up	yes
Solyc03g112880.1	Solyc03g112880.1		Solyc03g112880.1.1	GO:0009738(abscisic acid-activated signaling pathway);GO:0009825(multidimensional cell growth);GO:0010192(mucilage biosynthetic process);GO:0016021(integral component of membrane);GO:0046658(anchored component of plasma membrane);GO:0048354(mucilage biosynthetic process involved in seed coat development)	NA	NA	NA	NA		protein_coding	8.50361	7.19099	8.6622	15.4907	17.1959	16.1789	0.498445	-1.00449	1.63255e-12	4.08238e-11	down	yes
Solyc02g032660.3	Solyc02g032660.3		Solyc02g032660.3.1	GO:0006855(xenobiotic transmembrane transport);GO:0015297(antiporter activity);GO:0016020(membrane);GO:0016021(integral component of membrane);GO:0042910(xenobiotic transmembrane transporter activity);GO:0055085(transmembrane transport);GO:1990961(xenobiotic detoxification by transmembrane export across the plasma membrane)	NA	NA	NA	NA	Protein DETOXIFICATION [Source:UniProtKB/TrEMBL;Acc:K4B5L0]	protein_coding	9.87338	9.42031	11.7747	20.6517	23.1818	19.4492	0.490947	-1.02636	1.6628e-12	4.1496e-11	down	yes
Solyc02g062463.1	Solyc02g062463.1		Solyc02g062463.1.1	NA	NA	NA	NA	NA		protein_coding	30.5588	20.8565	17.5887	58.5177	48.8692	54.6895	0.425749	-1.23192	1.7158e-12	4.27755e-11	down	yes
Solyc04g051830.3	Solyc04g051830.3		Solyc04g051830.3.1	GO:0003924(GTPase activity);GO:0005525(GTP binding)	NA	NA	NA	NA		protein_coding	26.2028	22.0328	28.8355	11.2522	10.922	9.24908	2.45268	1.29436	1.73826e-12	4.32045e-11	up	yes
Solyc08g007435.1	Solyc08g007435.1		Solyc08g007435.1.1	GO:0009733(response to auxin)	NA	NA	NA	NA		protein_coding	13.724	13.7173	14.6121	3.42687	2.09601	3.4391	4.69243	2.23033	1.76575e-12	4.38436e-11	up	yes
Solyc05g055880.3	Solyc05g055880.3		Solyc05g055880.3.1	GO:0030515(snoRNA binding);GO:0031428(box C/D RNP complex);GO:0032040(small-subunit processome)	NA	NA	NA	NA		protein_coding	6.1041	3.94492	6.16294	1.72789	1.90299	1.75397	3.01066	1.59008	1.77263e-12	4.39702e-11	up	yes
Solyc06g084220.1	Solyc06g084220.1		Solyc06g084220.1.1	NA	NA	NA	NA	NA		protein_coding	21.97	28.675	22.6673	60.2843	53.1011	64.467	0.412209	-1.27855	1.93193e-12	4.78735e-11	down	yes
Solyc10g085460.2	Solyc10g085460.2		Solyc10g085460.2.1	GO:0006952(defense response);GO:0043531(ADP binding)	NA	NA	NA	NA		protein_coding	2.81951	2.58784	2.02197	5.18337	5.02537	5.48252	0.473469	-1.07866	2.01099e-12	4.97827e-11	down	yes
Solyc08g077610.2	Solyc08g077610.2		Solyc08g077610.2.1	GO:0004672(protein kinase activity);GO:0005515(protein binding);GO:0005524(ATP binding);GO:0006468(protein phosphorylation);GO:0080188(gene silencing by RNA-directed DNA methylation);GO:0140658(ATP-dependent chromatin remodeler activity)	NA	NA	NA	NA		protein_coding	0.388569	0.388944	0.216984	1.32114	1.72174	1.24478	0.231944	-2.10815	2.06221e-12	5.09484e-11	down	yes
Solyc11g011370.2	Solyc11g011370.2		Solyc11g011370.2.1	GO:0000796(condensin complex);GO:0007076(mitotic chromosome condensation);GO:0016787(hydrolase activity)	NA	NA	NA	NA	ARM repeat superfamily protein [Source:Projected from Arabidopsis thaliana (AT5G37630) UniProtKB/TrEMBL;Acc:F4K790]	protein_coding	6.00485	4.4386	4.90861	2.18191	1.7906	1.6269	2.74173	1.45508	2.11857e-12	5.22363e-11	up	yes
Solyc04g077140.3	Solyc04g077140.3		Solyc04g077140.3.1	NA	NA	NA	NA	NA		protein_coding	14.5629	13.7498	10.8867	28.4699	27.9076	22.2286	0.498681	-1.00381	2.16548e-12	5.33394e-11	down	yes
Solyc06g007610.3	Solyc06g007610.3		Solyc06g007610.3.1	NA	NA	NA	NA	NA		protein_coding	45.9216	39.3151	34.7957	18.1733	15.2866	17.2954	2.36492	1.24179	2.17511e-12	5.35232e-11	up	yes
Solyc04g008600.3	Solyc04g008600.3		Solyc04g008600.3.1	GO:0000076(DNA replication checkpoint signaling);GO:0003676(nucleic acid binding);GO:0003677(DNA binding);GO:0005634(nucleus);GO:0006974(cellular response to DNA damage stimulus);GO:0008270(zinc ion binding);GO:0031298(replication fork protection complex);GO:0043111(replication fork arrest);GO:0048478(replication fork protection)	NA	NA	NA	NA		protein_coding	8.85044	9.41075	9.59374	2.78192	3.34975	3.13362	3.00637	1.58802	2.21547e-12	5.44621e-11	up	yes
Solyc08g080540.3	Solyc08g080540.3		Solyc08g080540.3.1	GO:0000978(RNA polymerase II cis-regulatory region sequence-specific DNA binding);GO:0003700(DNA-binding transcription factor activity);GO:0005634(nucleus);GO:0006355(regulation of DNA-templated transcription);GO:0034605(cellular response to heat);GO:0043565(sequence-specific DNA binding);GO:0061408(positive regulation of transcription from RNA polymerase II promoter in response to heat stress)	NA	NA	NA	NA	Heat stress transcription factor B-2b [Source:Projected from Arabidopsis thaliana (AT4G11660) UniProtKB/Swiss-Prot;Acc:Q9T0D3]	protein_coding	2.73297	1.404	2.08321	6.90529	7.83466	5.60382	0.305753	-1.70956	2.24559e-12	5.51476e-11	down	yes
Solyc01g109110.3	Solyc01g109110.3		Solyc01g109110.3.1	GO:0001664(G protein-coupled receptor binding);GO:0003924(GTPase activity);GO:0005525(GTP binding);GO:0005634(nucleus);GO:0005834(heterotrimeric G-protein complex);GO:0007165(signal transduction);GO:0007186(G protein-coupled receptor signaling pathway);GO:0007188(adenylate cyclase-modulating G protein-coupled receptor signaling pathway);GO:0019001(guanyl nucleotide binding);GO:0031683(G-protein b…	NA	NA	NA	NA	XLG2 [Source:Projected from Arabidopsis thaliana (AT4G34390) UniProtKB/TrEMBL;Acc:A0A178V358]	protein_coding	11.6034	7.671	7.87644	18.7881	17.6018	17.9693	0.499471	-1.00153	2.26253e-12	5.55084e-11	down	yes
Solyc01g095530.2	Solyc01g095530.2		Solyc01g095530.2.1	NA	NA	NA	NA	NA		protein_coding	59.0419	67.0901	31.3488	12.8994	12.0693	14.282	4.01218	2.00439	2.31903e-12	5.68381e-11	up	yes
Solyc03g026290.3	Solyc03g026290.3		Solyc03g026290.3.1	GO:0006506(GPI anchor biosynthetic process);GO:0016021(integral component of membrane);GO:0016788(hydrolase activity, acting on ester bonds);GO:0031227(intrinsic component of endoplasmic reticulum membrane)	NA	NA	NA	NA		protein_coding	15.5494	15.0809	19.8062	33.3466	36.3281	34.9274	0.482175	-1.05237	2.39208e-12	5.85703e-11	down	yes
Solyc09g098440.3	Solyc09g098440.3		Solyc09g098440.3.1	NA	NA	NA	NA	NA		protein_coding	12.6315	14.9162	13.0004	4.0472	5.0496	3.99852	3.09638	1.63058	2.42874e-12	5.9409e-11	up	yes
Solyc08g078000.3	Solyc08g078000.3		Solyc08g078000.3.1	GO:0005789(endoplasmic reticulum membrane);GO:0016021(integral component of membrane)	NA	NA	NA	NA		protein_coding	23.6707	33.1724	25.912	61.0665	61.4791	67.2628	0.435993	-1.19762	2.43581e-12	5.9523e-11	down	yes
Solyc11g007330.2	Solyc11g007330.2		Solyc11g007330.2.1	NA	NA	NA	NA	NA		protein_coding	12.5795	15.3681	12.4295	2.89245	3.36521	4.20413	3.85948	1.94841	2.45336e-12	5.98925e-11	up	yes
Solyc07g053165.1	Solyc07g053165.1		Solyc07g053165.1.1	GO:0004672(protein kinase activity);GO:0005524(ATP binding);GO:0006468(protein phosphorylation)	NA	NA	NA	NA		protein_coding	20.0421	22.2632	18.3757	43.0795	38.4265	40.9157	0.495672	-1.01254	2.47746e-12	6.04212e-11	down	yes
Solyc08g076730.3	Solyc08g076730.3		Solyc08g076730.3.1	GO:0005515(protein binding)	NA	NA	NA	NA		protein_coding	44.3723	29.1495	60.6089	12.2088	13.9494	12.2291	3.49414	1.80494	2.52452e-12	6.15082e-11	up	yes
Solyc02g063280.3	Solyc02g063280.3		Solyc02g063280.3.1	NA	NA	NA	NA	NA		protein_coding	17.8212	11.8558	17.4779	4.21299	5.24871	5.00689	3.25912	1.70448	2.6407e-12	6.42754e-11	up	yes
Solyc10g049630.2	Solyc10g049630.2		Solyc10g049630.2.1	GO:0016791(phosphatase activity);GO:0043169(cation binding)	NA	NA	NA	NA		protein_coding	12.4059	7.07308	11.6292	26.2214	29.8901	22.3935	0.396256	-1.33549	2.74535e-12	6.66254e-11	down	yes
Solyc02g030170.3	Solyc02g030170.3		Solyc02g030170.3.1	GO:0016020(membrane);GO:0016021(integral component of membrane);GO:0016491(oxidoreductase activity);GO:0050614(delta24-sterol reductase activity);GO:0050660(flavin adenine dinucleotide binding);GO:0071949(FAD binding)	NA	NA	NA	NA		protein_coding	120.802	142.637	165.855	291.814	298.76	288.841	0.488158	-1.03458	2.79064e-12	6.76579e-11	down	yes
Solyc01g087740.1	Solyc01g087740.1		Solyc01g087740.1.1	GO:0004252(serine-type endopeptidase activity);GO:0006508(proteolysis);GO:0008236(serine-type peptidase activity)	NA	NA	NA	NA		protein_coding	8.57074	5.00855	8.75227	2.06162	2.35592	1.64322	3.68462	1.88152	2.98583e-12	7.21775e-11	up	yes
Solyc01g081320.3	Solyc01g081320.3		Solyc01g081320.3.1	GO:0005515(protein binding)	NA	NA	NA	NA		protein_coding	1.77784	1.64995	0.921912	5.58916	4.78834	3.72864	0.308355	-1.69733	3.01457e-12	7.28009e-11	down	yes
Solyc09g011670.3	Solyc09g011670.3		Solyc09g011670.3.1	NA	NA	NA	NA	NA		protein_coding	202.305	272.85	210.559	93.3036	85.9123	92.4239	2.52435	1.33591	3.02807e-12	7.30556e-11	up	yes
Solyc10g084970.2	Solyc10g084970.2		Solyc10g084970.2.1	NA	NA	NA	NA	NA		protein_coding	32.3501	24.2124	30.8072	11.6588	13.8569	11.5684	2.35599	1.23633	3.09641e-12	7.46314e-11	up	yes
Solyc11g051060.2	Solyc11g051060.2		Solyc11g051060.2.1	GO:0016788(hydrolase activity, acting on ester bonds)	NA	NA	NA	NA		protein_coding	9.15265	8.04191	12.4136	3.06047	3.77532	2.7945	3.07449	1.62034	3.11121e-12	7.48419e-11	up	yes
Solyc02g089160.3	CYP85A1	100037489	Solyc02g089160.3.1	GO:0004497(monooxygenase activity);GO:0005506(iron ion binding);GO:0006629(lipid metabolic process);GO:0006694(steroid biosynthetic process);GO:0007275(multicellular organism development);GO:0010268(brassinosteroid homeostasis);GO:0016020(membrane);GO:0016021(integral component of membrane);GO:0016125(sterol metabolic process);GO:0016132(brassinosteroid biosynthetic process);GO:0016491(oxidoreduc…	00905(Brassinosteroid biosynthesis);01100(Metabolic pathways);01110(Biosynthesis of secondary metabolites)	NA	NA	NA	6-deoxocastasterone oxidase [Source:UniProtKB/TrEMBL;Acc:Q0NZY6]	protein_coding	2.14309	1.25767	2.1435	0.280187	0.305981	0.293844	6.30021	2.6554	3.21906e-12	7.7361e-11	up	yes
Solyc06g072250.3	Solyc06g072250.3		Solyc06g072250.3.1	GO:0005730(nucleolus);GO:0008168(methyltransferase activity);GO:0016435(rRNA (guanine) methyltransferase activity);GO:0070476(rRNA (guanine-N7)-methylation)	NA	K19306	EC:2.1.1.309	NA	RID2 [Source:Projected from Arabidopsis thaliana (AT5G57280) UniProtKB/TrEMBL;Acc:A0A178UNY0]	protein_coding	20.0467	16.6455	17.3234	7.31615	8.58767	6.22469	2.44099	1.28747	3.5129e-12	8.42583e-11	up	yes
Solyc09g009535.1	Solyc09g009535.1		Solyc09g009535.1.1	NA	NA	NA	NA	NA		protein_coding	37.1652	35.3279	39.0798	15.9595	17.7716	12.3568	2.42087	1.27553	3.58722e-12	8.59575e-11	up	yes
Solyc06g066550.3	Solyc06g066550.3		Solyc06g066550.3.1	GO:0005743(mitochondrial inner membrane);GO:0016021(integral component of membrane)	NA	NA	NA	NA		protein_coding	7.22876	6.477	4.77823	2.00509	2.25228	2.3254	2.80794	1.48951	3.63229e-12	8.6953e-11	up	yes
Solyc06g065410.3	Solyc06g065410.3		Solyc06g065410.3.1	GO:0003677(DNA binding);GO:0005634(nucleus);GO:0006355(regulation of DNA-templated transcription)	NA	NA	NA	NA		protein_coding	1.98132	0.932553	1.44452	0.130019	0.164371	0.098393	11.0962	3.47199	3.6774e-12	8.79477e-11	up	yes
Solyc04g081870.3	Solyc04g081870.3		Solyc04g081870.3.1	GO:0005576(extracellular region);GO:0005618(cell wall);GO:0009653(anatomical structure morphogenesis);GO:0009664(plant-type cell wall organization);GO:0016020(membrane);GO:0071555(cell wall organization)	NA	NA	NA	NA	Expansin [Source:UniProtKB/TrEMBL;Acc:K4BVR6]	protein_coding	19.0353	30.7641	34.3082	8.5394	8.79819	7.57582	3.37599	1.75531	3.71723e-12	8.88141e-11	up	yes
Solyc07g054870.3	Solyc07g054870.3		Solyc07g054870.3.1	NA	NA	NA	NA	NA		protein_coding	3.32358	3.57116	3.4602	0.528093	0.828815	0.740345	4.93739	2.30375	3.73987e-12	8.92686e-11	up	yes
Solyc09g092040.3	Solyc09g092040.3		Solyc09g092040.3.1	NA	NA	NA	NA	NA		protein_coding	44.7769	43.8507	42.4609	22.0512	21.18	21.0116	2.04052	1.02893	3.94178e-12	9.39065e-11	up	yes
Solyc07g006530.3	Solyc07g006530.3		Solyc07g006530.3.1	GO:0003824(catalytic activity);GO:0004018(N6-(1,2-dicarboxyethyl)AMP AMP-lyase (fumarate-forming) activity);GO:0006188(IMP biosynthetic process);GO:0006189('de novo' IMP biosynthetic process);GO:0009152(purine ribonucleotide biosynthetic process);GO:0044208('de novo' AMP biosynthetic process);GO:0070626((S)-2-(5-amino-1-(5-phospho-D-ribosyl)imidazole-4-carboxamido) succinate lyase (fumarate-formi…	00230(Purine metabolism);00250(Alanine, aspartate and glutamate metabolism);01100(Metabolic pathways);01110(Biosynthesis of secondary metabolites);01240(Biosynthesis of cofactors)	K01756	EC:4.3.2.2	NA	Adenylosuccinate lyase [Source:UniProtKB/TrEMBL;Acc:K4CBC4]	protein_coding	9.70179	5.44984	8.73006	2.18997	2.45419	2.25395	3.46207	1.79163	4.06511e-12	9.6658e-11	up	yes
Solyc11g005400.2	Solyc11g005400.2		Solyc11g005400.2.1	NA	NA	NA	NA	NA		protein_coding	6.45063	3.6489	4.64883	1.10872	1.15877	1.20291	4.24976	2.08738	4.16689e-12	9.88876e-11	up	yes
Solyc05g005920.3	Solyc05g005920.3		Solyc05g005920.3.1	GO:0005886(plasma membrane);GO:0015333(peptide:proton symporter activity);GO:0016020(membrane);GO:0016021(integral component of membrane);GO:0022857(transmembrane transporter activity);GO:0035673(oligopeptide transmembrane transporter activity);GO:0055085(transmembrane transport);GO:1904680(peptide transmembrane transporter activity)	NA	NA	NA	NA		protein_coding	12.2048	6.83848	10.0185	21.6744	24.1122	21.0495	0.434821	-1.20151	4.25495e-12	1.0088e-10	down	yes
Solyc01g010270.3	Solyc01g010270.3		Solyc01g010270.3.1	GO:0010005(cortical microtubule, transverse to long axis);GO:0043622(cortical microtubule organization)	NA	NA	NA	NA		protein_coding	84.5517	116.451	104.201	219.935	206.995	231.236	0.463717	-1.10868	4.28994e-12	1.01612e-10	down	yes
Solyc08g078950.3	Solyc08g078950.3		Solyc08g078950.3.1	GO:0006857(oligopeptide transport);GO:0010167(response to nitrate);GO:0015112(nitrate transmembrane transporter activity);GO:0016020(membrane);GO:0016021(integral component of membrane);GO:0022857(transmembrane transporter activity);GO:0055085(transmembrane transport)	NA	NA	NA	NA		protein_coding	177.049	110.428	249.727	52.2137	54.4348	48.1382	3.4706	1.79519	4.30668e-12	1.01911e-10	up	yes
Solyc02g090480.3	Solyc02g090480.3		Solyc02g090480.3.1	GO:0000413(protein peptidyl-prolyl isomerization);GO:0003755(peptidyl-prolyl cis-trans isomerase activity);GO:0005515(protein binding);GO:0006457(protein folding)	NA	NA	NA	NA		protein_coding	4.5266	3.32567	4.48475	1.28738	1.35863	0.948738	3.43196	1.77903	4.43564e-12	1.04862e-10	up	yes
Solyc10g086220.2	OPR1	544239	Solyc10g086220.2.1	GO:0003824(catalytic activity);GO:0005737(cytoplasm);GO:0006629(lipid metabolic process);GO:0006631(fatty acid metabolic process);GO:0006633(fatty acid biosynthetic process);GO:0010181(FMN binding);GO:0016491(oxidoreductase activity);GO:0016629(12-oxophytodienoate reductase activity);GO:0031408(oxylipin biosynthetic process)	00592(alpha-Linolenic acid metabolism);01100(Metabolic pathways);01110(Biosynthesis of secondary metabolites)	K05894	EC:1.3.1.42	NA	12-oxophytodienoate reductase 1 [Source:UniProtKB/Swiss-Prot;Acc:Q9XG54]	protein_coding	64.0549	39.8051	57.4783	19.2635	20.4239	21.5388	2.63512	1.39787	4.45695e-12	1.05265e-10	up	yes
Solyc11g005720.1	Solyc11g005720.1		Solyc11g005720.1.1	GO:0002758(innate immune response-activating signal transduction);GO:0005634(nucleus)	04016(MAPK signaling pathway - plant)	NA	NA	NA	Protein MKS1 [Source:Projected from Arabidopsis thaliana (AT3G18690) UniProtKB/Swiss-Prot;Acc:Q8LGD5]	protein_coding	5.78943	4.92589	4.65918	12.1974	12.7957	11.6387	0.419703	-1.25256	4.48799e-12	1.05897e-10	down	yes
Solyc09g005640.3	Solyc09g005640.3		Solyc09g005640.3.1	GO:0005507(copper ion binding);GO:0005743(mitochondrial inner membrane);GO:0006825(copper ion transport);GO:0006878(cellular copper ion homeostasis);GO:0009793(embryo development ending in seed dormancy);GO:0016021(integral component of membrane);GO:0033617(mitochondrial cytochrome c oxidase assembly);GO:0045454(cell redox homeostasis)	NA	NA	NA	NA	Protein SCO1 homolog 1, mitochondrial [Source:Projected from Arabidopsis thaliana (AT3G08950) UniProtKB/Swiss-Prot;Acc:Q8VYP0]	protein_coding	22.1788	16.6604	22.2364	8.61171	8.12124	6.57314	2.62059	1.38989	4.5172e-12	1.06484e-10	up	yes
Solyc02g078040.3	Solyc02g078040.3		Solyc02g078040.3.1	GO:0005199(structural constituent of cell wall)	NA	NA	NA	NA		protein_coding	51.5056	57.7584	49.9405	23.5518	22.0905	24.2824	2.2768	1.18701	4.65158e-12	1.09443e-10	up	yes
Solyc09g008020.3	Solyc09g008020.3		Solyc09g008020.3.1	NA	NA	NA	NA	NA		protein_coding	24.7905	24.5521	12.6676	5.9249	6.41725	6.05889	3.36993	1.75272	4.69068e-12	1.10258e-10	up	yes
Solyc11g065900.2	Solyc11g065900.2		Solyc11g065900.2.1	GO:0000727(double-strand break repair via break-induced replication);GO:0000811(GINS complex);GO:0006261(DNA-templated DNA replication);GO:0031298(replication fork protection complex);GO:0032508(DNA duplex unwinding)	NA	NA	NA	NA	DNA replication complex GINS protein SLD5 [Source:UniProtKB/TrEMBL;Acc:K4D9J9]	protein_coding	27.1198	30.538	28.6058	10.4197	12.4577	11.9675	2.47565	1.30781	4.81578e-12	1.13091e-10	up	yes
Solyc09g015350.3	Solyc09g015350.3		Solyc09g015350.3.1	GO:0016740(transferase activity)	NA	NA	NA	NA	Protein trichome birefringence-like 34 [Source:Projected from Arabidopsis thaliana (AT2G38320) UniProtKB/Swiss-Prot;Acc:O80919]	protein_coding	5.07008	2.92329	3.62708	1.06713	0.990555	0.727933	4.17159	2.0606	4.97884e-12	1.16587e-10	up	yes
Solyc07g026650.3	Solyc07g026650.3		Solyc07g026650.3.1	GO:0002238(response to molecule of fungal origin);GO:0009805(coumarin biosynthetic process);GO:0009815(1-aminocyclopropane-1-carboxylate oxidase activity);GO:0016491(oxidoreductase activity);GO:0016706(2-oxoglutarate-dependent dioxygenase activity);GO:0031418(L-ascorbic acid binding);GO:0046872(metal ion binding);GO:0051213(dioxygenase activity);GO:0051365(cellular response to potassium ion starv…	00270(Cysteine and methionine metabolism);01100(Metabolic pathways);01110(Biosynthesis of secondary metabolites)	K05933	EC:1.14.17.4	NA	1-aminocyclopropane-1-carboxylate oxidase [Source:UniProtKB/TrEMBL;Acc:Q6A1K7]	protein_coding	121.983	162.498	243.142	50.0916	56.2821	49.8786	3.37674	1.75563	5.12445e-12	1.19776e-10	up	yes
Solyc12g094580.2	Solyc12g094580.2		Solyc12g094580.2.1	NA	NA	NA	NA	NA		protein_coding	4.36491	5.07689	4.47385	1.53197	1.39574	1.62909	3.05382	1.61062	5.12472e-12	1.19776e-10	up	yes
Solyc08g077780.3	Solyc08g077780.3		Solyc08g077780.3.1	GO:0004672(protein kinase activity);GO:0004674(protein serine/threonine kinase activity);GO:0005524(ATP binding);GO:0005634(nucleus);GO:0005737(cytoplasm);GO:0006468(protein phosphorylation);GO:0035556(intracellular signal transduction)	04016(MAPK signaling pathway - plant);04075(Plant hormone signal transduction)	K14498	EC:2.7.11.1	NA	Serine/threonine protein kinase, Hyperosmotic stress respons [Source: Projected from Oryza sativa (Os10g0564500)]	protein_coding	217.315	166.475	225.888	91.1824	98.3998	90.4412	2.17724	1.1225	5.18573e-12	1.21087e-10	up	yes
Solyc01g010000.3	Solyc01g010000.3		Solyc01g010000.3.1	NA	NA	NA	NA	NA		protein_coding	18.4844	13.884	18.0104	6.19259	6.69613	7.12231	2.51755	1.33202	5.28199e-12	1.23102e-10	up	yes
Solyc04g082050.3	Solyc04g082050.3		Solyc04g082050.3.1	NA	NA	NA	NA	NA		protein_coding	27.9811	17.4665	31.5332	7.42583	8.13965	8.30544	3.22488	1.68924	5.30492e-12	1.2352e-10	up	yes
Solyc05g051740.3	Solyc05g051740.3		Solyc05g051740.3.1	NA	NA	NA	NA	NA		protein_coding	11.7027	11.745	10.9223	1.48909	2.74787	2.28662	5.26858	2.39741	5.32505e-12	1.23871e-10	up	yes
Solyc03g007170.3	Solyc03g007170.3		Solyc03g007170.3.1	GO:0003755(peptidyl-prolyl cis-trans isomerase activity)	NA	K14826	EC:5.2.1.8	NA	FK506-binding protein [Source:UniProtKB/TrEMBL;Acc:K4BEE0]	protein_coding	14.8651	10.9231	11.4771	4.68045	4.81696	5.36476	2.5074	1.32619	5.3362e-12	1.24014e-10	up	yes
Solyc03g006250.3	Solyc03g006250.3		Solyc03g006250.3.1	GO:0016788(hydrolase activity, acting on ester bonds)	NA	NA	NA	NA		protein_coding	40.1157	20.0455	43.1174	8.97695	10.7609	9.64278	3.5152	1.8136	5.43688e-12	1.26235e-10	up	yes
Solyc04g076880.3	Solyc04g076880.3		Solyc04g076880.3.1	GO:0000166(nucleotide binding);GO:0004611(phosphoenolpyruvate carboxykinase activity);GO:0004612(phosphoenolpyruvate carboxykinase (ATP) activity);GO:0005524(ATP binding);GO:0005829(cytosol);GO:0006094(gluconeogenesis);GO:0016301(kinase activity);GO:0016310(phosphorylation);GO:0016829(lyase activity);GO:0017076(purine nucleotide binding)	00010(Glycolysis / Gluconeogenesis);00020(Citrate cycle (TCA cycle));00620(Pyruvate metabolism);00710(Carbon fixation in photosynthetic organisms);01100(Metabolic pathways);01110(Biosynthesis of secondary metabolites);01200(Carbon metabolism)	K01610	EC:4.1.1.49	NA		protein_coding	163.395	182.726	124.379	67.2447	71.073	61.6993	2.3523	1.23407	5.74059e-12	1.32911e-10	up	yes
Solyc07g063160.2	Solyc07g063160.2		Solyc07g063160.2.1	GO:0005507(copper ion binding);GO:0005758(mitochondrial intermembrane space);GO:0006825(copper ion transport);GO:0016531(copper chaperone activity)	NA	NA	NA	NA		protein_coding	14.0254	19.8436	14.6001	5.01304	4.50015	4.24043	3.5241	1.81726	5.89431e-12	1.36342e-10	up	yes
Solyc04g008260.3	Solyc04g008260.3		Solyc04g008260.3.1	GO:0003993(acid phosphatase activity);GO:0008198(ferrous iron binding);GO:0008199(ferric iron binding);GO:0016787(hydrolase activity)	00740(Riboflavin metabolism);01100(Metabolic pathways)	K14379	EC:3.1.3.2	NA	Purple acid phosphatase [Source:UniProtKB/TrEMBL;Acc:K4BNY2]	protein_coding	10.146	7.92635	14.9077	2.50224	2.90323	2.83741	4.00104	2.00037	5.908e-12	1.36531e-10	up	yes
Solyc02g067600.1	Solyc02g067600.1		Solyc02g067600.1.1	NA	NA	NA	NA	NA		protein_coding	15.8114	24.9317	18.6576	3.26503	4.65874	4.15115	4.91934	2.29846	6.12974e-12	1.41523e-10	up	yes
Solyc07g062470.3	Solyc07g062470.3		Solyc07g062470.3.1	NA	NA	NA	NA	NA		protein_coding	20.5062	15.1807	20.6634	6.31711	6.26412	5.61299	3.09715	1.63094	6.45695e-12	1.48799e-10	up	yes
Solyc02g094010.2	Solyc02g094010.2		Solyc02g094010.2.1	GO:0004672(protein kinase activity);GO:0005524(ATP binding);GO:0006468(protein phosphorylation);GO:0016021(integral component of membrane)	NA	NA	NA	NA		protein_coding	2.81672	1.36436	0.944022	6.28497	7.17918	6.44999	0.25736	-1.95814	6.47921e-12	1.49173e-10	down	yes
Solyc03g020010.1	Solyc03g020010.1		Solyc03g020010.1.1	GO:0004866(endopeptidase inhibitor activity);GO:0010466(negative regulation of peptidase activity);GO:0010951(negative regulation of endopeptidase activity);GO:0030414(peptidase inhibitor activity)	NA	NA	NA	NA	Lemir [Source:UniProtKB/TrEMBL;Acc:O48625]	protein_coding	75.9073	182.13	137.934	35.5923	32.2822	28.2898	4.11766	2.04182	6.78905e-12	1.56161e-10	up	yes
Solyc01g081600.3	Solyc01g081600.3		Solyc01g081600.3.1	GO:0006869(lipid transport);GO:0008289(lipid binding)	NA	NA	NA	NA	Non-specific lipid-transfer protein [Source:UniProtKB/TrEMBL;Acc:K4AY52]	protein_coding	20.8013	16.6574	8.49402	48.3035	53.325	50.0529	0.302956	-1.72282	6.9035e-12	1.58645e-10	down	yes
Solyc06g083910.3	Solyc06g083910.3		Solyc06g083910.3.1	GO:0046872(metal ion binding);GO:0051213(dioxygenase activity)	NA	NA	NA	NA		protein_coding	44.4166	28.7603	42.2735	13.5743	16.7314	12.267	2.71184	1.43927	6.92075e-12	1.58894e-10	up	yes
Solyc01g006790.2	Solyc01g006790.2		Solyc01g006790.2.1	NA	NA	NA	NA	NA		nontranslating_CDS	15.5507	11.7986	13.6002	4.49288	4.92001	4.70425	2.9007	1.5364	6.94221e-12	1.59239e-10	up	yes
Solyc03g063040.3	Solyc03g063040.3		Solyc03g063040.3.1	NA	NA	NA	NA	NA		protein_coding	15.9332	14.1269	7.96176	3.3398	2.57712	2.32191	4.61496	2.20632	7.01205e-12	1.60691e-10	up	yes
Solyc08g016620.3	Solyc08g016620.3		Solyc08g016620.3.1	GO:0005794(Golgi apparatus);GO:0006672(ceramide metabolic process);GO:0009860(pollen tube growth);GO:0010118(stomatal movement);GO:0016021(integral component of membrane);GO:0071633(dihydroceramidase activity);GO:0090406(pollen tube);GO:1902456(regulation of stomatal opening)	NA	NA	NA	NA		protein_coding	6.89013	5.60105	5.82128	2.21504	2.01319	2.15047	2.87088	1.52149	7.04933e-12	1.61396e-10	up	yes
Solyc06g064500.3	Solyc06g064500.3		Solyc06g064500.3.1	GO:0008168(methyltransferase activity);GO:0008171(O-methyltransferase activity);GO:0046983(protein dimerization activity)	NA	NA	NA	NA		protein_coding	3.84923	4.03992	5.53173	1.3199	1.31783	1.20066	3.49648	1.8059	7.10467e-12	1.62362e-10	up	yes
Solyc07g008910.3	Solyc07g008910.3		Solyc07g008910.3.1	NA	NA	NA	NA	NA		protein_coding	16.1145	13.6957	17.0981	6.37798	6.44887	5.08888	2.61828	1.38862	7.54238e-12	1.72205e-10	up	yes
Solyc01g074040.2	Solyc01g074040.2		Solyc01g074040.2.1	GO:0004553(hydrolase activity, hydrolyzing O-glycosyl compounds);GO:0005975(carbohydrate metabolic process);GO:0016787(hydrolase activity)	NA	NA	NA	NA		protein_coding	76.7621	45.9488	66.1007	25.1491	27.3314	21.7083	2.54502	1.34768	7.8648e-12	1.794e-10	up	yes
Solyc11g007900.2	Solyc11g007900.2		Solyc11g007900.2.1	NA	NA	NA	NA	NA		protein_coding	2.93738	2.28049	2.76016	1.03207	0.869821	0.916375	2.83083	1.50122	8.75552e-12	1.99166e-10	up	yes
Solyc12g089380.2	Solyc12g089380.2		Solyc12g089380.2.1	GO:0005576(extracellular region);GO:0005618(cell wall);GO:0009653(anatomical structure morphogenesis);GO:0009664(plant-type cell wall organization);GO:0016020(membrane);GO:0071555(cell wall organization)	NA	NA	NA	NA	Expansin [Source:UniProtKB/TrEMBL;Acc:Q9FVH0]	protein_coding	20.3433	20.2225	26.2855	8.81114	8.78348	6.92419	2.72653	1.44707	8.88082e-12	2.01644e-10	up	yes
Solyc12g007160.2	Solyc12g007160.2		Solyc12g007160.2.1	NA	NA	NA	NA	NA		protein_coding	9.55211	13.1684	14.284	2.89793	2.76575	4.0877	3.7948	1.92403	9.11345e-12	2.06736e-10	up	yes
Solyc01g112260.3	Solyc01g112260.3		Solyc01g112260.3.1	NA	NA	NA	NA	NA		protein_coding	64.6914	73.4279	101.49	185.624	186.777	192.345	0.424278	-1.23692	9.14652e-12	2.07296e-10	down	yes
Solyc07g063850.3	Solyc07g063850.3		Solyc07g063850.3.1	NA	04075(Plant hormone signal transduction)	NA	NA	NA		protein_coding	4.98437	4.0687	6.7026	1.61263	1.28639	1.31163	3.74186	1.90376	9.22798e-12	2.08759e-10	up	yes
Solyc09g064160.3	Solyc09g064160.3		Solyc09g064160.3.1	GO:0004497(monooxygenase activity);GO:0004499(N,N-dimethylaniline monooxygenase activity);GO:0016020(membrane);GO:0016021(integral component of membrane);GO:0016491(oxidoreductase activity);GO:0050660(flavin adenine dinucleotide binding);GO:0050661(NADP binding)	00380(Tryptophan metabolism);01100(Metabolic pathways)	K11816	EC:1.14.13.168	NA	Flavin-containing monooxygenase [Source:UniProtKB/TrEMBL;Acc:K4CU47]	protein_coding	0.681507	1.53128	1.35168	0.05589	0.103322	0.131495	12.2614	3.61605	9.48909e-12	2.14273e-10	up	yes
Solyc02g083375.1	Solyc02g083375.1		Solyc02g083375.1.1	NA	NA	NA	NA	NA		protein_coding	68.1152	45.721	83.8276	165.568	182.011	152.198	0.395504	-1.33824	9.53095e-12	2.15021e-10	down	yes
Solyc11g068550.1	Solyc11g068550.1		Solyc11g068550.1.1	GO:0009269(response to desiccation);GO:0016021(integral component of membrane)	NA	NA	NA	NA		protein_coding	29.8638	36.8795	30.4047	66.5172	64.1325	72.9199	0.477223	-1.06727	9.60334e-12	2.16457e-10	down	yes
Solyc06g074620.3	Solyc06g074620.3		Solyc06g074620.3.1	NA	NA	NA	NA	NA		protein_coding	20.632	12.0074	17.0004	36.7569	39.1537	34.3087	0.450373	-1.15081	9.8531e-12	2.21883e-10	down	yes
Solyc10g079750.2	Solyc10g079750.2		Solyc10g079750.2.1	GO:0005515(protein binding);GO:0005634(nucleus);GO:0009864(induced systemic resistance, jasmonic acid mediated signaling pathway);GO:0099402(plant organ development)	04075(Plant hormone signal transduction)	NA	NA	NA		protein_coding	1.5905	2.18309	1.94876	0.50427	0.517897	0.487628	3.79015	1.92225	1.02123e-11	2.29553e-10	up	yes
Solyc02g092450.3	Solyc02g092450.3		Solyc02g092450.3.1	GO:0000166(nucleotide binding);GO:0005215(transporter activity);GO:0005388(P-type calcium transporter activity);GO:0005515(protein binding);GO:0005516(calmodulin binding);GO:0005524(ATP binding);GO:0016020(membrane);GO:0016021(integral component of membrane);GO:0016887(ATP hydrolysis activity);GO:0070588(calcium ion transmembrane transport)	NA	NA	NA	NA		protein_coding	9.83849	11.0035	10.6504	4.82614	5.32256	4.11547	2.2078	1.14261	1.04209e-11	2.33603e-10	up	yes
Solyc11g067320.1	Solyc11g067320.1		Solyc11g067320.1.1	GO:0008146(sulfotransferase activity)	NA	NA	NA	NA	Sulfotransferase [Source:UniProtKB/TrEMBL;Acc:K4D9Y9]	protein_coding	16.9095	13.8509	30.4948	4.46611	4.98979	4.57598	4.36543	2.12613	1.0556e-11	2.36418e-10	up	yes
Solyc03g005330.1	Solyc03g005330.1		Solyc03g005330.1.1	GO:0004672(protein kinase activity);GO:0004674(protein serine/threonine kinase activity);GO:0005524(ATP binding);GO:0005634(nucleus);GO:0005737(cytoplasm);GO:0006468(protein phosphorylation);GO:0007165(signal transduction);GO:0035556(intracellular signal transduction)	NA	NA	NA	NA	Non-specific serine/threonine protein kinase [Source:UniProtKB/TrEMBL;Acc:K4BDV7]	protein_coding	9.04355	9.84032	7.45835	2.12017	3.1353	1.694	3.79054	1.9224	1.07928e-11	2.41183e-10	up	yes
Solyc08g078670.2	Solyc08g078670.2		Solyc08g078670.2.1	GO:0004190(aspartic-type endopeptidase activity);GO:0006508(proteolysis);GO:0009505(plant-type cell wall);GO:0030163(protein catabolic process)	NA	NA	NA	NA		protein_coding	13.0425	11.3668	21.6639	43.2289	46.8945	39.0535	0.356667	-1.48735	1.08782e-11	2.42754e-10	down	yes
Solyc02g092760.3	Solyc02g092760.3		Solyc02g092760.3.1	NA	NA	NA	NA	NA		protein_coding	14.3766	9.18743	14.0418	28.9771	27.27	24.8245	0.463859	-1.10824	1.09187e-11	2.43437e-10	down	yes
Solyc11g065980.2	Solyc11g065980.2		Solyc11g065980.2.1	GO:0006364(rRNA processing);GO:0019843(rRNA binding);GO:0042134(rRNA primary transcript binding)	NA	NA	NA	NA		protein_coding	23.2667	18.0419	21.7129	7.99345	9.20579	9.2058	2.38673	1.25503	1.11908e-11	2.49278e-10	up	yes
Solyc07g044830.3	Solyc07g044830.3		Solyc07g044830.3.1	GO:0016021(integral component of membrane);GO:0020037(heme binding)	NA	NA	NA	NA	MAPR4 [Source:Projected from Arabidopsis thaliana (AT4G14965) UniProtKB/TrEMBL;Acc:A0A178UY73]	protein_coding	25.7783	18.8366	25.4466	8.57891	10.6024	8.46688	2.53404	1.34144	1.1653e-11	2.5934e-10	up	yes
Solyc09g090010.3	Solyc09g090010.3		Solyc09g090010.3.1	GO:0005576(extracellular region);GO:0005618(cell wall);GO:0030145(manganese ion binding);GO:0045735(nutrient reservoir activity)	NA	NA	NA	NA		protein_coding	91.3807	110.127	175.953	35.782	42.4516	36.7261	3.28342	1.7152	1.16927e-11	2.5999e-10	up	yes
Solyc02g079440.2	Solyc02g079440.2		Solyc02g079440.2.1	GO:0016491(oxidoreductase activity);GO:0050660(flavin adenine dinucleotide binding);GO:0071949(FAD binding)	NA	NA	NA	NA		protein_coding	11.7118	8.72072	12.9761	3.0165	2.40177	3.8426	3.60751	1.851	1.22245e-11	2.71324e-10	up	yes
Solyc07g007240.3	Solyc07g007240.3		Solyc07g007240.3.1	GO:0004866(endopeptidase inhibitor activity)	NA	NA	NA	NA		protein_coding	420.604	722.17	349.759	146.716	138.489	148.177	3.44392	1.78405	1.33341e-11	2.9495e-10	up	yes
Solyc10g085380.2	Solyc10g085380.2		Solyc10g085380.2.1	GO:0016491(oxidoreductase activity);GO:0016616(oxidoreductase activity, acting on the CH-OH group of donors, NAD or NADP as acceptor)	NA	NA	NA	NA		protein_coding	12.5289	5.96887	10.2395	2.1099	2.50429	1.3551	4.81417	2.26729	1.33368e-11	2.9495e-10	up	yes
Solyc03g115960.3	Solyc03g115960.3		Solyc03g115960.3.1	GO:0016788(hydrolase activity, acting on ester bonds)	NA	NA	NA	NA		protein_coding	2.41328	0.826452	1.21624	7.59422	7.95517	5.18802	0.214876	-2.21842	1.36713e-11	3.02078e-10	down	yes
Solyc04g077980.1	Solyc04g077980.1		Solyc04g077980.1.1	GO:0003676(nucleic acid binding);GO:0003700(DNA-binding transcription factor activity);GO:0005634(nucleus);GO:0006355(regulation of DNA-templated transcription)	NA	NA	NA	C2H2	C2H2-type zinc finger protein [Source:UniProtKB/TrEMBL;Acc:A6ZIC0]	protein_coding	114.266	69.7349	51.0091	199.644	200.243	203.266	0.389635	-1.3598	1.51488e-11	3.34425e-10	down	yes
Solyc02g088820.3	Solyc02g088820.3		Solyc02g088820.3.1	GO:0004185(serine-type carboxypeptidase activity);GO:0006508(proteolysis)	NA	NA	NA	NA		protein_coding	6.77351	3.28453	6.1942	1.44352	0.749544	0.871516	5.30326	2.40688	1.58134e-11	3.48784e-10	up	yes
Solyc05g054140.3	Solyc05g054140.3		Solyc05g054140.3.1	GO:0003899(DNA-directed 5'-3' RNA polymerase activity);GO:0005736(RNA polymerase I complex);GO:0006352(DNA-templated transcription initiation);GO:0006360(transcription by RNA polymerase I)	NA	NA	NA	NA		protein_coding	13.6758	6.04339	12.709	2.58125	2.63404	2.54842	4.17688	2.06243	1.59006e-11	3.50395e-10	up	yes
Solyc06g054660.1	Solyc06g054660.1		Solyc06g054660.1.1	GO:0009834(plant-type secondary cell wall biogenesis);GO:0016021(integral component of membrane)	NA	NA	NA	NA		protein_coding	7.49897	6.02752	13.5988	1.04529	0.652256	0.406639	12.8911	3.68831	1.63116e-11	3.58492e-10	up	yes
Solyc05g051060.3	Solyc05g051060.3		Solyc05g051060.3.1	GO:0000976(transcription cis-regulatory region binding);GO:0003677(DNA binding);GO:0006355(regulation of DNA-templated transcription);GO:0010158(abaxial cell fate specification)	NA	NA	NA	NA		protein_coding	4.46605	3.3947	3.63528	0.799047	1.08313	1.19294	3.73841	1.90242	1.66807e-11	3.65953e-10	up	yes
Solyc09g009810.1	Solyc09g009810.1		Solyc09g009810.1.1	NA	NA	NA	NA	NA		protein_coding	20.3916	21.6294	23.0936	5.61395	4.37567	1.75134	5.54594	2.47143	1.67927e-11	3.68083e-10	up	yes
Solyc10g078270.2	Solyc10g078270.2		Solyc10g078270.2.1	GO:0005886(plasma membrane);GO:0016020(membrane);GO:0016021(integral component of membrane);GO:0022857(transmembrane transporter activity)	NA	NA	NA	NA	WAT1-related protein [Source:UniProtKB/TrEMBL;Acc:K4D269]	protein_coding	0.663805	3.35386	2.44834	44.3064	47.1775	39.2663	0.0494531	-4.33779	1.74621e-11	3.82077e-10	down	yes
Solyc09g010980.1	Solyc09g010980.1		Solyc09g010980.1.1	GO:0032875(regulation of DNA endoreduplication)	NA	NA	NA	NA		protein_coding	15.7192	30.9686	9.27142	94.3929	85.7339	86.4153	0.209945	-2.25192	1.74923e-11	3.82398e-10	down	yes
Solyc01g006070.2	Solyc01g006070.2		Solyc01g006070.2.1	GO:0016021(integral component of membrane)	NA	NA	NA	NA		protein_coding	3.1113	1.64958	5.04181	0.14394	0.354654	0.138881	15.3774	3.94274	1.77051e-11	3.86708e-10	up	yes
Solyc11g072290.2	Solyc11g072290.2		Solyc11g072290.2.1	NA	NA	NA	NA	NA		protein_coding	35.6235	28.6864	32.9184	15.7744	15.8843	15.4036	2.06594	1.0468	1.77804e-11	3.88008e-10	up	yes
Solyc05g013750.3	Solyc05g013750.3		Solyc05g013750.3.1	GO:0004725(protein tyrosine phosphatase activity);GO:0006470(protein dephosphorylation);GO:0008138(protein tyrosine/serine/threonine phosphatase activity);GO:0016311(dephosphorylation);GO:0016791(phosphatase activity)	NA	NA	NA	NA		protein_coding	18.4012	24.7052	12.4838	48.077	46.5116	47.8523	0.390268	-1.35746	1.84575e-11	4.02073e-10	down	yes
Solyc05g005010.3	Solyc05g005010.3		Solyc05g005010.3.1	GO:0016021(integral component of membrane)	NA	NA	NA	NA		protein_coding	10.2685	7.62117	7.79048	3.64627	3.20896	3.39301	2.50581	1.32528	1.85551e-11	4.03843e-10	up	yes
Solyc09g009830.3	Solyc09g009830.3		Solyc09g009830.3.1	GO:0004089(carbonate dehydratase activity);GO:0008270(zinc ion binding)	NA	NA	NA	NA	Alpha carbonic anhydrase 1, chloroplastic [Source:Projected from Arabidopsis thaliana (AT3G52720) UniProtKB/Swiss-Prot;Acc:O04846]	protein_coding	9.68353	5.92353	20.5725	1.3236	1.95646	2.15677	6.65453	2.73434	1.8606e-11	4.04595e-10	up	yes
Solyc08g007240.3	Solyc08g007240.3		Solyc08g007240.3.1	GO:0016787(hydrolase activity)	NA	NA	NA	NA	nudix hydrolase homolog 8 [Source:Projected from Arabidopsis thaliana (AT5G47240) TAIR;Acc:AT5G47240]	protein_coding	2.85825	1.59829	3.79559	0.429772	0.392758	0.360601	6.97482	2.80216	1.86956e-11	4.06185e-10	up	yes
Solyc07g064130.2	Solyc07g064130.2		Solyc07g064130.2.1	GO:0005515(protein binding);GO:0005634(nucleus);GO:0005737(cytoplasm);GO:0016567(protein ubiquitination);GO:0019941(modification-dependent protein catabolic process);GO:0031386(protein tag);GO:0031625(ubiquitin protein ligase binding)	NA	NA	NA	NA	Polyubiquitin 4 [Source:Projected from Arabidopsis thaliana (AT5G20620) UniProtKB/Swiss-Prot;Acc:P0CH32]	protein_coding	624.321	594.264	822.156	1402.35	1290.16	1527.72	0.483562	-1.04823	1.90334e-11	4.13161e-10	down	yes
Solyc01g103460.2	Solyc01g103460.2		Solyc01g103460.2.1	GO:0003676(nucleic acid binding);GO:0005737(cytoplasm);GO:0006139(nucleobase-containing compound metabolic process);GO:0008408(3'-5' exonuclease activity)	NA	NA	NA	NA		protein_coding	10.698	8.27468	12.7586	24.079	24.2534	23.2573	0.443239	-1.17384	1.93602e-11	4.19516e-10	down	yes
Solyc02g090720.3	Solyc02g090720.3		Solyc02g090720.3.1	NA	NA	NA	NA	NA		protein_coding	13.1194	11.4931	16.7638	3.02504	3.99841	2.65556	4.27484	2.09587	1.98525e-11	4.29806e-10	up	yes
Solyc04g079350.1	Solyc04g079350.1		Solyc04g079350.1.1	GO:0005886(plasma membrane)	NA	NA	NA	NA		protein_coding	3.98482	3.86316	5.13292	0.573392	0.801598	0.911222	5.67791	2.50536	1.98858e-11	4.2987e-10	up	yes
Solyc08g005100.3	Solyc08g005100.3		Solyc08g005100.3.1	NA	NA	NA	NA	NA		protein_coding	13.6904	9.47814	12.5392	4.42446	4.2994	4.17959	2.7673	1.46848	2.03794e-11	4.40056e-10	up	yes
Solyc06g065010.3	Solyc06g065010.3		Solyc06g065010.3.1	GO:0016788(hydrolase activity, acting on ester bonds)	NA	NA	NA	NA		protein_coding	44.9093	29.7934	44.2663	15.1195	17.1679	13.7291	2.58536	1.37036	2.07709e-11	4.48078e-10	up	yes
Solyc03g118290.3	ARF2A	778240	Solyc03g118290.3.1	GO:0003677(DNA binding);GO:0005515(protein binding);GO:0005634(nucleus);GO:0006355(regulation of DNA-templated transcription);GO:0009725(response to hormone);GO:0009734(auxin-activated signaling pathway);GO:0009835(fruit ripening);GO:0009836(fruit ripening, climacteric);GO:0009911(positive regulation of flower development);GO:0042803(protein homodimerization activity);GO:0046982(protein heterodim…	NA	NA	NA	NA	Auxin response factor 2A [Source:UniProtKB/Swiss-Prot;Acc:Q2LAJ3]	protein_coding	25.6146	11.8347	19.1168	45.3397	55.6548	42.938	0.393004	-1.34738	2.0805e-11	4.48078e-10	down	yes
Solyc07g041870.3	Solyc07g041870.3		Solyc07g041870.3.1	GO:0005524(ATP binding);GO:0009507(chloroplast);GO:0036211(protein modification process)	NA	NA	NA	NA		protein_coding	20.1359	15.6992	14.0964	7.4976	7.04854	7.50811	2.26403	1.17889	2.14571e-11	4.60906e-10	up	yes
Solyc02g081270.3	Solyc02g081270.3		Solyc02g081270.3.1	GO:0003677(DNA binding);GO:0006355(regulation of DNA-templated transcription)	NA	NA	NA	NA		protein_coding	3.26468	3.06641	2.62481	1.02257	1.06195	1.23951	2.69429	1.4299	2.20441e-11	4.72693e-10	up	yes
Solyc02g014730.3	Solyc02g014730.3		Solyc02g014730.3.1	GO:0004497(monooxygenase activity);GO:0005506(iron ion binding);GO:0016021(integral component of membrane);GO:0016705(oxidoreductase activity, acting on paired donors, with incorporation or reduction of molecular oxygen);GO:0020037(heme binding)	00073(Cutin, suberine and wax biosynthesis)	NA	NA	NA		protein_coding	0.546221	0.186279	0.406381	1.7682	2.6197	1.97022	0.179122	-2.48098	2.32235e-11	4.96689e-10	down	yes
Solyc03g118300.1	Solyc03g118300.1		Solyc03g118300.1.1	NA	NA	NA	NA	NA		protein_coding	45.7131	40.6179	17.3193	122	106.759	132.821	0.286659	-1.80259	2.3727e-11	5.07017e-10	down	yes
Solyc09g011190.1	Solyc09g011190.1		Solyc09g011190.1.1	NA	NA	NA	NA	NA		protein_coding	78.5152	90.0899	91.1767	37.0596	38.2832	33.3577	2.38989	1.25694	2.45154e-11	5.23413e-10	up	yes
Solyc12g006860.2	Solyc12g006860.2		Solyc12g006860.2.1	GO:0004497(monooxygenase activity);GO:0005506(iron ion binding);GO:0008395(steroid hydroxylase activity);GO:0009741(response to brassinosteroid);GO:0010268(brassinosteroid homeostasis);GO:0016020(membrane);GO:0016021(integral component of membrane);GO:0016131(brassinosteroid metabolic process);GO:0016491(oxidoreductase activity);GO:0016705(oxidoreductase activity, acting on paired donors, with in…	00905(Brassinosteroid biosynthesis)	NA	NA	NA	CYP734A1 [Source:Projected from Arabidopsis thaliana (AT2G26710) UniProtKB/TrEMBL;Acc:A0A178VRF1]	protein_coding	37.9762	22.1421	22.5417	9.96158	9.18203	10.3497	2.80267	1.4868	2.48725e-11	5.30118e-10	up	yes
Solyc10g079810.1	Solyc10g079810.1		Solyc10g079810.1.1	NA	NA	NA	NA	NA		protein_coding	50.5006	69.0873	49.2511	18.1266	16.2978	18.2792	3.20356	1.67967	2.49684e-11	5.31704e-10	up	yes
Solyc02g031710.3	Solyc02g031710.3		Solyc02g031710.3.1	NA	NA	NA	NA	NA		protein_coding	19.4923	19.2344	24.7947	8.06226	8.83644	8.16747	2.53415	1.3415	2.68649e-11	5.71104e-10	up	yes
Solyc02g071700.3	Solyc02g071700.3		Solyc02g071700.3.1	GO:0016788(hydrolase activity, acting on ester bonds)	NA	NA	NA	NA		protein_coding	15.3585	10.4821	24.3989	3.21447	4.11063	4.78918	4.14713	2.05211	2.73258e-11	5.79905e-10	up	yes
Solyc10g012080.3	Solyc10g012080.3		Solyc10g012080.3.1	NA	NA	NA	NA	NA		protein_coding	6.45758	8.6254	5.13807	15.8307	17.6681	19.2051	0.383673	-1.38205	2.75664e-11	5.84507e-10	down	yes
Solyc04g007950.3	Solyc04g007950.3		Solyc04g007950.3.1	GO:0009506(plasmodesma);GO:0016021(integral component of membrane);GO:0042742(defense response to bacterium);GO:0051707(response to other organism)	NA	NA	NA	NA		protein_coding	29.2811	34.4244	29.3723	14.223	14.5012	13.1684	2.22182	1.15174	2.76172e-11	5.85081e-10	up	yes
Solyc06g069650.3	Solyc06g069650.3		Solyc06g069650.3.1	GO:0004672(protein kinase activity);GO:0005515(protein binding);GO:0005524(ATP binding);GO:0006468(protein phosphorylation)	NA	NA	NA	NA		protein_coding	5.38923	4.10416	3.61646	8.09306	9.39495	8.79193	0.498854	-1.00331	2.78392e-11	5.89279e-10	down	yes
Solyc02g067410.2	Solyc02g067410.2		Solyc02g067410.2.1	GO:0000981(DNA-binding transcription factor activity, RNA polymerase II-specific);GO:0003677(DNA binding);GO:0003700(DNA-binding transcription factor activity);GO:0006355(regulation of DNA-templated transcription);GO:0043565(sequence-specific DNA binding)	NA	NA	NA	NA		protein_coding	10.7131	11.7053	17.2394	4.56002	3.69059	3.78678	3.29455	1.72008	2.80784e-11	5.93509e-10	up	yes
Solyc05g051410.3	Solyc05g051410.3		Solyc05g051410.3.1	GO:0000079(regulation of cyclin-dependent protein serine/threonine kinase activity);GO:0000278(mitotic cell cycle);GO:0000307(cyclin-dependent protein kinase holoenzyme complex);GO:0005634(nucleus);GO:0005737(cytoplasm);GO:0006468(protein phosphorylation);GO:0007088(regulation of mitotic nuclear division);GO:0008284(positive regulation of cell population proliferation);GO:0016538(cyclin-dependent…	NA	NA	NA	NA		protein_coding	2.74267	2.43667	1.74412	0.724638	0.516106	0.518294	3.93593	1.97671	2.80871e-11	5.93509e-10	up	yes
Solyc10g081170.2	Solyc10g081170.2		Solyc10g081170.2.1	GO:0005509(calcium ion binding);GO:0005634(nucleus);GO:0019722(calcium-mediated signaling);GO:0046872(metal ion binding)	04016(MAPK signaling pathway - plant);04070(Phosphatidylinositol signaling system);04626(Plant-pathogen interaction)	NA	NA	NA		protein_coding	149.189	146.293	216.199	379.56	363.194	353.264	0.466854	-1.09896	2.82946e-11	5.97383e-10	down	yes
Solyc02g083500.3	Solyc02g083500.3		Solyc02g083500.3.1	GO:0004601(peroxidase activity);GO:0006979(response to oxidative stress);GO:0020037(heme binding);GO:0042744(hydrogen peroxide catabolic process)	NA	NA	NA	NA		protein_coding	16.3388	13.9897	16.518	6.66216	7.26392	4.81713	2.49939	1.32157	2.86565e-11	6.04505e-10	up	yes
Solyc07g062100.3	Solyc07g062100.3		Solyc07g062100.3.1	GO:0046872(metal ion binding)	NA	NA	NA	NA		protein_coding	11.4646	7.52431	10.7643	3.38383	3.43505	2.90945	3.05841	1.61278	3.01446e-11	6.34269e-10	up	yes
Solyc05g053960.3	Solyc05g053960.3		Solyc05g053960.3.1	NA	NA	NA	NA	NA		protein_coding	441.15	569.019	394.182	198.885	210.967	182.883	2.36927	1.24444	3.09232e-11	6.50099e-10	up	yes
Solyc07g008290.3	Solyc07g008290.3		Solyc07g008290.3.1	NA	NA	NA	NA	NA		protein_coding	0.18838	0.218561	0.134342	1.51126	1.03844	1.64652	0.128993	-2.95463	3.10064e-11	6.51294e-10	down	yes
Solyc11g011210.2	RSI-1	543963	Solyc11g011210.2.1	GO:0005576(extracellular region)	NA	NA	NA	NA	Protein RSI-1 [Source:UniProtKB/Swiss-Prot;Acc:P47926]	protein_coding	274.205	371.419	270.685	131.815	130.332	120.697	2.39342	1.25907	3.10619e-11	6.51904e-10	up	yes
Solyc08g062950.3	Solyc08g062950.3		Solyc08g062950.3.1	GO:0004497(monooxygenase activity);GO:0005506(iron ion binding);GO:0009926(auxin polar transport);GO:0009934(regulation of meristem structural organization);GO:0009963(positive regulation of flavonoid biosynthetic process);GO:0010223(secondary shoot formation);GO:0016020(membrane);GO:0016021(integral component of membrane);GO:0016491(oxidoreductase activity);GO:0016705(oxidoreductase activity, ac…	NA	NA	NA	NA	MAX1 [Source:UniProtKB/TrEMBL;Acc:K4CL78]	protein_coding	0.936679	1.1167	1.26713	3.33633	2.76709	3.0588	0.362414	-1.46429	3.35756e-11	7.03463e-10	down	yes
Solyc11g066350.2	Solyc11g066350.2		Solyc11g066350.2.1	GO:0000775(chromosome, centromeric region);GO:0005634(nucleus);GO:0034090(maintenance of meiotic sister chromatid cohesion);GO:0045132(meiotic chromosome segregation);GO:0045144(meiotic sister chromatid segregation)	NA	NA	NA	NA		protein_coding	8.23869	8.01319	7.7935	1.59869	2.128	2.82969	3.66748	1.87479	3.48161e-11	7.28836e-10	up	yes
Solyc01g098190.3	Solyc01g098190.3		Solyc01g098190.3.1	GO:0005774(vacuolar membrane);GO:0005886(plasma membrane);GO:0006812(cation transport);GO:0006814(sodium ion transport);GO:0006885(regulation of pH);GO:0009651(response to salt stress);GO:0015299(solute:proton antiporter activity);GO:0015385(sodium:proton antiporter activity);GO:0015386(potassium:proton antiporter activity);GO:0016020(membrane);GO:0016021(integral component of membrane);GO:003572…	NA	NA	NA	NA	Sodium/hydrogen exchanger [Source:UniProtKB/TrEMBL;Acc:K4B0K6]	protein_coding	1.64565	1.74948	1.06798	3.873	5.10968	3.80366	0.349053	-1.51848	3.50942e-11	7.34033e-10	down	yes
Solyc01g111235.1	Solyc01g111235.1		Solyc01g111235.1.1	NA	NA	NA	NA	NA		protein_coding	18.592	25.0682	20.6551	6.78919	7.22558	7.00775	3.05935	1.61323	3.56597e-11	7.44601e-10	up	yes
Solyc04g079320.3	Solyc04g079320.3		Solyc04g079320.3.1	GO:0004852(uroporphyrinogen-III synthase activity);GO:0006780(uroporphyrinogen III biosynthetic process);GO:0033014(tetrapyrrole biosynthetic process)	NA	NA	NA	NA	Uroporphyrinogen-III synthase, chloroplastic [Source:Projected from Arabidopsis thaliana (AT2G26540) UniProtKB/Swiss-Prot;Acc:O48721]	protein_coding	11.7214	11.127	15.9403	28.5833	31.6451	27.4616	0.44234	-1.17677	3.59812e-11	7.50678e-10	down	yes
Solyc03g034220.3	RBCS-2A		Solyc03g034220.3.1	GO:0004497(monooxygenase activity);GO:0009506(plasmodesma);GO:0009507(chloroplast);GO:0009536(plastid);GO:0009853(photorespiration);GO:0015977(carbon fixation);GO:0015979(photosynthesis);GO:0016984(ribulose-bisphosphate carboxylase activity);GO:0019253(reductive pentose-phosphate cycle);GO:0030054(cell junction);GO:0051607(defense response to virus)	00630(Glyoxylate and dicarboxylate metabolism);00710(Carbon fixation in photosynthetic organisms);01100(Metabolic pathways);01110(Biosynthesis of secondary metabolites);01200(Carbon metabolism)	K01602	EC:4.1.1.39	NA	Ribulose bisphosphate carboxylase small chain 2A, chloroplastic [Source:UniProtKB/Swiss-Prot;Acc:P07179]	protein_coding	69.7354	92.5891	55.1734	158.757	161.198	182.486	0.432883	-1.20795	3.61329e-11	7.53207e-10	down	yes
Solyc01g104710.3	Solyc01g104710.3		Solyc01g104710.3.1	NA	NA	NA	NA	NA		protein_coding	64.7089	118.273	57.6791	243.145	239.884	248.555	0.328958	-1.60402	3.63464e-11	7.57017e-10	down	yes
Solyc08g006460.3	Solyc08g006460.3		Solyc08g006460.3.1	GO:0061630(ubiquitin protein ligase activity)	NA	NA	NA	NA		protein_coding	28.972	20.3357	19.6145	9.99278	9.95723	9.48784	2.34128	1.2273	3.69314e-11	7.68553e-10	up	yes
Solyc07g006590.1	Solyc07g006590.1		Solyc07g006590.1.1	NA	NA	NA	NA	NA		protein_coding	248.596	385.588	247.688	101.729	107.436	102.982	2.82519	1.49835	3.78063e-11	7.86098e-10	up	yes
Solyc01g106510.2	Solyc01g106510.2		Solyc01g106510.2.1	NA	NA	NA	NA	NA		protein_coding	3.91183	4.15095	8.19176	1.01411	1.03418	0.548055	6.26056	2.64629	3.80616e-11	7.90739e-10	up	yes
Solyc05g054400.3	Solyc05g054400.3		Solyc05g054400.3.1	GO:0003700(DNA-binding transcription factor activity);GO:0006355(regulation of DNA-templated transcription);GO:0008270(zinc ion binding);GO:0043565(sequence-specific DNA binding)	NA	NA	NA	NA		protein_coding	22.748	15.7094	24.5573	7.18785	8.3947	7.33547	2.74957	1.45921	3.90813e-11	8.11241e-10	up	yes
Solyc01g107350.3	Solyc01g107350.3		Solyc01g107350.3.1	NA	NA	NA	NA	NA		protein_coding	7.98448	4.68244	5.32011	12.4457	16.0074	12.0701	0.44387	-1.17179	4.02123e-11	8.33317e-10	down	yes
Solyc07g014580.3	Solyc07g014580.3		Solyc07g014580.3.1	GO:0016747(acyltransferase activity, transferring groups other than amino-acyl groups)	NA	NA	NA	NA		protein_coding	13.578	7.53996	7.94771	22.7819	22.6585	22.024	0.43083	-1.21481	4.04317e-11	8.3716e-10	down	yes
Solyc03g070380.3	Solyc03g070380.3		Solyc03g070380.3.1	GO:0009694(jasmonic acid metabolic process);GO:0009696(salicylic acid metabolic process);GO:0080030(methyl indole-3-acetate esterase activity);GO:0080031(methyl salicylate esterase activity);GO:0080032(methyl jasmonate esterase activity)	NA	NA	NA	NA		protein_coding	57.156	39.7564	76.989	18.9957	19.5157	18.0881	3.07249	1.61941	4.05347e-11	8.3859e-10	up	yes
Solyc01g098200.3	Solyc01g098200.3		Solyc01g098200.3.1	GO:0005789(endoplasmic reticulum membrane);GO:0005886(plasma membrane);GO:0016021(integral component of membrane)	NA	NA	NA	NA	VAP27-2 [Source:Projected from Arabidopsis thaliana (AT1G08820) UniProtKB/TrEMBL;Acc:A0A178WBB7]	protein_coding	7.14353	6.58678	8.61373	2.71003	2.70574	2.53025	2.81198	1.49158	4.07723e-11	8.42799e-10	up	yes
Solyc05g046010.3	Solyc05g046010.3		Solyc05g046010.3.1	GO:0004601(peroxidase activity);GO:0005576(extracellular region);GO:0006979(response to oxidative stress);GO:0009505(plant-type cell wall);GO:0009506(plasmodesma);GO:0020037(heme binding);GO:0042744(hydrogen peroxide catabolic process);GO:0046872(metal ion binding)	00940(Phenylpropanoid biosynthesis);01100(Metabolic pathways);01110(Biosynthesis of secondary metabolites)	K00430	EC:1.11.1.7	NA	Peroxidase [Source:UniProtKB/TrEMBL;Acc:K4C0T4]	protein_coding	365.185	288.465	256.845	144.833	143.436	149.724	2.07879	1.05574	4.10951e-11	8.48049e-10	up	yes
Solyc04g045530.3	Solyc04g045530.3		Solyc04g045530.3.1	GO:0006269(DNA replication, synthesis of RNA primer)	NA	NA	NA	NA		protein_coding	7.26259	5.42562	5.73069	2.24034	2.4938	2.26734	2.63071	1.39545	4.21031e-11	8.68125e-10	up	yes
Solyc10g083450.2	Solyc10g083450.2		Solyc10g083450.2.1	GO:0003677(DNA binding);GO:0006355(regulation of DNA-templated transcription)	NA	NA	NA	NA		protein_coding	0	0	0	0.462362	0.268985	0.450108	0.000253924	-11.9433	4.29816e-11	8.85501e-10	down	yes
Solyc03g118130.3	Solyc03g118130.3		Solyc03g118130.3.1	GO:0005506(iron ion binding);GO:0016021(integral component of membrane)	NA	NA	NA	NA		protein_coding	3.09487	3.90691	2.17029	8.76927	9.86611	10.6125	0.313598	-1.67301	4.32507e-11	8.903e-10	down	yes
Solyc06g024245.1	Solyc06g024245.1		Solyc06g024245.1.1	NA	NA	NA	NA	NA		protein_coding	0	0	0	0	49.9355	0	6.00775e-06	-17.3447	4.46382e-11	9.18096e-10	down	yes
Solyc02g094110.1	Solyc02g094110.1		Solyc02g094110.1.1	GO:0004497(monooxygenase activity);GO:0005506(iron ion binding);GO:0016021(integral component of membrane);GO:0016705(oxidoreductase activity, acting on paired donors, with incorporation or reduction of molecular oxygen);GO:0020037(heme binding)	NA	K20665	EC:1.14.14.48	NA	Cytochrome P450, family 94, subfamily B, polypeptide 2 [Source:Projected from Arabidopsis thaliana (AT3G01900) UniProtKB/TrEMBL;Acc:Q9S833]	protein_coding	3.30406	1.86769	2.86518	0.491642	0.527637	0.500194	5.28929	2.40307	4.99109e-11	1.02398e-09	up	yes
Solyc01g102290.3	Solyc01g102290.3		Solyc01g102290.3.1	GO:0016021(integral component of membrane)	NA	NA	NA	NA	At3g05890 [Source:Projected from Arabidopsis thaliana (AT3G05890) UniProtKB/TrEMBL;Acc:Q67Z65]	protein_coding	88.3732	134.373	108.831	247.564	227.756	275.699	0.441502	-1.17951	5.00816e-11	1.02663e-09	down	yes
Solyc01g086870.3	Solyc01g086870.3		Solyc01g086870.3.1	GO:0001228(DNA-binding transcription activator activity, RNA polymerase II-specific);GO:0005634(nucleus);GO:0046983(protein dimerization activity)	NA	NA	NA	NA		protein_coding	40.6638	18.3303	35.0196	9.68611	7.23408	9.30833	3.58441	1.84173	5.03224e-11	1.03071e-09	up	yes
Solyc02g065000.1	Solyc02g065000.1		Solyc02g065000.1.1	GO:0005509(calcium ion binding)	NA	NA	NA	NA		protein_coding	41.1643	19.8628	33.3118	7.88017	10.1107	6.0558	3.92316	1.97202	5.05624e-11	1.03477e-09	up	yes
Solyc10g081955.1	Solyc10g081955.1		Solyc10g081955.1.1	GO:0098542(defense response to other organism)	NA	NA	NA	NA		protein_coding	60.0268	114.683	101.23	255.91	247.44	245.028	0.368717	-1.43941	5.16402e-11	1.05508e-09	down	yes
Solyc03g097670.3	Solyc03g097670.3		Solyc03g097670.3.1	NA	NA	NA	NA	NA		protein_coding	8.82718	7.79237	4.20082	18.4003	16.7674	17.3363	0.396548	-1.33443	5.36609e-11	1.09532e-09	down	yes
Solyc02g079960.3	Solyc02g079960.3		Solyc02g079960.3.1	GO:0003756(protein disulfide isomerase activity);GO:0005829(cytosol);GO:0006662(glycerol ether metabolic process);GO:0015035(protein-disulfide reductase activity);GO:0045454(cell redox homeostasis)	NA	NA	NA	NA	Thioredoxin [Source:UniProtKB/TrEMBL;Acc:K4B9L7]	protein_coding	31.3467	33.0594	37.6834	14.9165	16.3683	12.9975	2.30543	1.20504	5.37303e-11	1.09532e-09	up	yes
Solyc01g066870.3	Solyc01g066870.3		Solyc01g066870.3.1	GO:0004722(protein serine/threonine phosphatase activity);GO:0006470(protein dephosphorylation);GO:0016791(phosphatase activity)	NA	NA	NA	NA		protein_coding	22.5061	22.3734	23.2369	10.5524	11.5653	8.31043	2.2386	1.1626	5.37432e-11	1.09532e-09	up	yes
Solyc04g007360.1	Solyc04g007360.1		Solyc04g007360.1.1	NA	NA	NA	NA	NA		protein_coding	8.13535	8.21907	9.49294	1.91119	1.97738	1.13033	5.15001	2.36458	5.40573e-11	1.10081e-09	up	yes
Solyc09g008290.3	Solyc09g008290.3		Solyc09g008290.3.1	NA	NA	NA	NA	NA		protein_coding	0	0	0	0	36.5148	0	8.21585e-06	-16.8932	5.63386e-11	1.14633e-09	down	yes
Solyc08g066650.3	Solyc08g066650.3		Solyc08g066650.3.1	GO:0009507(chloroplast);GO:0010436(carotenoid dioxygenase activity);GO:0016121(carotene catabolic process);GO:0016702(oxidoreductase activity, acting on single donors with incorporation of molecular oxygen, incorporation of two atoms of oxygen);GO:0046872(metal ion binding);GO:0051213(dioxygenase activity)	00906(Carotenoid biosynthesis);01110(Biosynthesis of secondary metabolites)	K17913	EC:1.13.11.69;EC:1.13.11.70	NA	carotenoid cleavage dioxygenase 8 [Source:Projected from Arabidopsis thaliana (AT4G32810) TAIR;Acc:AT4G32810]	protein_coding	6.2285	4.00917	9.25934	20.1105	20.327	18.0399	0.333411	-1.58462	5.79907e-11	1.178e-09	down	yes
Solyc09g090600.3	Solyc09g090600.3		Solyc09g090600.3.1	GO:0003993(acid phosphatase activity)	NA	NA	NA	NA		protein_coding	74.9849	79.9965	119.15	30.9886	33.2863	33.8752	2.79298	1.4818	6.05689e-11	1.22936e-09	up	yes
Solyc08g065410.2	Solyc08g065410.2		Solyc08g065410.2.1	NA	NA	NA	NA	NA		protein_coding	17.7955	19.3865	15.9225	7.13398	6.65184	5.91982	2.69489	1.43022	6.11343e-11	1.23962e-09	up	yes
Solyc09g074350.1	Solyc09g074350.1		Solyc09g074350.1.1	NA	NA	NA	NA	NA		protein_coding	20.1484	34.9948	27.3666	5.96469	7.66054	7.99819	3.81576	1.93197	6.31987e-11	1.27958e-09	up	yes
Solyc03g113350.3	Solyc03g113350.3		Solyc03g113350.3.1	GO:0008270(zinc ion binding)	NA	NA	NA	NA		protein_coding	35.9365	26.044	24.6029	12.9855	12.0008	13.5955	2.24415	1.16617	6.42003e-11	1.29844e-09	up	yes
Solyc09g010220.3	Solyc09g010220.3		Solyc09g010220.3.1	GO:0006508(proteolysis);GO:0008236(serine-type peptidase activity)	NA	NA	NA	NA		protein_coding	1.98268	2.29762	2.54339	0.317153	0.445268	0.474316	5.51749	2.46401	6.42353e-11	1.29844e-09	up	yes
Solyc10g080100.2	Solyc10g080100.2		Solyc10g080100.2.1	GO:0003779(actin binding);GO:0007010(cytoskeleton organization);GO:0051015(actin filament binding)	NA	NA	NA	NA		protein_coding	2.05874	1.71657	2.273	3.96176	4.2768	4.18759	0.486741	-1.03877	6.53176e-11	1.31923e-09	down	yes
Solyc09g072700.3	Solyc09g072700.3		Solyc09g072700.3.1	GO:0004601(peroxidase activity);GO:0006979(response to oxidative stress);GO:0020037(heme binding);GO:0042744(hydrogen peroxide catabolic process)	NA	NA	NA	NA		protein_coding	71.342	55.1403	107.365	24.4593	24.3137	25.8892	3.13207	1.64712	6.5424e-11	1.3203e-09	up	yes
Solyc04g081130.1	Solyc04g081130.1		Solyc04g081130.1.1	NA	NA	NA	NA	NA		protein_coding	0.654378	0.544416	0.928566	2.72708	3.30494	2.48414	0.249803	-2.00114	6.56503e-11	1.32379e-09	down	yes
Solyc09g091400.3	Solyc09g091400.3		Solyc09g091400.3.1	GO:0004672(protein kinase activity);GO:0005515(protein binding);GO:0005524(ATP binding);GO:0006468(protein phosphorylation)	NA	NA	NA	NA	Receptor-like protein kinase 2 [Source:Projected from Arabidopsis thaliana (AT3G24240) UniProtKB/Swiss-Prot;Acc:Q9LHP4]	protein_coding	2.09883	1.93308	1.63811	0.629822	0.365998	0.486757	3.82444	1.93525	6.67793e-11	1.34436e-09	up	yes
Solyc12g098620.2	Solyc12g098620.2		Solyc12g098620.2.1	GO:0003700(DNA-binding transcription factor activity);GO:0006355(regulation of DNA-templated transcription);GO:0043565(sequence-specific DNA binding);GO:0046983(protein dimerization activity)	NA	NA	NA	NA		protein_coding	14.7411	9.7232	13.3376	4.20018	4.14276	4.95082	2.84358	1.50771	6.82944e-11	1.37262e-09	up	yes
Solyc01g102940.3	Solyc01g102940.3		Solyc01g102940.3.1	GO:0001887(selenium compound metabolic process);GO:0003824(catalytic activity);GO:0005829(cytosol);GO:0008168(methyltransferase activity);GO:0009058(biosynthetic process);GO:0030170(pyridoxal phosphate binding);GO:0030732(methionine S-methyltransferase activity);GO:0046500(S-adenosylmethionine metabolic process)	00450(Selenocompound metabolism);01100(Metabolic pathways)	K08247	EC:2.1.1.12	NA	Methionine S-methyltransferase [Source:UniProtKB/TrEMBL;Acc:K4B1M0]	protein_coding	10.6908	6.01612	10.6651	20.8141	23.2693	19.4482	0.430839	-1.21478	6.90608e-11	1.38689e-09	down	yes
Solyc02g069670.3	Solyc02g069670.3		Solyc02g069670.3.1	GO:0003824(catalytic activity);GO:0004553(hydrolase activity, hydrolyzing O-glycosyl compounds);GO:0005975(carbohydrate metabolic process);GO:0030246(carbohydrate binding)	NA	NA	NA	NA		protein_coding	1.43274	1.54133	1.55604	3.29445	3.46501	3.40074	0.445867	-1.16531	6.93171e-11	1.39091e-09	down	yes
Solyc02g031970.1	Solyc02g031970.1		Solyc02g031970.1.1	GO:0003735(structural constituent of ribosome);GO:0005840(ribosome);GO:0006412(translation)	03010(Ribosome)	NA	NA	NA		protein_coding	65.2151	49.5346	75.0049	23.8166	27.6994	19.614	2.66771	1.4156	6.96613e-11	1.39668e-09	up	yes
Solyc01g087550.3	Solyc01g087550.3		Solyc01g087550.3.1	GO:0005829(cytosol);GO:0020037(heme binding);GO:0046872(metal ion binding)	NA	NA	NA	NA	reduced lateral root formation [Source:Projected from Arabidopsis thaliana (AT5G09680) TAIR;Acc:AT5G09680]	protein_coding	16.9185	11.6161	18.006	5.06213	6.46984	4.79388	2.85073	1.51133	7.17173e-11	1.4344e-09	up	yes
Solyc12g010470.2	Solyc12g010470.2		Solyc12g010470.2.1	NA	NA	NA	NA	NA		protein_coding	1.45857	1.2645	1.92896	0.401947	0.452735	0.374421	3.7849	1.92026	7.29023e-11	1.45692e-09	up	yes
Solyc05g005040.3	Solyc05g005040.3		Solyc05g005040.3.1	GO:0004650(polygalacturonase activity);GO:0005975(carbohydrate metabolic process)	NA	NA	NA	NA		protein_coding	8.93224	4.43845	6.85581	2.04901	1.65122	1.85009	3.6442	1.8656	7.35482e-11	1.46864e-09	up	yes
Solyc11g045460.2	Solyc11g045460.2		Solyc11g045460.2.1	GO:0016787(hydrolase activity)	NA	NA	NA	NA		protein_coding	31.1742	9.17513	20.3535	3.66426	3.37601	2.36077	6.45703	2.69087	7.45591e-11	1.48763e-09	up	yes
Solyc10g076360.1	Solyc10g076360.1		Solyc10g076360.1.1	GO:0016021(integral component of membrane)	NA	NA	NA	NA	PRA1 family protein [Source:UniProtKB/TrEMBL;Acc:K4D1X8]	protein_coding	33.4465	31.1879	46.2628	77.3687	84.3631	77.4968	0.463561	-1.10917	7.5989e-11	1.51338e-09	down	yes
Solyc01g044490.3	Solyc01g044490.3		Solyc01g044490.3.1	GO:0003746(translation elongation factor activity);GO:0005737(cytoplasm);GO:0006414(translational elongation);GO:0043043(peptide biosynthetic process)	NA	NA	NA	NA		protein_coding	37.0478	25.9243	34.13	13.1488	15.3003	13.4348	2.31836	1.21311	7.60341e-11	1.51338e-09	up	yes
Solyc07g009290.3	Solyc07g009290.3		Solyc07g009290.3.1	NA	NA	NA	NA	NA		protein_coding	106.162	119.575	125.806	54.8459	58.5656	48.8031	2.16715	1.1158	7.65651e-11	1.52273e-09	up	yes
Solyc06g072210.1	Solyc06g072210.1		Solyc06g072210.1.1	GO:0004866(endopeptidase inhibitor activity)	NA	NA	NA	NA		protein_coding	0.66482	3.53367	4.18976	0	0	0	27960.8	14.7711	7.67949e-11	1.52607e-09	up	yes
Solyc09g011920.3	Solyc09g011920.3		Solyc09g011920.3.1	GO:0003333(amino acid transmembrane transport);GO:0005739(mitochondrion);GO:0005743(mitochondrial inner membrane);GO:0005774(vacuolar membrane);GO:0006839(mitochondrial transport);GO:0009506(plasmodesma);GO:0009507(chloroplast);GO:0009853(photorespiration);GO:0015171(amino acid transmembrane transporter activity);GO:0015979(photosynthesis);GO:0016020(membrane);GO:0016021(integral component of mem…	NA	NA	NA	NA	Putative uncoupling protein [Source:UniProtKB/TrEMBL;Acc:Q8SA58]	protein_coding	44.1664	54.7002	45.3005	21.8059	22.9857	20.5652	2.20585	1.14133	7.72324e-11	1.53353e-09	up	yes
Solyc03g113030.3	Solyc03g113030.3		Solyc03g113030.3.1	GO:0003824(catalytic activity);GO:0004034(aldose 1-epimerase activity);GO:0005975(carbohydrate metabolic process);GO:0006006(glucose metabolic process);GO:0016853(isomerase activity);GO:0019318(hexose metabolic process);GO:0030246(carbohydrate binding);GO:0033499(galactose catabolic process via UDP-galactose)	00010(Glycolysis / Gluconeogenesis);00052(Galactose metabolism);01100(Metabolic pathways);01110(Biosynthesis of secondary metabolites)	K01785	EC:5.1.3.3	NA	Aldose 1-epimerase [Source:UniProtKB/TrEMBL;Acc:K4BKF6]	protein_coding	6.01559	4.77815	7.81042	1.80043	1.92247	1.64265	3.46734	1.79383	7.86655e-11	1.56073e-09	up	yes
Solyc07g056580.3	Solyc07g056580.3		Solyc07g056580.3.1	GO:0000155(phosphorelay sensor kinase activity);GO:0000160(phosphorelay signal transduction system);GO:0000166(nucleotide binding);GO:0004672(protein kinase activity);GO:0004673(protein histidine kinase activity);GO:0005515(protein binding);GO:0005524(ATP binding);GO:0005783(endoplasmic reticulum);GO:0005789(endoplasmic reticulum membrane);GO:0007165(signal transduction);GO:0009723(response to et…	04016(MAPK signaling pathway - plant);04075(Plant hormone signal transduction)	NA	NA	NA	Ethylene receptor [Source:UniProtKB/TrEMBL;Acc:Q5QG25]	protein_coding	2.52281	2.50885	2.38141	6.04489	6.18551	4.28054	0.448979	-1.15528	7.97887e-11	1.58174e-09	down	yes
Solyc04g007795.1	Solyc04g007795.1		Solyc04g007795.1.1	GO:0006952(defense response)	NA	NA	NA	NA		protein_coding	343.238	391.827	181.584	97.3008	87.9543	93.6926	3.2861	1.71637	8.09377e-11	1.59936e-09	up	yes
Solyc12g017230.2	Solyc12g017230.2		Solyc12g017230.2.1	NA	NA	NA	NA	NA		protein_coding	5.42176	3.0943	2.15903	11.4515	10.094	9.35324	0.345486	-1.5333	8.26184e-11	1.62998e-09	down	yes
Solyc08g005610.3	CYP707A2	101249565	Solyc08g005610.3.1	GO:0004497(monooxygenase activity);GO:0005506(iron ion binding);GO:0009414(response to water deprivation);GO:0009687(abscisic acid metabolic process);GO:0009737(response to abscisic acid);GO:0009835(fruit ripening);GO:0010295((+)-abscisic acid 8'-hydroxylase activity);GO:0016020(membrane);GO:0016021(integral component of membrane);GO:0016125(sterol metabolic process);GO:0016491(oxidoreductase act…	00906(Carotenoid biosynthesis)	K09843	EC:1.14.14.137	NA	Abscisic acid 8'-hydroxylase CYP707A2 [Source:UniProtKB/Swiss-Prot;Acc:K4CI52]	protein_coding	19.0598	9.09403	12.0219	4.59681	3.80274	3.77678	3.29949	1.72224	8.36074e-11	1.64817e-09	up	yes
Solyc01g095070.3	Solyc01g095070.3		Solyc01g095070.3.1	NA	NA	NA	NA	NA		nontranslating_CDS	135.83	122.577	154.992	66.6347	67.0391	50.9912	2.23864	1.16263	8.8734e-11	1.74784e-09	up	yes
Solyc05g009790.2	Solyc05g009790.2		Solyc05g009790.2.1	GO:0003677(DNA binding);GO:0003700(DNA-binding transcription factor activity);GO:0005634(nucleus);GO:0006355(regulation of DNA-templated transcription);GO:0006508(proteolysis);GO:0006952(defense response);GO:0070006(metalloaminopeptidase activity)	NA	NA	NA	NA		protein_coding	25.6608	20.2925	38.1268	8.87683	9.91822	9.04281	3.02035	1.59472	9.41042e-11	1.85214e-09	up	yes
Solyc12g096830.2	Solyc12g096830.2		Solyc12g096830.2.1	GO:0008194(UDP-glycosyltransferase activity);GO:0043231(intracellular membrane-bounded organelle);GO:0080043(quercetin 3-O-glucosyltransferase activity);GO:0080044(quercetin 7-O-glucosyltransferase activity)	NA	NA	NA	NA	Glycosyltransferase [Source:UniProtKB/TrEMBL;Acc:K4DHF6]	protein_coding	7.74604	8.85107	7.52419	2.85494	2.47802	2.99963	2.89481	1.53347	9.51585e-11	1.8714e-09	up	yes
Solyc11g065220.2	Solyc11g065220.2		Solyc11g065220.2.1	GO:0001678(cellular glucose homeostasis);GO:0004340(glucokinase activity);GO:0004396(hexokinase activity);GO:0005524(ATP binding);GO:0005536(glucose binding);GO:0005829(cytosol);GO:0005975(carbohydrate metabolic process);GO:0006096(glycolytic process);GO:0008865(fructokinase activity);GO:0016773(phosphotransferase activity, alcohol group as acceptor);GO:0019158(mannokinase activity)	00010(Glycolysis / Gluconeogenesis);00051(Fructose and mannose metabolism);00052(Galactose metabolism);00500(Starch and sucrose metabolism);00520(Amino sugar and nucleotide sugar metabolism);01100(Metabolic pathways);01110(Biosynthesis of secondary metabolites);01200(Carbon metabolism)	K00844	EC:2.7.1.1	NA	Phosphotransferase [Source:UniProtKB/TrEMBL;Acc:K4D9D5]	protein_coding	4.27724	3.34079	3.53685	1.19637	1.42513	0.945163	3.12753	1.64503	9.60397e-11	1.88723e-09	up	yes
Solyc01g096800.3	Solyc01g096800.3		Solyc01g096800.3.1	GO:0000027(ribosomal large subunit assembly);GO:0005730(nucleolus);GO:0006364(rRNA processing);GO:0006412(translation);GO:0019843(rRNA binding);GO:0030687(preribosome, large subunit precursor)	NA	NA	NA	NA	PETER PAN-like protein [Source:Projected from Arabidopsis thaliana (AT5G61770) UniProtKB/TrEMBL;Acc:F4K3M1]	protein_coding	11.3045	6.43611	8.9229	2.32273	2.62174	2.97907	3.36511	1.75065	9.74047e-11	1.90949e-09	up	yes
Solyc09g010700.3	Solyc09g010700.3		Solyc09g010700.3.1	NA	NA	NA	NA	NA		protein_coding	3.34977	3.2712	3.20104	0.451616	0.75006	0.548362	5.61245	2.48863	9.81418e-11	1.92241e-09	up	yes
Solyc10g006040.1	Solyc10g006040.1		Solyc10g006040.1.1	GO:0005737(cytoplasm);GO:0005829(cytosol);GO:0006535(cysteine biosynthetic process from serine);GO:0009001(serine O-acetyltransferase activity);GO:0016740(transferase activity)	00270(Cysteine and methionine metabolism);00920(Sulfur metabolism);01100(Metabolic pathways);01110(Biosynthesis of secondary metabolites);01200(Carbon metabolism);01230(Biosynthesis of amino acids)	K00640	EC:2.3.1.30	NA		protein_coding	7.85335	10.4484	7.67022	2.79038	2.43063	1.65438	3.77753	1.91744	9.89762e-11	1.93568e-09	up	yes
Solyc04g074270.3	Solyc04g074270.3		Solyc04g074270.3.1	GO:0005200(structural constituent of cytoskeleton);GO:0005515(protein binding);GO:0005737(cytoplasm);GO:0019901(protein kinase binding)	NA	NA	NA	NA		protein_coding	9.88647	8.7028	5.75418	17.3803	17.5072	15.7408	0.480827	-1.05641	1.02139e-10	1.99443e-09	down	yes
Solyc12g044330.2	Solyc12g044330.2		Solyc12g044330.2.1	GO:0015250(water channel activity);GO:0015267(channel activity);GO:0016020(membrane);GO:0016021(integral component of membrane);GO:0055085(transmembrane transport)	NA	NA	NA	NA		protein_coding	453.443	773.359	523.422	179.651	175.143	227.264	3.00696	1.5883	1.02142e-10	1.99443e-09	up	yes
Solyc10g075100.2	Solyc10g075100.2		Solyc10g075100.2.1	GO:0006869(lipid transport);GO:0008289(lipid binding)	NA	NA	NA	NA	Non-specific lipid-transfer protein [Source:UniProtKB/TrEMBL;Acc:Q4A1N1]	protein_coding	18.8157	6.49594	6.827	47.5632	45.165	35.8274	0.249998	-2.00001	1.03921e-10	2.02438e-09	down	yes
Solyc03g114520.3	Solyc03g114520.3		Solyc03g114520.3.1	GO:0000070(mitotic sister chromatid segregation);GO:0000278(mitotic cell cycle);GO:0000775(chromosome, centromeric region);GO:0000818(nuclear MIS12/MIND complex);GO:0005634(nucleus);GO:0034501(protein localization to kinetochore);GO:0051382(kinetochore assembly)	NA	NA	NA	NA	MIS12 [Source:Projected from Arabidopsis thaliana (AT5G35520) UniProtKB/TrEMBL;Acc:A0A178UCY0]	protein_coding	7.63582	5.36491	6.62612	2.01642	2.35283	1.94747	3.10713	1.63558	1.05077e-10	2.04528e-09	up	yes
Solyc01g081520.3	Solyc01g081520.3		Solyc01g081520.3.1	GO:0003735(structural constituent of ribosome);GO:0003983(UTP:glucose-1-phosphate uridylyltransferase activity);GO:0005737(cytoplasm);GO:0005840(ribosome);GO:0005977(glycogen metabolic process);GO:0006011(UDP-glucose metabolic process);GO:0006412(translation);GO:0015935(small ribosomal subunit);GO:0070569(uridylyltransferase activity)	00040(Pentose and glucuronate interconversions);00052(Galactose metabolism);00500(Starch and sucrose metabolism);00520(Amino sugar and nucleotide sugar metabolism);01100(Metabolic pathways);01110(Biosynthesis of secondary metabolites);01240(Biosynthesis of cofactors)	K00963	EC:2.7.7.9	NA		protein_coding	16.1195	10.8996	12.9816	5.47382	6.09078	5.74609	2.31075	1.20836	1.05693e-10	2.05564e-09	up	yes
Solyc11g012020.2	Solyc11g012020.2		Solyc11g012020.2.1	GO:0005509(calcium ion binding);GO:0005515(protein binding);GO:0005525(GTP binding);GO:0005737(cytoplasm);GO:0005886(plasma membrane);GO:0006897(endocytosis);GO:0009506(plasmodesma);GO:0032956(regulation of actin cytoskeleton organization);GO:0043231(intracellular membrane-bounded organelle);GO:0051260(protein homooligomerization)	04144(Endocytosis)	NA	NA	NA	EH domain-containing protein 2 [Source:Projected from Arabidopsis thaliana (AT4G05520) UniProtKB/Swiss-Prot;Acc:B3LF48]	protein_coding	11.6561	8.53024	11.2315	4.5053	4.09086	4.10314	2.47399	1.30684	1.0903e-10	2.1172e-09	up	yes
Solyc02g084890.2	Solyc02g084890.2		Solyc02g084890.2.1	GO:0006952(defense response);GO:0043531(ADP binding)	NA	NA	NA	NA	Disease resistance RPP13-like protein 4 [Source:Projected from Arabidopsis thaliana (AT3G50950) UniProtKB/Swiss-Prot;Acc:Q38834]	protein_coding	4.42103	2.64067	2.34251	7.53705	8.22668	7.48076	0.404578	-1.30551	1.10954e-10	2.15288e-09	down	yes
Solyc01g098600.3	Solyc01g098600.3		Solyc01g098600.3.1	NA	NA	NA	NA	NA		protein_coding	3.1215	2.6829	3.78618	9.25611	7.34917	8.14781	0.38745	-1.36792	1.11546e-10	2.16265e-09	down	yes
Solyc05g052180.3	Solyc05g052180.3		Solyc05g052180.3.1	GO:0003723(RNA binding);GO:0003743(translation initiation factor activity);GO:0006413(translational initiation)	NA	NA	NA	NA		protein_coding	26.0121	26.8312	24.7109	10.7088	12.7464	9.24817	2.37144	1.24576	1.12927e-10	2.18772e-09	up	yes
Solyc11g066020.2	Solyc11g066020.2		Solyc11g066020.2.1	GO:0005515(protein binding);GO:0016740(transferase activity);GO:0046872(metal ion binding)	NA	NA	NA	NA		protein_coding	13.1309	17.6621	12.897	29.2616	32.5322	27.4541	0.489536	-1.03051	1.14596e-10	2.21657e-09	down	yes
Solyc02g080610.3	Solyc02g080610.3		Solyc02g080610.3.1	NA	NA	NA	NA	NA		protein_coding	58.6096	0	0	0	0	0	195365	17.5758	1.15784e-10	2.2378e-09	up	yes
Solyc06g076770.3	Solyc06g076770.3		Solyc06g076770.3.1	GO:0003677(DNA binding);GO:0005634(nucleus)	NA	NA	NA	NA		protein_coding	3.74654	2.8329	4.16668	0.947272	1.26267	1.15694	3.19172	1.67433	1.19366e-10	2.29982e-09	up	yes
Solyc02g077950.2	Solyc02g077950.2		Solyc02g077950.2.1	GO:0003677(DNA binding);GO:0003700(DNA-binding transcription factor activity);GO:0005634(nucleus);GO:0006355(regulation of DNA-templated transcription)	NA	NA	NA	NA		protein_coding	27.0958	22.9717	18.1812	9.16606	8.5039	10.1553	2.45276	1.29441	1.1972e-10	2.30485e-09	up	yes
Solyc06g031690.3	Solyc06g031690.3		Solyc06g031690.3.1	GO:0005515(protein binding)	NA	NA	NA	NA		protein_coding	18.0127	17.2458	16.4085	8.5676	6.56485	6.86318	2.34897	1.23203	1.19978e-10	2.30801e-09	up	yes
Solyc12g099370.2	Solyc12g099370.2		Solyc12g099370.2.1	GO:0003700(DNA-binding transcription factor activity);GO:0006355(regulation of DNA-templated transcription);GO:0008270(zinc ion binding);GO:0043565(sequence-specific DNA binding)	NA	NA	NA	NA		protein_coding	14.1323	7.54255	9.65188	3.54655	3.01975	2.08496	3.62106	1.85641	1.21104e-10	2.32785e-09	up	yes
Solyc03g121890.1	Solyc03g121890.1		Solyc03g121890.1.1	GO:0005634(nucleus);GO:0005829(cytosol);GO:0005886(plasma membrane);GO:0016021(integral component of membrane)	NA	NA	NA	NA		protein_coding	4.59419	4.09152	4.69272	9.81367	8.30578	8.91288	0.494905	-1.01478	1.21817e-10	2.33792e-09	down	yes
Solyc03g007130.3	Solyc03g007130.3		Solyc03g007130.3.1	GO:0000226(microtubule cytoskeleton organization);GO:0008017(microtubule binding)	NA	NA	NA	NA		protein_coding	6.11918	4.64214	4.72022	2.02836	1.5209	1.91722	2.83208	1.50186	1.22981e-10	2.35843e-09	up	yes
Solyc04g081250.1	Solyc04g081250.1		Solyc04g081250.1.1	GO:0009733(response to auxin)	04075(Plant hormone signal transduction)	NA	NA	NA		protein_coding	6.53791	6.68397	10.0986	1.32818	0.487339	0.397686	10.537	3.39739	1.26014e-10	2.41284e-09	up	yes
Solyc04g014760.3	Solyc04g014760.3		Solyc04g014760.3.1	GO:0005094(Rho GDP-dissociation inhibitor activity);GO:0005737(cytoplasm);GO:0005829(cytosol);GO:0007266(Rho protein signal transduction);GO:0016020(membrane)	NA	NA	NA	NA		protein_coding	15.7137	13.9547	13.4472	6.14908	7.1569	6.43286	2.1843	1.12717	1.31691e-10	2.51568e-09	up	yes
Solyc12g094410.2	Solyc12g094410.2		Solyc12g094410.2.1	GO:0004672(protein kinase activity);GO:0005524(ATP binding);GO:0006468(protein phosphorylation);GO:0016020(membrane);GO:0055085(transmembrane transport)	NA	NA	NA	NA		protein_coding	6.49978	2.90175	4.28908	11.1504	12.0206	11.4494	0.39545	-1.33843	1.40586e-10	2.68146e-09	down	yes
Solyc04g055130.1	Solyc04g055130.1		Solyc04g055130.1.1	NA	NA	NA	NA	NA		protein_coding	21.2588	10.9688	21.1516	4.06351	3.27279	3.98141	4.71643	2.2377	1.4186e-10	2.70367e-09	up	yes
Solyc08g007620.2	Solyc08g007620.2		Solyc08g007620.2.1	GO:0004252(serine-type endopeptidase activity);GO:0006508(proteolysis);GO:0008236(serine-type peptidase activity)	NA	NA	NA	NA		protein_coding	3.16983	2.16756	2.90266	1.21263	1.24798	0.99811	2.3824	1.25242	1.43576e-10	2.73426e-09	up	yes
Solyc09g066260.3	Solyc09g066260.3		Solyc09g066260.3.1	NA	NA	NA	NA	NA		protein_coding	2.48539	2.58868	7.7181	0	0	0	42640.6	15.3799	1.48583e-10	2.82743e-09	up	yes
Solyc09g008913.1	Solyc09g008913.1		Solyc09g008913.1.1	GO:0004497(monooxygenase activity);GO:0005506(iron ion binding);GO:0016705(oxidoreductase activity, acting on paired donors, with incorporation or reduction of molecular oxygen);GO:0020037(heme binding)	NA	NA	NA	NA		protein_coding	22.0442	16.8549	18.0803	8.90224	6.23749	6.86824	2.58903	1.37241	1.53945e-10	2.92046e-09	up	yes
Solyc06g063340.3	Solyc06g063340.3		Solyc06g063340.3.1	GO:0003735(structural constituent of ribosome);GO:0005840(ribosome);GO:0006412(translation)	NA	NA	NA	NA		protein_coding	4.15588	2.55395	4.70364	0.83912	1.08774	0.980361	3.9259	1.97302	1.55899e-10	2.95307e-09	up	yes
Solyc12g006110.2	Solyc12g006110.2		Solyc12g006110.2.1	NA	NA	NA	NA	NA		protein_coding	53.3343	45.3012	114.063	15.9247	16.8156	18.7066	4.13434	2.04766	1.55903e-10	2.95307e-09	up	yes
Solyc10g084610.2	Solyc10g084610.2		Solyc10g084610.2.1	NA	NA	NA	NA	NA		protein_coding	25.3644	30.688	26.8543	12.4572	12.044	10.0934	2.39652	1.26094	1.56695e-10	2.96579e-09	up	yes
Solyc12g010230.2	Solyc12g010230.2		Solyc12g010230.2.1	NA	NA	NA	NA	NA		protein_coding	5.81408	5.43306	6.68614	1.86223	2.0304	1.89497	3.09856	1.6316	1.62791e-10	3.07881e-09	up	yes
Solyc02g065090.3	Solyc02g065090.3		Solyc02g065090.3.1	GO:0006629(lipid metabolic process)	NA	NA	NA	NA		protein_coding	2.61224	3.95015	2.40616	0.899041	0.902361	0.756678	3.50597	1.80981	1.67198e-10	3.15731e-09	up	yes
Solyc07g006610.3	Solyc07g006610.3		Solyc07g006610.3.1	GO:0004672(protein kinase activity);GO:0004675(transmembrane receptor protein serine/threonine kinase activity);GO:0005524(ATP binding);GO:0005886(plasma membrane);GO:0006468(protein phosphorylation)	NA	NA	NA	NA		protein_coding	3.96064	3.92204	2.27051	0.93317	0.91516	0.918631	3.66943	1.87556	1.76419e-10	3.32889e-09	up	yes
Solyc07g008330.3	Solyc07g008330.3		Solyc07g008330.3.1	GO:0005515(protein binding);GO:0005730(nucleolus)	NA	NA	NA	NA		protein_coding	14.2284	11.3097	12.0422	6.09795	4.73729	4.75682	2.41022	1.26917	1.77996e-10	3.35609e-09	up	yes
Solyc04g008090.3	Solyc04g008090.3		Solyc04g008090.3.1	GO:0005622(intracellular anatomical structure);GO:0008270(zinc ion binding)	NA	NA	NA	NA		protein_coding	4.30641	5.30215	3.13341	1.0272	0.737959	0.94639	4.69915	2.2324	1.7869e-10	3.3666e-09	up	yes
Solyc04g080350.3	Solyc04g080350.3		Solyc04g080350.3.1	GO:0006408(snRNA export from nucleus)	NA	NA	NA	NA		protein_coding	15.279	9.00869	13.829	4.45791	4.58495	3.59317	3.0165	1.59288	1.87428e-10	3.52584e-09	up	yes
Solyc12g019130.2	Solyc12g019130.2		Solyc12g019130.2.1	GO:0004650(polygalacturonase activity);GO:0005975(carbohydrate metabolic process)	NA	NA	NA	NA		protein_coding	4.66187	1.22481	4.16319	0.233776	0.395078	0.383921	9.9231	3.31079	1.92831e-10	3.62472e-09	up	yes
Solyc09g015080.3	Solyc09g015080.3		Solyc09g015080.3.1	GO:0005886(plasma membrane);GO:0008289(lipid binding)	NA	NA	NA	NA	Patellin-6 [Source:Projected from Arabidopsis thaliana (AT3G51670) UniProtKB/Swiss-Prot;Acc:Q9SCU1]	protein_coding	30.3464	19.6441	27.9344	10.9877	10.1105	10.7574	2.4462	1.29054	1.95706e-10	3.67561e-09	up	yes
Solyc01g094237.1	Solyc01g094237.1		Solyc01g094237.1.1	GO:0016491(oxidoreductase activity);GO:0016616(oxidoreductase activity, acting on the CH-OH group of donors, NAD or NADP as acceptor)	NA	NA	NA	NA		protein_coding	8.49968	7.5092	8.31437	4.1885	3.51777	3.38715	2.19258	1.13263	1.95836e-10	3.67561e-09	up	yes
Solyc05g056060.3	Solyc05g056060.3		Solyc05g056060.3.1	NA	NA	NA	NA	NA		protein_coding	2.03256	2.25808	1.84905	5.21865	5.49758	4.44634	0.404924	-1.30428	1.96948e-10	3.69367e-09	down	yes
Solyc03g097250.3	Solyc03g097250.3		Solyc03g097250.3.1	NA	NA	NA	NA	NA		protein_coding	51.8637	57.2863	51.9695	26.6906	26.1402	20.828	2.18738	1.1292	2.00995e-10	3.76384e-09	up	yes
Solyc05g018810.3	Solyc05g018810.3		Solyc05g018810.3.1	GO:0005634(nucleus);GO:0006334(nucleosome assembly)	NA	NA	NA	NA		protein_coding	99.9321	65.287	111.775	35.1448	39.3213	32.8513	2.58107	1.36797	2.03376e-10	3.80267e-09	up	yes
Solyc01g006320.3	Solyc01g006320.3		Solyc01g006320.3.1	GO:0098542(defense response to other organism)	NA	NA	NA	NA		protein_coding	25.3294	14.768	17.5825	5.3963	5.95275	6.1435	3.2974	1.72133	2.05542e-10	3.83736e-09	up	yes
Solyc09g074850.3	Solyc09g074850.3		Solyc09g074850.3.1	GO:0004364(glutathione transferase activity);GO:0005515(protein binding);GO:0005737(cytoplasm);GO:0006749(glutathione metabolic process)	NA	NA	NA	NA		protein_coding	55.6113	36.6044	57.7403	20.2484	20.2465	18.5513	2.53964	1.34462	2.06761e-10	3.85719e-09	up	yes
Solyc01g088830.2	Solyc01g088830.2		Solyc01g088830.2.1	GO:0005515(protein binding);GO:0016020(membrane);GO:0016021(integral component of membrane)	NA	NA	NA	NA		protein_coding	4.12203	2.58007	2.96223	7.83413	7.24684	7.7491	0.423316	-1.24019	2.13361e-10	3.97732e-09	down	yes
Solyc02g062540.3	Solyc02g062540.3		Solyc02g062540.3.1	GO:0005623(obsolete cell);GO:0006457(protein folding);GO:0045454(cell redox homeostasis)	NA	NA	NA	NA		protein_coding	19.8876	14.1771	21.015	7.72088	7.31737	6.06973	2.60943	1.38373	2.2918e-10	4.25934e-09	up	yes
Solyc03g051950.3	Solyc03g051950.3		Solyc03g051950.3.1	GO:0005515(protein binding)	NA	NA	NA	NA	Histone-lysine N-methyltransferase ATXR4 [Source:Projected from Arabidopsis thaliana (AT5G06620) UniProtKB/Swiss-Prot;Acc:Q9FG08]	protein_coding	8.76818	8.44265	8.705	3.48071	3.8894	3.64339	2.3531	1.23456	2.36855e-10	4.38875e-09	up	yes
Solyc08g068700.1	Solyc08g068700.1		Solyc08g068700.1.1	GO:0006591(ornithine metabolic process);GO:0008080(N-acetyltransferase activity);GO:0016740(transferase activity)	NA	K22246	EC:2.3.1.110	NA	N-hydroxycinnamoyl-CoA:tyramine N-hydroxycinnamoyl transferase THT7-1 [Source:UniProtKB/TrEMBL;Acc:Q8RXB7]	protein_coding	145.429	99.0509	153.533	57.9143	56.3473	53.3974	2.37394	1.24729	2.38027e-10	4.40716e-09	up	yes
Solyc09g065750.3	Solyc09g065750.3		Solyc09g065750.3.1	GO:0005506(iron ion binding);GO:0009507(chloroplast);GO:0010223(secondary shoot formation);GO:0016859(cis-trans isomerase activity);GO:1901601(strigolactone biosynthetic process)	NA	NA	NA	NA	beta-carotene isomerase, Strigolactones biosynthesi [Source: Projected from Oryza sativa (Os11g0587000)]	protein_coding	0.167234	0	0.083165	1.8959	2.03768	1.48075	0.0462475	-4.43448	2.38506e-10	4.41272e-09	down	yes
Solyc05g008920.3	Solyc05g008920.3		Solyc05g008920.3.1	NA	NA	NA	NA	NA		protein_coding	14.0244	8.70881	11.7945	3.90976	4.98668	4.39972	2.59682	1.37675	2.43246e-10	4.49704e-09	up	yes
Solyc08g067390.3	Solyc08g067390.3		Solyc08g067390.3.1	NA	NA	NA	NA	NA		protein_coding	13.0519	10.4004	18.0456	3.27557	3.66489	4.17252	3.73418	1.90079	2.45332e-10	4.53222e-09	up	yes
Solyc12g056590.2	Solyc12g056590.2		Solyc12g056590.2.1	GO:0003677(DNA binding);GO:0003700(DNA-binding transcription factor activity);GO:0005634(nucleus);GO:0006355(regulation of DNA-templated transcription);GO:0006952(defense response);GO:0009873(ethylene-activated signaling pathway)	NA	NA	NA	NA		protein_coding	13.72	20.2507	14.4372	5.51754	4.97254	2.84066	3.6313	1.86049	2.46816e-10	4.55621e-09	up	yes
Solyc01g006100.3	Solyc01g006100.3		Solyc01g006100.3.1	GO:0003682(chromatin binding);GO:0008168(methyltransferase activity)	NA	NA	NA	NA		protein_coding	5.80301	4.70482	4.44222	1.94968	2.03433	2.13568	2.44295	1.28862	2.47676e-10	4.56526e-09	up	yes
Solyc02g091300.3	Solyc02g091300.3		Solyc02g091300.3.1	GO:0030001(metal ion transport);GO:0046872(metal ion binding)	NA	NA	NA	NA		protein_coding	32.5831	24.5858	32.0225	12.8146	13.8265	10.3097	2.41379	1.2713	2.493e-10	4.58834e-09	up	yes
Solyc03g118740.3	Solyc03g118740.3		Solyc03g118740.3.1	GO:0005783(endoplasmic reticulum);GO:0005886(plasma membrane);GO:0009734(auxin-activated signaling pathway);GO:0009926(auxin polar transport);GO:0010252(auxin homeostasis);GO:0010315(auxin export across the plasma membrane);GO:0010329(auxin efflux transmembrane transporter activity);GO:0016020(membrane);GO:0016021(integral component of membrane);GO:0055085(transmembrane transport);GO:0060918(auxi…	NA	NA	NA	NA	Auxin efflux carrier component [Source:UniProtKB/TrEMBL;Acc:E5KGD0]	protein_coding	12.7259	10.8313	15.2165	5.40219	5.68239	5.22993	2.37664	1.24892	2.4959e-10	4.59026e-09	up	yes
Solyc01g100570.3	Solyc01g100570.3		Solyc01g100570.3.1	GO:0030515(snoRNA binding);GO:0031428(box C/D RNP complex);GO:0032040(small-subunit processome)	NA	NA	NA	NA		protein_coding	103.96	43.4288	138.352	23.2404	24.9776	21.167	4.1182	2.04201	2.52636e-10	4.64283e-09	up	yes
Solyc04g011520.3	Solyc04g011520.3		Solyc04g011520.3.1	GO:0004672(protein kinase activity);GO:0004674(protein serine/threonine kinase activity);GO:0005524(ATP binding);GO:0006468(protein phosphorylation)	NA	NA	NA	NA		protein_coding	7.99556	6.91967	9.0362	3.18785	3.32992	2.59973	2.62698	1.3934	2.53894e-10	4.66247e-09	up	yes
Solyc04g081290.3	Solyc04g081290.3		Solyc04g081290.3.1	GO:0005634(nucleus);GO:0005829(cytosol);GO:0009691(cytokinin biosynthetic process);GO:0016799(hydrolase activity, hydrolyzing N-glycosyl compounds)	NA	NA	NA	NA	Cytokinin riboside 5'-monophosphate phosphoribohydrolase [Source:UniProtKB/TrEMBL;Acc:K4BVK8]	protein_coding	9.29513	12.3046	8.8535	22.6503	23.458	19.6816	0.462886	-1.11127	2.58586e-10	4.74509e-09	down	yes
Solyc12g045020.2	Solyc12g045020.2		Solyc12g045020.2.1	GO:0004497(monooxygenase activity);GO:0005506(iron ion binding);GO:0016020(membrane);GO:0016705(oxidoreductase activity, acting on paired donors, with incorporation or reduction of molecular oxygen);GO:0016709(oxidoreductase activity, acting on paired donors, with incorporation or reduction of molecular oxygen, NAD(P)H as one donor, and incorporation of one atom of oxygen);GO:0020037(heme binding)	NA	NA	NA	NA		protein_coding	20.6603	18.7648	22.6084	10.0652	9.1019	9.37504	2.17341	1.11996	2.59803e-10	4.7639e-09	up	yes
Solyc02g078150.3	Solyc02g078150.3		Solyc02g078150.3.1	NA	NA	NA	NA	NA		protein_coding	5.97758	10.7655	14.6485	1.73043	1.97139	2.54809	5.02274	2.32847	2.60888e-10	4.78023e-09	up	yes
Solyc05g012180.3	Solyc05g012180.3		Solyc05g012180.3.1	GO:0009694(jasmonic acid metabolic process);GO:0009696(salicylic acid metabolic process);GO:0080030(methyl indole-3-acetate esterase activity);GO:0080031(methyl salicylate esterase activity);GO:0080032(methyl jasmonate esterase activity)	NA	NA	NA	NA		protein_coding	7.08567	8.63744	4.40254	1.7674	1.82671	1.60872	3.86822	1.95167	2.90827e-10	5.30517e-09	up	yes
Solyc05g009290.3	Solyc05g009290.3		Solyc05g009290.3.1	NA	NA	NA	NA	NA		protein_coding	32.602	38.3548	40.9878	17.0296	15.8529	12.3461	2.47508	1.30748	2.94826e-10	5.37019e-09	up	yes
Solyc06g035610.3	Solyc06g035610.3		Solyc06g035610.3.1	GO:0003676(nucleic acid binding);GO:0003723(RNA binding);GO:1990904(ribonucleoprotein complex)	NA	NA	NA	NA		protein_coding	1.41246	1.86813	1.22526	4.5953	4.14414	3.32256	0.373557	-1.4206	2.98566e-10	5.43431e-09	down	yes
Solyc10g086690.2	Solyc10g086690.2		Solyc10g086690.2.1	GO:0016780(phosphotransferase activity, for other substituted phosphate groups)	NA	NA	NA	NA		protein_coding	2.47352	2.36171	1.64549	4.94962	6.31244	6.84954	0.357821	-1.48269	3.0407e-10	5.52226e-09	down	yes
Solyc11g066270.2	Solyc11g066270.2		Solyc11g066270.2.1	GO:0004553(hydrolase activity, hydrolyzing O-glycosyl compounds);GO:0005576(extracellular region);GO:0005618(cell wall);GO:0005975(carbohydrate metabolic process);GO:0006073(cellular glucan metabolic process);GO:0008152(metabolic process);GO:0010411(xyloglucan metabolic process);GO:0016740(transferase activity);GO:0016762(xyloglucan:xyloglucosyl transferase activity);GO:0016787(hydrolase activity…	NA	NA	NA	NA	Xyloglucan endotransglucosylase/hydrolase protein 31 [Source:Projected from Arabidopsis thaliana (AT3G44990) UniProtKB/Swiss-Prot;Acc:P93046]	protein_coding	205.156	247.06	289.368	110	111.597	100.266	2.30404	1.20416	3.05924e-10	5.55184e-09	up	yes
Solyc09g064820.1	Solyc09g064820.1		Solyc09g064820.1.1	NA	NA	NA	NA	NA		protein_coding	0.113809	0.445344	0.150486	3.06004	2.99866	2.13249	0.0866344	-3.52892	3.09348e-10	5.60986e-09	down	yes
[truncated: 2,388 more rows]
