# Supplementary material for: SnRK1α1-mediated RBOH1 phosphorylation regulates reactive oxygen species to enhance tolerance to low nitrogen in tomato
Source: Plant Cell. 2024 Dec 12;37(1):koae321. doi: 10.1093/plcell/koae321 (PMC11684077; doi:10.1093/plcell/koae321)
Supplement: koae321_Supplementary_Data [file koae321_supplementary_data.zip › Supplementary Data Set 3.xlsx]

## Sheet: Supplementary Data Set 3
Supplementary Data Set 3. Differentially expressed genes (DEGs) of WT and rboh1-1 mutants under low-nitrogen (LN) stress.
gene_id	gene_name	EntrezID	transcript_id	GO	KEGG	KO_ENTRY	EC	TF_Family	Description	trans_type	FPKM.LNrboh1_2	FPKM.LNrboh1_3	FPKM.LNrboh1_1	FPKM.LNWT_1	FPKM.LNWT_2	FPKM.LNWT_3	fc	log2(fc)	pval	qval	regulation	significant
Solyc07g064160.3	Solyc07g064160.3		Solyc07g064160.3.1	GO:0005829(cytosol);GO:0009228(thiamine biosynthetic process);GO:0009570(chloroplast stroma);GO:0046872(metal ion binding);GO:0052837(thiazole biosynthetic process)	00730(Thiamine metabolism);01100(Metabolic pathways);01240(Biosynthesis of cofactors)	K03146	EC:2.4.2.60	NA	Thiamine thiazole synthase, chloroplastic [Source:UniProtKB/TrEMBL;Acc:K4CH99]	protein_coding	243.463	231.095	240.591	14.0399	14.2286	13.9265	16.9486	4.0831	0	0	up	yes
Solyc06g076050.3	Solyc06g076050.3		Solyc06g076050.3.1	GO:0005515(protein binding);GO:0016740(transferase activity);GO:0046872(metal ion binding)	NA	NA	NA	NA	Hop-interacting protein THI033 [Source:UniProtKB/TrEMBL;Acc:G8Z262]	protein_coding	73.253	78.4689	71.0837	8.46771	8.49978	9.34507	8.46765	3.08196	0	0	up	yes
Solyc03g122340.3	Solyc03g122340.3		Solyc03g122340.3.1	GO:0005515(protein binding);GO:0006629(lipid metabolic process);GO:0006631(fatty acid metabolic process);GO:0006633(fatty acid biosynthetic process);GO:0016491(oxidoreductase activity);GO:0016702(oxidoreductase activity, acting on single donors with incorporation of molecular oxygen, incorporation of two atoms of oxygen);GO:0031408(oxylipin biosynthetic process);GO:0046872(metal ion binding);GO:0…	00591(Linoleic acid metabolism);00592(alpha-Linolenic acid metabolism);01100(Metabolic pathways);01110(Biosynthesis of secondary metabolites)	K00454	EC:1.13.11.12	NA	Lipoxygenase [Source:UniProtKB/TrEMBL;Acc:K4BN32]	protein_coding	29.2329	27.7248	26.124	2.82473	2.5796	2.707	10.2427	3.35652	0	0	up	yes
Solyc03g093380.2	Solyc03g093380.2		Solyc03g093380.2.1	GO:0004672(protein kinase activity);GO:0005515(protein binding);GO:0005524(ATP binding);GO:0006468(protein phosphorylation);GO:0016021(integral component of membrane)	NA	NA	NA	NA		protein_coding	10.6512	11.9265	11.4914	119.176	153.996	147.47	0.0809933	-3.62605	0	0	down	yes
Solyc01g111980.3	Solyc01g111980.3		Solyc01g111980.3.1	GO:0003333(amino acid transmembrane transport);GO:0005886(plasma membrane);GO:0015171(amino acid transmembrane transporter activity);GO:0016021(integral component of membrane)	NA	NA	NA	NA		protein_coding	122.418	132.487	112.902	16.3828	17.505	15.4057	7.46158	2.89948	0	0	up	yes
Solyc03g005760.1	Solyc03g005760.1		Solyc03g005760.1.1	GO:0009416(response to light stimulus);GO:0009507(chloroplast);GO:0009522(photosystem I);GO:0009523(photosystem II);GO:0009535(chloroplast thylakoid membrane);GO:0009536(plastid);GO:0009579(thylakoid);GO:0009765(photosynthesis, light harvesting);GO:0009768(photosynthesis, light harvesting in photosystem I);GO:0009941(chloroplast envelope);GO:0010287(plastoglobule);GO:0015979(photosynthesis);GO:00…	00196(Photosynthesis - antenna proteins);01100(Metabolic pathways)	NA	NA	NA	Chlorophyll a-b binding protein, chloroplastic [Source:UniProtKB/TrEMBL;Acc:K4BE00]	protein_coding	420.439	419.96	445.195	35.3544	40.8438	43.0076	10.7847	3.43091	0	0	up	yes
Solyc12g017240.2	Solyc12g017240.2		Solyc12g017240.2.1	GO:0004553(hydrolase activity, hydrolyzing O-glycosyl compounds);GO:0005576(extracellular region);GO:0005618(cell wall);GO:0005975(carbohydrate metabolic process);GO:0006073(cellular glucan metabolic process);GO:0008152(metabolic process);GO:0010411(xyloglucan metabolic process);GO:0016740(transferase activity);GO:0016762(xyloglucan:xyloglucosyl transferase activity);GO:0016787(hydrolase activity…	04075(Plant hormone signal transduction)	K14504	EC:2.4.1.207	NA	Xyloglucan endotransglucosylase/hydrolase [Source:UniProtKB/TrEMBL;Acc:K4DD58]	protein_coding	43.0363	44.8278	42.0886	0.546287	0.920827	0.961687	53.5049	5.7416	0	0	up	yes
Solyc02g064680.3	Solyc02g064680.3		Solyc02g064680.3.1	GO:0000166(nucleotide binding);GO:0005215(transporter activity);GO:0005388(P-type calcium transporter activity);GO:0005516(calmodulin binding);GO:0005524(ATP binding);GO:0005887(integral component of plasma membrane);GO:0016020(membrane);GO:0016021(integral component of membrane);GO:0016887(ATP hydrolysis activity);GO:0070588(calcium ion transmembrane transport)	NA	K01537	EC:7.2.2.10	NA	Calcium-transporting ATPase [Source:UniProtKB/TrEMBL;Acc:K4B6Q4]	protein_coding	63.075	66.7113	56.9069	10.1843	11.8085	10.2602	5.7884	2.53317	2.17835e-284	6.71886e-281	up	yes
Solyc05g005170.3	Solyc05g005170.3		Solyc05g005170.3.1	GO:0004650(polygalacturonase activity);GO:0005576(extracellular region);GO:0005975(carbohydrate metabolic process);GO:0071555(cell wall organization)	NA	NA	NA	NA		protein_coding	6.24491	6.47563	6.21391	56.9266	65.8406	60.5765	0.103273	-3.27546	4.69367e-272	1.28685e-268	down	yes
Solyc01g065530.3	Solyc01g065530.3		Solyc01g065530.3.1	GO:0010215(cellulose microfibril organization);GO:0016021(integral component of membrane);GO:0031225(anchored component of membrane)	NA	NA	NA	NA		protein_coding	12.8034	13.5772	12.2492	0.441744	0.603135	0.60683	23.3878	4.54768	2.99814e-271	7.3979e-268	up	yes
Solyc03g093120.3	Solyc03g093120.3		Solyc03g093120.3.1	GO:0004553(hydrolase activity, hydrolyzing O-glycosyl compounds);GO:0005618(cell wall);GO:0005975(carbohydrate metabolic process);GO:0006073(cellular glucan metabolic process);GO:0010411(xyloglucan metabolic process);GO:0016762(xyloglucan:xyloglucosyl transferase activity);GO:0042546(cell wall biogenesis);GO:0048046(apoplast)	NA	NA	NA	NA		protein_coding	39.9747	45.3988	35.4194	5.8312	6.86827	6.1622	6.40415	2.67901	3.33233e-235	7.47503e-232	up	yes
Solyc07g040960.1	Solyc07g040960.1		Solyc07g040960.1.1	GO:0004518(nuclease activity);GO:0005634(nucleus);GO:0016787(hydrolase activity);GO:0046872(metal ion binding);GO:0090305(nucleic acid phosphodiester bond hydrolysis)	NA	NA	NA	NA		protein_coding	37.836	35.6528	37.4788	0.969934	1.722	1.77275	24.8545	4.63544	3.74668e-234	7.70411e-231	up	yes
Solyc04g005050.2	Solyc04g005050.2		Solyc04g005050.2.1	GO:0004222(metalloendopeptidase activity);GO:0006508(proteolysis);GO:0008233(peptidase activity);GO:0008237(metallopeptidase activity);GO:0008270(zinc ion binding);GO:0016787(hydrolase activity);GO:0031012(extracellular matrix);GO:0031225(anchored component of membrane);GO:0046872(metal ion binding)	NA	NA	NA	NA		protein_coding	135.4	138.612	142.274	23.914	21.6446	22.1084	6.15198	2.62105	1.37612e-226	2.61198e-223	up	yes
Solyc03g093390.3	Solyc03g093390.3		Solyc03g093390.3.1	GO:0005576(extracellular region);GO:0009653(anatomical structure morphogenesis);GO:0016020(membrane);GO:0016021(integral component of membrane);GO:0019953(sexual reproduction)	NA	NA	NA	NA		protein_coding	20.7758	24.6322	25.8421	297.977	272.391	308.724	0.0810498	-3.62505	6.70675e-221	1.18206e-217	down	yes
Solyc03g116910.3	Solyc03g116910.3		Solyc03g116910.3.1	GO:0003824(catalytic activity);GO:0016491(oxidoreductase activity);GO:0016616(oxidoreductase activity, acting on the CH-OH group of donors, NAD or NADP as acceptor);GO:0016621(cinnamoyl-CoA reductase activity);GO:0050662(obsolete coenzyme binding)	00940(Phenylpropanoid biosynthesis);01100(Metabolic pathways);01110(Biosynthesis of secondary metabolites)	K09753	EC:1.2.1.44	NA	Cinnamoyl-CoA reductase [Source:UniProtKB/TrEMBL;Acc:Q4U1I4]	protein_coding	101.264	111.596	101.356	24.3413	26.3845	24.8584	4.15718	2.0556	8.38288e-212	1.37898e-208	up	yes
Solyc01g099370.3	Solyc01g099370.3		Solyc01g099370.3.1	GO:0006952(defense response)	NA	NA	NA	NA		protein_coding	392.952	398.67	403.503	54.1839	44.4754	42.9976	8.43676	3.07669	3.72653e-208	5.747e-205	up	yes
Solyc06g005170.3	Solyc06g005170.3		Solyc06g005170.3.1	GO:0000165(MAPK cascade);GO:0000166(nucleotide binding);GO:0004672(protein kinase activity);GO:0004674(protein serine/threonine kinase activity);GO:0004707(MAP kinase activity);GO:0005524(ATP binding);GO:0005634(nucleus);GO:0005737(cytoplasm);GO:0006468(protein phosphorylation);GO:0009409(response to cold);GO:0009414(response to water deprivation);GO:0010468(regulation of gene expression);GO:0016…	04016(MAPK signaling pathway - plant);04626(Plant-pathogen interaction)	K20536	EC:2.7.11.24	NA	Mitogen-activated protein kinase [Source:UniProtKB/TrEMBL;Acc:Q84MI4]	protein_coding	191.751	208.893	179.419	33.1972	29.5328	27.9386	6.39763	2.67754	1.59152e-206	2.31005e-203	up	yes
Solyc08g078510.3	Solyc08g078510.3		Solyc08g078510.3.1	NA	NA	NA	NA	NA		protein_coding	229.512	228.229	229.374	55.0913	64.1358	61.6303	3.79921	1.9257	2.4872e-206	3.40954e-203	up	yes
Solyc03g036470.2	Solyc03g036470.2		Solyc03g036470.2.1	GO:0003824(catalytic activity);GO:0005737(cytoplasm);GO:0006559(L-phenylalanine catabolic process);GO:0016841(ammonia-lyase activity)	NA	NA	NA	NA		protein_coding	15.1687	16.3305	12.4704	0.503321	0.635013	0.60182	25.2676	4.65922	5.52445e-199	7.17452e-196	up	yes
Solyc03g097050.3	Solyc03g097050.3		Solyc03g097050.3.1	GO:0016020(membrane);GO:0016760(cellulose synthase (UDP-forming) activity);GO:0030244(cellulose biosynthetic process)	NA	NA	NA	NA		protein_coding	87.3079	91.0823	86.4723	16.2641	13.8631	14.3482	5.95525	2.57416	1.12095e-198	1.38297e-195	up	yes
Solyc07g006280.3	Solyc07g006280.3		Solyc07g006280.3.1	GO:0005886(plasma membrane);GO:0009506(plasmodesma);GO:0009734(auxin-activated signaling pathway);GO:0016021(integral component of membrane)	NA	NA	NA	NA		protein_coding	327.357	345.341	305.913	86.8817	101.757	89.1156	3.52329	1.81692	2.26774e-194	2.66459e-191	up	yes
Solyc04g011440.3	Solyc04g011440.3		Solyc04g011440.3.1	GO:0000166(nucleotide binding);GO:0005524(ATP binding);GO:0006457(protein folding);GO:0016887(ATP hydrolysis activity);GO:0140662(ATP-dependent protein folding chaperone)	NA	NA	NA	NA		protein_coding	34.2089	34.7021	31.1113	5.37258	5.19767	6.17974	5.97148	2.57809	5.64264e-188	6.32873e-185	up	yes
Solyc03g042560.2	Solyc03g042560.2		Solyc03g042560.2.1	GO:0003824(catalytic activity);GO:0005737(cytoplasm);GO:0006511(ubiquitin-dependent protein catabolic process);GO:0006559(L-phenylalanine catabolic process);GO:0007275(multicellular organism development);GO:0008270(zinc ion binding);GO:0016841(ammonia-lyase activity)	NA	NA	NA	NA		protein_coding	11.7814	10.6798	9.34352	0.400356	0.415853	0.535362	23.5317	4.55653	3.22051e-187	3.45504e-184	up	yes
Solyc10g054440.2	Solyc10g054440.2		Solyc10g054440.2.1	GO:0003824(catalytic activity);GO:0006527(arginine catabolic process);GO:0008295(spermidine biosynthetic process);GO:0008792(arginine decarboxylase activity);GO:0016829(lyase activity);GO:0016831(carboxy-lyase activity);GO:1901564(organonitrogen compound metabolic process)	NA	NA	NA	NA		protein_coding	105.956	119.967	113.798	27.0499	27.4993	28.3183	4.09956	2.03547	5.5942e-187	5.75154e-184	up	yes
Solyc04g077980.1	Solyc04g077980.1		Solyc04g077980.1.1	GO:0003676(nucleic acid binding);GO:0003700(DNA-binding transcription factor activity);GO:0005634(nucleus);GO:0006355(regulation of DNA-templated transcription)	NA	NA	NA	C2H2	C2H2-type zinc finger protein [Source:UniProtKB/TrEMBL;Acc:A6ZIC0]	protein_coding	199.644	200.243	203.266	38.3075	45.2679	47.384	4.60565	2.2034	4.33353e-183	4.2772e-180	up	yes
Solyc06g075650.3	Solyc06g075650.3		Solyc06g075650.3.1	GO:0006833(water transport);GO:0015250(water channel activity);GO:0015267(channel activity);GO:0016020(membrane);GO:0016021(integral component of membrane);GO:0055085(transmembrane transport)	NA	NA	NA	NA	Tonoplast intrinsic protein 12 [Source:UniProtKB/TrEMBL;Acc:K4C9T0]	protein_coding	1136.63	1108.6	1289.96	168.63	225.919	200.426	5.94176	2.57089	7.65103e-181	7.26112e-178	up	yes
Solyc08g041860.1	Solyc08g041860.1		Solyc08g041860.1.1	NA	NA	NA	NA	NA		protein_coding	523.983	584.091	572.822	142.149	152.795	144.211	3.82756	1.93643	1.38874e-179	1.26916e-176	up	yes
Solyc02g089610.2	Solyc02g089610.2		Solyc02g089610.2.1	GO:0004014(adenosylmethionine decarboxylase activity);GO:0005829(cytosol);GO:0006557(obsolete S-adenosylmethioninamine biosynthetic process);GO:0006596(polyamine biosynthetic process);GO:0006597(spermine biosynthetic process);GO:0008295(spermidine biosynthetic process);GO:0016829(lyase activity);GO:0016831(carboxy-lyase activity)	00270(Cysteine and methionine metabolism);00330(Arginine and proline metabolism);01100(Metabolic pathways)	K01611	EC:4.1.1.50	NA	S-adenosylmethionine decarboxylase proenzyme [Source:UniProtKB/TrEMBL;Acc:K4BCB2]	protein_coding	128.947	125.036	120.719	34.4428	37.8312	36.7288	3.43754	1.78137	5.80535e-179	5.11596e-176	up	yes
Solyc01g107290.3	Solyc01g107290.3		Solyc01g107290.3.1	NA	NA	NA	NA	NA	Probable E3 ubiquitin-protein ligase RHY1A [Source:Projected from Arabidopsis thaliana (AT1G49850) UniProtKB/Swiss-Prot;Acc:Q852U6]	protein_coding	47.9256	49.1682	47.9431	9.42283	8.91999	9.0325	5.29809	2.40547	1.50606e-177	1.28145e-174	up	yes
Solyc04g005620.3	Solyc04g005620.3		Solyc04g005620.3.1	NA	NA	NA	NA	NA		protein_coding	267.011	252.241	271.709	60.0517	58.4398	59.537	4.44289	2.1515	7.87501e-176	6.4772e-173	up	yes
Solyc10g081040.1	Solyc10g081040.1		Solyc10g081040.1.1	NA	NA	NA	NA	NA		protein_coding	186.286	188.565	201.873	33.8546	34.8707	29.7799	5.85475	2.54961	1.00609e-174	8.00812e-172	up	yes
Solyc01g067620.3	Solyc01g067620.3		Solyc01g067620.3.1	GO:0046872(metal ion binding);GO:0051213(dioxygenase activity);GO:1901601(strigolactone biosynthetic process)	NA	NA	NA	NA		protein_coding	13.7614	16.5465	13.4706	114.793	119.969	100.278	0.130667	-2.93604	7.60688e-173	5.86562e-170	down	yes
Solyc05g046020.3	Solyc05g046020.3		Solyc05g046020.3.1	GO:0004601(peroxidase activity);GO:0005576(extracellular region);GO:0006979(response to oxidative stress);GO:0009505(plant-type cell wall);GO:0009506(plasmodesma);GO:0020037(heme binding);GO:0042744(hydrogen peroxide catabolic process);GO:0046872(metal ion binding)	NA	NA	NA	NA	Peroxidase [Source:UniProtKB/TrEMBL;Acc:K4C0T5]	protein_coding	52.14	52.3612	51.5368	278.825	315.01	261.929	0.182338	-2.45532	2.57333e-167	1.92415e-164	down	yes
Solyc02g069260.3	Solyc02g069260.3		Solyc02g069260.3.1	GO:0003676(nucleic acid binding);GO:0003723(RNA binding);GO:0005515(protein binding);GO:0005737(cytoplasm);GO:0031047(gene silencing by RNA);GO:0035194(post-transcriptional gene silencing by RNA);GO:0051607(defense response to virus)	NA	NA	NA	NA	AGO2A2 [Source:UniProtKB/TrEMBL;Acc:K4B7Q8]	protein_coding	63.7556	65.6385	60.3909	18.924	19.5743	20.5046	3.21654	1.68551	2.95967e-167	2.14793e-164	up	yes
Solyc06g050760.1	Solyc06g050760.1		Solyc06g050760.1.1	NA	NA	NA	NA	NA		protein_coding	254.879	251.581	246.788	39.2277	43.2237	32.5724	6.54862	2.71119	8.86957e-167	6.25305e-164	up	yes
Solyc12g088970.1	Solyc12g088970.1		Solyc12g088970.1.1	GO:0004497(monooxygenase activity);GO:0005506(iron ion binding);GO:0016020(membrane);GO:0016021(integral component of membrane);GO:0016491(oxidoreductase activity);GO:0016705(oxidoreductase activity, acting on paired donors, with incorporation or reduction of molecular oxygen);GO:0016709(oxidoreductase activity, acting on paired donors, with incorporation or reduction of molecular oxygen, NAD(P)H…	NA	K23136	EC:1.14.14.164	NA		protein_coding	0.335835	0.594948	0.716063	27.8332	30.7218	22.7709	0.02025	-5.62594	2.67111e-165	1.83083e-162	down	yes
Solyc12g062200.1	Solyc12g062200.1		Solyc12g062200.1.1	NA	NA	NA	NA	NA		protein_coding	67.162	65.7727	60.8945	0.373828	0.97083	1.10321	79.1827	6.30711	2.2755e-164	1.51751e-161	up	yes
Solyc08g075540.3	Solyc08g075540.3		Solyc08g075540.3.1	GO:0009916(alternative oxidase activity);GO:0016020(membrane);GO:0016021(integral component of membrane);GO:0016491(oxidoreductase activity);GO:0046872(metal ion binding);GO:0070469(respirasome);GO:0102721(ubiquinol:oxygen oxidoreductase activity)	NA	NA	NA	NA		protein_coding	114.173	120.648	106.176	32.1783	31.1785	30.2261	3.6438	1.86544	1.06139e-162	6.89208e-160	up	yes
Solyc01g100190.3	Solyc01g100190.3		Solyc01g100190.3.1	GO:0005774(vacuolar membrane);GO:0005829(cytosol)	NA	NA	NA	NA		protein_coding	39.1014	43.7792	36.419	9.14784	8.62493	7.89397	4.64802	2.21662	1.62209e-159	1.02628e-156	up	yes
Solyc01g066430.3	Solyc01g066430.3		Solyc01g066430.3.1	GO:0016021(integral component of membrane)	NA	NA	NA	NA		protein_coding	93.2454	91.2892	86.8266	20.3859	22.0067	19.0266	4.41819	2.14346	8.2196e-157	5.07047e-154	up	yes
Solyc07g063460.2	Solyc07g063460.2		Solyc07g063460.2.1	GO:0008168(methyltransferase activity)	NA	NA	NA	NA		protein_coding	62.03	68.7393	63.7202	12.013	13.8754	11.8409	5.15487	2.36594	4.50942e-153	2.7139e-150	up	yes
Solyc07g005390.3	Solyc07g005390.3		Solyc07g005390.3.1	GO:0008911(lactaldehyde dehydrogenase activity);GO:0016491(oxidoreductase activity);GO:0016620(oxidoreductase activity, acting on the aldehyde or oxo group of donors, NAD or NADP as acceptor)	00010(Glycolysis / Gluconeogenesis);00030(Pentose phosphate pathway);01100(Metabolic pathways);01200(Carbon metabolism)	K00131	EC:1.2.1.9	NA		protein_coding	31.6406	27.5777	30.3225	4.62945	5.06564	4.39028	6.35701	2.66835	5.00323e-151	2.9394e-148	up	yes
Solyc05g054780.2	Solyc05g054780.2		Solyc05g054780.2.1	NA	NA	NA	NA	NA		protein_coding	189.385	173.985	178.386	41.8138	38.3969	42.5656	4.41254	2.14161	2.35386e-149	1.35073e-146	up	yes
Solyc01g109880.3	Solyc01g109880.3		Solyc01g109880.3.1	GO:0000976(transcription cis-regulatory region binding);GO:0003700(DNA-binding transcription factor activity);GO:0005634(nucleus);GO:0006355(regulation of DNA-templated transcription);GO:0043565(sequence-specific DNA binding);GO:0045893(positive regulation of DNA-templated transcription)	NA	NA	NA	NA	BZIP transcription factor [Source:UniProtKB/TrEMBL;Acc:C0KYN1]	protein_coding	53.8408	57.0417	51.6419	234.485	274.916	270.757	0.208322	-2.26311	4.97954e-146	2.7925e-143	down	yes
Solyc08g041700.1	Solyc08g041700.1		Solyc08g041700.1.1	GO:0005515(protein binding)	NA	NA	NA	NA		protein_coding	10.9902	11.3408	11.3673	71.5017	70.8422	67.6065	0.160506	-2.6393	7.64666e-146	4.19292e-143	down	yes
Solyc03g080090.3	Solyc03g080090.3		Solyc03g080090.3.1	GO:0003677(DNA binding);GO:0006355(regulation of DNA-templated transcription);GO:0016020(membrane);GO:0016021(integral component of membrane)	NA	NA	NA	NA		protein_coding	85.0691	93.2885	83.6883	28.8614	29.3267	28.2453	3.03177	1.60016	2.57399e-144	1.38072e-141	up	yes
Solyc10g011740.3	Solyc10g011740.3		Solyc10g011740.3.1	GO:0000166(nucleotide binding);GO:0000209(protein polyubiquitination);GO:0005524(ATP binding);GO:0005634(nucleus);GO:0006511(ubiquitin-dependent protein catabolic process);GO:0016740(transferase activity);GO:0061631(ubiquitin conjugating enzyme activity)	04120(Ubiquitin mediated proteolysis);04141(Protein processing in endoplasmic reticulum)	K06689	EC:2.3.2.23	NA	UBC28 [Source:UniProtKB/TrEMBL;Acc:K4CYF2]	protein_coding	444.542	443.377	450.516	95.9026	124.101	123.85	3.89245	1.96068	3.3906e-143	1.78007e-140	up	yes
Solyc06g074030.1	Solyc06g074030.1		Solyc06g074030.1.1	GO:0000932(P-body);GO:0003676(nucleic acid binding);GO:0004535(poly(A)-specific ribonuclease activity);GO:0017148(negative regulation of translation);GO:0030014(CCR4-NOT complex);GO:0030015(CCR4-NOT core complex);GO:0043928(exonucleolytic catabolism of deadenylated mRNA)	03018(RNA degradation)	NA	NA	NA		protein_coding	147.496	141.975	163.06	19.8365	18.3746	24.8752	7.17319	2.84261	2.10588e-142	1.08255e-139	up	yes
Solyc04g018110.1	Solyc04g018110.1		Solyc04g018110.1.1	GO:0005509(calcium ion binding);GO:0046872(metal ion binding)	NA	NA	NA	NA		protein_coding	347.968	358.334	331.279	84.1536	103.89	106.581	3.5217	1.81627	2.26299e-142	1.13958e-139	up	yes
Solyc07g053740.1	Solyc07g053740.1		Solyc07g053740.1.1	GO:0003677(DNA binding);GO:0003700(DNA-binding transcription factor activity);GO:0005634(nucleus);GO:0006351(DNA-templated transcription);GO:0006355(regulation of DNA-templated transcription)	NA	NA	NA	ERF		protein_coding	673.566	683.023	729.049	197.273	201.542	212.494	3.41176	1.77051	5.06963e-142	2.50186e-139	up	yes
Solyc10g085590.1	Solyc10g085590.1		Solyc10g085590.1.1	GO:0015031(protein transport);GO:0036211(protein modification process)	04144(Endocytosis)	NA	NA	NA		protein_coding	61.9505	64.1794	61.8561	15.8418	17.6869	18.043	3.64514	1.86597	2.47191e-141	1.19597e-138	up	yes
Solyc01g088660.3	Solyc01g088660.3		Solyc01g088660.3.1	GO:0006355(regulation of DNA-templated transcription);GO:0008270(zinc ion binding)	NA	NA	NA	NA	FCS-Like Zinc finger 3 [Source:Projected from Arabidopsis thaliana (AT2G44670) UniProtKB/Swiss-Prot;Acc:O80506]	protein_coding	30.2225	30.4691	27.257	154.192	187.94	153.048	0.17761	-2.49322	1.32169e-139	6.27169e-137	down	yes
Solyc06g067870.3	Solyc06g067870.3		Solyc06g067870.3.1	GO:0046872(metal ion binding);GO:0051213(dioxygenase activity)	NA	NA	NA	NA		protein_coding	12.2834	9.54505	11.1805	71.9107	86.0318	76.2629	0.14094	-2.82685	3.99359e-139	1.85928e-136	down	yes
Solyc03g114940.3	Solyc03g114940.3		Solyc03g114940.3.1	GO:0004497(monooxygenase activity);GO:0005506(iron ion binding);GO:0016020(membrane);GO:0016021(integral component of membrane);GO:0016705(oxidoreductase activity, acting on paired donors, with incorporation or reduction of molecular oxygen);GO:0016709(oxidoreductase activity, acting on paired donors, with incorporation or reduction of molecular oxygen, NAD(P)H as one donor, and incorporation of …	NA	NA	NA	NA	Cytochrome P450 78A5 [Source:Projected from Arabidopsis thaliana (AT1G13710) UniProtKB/Swiss-Prot;Acc:Q9LMX7]	protein_coding	45.3024	46.3899	42.6177	6.02778	4.15512	5.5617	8.53054	3.09264	4.25028e-137	1.94214e-134	up	yes
Solyc04g080960.3	Solyc04g080960.3		Solyc04g080960.3.1	GO:0006508(proteolysis);GO:0008233(peptidase activity);GO:0008234(cysteine-type peptidase activity);GO:0016787(hydrolase activity)	NA	NA	NA	NA		protein_coding	1139.86	1147.36	1140.57	420.85	426.322	436.64	2.67	1.41684	1.38418e-134	6.20992e-132	up	yes
Solyc12g006680.2	Solyc12g006680.2		Solyc12g006680.2.1	NA	NA	NA	NA	NA		protein_coding	13.5418	14.4579	14.8386	96.148	128.339	130.66	0.120621	-3.05144	6.60284e-134	2.90938e-131	down	yes
Solyc11g069240.2	Solyc11g069240.2		Solyc11g069240.2.1	GO:0003676(nucleic acid binding);GO:0003700(DNA-binding transcription factor activity);GO:0005634(nucleus)	NA	NA	NA	NA		protein_coding	12.3435	13.3446	14.3526	72.5583	79.0373	76.4972	0.175546	-2.51008	9.12154e-134	3.94867e-131	down	yes
Solyc04g015610.3	Solyc04g015610.3		Solyc04g015610.3.1	NA	NA	NA	NA	NA		protein_coding	6.84998	6.83964	6.50086	44.5905	42.1027	43.8349	0.154683	-2.69261	4.11318e-132	1.74987e-129	down	yes
Solyc07g043130.3	Solyc07g043130.3		Solyc07g043130.3.1	GO:0005515(protein binding);GO:0005634(nucleus);GO:0005737(cytoplasm);GO:0009638(phototropism)	NA	NA	NA	NA	Root phototropism protein 2 [Source:Projected from Arabidopsis thaliana (AT2G30520) UniProtKB/Swiss-Prot;Acc:Q682S0]	protein_coding	19.4183	19.8694	17.2431	80.8304	86.4132	79.6696	0.22895	-2.12689	4.63004e-132	1.93638e-129	down	yes
Solyc01g073640.3	Solyc01g073640.3		Solyc01g073640.3.1	GO:0016491(oxidoreductase activity)	NA	NA	NA	NA	Putative alcohol dehydrogenase [Source:UniProtKB/TrEMBL;Acc:Q9LEG3]	protein_coding	1126.61	1131.79	1213.45	351.336	353.513	385.833	3.18319	1.67047	5.52701e-125	2.27298e-122	up	yes
Solyc07g005840.2	Solyc07g005840.2		Solyc07g005840.2.1	GO:0005794(Golgi apparatus);GO:0005802(trans-Golgi network);GO:0005886(plasma membrane);GO:0009507(chloroplast);GO:0009833(plant-type primary cell wall biogenesis);GO:0009834(plant-type secondary cell wall biogenesis);GO:0010330(cellulose synthase complex);GO:0010400(rhamnogalacturonan I side chain metabolic process);GO:0016020(membrane);GO:0016021(integral component of membrane);GO:0016740(trans…	NA	K10999	EC:2.4.1.12	NA	Cellulose synthase [Source:UniProtKB/TrEMBL;Acc:K4CB55]	protein_coding	18.2508	17.7215	17.1464	4.45895	5.21961	4.88694	3.64688	1.86666	9.60505e-125	3.88532e-122	up	yes
Solyc05g052570.3	Solyc05g052570.3		Solyc05g052570.3.1	GO:0005515(protein binding);GO:0046872(metal ion binding)	NA	NA	NA	NA		protein_coding	147.303	143.867	131.096	27.3089	20.6904	19.8791	6.22092	2.63713	1.53652e-121	6.1151e-119	up	yes
Solyc09g075020.3	Solyc09g075020.3		Solyc09g075020.3.1	GO:0000325(plant-type vacuole);GO:0005524(ATP binding);GO:0005774(vacuolar membrane);GO:0016020(membrane);GO:0016021(integral component of membrane);GO:0042626(ATPase-coupled transmembrane transporter activity);GO:0055085(transmembrane transport);GO:0140359(ABC-type transporter activity)	NA	NA	NA	NA		protein_coding	52.7288	55.3208	52.663	20.8967	22.5058	21.3981	2.48011	1.3104	1.71158e-121	6.70369e-119	up	yes
Solyc05g055290.3	Solyc05g055290.3		Solyc05g055290.3.1	NA	NA	NA	NA	NA		protein_coding	3.19884	3.22532	2.78664	18.9754	22.4762	21.5499	0.1462	-2.77399	7.0747e-121	2.72763e-118	down	yes
Solyc06g076040.3	Solyc06g076040.3		Solyc06g076040.3.1	GO:0004842(ubiquitin-protein transferase activity);GO:0005515(protein binding);GO:0005634(nucleus);GO:0005737(cytoplasm);GO:0007166(cell surface receptor signaling pathway);GO:0016567(protein ubiquitination)	NA	NA	NA	NA	RING-type E3 ubiquitin transferase [Source:UniProtKB/TrEMBL;Acc:K4C9W5]	protein_coding	34.2354	35.9775	32.3391	5.75048	7.96902	8.01492	4.71841	2.2383	2.14811e-118	8.15455e-116	up	yes
Solyc02g091500.1	Solyc02g091500.1		Solyc02g091500.1.1	GO:0005509(calcium ion binding)	04626(Plant-pathogen interaction)	NA	NA	NA		protein_coding	221.284	260.116	206.167	26.757	41.8981	40.2106	6.31574	2.65895	1.52027e-117	5.68374e-115	up	yes
Solyc06g075630.3	Solyc06g075630.3		Solyc06g075630.3.1	NA	NA	NA	NA	NA		protein_coding	241.095	249.586	232.613	96.5482	101.322	96.4934	2.45715	1.29698	2.35873e-116	8.68683e-114	up	yes
Solyc07g006220.2	Solyc07g006220.2		Solyc07g006220.2.1	GO:0005975(carbohydrate metabolic process);GO:0016021(integral component of membrane);GO:0016857(racemase and epimerase activity, acting on carbohydrates and derivatives)	00053(Ascorbate and aldarate metabolism);00520(Amino sugar and nucleotide sugar metabolism);01100(Metabolic pathways);01240(Biosynthesis of cofactors)	K08679	EC:5.1.3.6	NA		protein_coding	250.978	275.146	231.106	78.4228	94.591	92.7758	2.84898	1.51045	8.584e-116	3.11486e-113	up	yes
Solyc02g069190.3	Solyc02g069190.3		Solyc02g069190.3.1	GO:0000041(transition metal ion transport);GO:0005385(zinc ion transmembrane transporter activity);GO:0006811(ion transport);GO:0016020(membrane);GO:0016021(integral component of membrane);GO:0030001(metal ion transport);GO:0046873(metal ion transmembrane transporter activity);GO:0055085(transmembrane transport);GO:0071577(zinc ion transmembrane transport);GO:0098662(inorganic cation transmembran…	NA	NA	NA	NA		protein_coding	1.56664	1.91375	1.50979	21.099	24.6957	20.6741	0.0750755	-3.73551	2.26581e-115	8.10275e-113	down	yes
Solyc03g093610.1	Solyc03g093610.1		Solyc03g093610.1.1	GO:0003677(DNA binding);GO:0003700(DNA-binding transcription factor activity);GO:0005634(nucleus);GO:0006351(DNA-templated transcription);GO:0006355(regulation of DNA-templated transcription);GO:0006952(defense response);GO:0009835(fruit ripening);GO:0009873(ethylene-activated signaling pathway)	NA	NA	NA	ERF		protein_coding	88.0276	88.8969	81.1397	21.4993	23.3564	25.739	3.65557	1.8701	5.05394e-115	1.78151e-112	up	yes
Solyc07g005100.3	Solyc07g005100.3		Solyc07g005100.3.1	GO:0004568(chitinase activity);GO:0005576(extracellular region);GO:0005975(carbohydrate metabolic process);GO:0006032(chitin catabolic process);GO:0008061(chitin binding)	00520(Amino sugar and nucleotide sugar metabolism);01100(Metabolic pathways)	K01183	EC:3.2.1.14	NA		protein_coding	45.7093	46.1136	42.6625	157.995	183.122	161.26	0.267698	-1.90132	9.66415e-115	3.35863e-112	down	yes
Solyc11g011970.2	Solyc11g011970.2		Solyc11g011970.2.1	GO:0004725(protein tyrosine phosphatase activity);GO:0005737(cytoplasm);GO:0006470(protein dephosphorylation);GO:0008138(protein tyrosine/serine/threonine phosphatase activity);GO:0016311(dephosphorylation);GO:0016791(phosphatase activity);GO:1900424(regulation of defense response to bacterium)	NA	K18045	EC:3.1.3.48	NA	Probable tyrosine-protein phosphatase DSP4 [Source:Projected from Arabidopsis thaliana (AT4G03960) UniProtKB/Swiss-Prot;Acc:Q940L5]	protein_coding	149.734	162.261	147.944	53.583	61.3917	59.2698	2.63961	1.40033	1.20956e-113	4.14526e-111	up	yes
Solyc12g056410.2	Solyc12g056410.2		Solyc12g056410.2.1	GO:0005515(protein binding)	NA	NA	NA	NA		protein_coding	46.6895	50.8139	45.4063	12.1928	15.232	13.7159	3.47369	1.79647	4.94278e-112	1.67073e-109	up	yes
Solyc04g081860.3	Solyc04g081860.3		Solyc04g081860.3.1	GO:0004601(peroxidase activity);GO:0005576(extracellular region);GO:0006979(response to oxidative stress);GO:0009505(plant-type cell wall);GO:0009506(plasmodesma);GO:0020037(heme binding);GO:0042744(hydrogen peroxide catabolic process);GO:0046872(metal ion binding)	00940(Phenylpropanoid biosynthesis);01100(Metabolic pathways);01110(Biosynthesis of secondary metabolites)	K00430	EC:1.11.1.7	NA	Peroxidase [Source:UniProtKB/TrEMBL;Acc:K4BVR5]	protein_coding	5.56496	5.82668	5.53786	28.7892	30.9963	27.6133	0.193704	-2.36807	3.1522e-111	1.05109e-108	down	yes
Solyc02g092750.3	Solyc02g092750.3		Solyc02g092750.3.1	GO:0004722(protein serine/threonine phosphatase activity);GO:0016791(phosphatase activity);GO:0043169(cation binding);GO:0046872(metal ion binding)	NA	K01102	EC:3.1.3.43	NA		protein_coding	48.5391	52.4575	44.9343	15.1582	16.1608	16.0408	3.08132	1.62355	5.2164e-111	1.7162e-108	up	yes
Solyc04g081700.3	Solyc04g081700.3		Solyc04g081700.3.1	NA	NA	NA	NA	NA		protein_coding	36.3654	30.7905	38.1968	3.31919	3.16153	4.00649	10.0458	3.32852	1.47777e-110	4.79789e-108	up	yes
Solyc12g056960.2	Solyc12g056960.2		Solyc12g056960.2.1	GO:0004553(hydrolase activity, hydrolyzing O-glycosyl compounds);GO:0005737(cytoplasm);GO:0005975(carbohydrate metabolic process);GO:0007015(actin filament organization);GO:0007163(establishment or maintenance of cell polarity);GO:0016021(integral component of membrane);GO:0016477(cell migration);GO:0051015(actin filament binding);GO:0051017(actin filament bundle assembly);GO:0071704(organic subs…	NA	NA	NA	NA		protein_coding	12.3322	13.2567	13.0692	53.9413	61.3006	54.7659	0.22739	-2.13676	1.51533e-110	4.85594e-108	down	yes
Solyc08g078190.1	Solyc08g078190.1		Solyc08g078190.1.1	GO:0003677(DNA binding);GO:0003700(DNA-binding transcription factor activity);GO:0005634(nucleus);GO:0006351(DNA-templated transcription);GO:0006355(regulation of DNA-templated transcription);GO:0009409(response to cold);GO:0010200(response to chitin);GO:0043565(sequence-specific DNA binding)	NA	NA	NA	ERF		protein_coding	38.4892	39.6677	35.3584	7.93725	9.5163	7.96922	4.4651	2.15869	7.88018e-110	2.49287e-107	up	yes
Solyc09g091960.3	Solyc09g091960.3		Solyc09g091960.3.1	GO:0003677(DNA binding);GO:0005634(nucleus)	NA	NA	NA	NA	High mobility group B protein 15 [Source:Projected from Arabidopsis thaliana (AT1G04880) UniProtKB/Swiss-Prot;Acc:Q9MAT6]	protein_coding	23.7473	23.6881	22.5369	86.8193	106.031	90.4624	0.246978	-2.01754	7.77274e-109	2.42775e-106	down	yes
Solyc12g088000.2	Solyc12g088000.2		Solyc12g088000.2.1	GO:0003824(catalytic activity);GO:0006520(cellular amino acid metabolic process);GO:0008483(transaminase activity);GO:0009058(biosynthetic process);GO:0030170(pyridoxal phosphate binding)	00130(Ubiquinone and other terpenoid-quinone biosynthesis);00270(Cysteine and methionine metabolism);00350(Tyrosine metabolism);00360(Phenylalanine metabolism);00400(Phenylalanine, tyrosine and tryptophan biosynthesis);00950(Isoquinoline alkaloid biosynthesis);00960(Tropane, piperidine and pyridine alkaloid biosynthesis);01100(Metabolic pathways);01110(Biosynthesis of secondary metabolites)	K00815	EC:2.6.1.5	NA		protein_coding	10.3129	10.7334	10.4429	45.8202	55.4927	48.1164	0.21073	-2.24653	1.27764e-108	3.94074e-106	down	yes
Solyc09g064742.1	Solyc09g064742.1		Solyc09g064742.1.1	NA	NA	NA	NA	NA		protein_coding	37.0598	37.6983	46.7444	2.91671	1.60802	2.77153	16.6527	4.05768	3.65068e-108	1.1121e-105	up	yes
Solyc01g110030.3	Solyc01g110030.3		Solyc01g110030.3.1	GO:0005515(protein binding)	NA	NA	NA	NA		protein_coding	31.8662	33.7398	35.5534	8.73202	7.82828	8.66054	4.01095	2.00394	4.82276e-108	1.45124e-105	up	yes
Solyc03g080150.3	Solyc03g080150.3		Solyc03g080150.3.1	GO:0004601(peroxidase activity);GO:0005576(extracellular region);GO:0006979(response to oxidative stress);GO:0009505(plant-type cell wall);GO:0009506(plasmodesma);GO:0020037(heme binding);GO:0042744(hydrogen peroxide catabolic process);GO:0046872(metal ion binding)	00940(Phenylpropanoid biosynthesis);01100(Metabolic pathways);01110(Biosynthesis of secondary metabolites)	K00430	EC:1.11.1.7	NA	Peroxidase [Source:UniProtKB/TrEMBL;Acc:K4BHZ1]	protein_coding	271.489	267.062	266.909	104.455	107.587	102.326	2.56216	1.35736	6.07826e-108	1.807e-105	up	yes
Solyc11g069750.2	Solyc11g069750.2		Solyc11g069750.2.1	GO:0015112(nitrate transmembrane transporter activity);GO:0022857(transmembrane transporter activity);GO:0055085(transmembrane transport)	NA	NA	NA	NA		protein_coding	24.0458	25.6963	23.5168	82.1537	96.8813	99.3799	0.263129	-1.92616	4.1749e-107	1.22638e-104	down	yes
Solyc08g013930.3	Solyc08g013930.3		Solyc08g013930.3.1	GO:0004601(peroxidase activity);GO:0005576(extracellular region);GO:0006979(response to oxidative stress);GO:0009505(plant-type cell wall);GO:0009506(plasmodesma);GO:0020037(heme binding);GO:0042744(hydrogen peroxide catabolic process);GO:0046872(metal ion binding)	00940(Phenylpropanoid biosynthesis);01100(Metabolic pathways);01110(Biosynthesis of secondary metabolites)	K00430	EC:1.11.1.7	NA	Peroxidase [Source:UniProtKB/TrEMBL;Acc:K4CJ27]	protein_coding	15.6996	18.1136	16.7187	72.1165	78.1163	73.1254	0.226237	-2.14409	6.69993e-107	1.94495e-104	down	yes
Solyc05g007140.3	Solyc05g007140.3		Solyc05g007140.3.1	GO:0004672(protein kinase activity);GO:0004674(protein serine/threonine kinase activity);GO:0005524(ATP binding);GO:0006468(protein phosphorylation)	NA	NA	NA	NA		protein_coding	45.5892	47.066	41.2728	14.8713	13.9848	13.9403	3.12942	1.6459	1.76566e-106	5.066e-104	up	yes
Solyc05g007880.3	Solyc05g007880.3		Solyc05g007880.3.1	GO:0003677(DNA binding);GO:0003700(DNA-binding transcription factor activity);GO:0005634(nucleus);GO:0006355(regulation of DNA-templated transcription);GO:0043565(sequence-specific DNA binding)	NA	NA	NA	NA		protein_coding	7.47368	7.38052	8.23279	40.7195	42.956	40.5598	0.185833	-2.42792	6.42353e-106	1.82185e-103	down	yes
Solyc03g097580.3	Solyc03g097580.3		Solyc03g097580.3.1	GO:0016021(integral component of membrane)	NA	NA	NA	NA		protein_coding	3.65937	3.72402	3.13271	21.5014	22.9548	22.1749	0.157826	-2.66359	8.98864e-106	2.52039e-103	down	yes
Solyc06g076020.3	Solyc06g076020.3		Solyc06g076020.3.1	GO:0000166(nucleotide binding);GO:0005524(ATP binding);GO:0005737(cytoplasm);GO:0006457(protein folding);GO:0006986(response to unfolded protein);GO:0016887(ATP hydrolysis activity);GO:0031072(heat shock protein binding);GO:0034605(cellular response to heat);GO:0034620(cellular response to unfolded protein);GO:0042026(protein refolding);GO:0044183(protein folding chaperone);GO:0051082(unfolded pr…	03040(Spliceosome);04141(Protein processing in endoplasmic reticulum);04144(Endocytosis)	NA	NA	NA		protein_coding	18.2928	20.6203	17.3095	4.29524	5.02584	5.03958	3.91504	1.96903	3.55531e-105	9.85699e-103	up	yes
Solyc06g066860.2	Solyc06g066860.2		Solyc06g066860.2.1	NA	NA	NA	NA	NA		protein_coding	78.9944	73.459	71.1507	279.6	373.898	319.111	0.229901	-2.12091	1.2636e-104	3.46437e-102	down	yes
Solyc03g031860.3	PSY1		Solyc03g031860.3.1	GO:0004310(farnesyl-diphosphate farnesyltransferase activity);GO:0004311(farnesyltranstransferase activity);GO:0005515(protein binding);GO:0006696(ergosterol biosynthetic process);GO:0008299(isoprenoid biosynthetic process);GO:0009058(biosynthetic process);GO:0009507(chloroplast);GO:0009536(plastid);GO:0016020(membrane);GO:0016021(integral component of membrane);GO:0016117(carotenoid biosynthetic…	00906(Carotenoid biosynthesis);01100(Metabolic pathways);01110(Biosynthesis of secondary metabolites)	K02291	EC:2.5.1.32	NA	Phytoene synthase 1 [Source:UniProtKB/TrEMBL;Acc:A1Z0Z4]	protein_coding	5.39734	6.89975	5.93037	33.8406	48.7874	43.2152	0.144843	-2.78744	1.53339e-104	4.15786e-102	down	yes
Solyc05g008140.3	Solyc05g008140.3		Solyc05g008140.3.1	NA	NA	NA	NA	NA		protein_coding	9.89122	8.52108	9.53278	53.1039	72.3486	62.0599	0.149031	-2.74632	2.17095e-103	5.82262e-101	down	yes
Solyc05g010420.2	Solyc05g010420.2		Solyc05g010420.2.1	GO:0004014(adenosylmethionine decarboxylase activity);GO:0005829(cytosol);GO:0006557(obsolete S-adenosylmethioninamine biosynthetic process);GO:0006596(polyamine biosynthetic process);GO:0006597(spermine biosynthetic process);GO:0008295(spermidine biosynthetic process);GO:0016829(lyase activity);GO:0016831(carboxy-lyase activity)	00270(Cysteine and methionine metabolism);00330(Arginine and proline metabolism);01100(Metabolic pathways)	K01611	EC:4.1.1.50	NA	S-adenosylmethionine decarboxylase proenzyme [Source:UniProtKB/TrEMBL;Acc:A5JME7]	protein_coding	1347.99	1366.36	1353.98	564.098	571.582	601.998	2.34125	1.22728	3.05594e-103	8.1081e-101	up	yes
Solyc09g010980.1	Solyc09g010980.1		Solyc09g010980.1.1	GO:0032875(regulation of DNA endoreduplication)	NA	NA	NA	NA		protein_coding	94.3929	85.7339	86.4153	9.56375	12.3525	13.0251	7.62828	2.93136	9.15015e-103	2.40191e-100	up	yes
Solyc01g006300.3	Solyc01g006300.3		Solyc01g006300.3.1	GO:0004601(peroxidase activity);GO:0005576(extracellular region);GO:0006979(response to oxidative stress);GO:0016491(oxidoreductase activity);GO:0020037(heme binding);GO:0042744(hydrogen peroxide catabolic process);GO:0046872(metal ion binding);GO:0098869(cellular oxidant detoxification)	00940(Phenylpropanoid biosynthesis);01100(Metabolic pathways);01110(Biosynthesis of secondary metabolites)	K00430	EC:1.11.1.7	NA	Peroxidase [Source:UniProtKB/TrEMBL;Acc:K4ASJ6]	protein_coding	2.95027	3.55409	3.00647	26.2574	31.236	24.5263	0.115958	-3.10833	2.00604e-102	5.21043e-100	down	yes
Solyc09g090010.3	Solyc09g090010.3		Solyc09g090010.3.1	GO:0005576(extracellular region);GO:0005618(cell wall);GO:0030145(manganese ion binding);GO:0045735(nutrient reservoir activity)	NA	NA	NA	NA		protein_coding	35.782	42.4516	36.7261	151.796	156.029	144.429	0.254193	-1.97601	1.18919e-101	3.0566e-99	down	yes
Solyc05g050870.3	Solyc05g050870.3		Solyc05g050870.3.1	GO:0004601(peroxidase activity);GO:0006979(response to oxidative stress);GO:0020037(heme binding);GO:0042744(hydrogen peroxide catabolic process)	NA	NA	NA	NA		protein_coding	5.26556	6.05964	6.24466	37.5112	40.4235	34.3712	0.156447	-2.67626	3.48084e-101	8.85461e-99	down	yes
Solyc05g056550.3	Solyc05g056550.3		Solyc05g056550.3.1	GO:0004672(protein kinase activity);GO:0004674(protein serine/threonine kinase activity);GO:0005524(ATP binding);GO:0005634(nucleus);GO:0005737(cytoplasm);GO:0006468(protein phosphorylation);GO:0035556(intracellular signal transduction)	04016(MAPK signaling pathway - plant);04075(Plant hormone signal transduction)	K14498	EC:2.7.11.1	NA		protein_coding	15.1156	14.495	13.5162	72.291	84.9953	67.2304	0.192087	-2.38016	2.47279e-100	6.22614e-98	down	yes
Solyc01g099840.3	Solyc01g099840.3		Solyc01g099840.3.1	NA	NA	NA	NA	NA		protein_coding	705.705	704.507	719.146	221.566	284.492	267.699	2.75197	1.46047	4.46142e-100	1.11198e-97	up	yes
Solyc05g007120.3	Solyc05g007120.3		Solyc05g007120.3.1	GO:0004672(protein kinase activity);GO:0004714(transmembrane receptor protein tyrosine kinase activity);GO:0005515(protein binding);GO:0005524(ATP binding);GO:0006468(protein phosphorylation)	NA	NA	NA	NA		protein_coding	23.8704	24.8761	23.7232	76.8323	85.5524	77.4958	0.302108	-1.72687	6.2285e-99	1.53688e-96	down	yes
Solyc04g025650.3	Solyc04g025650.3		Solyc04g025650.3.1	GO:0071949(FAD binding)	NA	NA	NA	NA		protein_coding	100.096	101.055	89.3537	22.4966	31.8023	28.63	3.50306	1.80862	2.1257e-98	5.19323e-96	up	yes
Solyc08g082590.3	Solyc08g082590.3		Solyc08g082590.3.1	GO:0005623(obsolete cell);GO:0009055(electron transfer activity);GO:0015035(protein-disulfide reductase activity);GO:0045454(cell redox homeostasis);GO:0097573(glutathione oxidoreductase activity)	NA	NA	NA	NA		protein_coding	6.37596	5.85769	6.84817	37.747	54.5924	50.9049	0.133212	-2.90821	5.89922e-97	1.42709e-94	down	yes
Solyc02g090360.3	Solyc02g090360.3		Solyc02g090360.3.1	GO:0005507(copper ion binding);GO:0009505(plant-type cell wall);GO:0009506(plasmodesma);GO:0016491(oxidoreductase activity);GO:0016722(oxidoreductase activity, acting on metal ions)	NA	NA	NA	NA		protein_coding	58.1768	62.7853	54.8814	22.9064	24.7326	23.3141	2.47831	1.30935	5.169e-96	1.2383e-93	up	yes
Solyc03g093080.3	Solyc03g093080.3		Solyc03g093080.3.1	GO:0004553(hydrolase activity, hydrolyzing O-glycosyl compounds);GO:0005618(cell wall);GO:0005975(carbohydrate metabolic process);GO:0006073(cellular glucan metabolic process);GO:0010411(xyloglucan metabolic process);GO:0016762(xyloglucan:xyloglucosyl transferase activity);GO:0042546(cell wall biogenesis);GO:0048046(apoplast);GO:0071555(cell wall organization)	NA	K08235	EC:2.4.1.207	NA	Xyloglucan endotransglucosylase/hydrolase [Source:UniProtKB/TrEMBL;Acc:K4BII5]	protein_coding	100.723	104.502	81.8728	19.641	16.6747	13.7577	5.73353	2.51942	5.97521e-96	1.41768e-93	up	yes
Solyc08g014560.2	Solyc08g014560.2		Solyc08g014560.2.1	GO:0003735(structural constituent of ribosome);GO:0004650(polygalacturonase activity);GO:0005840(ribosome);GO:0005975(carbohydrate metabolic process);GO:0006412(translation);GO:0019843(rRNA binding)	NA	NA	NA	NA		protein_coding	6.81287	8.00876	6.78765	33.2303	44.9384	38.9658	0.184483	-2.43844	1.14083e-95	2.68096e-93	down	yes
Solyc10g009110.1	Solyc10g009110.1		Solyc10g009110.1.1	GO:0003677(DNA binding);GO:0003700(DNA-binding transcription factor activity);GO:0005634(nucleus);GO:0006351(DNA-templated transcription);GO:0006355(regulation of DNA-templated transcription);GO:0006952(defense response)	NA	NA	NA	ERF		protein_coding	193.252	205.769	181.813	67.9038	81.9498	77.8094	2.55129	1.35123	2.81077e-95	6.54299e-93	up	yes
Solyc08g068690.1	Solyc08g068690.1		Solyc08g068690.1.1	GO:0006591(ornithine metabolic process);GO:0008080(N-acetyltransferase activity)	NA	K22246	EC:2.3.1.110	NA		protein_coding	163.223	176.468	158.795	50.8302	64.2229	61.65	2.82104	1.49623	4.49473e-95	1.03652e-92	up	yes
Solyc11g072130.2	Solyc11g072130.2		Solyc11g072130.2.1	NA	NA	NA	NA	NA		protein_coding	1.84246	1.61981	2.3313	19.1743	19.3031	16.4908	0.105399	-3.24607	7.016e-95	1.60296e-92	down	yes
Solyc01g009160.2	Solyc01g009160.2		Solyc01g009160.2.1	NA	NA	NA	NA	NA		protein_coding	138.37	132.39	139.04	40.6548	52.1001	46.5971	2.94075	1.55619	1.70701e-94	3.86426e-92	up	yes
Solyc03g096290.3	Solyc03g096290.3		Solyc03g096290.3.1	GO:0005773(vacuole);GO:0005886(plasma membrane);GO:0009414(response to water deprivation);GO:0009506(plasmodesma);GO:0015250(water channel activity);GO:0015267(channel activity);GO:0016020(membrane);GO:0016021(integral component of membrane);GO:0055085(transmembrane transport)	NA	NA	NA	NA		protein_coding	722.279	707.653	766.667	264.428	290.567	251.415	2.72392	1.44569	2.85493e-94	6.40413e-92	up	yes
Solyc06g082590.1	PTI6	544043	Solyc06g082590.1.1	GO:0003677(DNA binding);GO:0003700(DNA-binding transcription factor activity);GO:0005634(nucleus);GO:0006355(regulation of DNA-templated transcription);GO:0006952(defense response)	04626(Plant-pathogen interaction)	NA	NA	ERF	Pathogenesis-related genes transcriptional activator PTI6 [Source:UniProtKB/Swiss-Prot;Acc:O04682]	protein_coding	90.3235	97.6703	94.1897	31.5291	33.6882	30.6011	2.94498	1.55826	5.09019e-94	1.13154e-91	up	yes
Solyc01g100570.3	Solyc01g100570.3		Solyc01g100570.3.1	GO:0030515(snoRNA binding);GO:0031428(box C/D RNP complex);GO:0032040(small-subunit processome)	NA	NA	NA	NA		protein_coding	23.2404	24.9776	21.167	106.671	133.341	99.4474	0.204398	-2.29054	5.23582e-93	1.15352e-90	down	yes
Solyc05g007980.3	Solyc05g007980.3		Solyc05g007980.3.1	GO:0008271(secondary active sulfate transmembrane transporter activity);GO:0008272(sulfate transport);GO:0015116(sulfate transmembrane transporter activity);GO:0016020(membrane);GO:0016021(integral component of membrane);GO:0055085(transmembrane transport)	NA	NA	NA	NA	Probable sulfate transporter 3.3 [Source:Projected from Arabidopsis thaliana (AT1G23090) UniProtKB/Swiss-Prot;Acc:Q9SXS2]	protein_coding	5.22606	5.45205	4.96529	21.3981	25.8601	24.7773	0.217163	-2.20315	1.16517e-92	2.5443e-90	down	yes
Solyc07g016215.1	Solyc07g016215.1		Solyc07g016215.1.1	NA	NA	NA	NA	NA		protein_coding	150.259	140.003	153.621	725.1	708.206	608.918	0.217353	-2.20189	1.21134e-92	2.62192e-90	down	yes
Solyc02g072240.3	Solyc02g072240.3		Solyc02g072240.3.1	GO:0005618(cell wall);GO:0005794(Golgi apparatus);GO:0005802(trans-Golgi network);GO:0005886(plasma membrane);GO:0006970(response to osmotic stress);GO:0009414(response to water deprivation);GO:0009833(plant-type primary cell wall biogenesis);GO:0009834(plant-type secondary cell wall biogenesis);GO:0016020(membrane);GO:0016021(integral component of membrane);GO:0016759(cellulose synthase activity…	NA	K10999	EC:2.4.1.12	NA	Cellulose synthase [Source:UniProtKB/TrEMBL;Acc:K4B8J8]	protein_coding	25.2957	25.2431	22.7062	8.12901	7.60693	7.74575	3.11924	1.64119	1.42239e-92	3.05196e-90	up	yes
Solyc05g046010.3	Solyc05g046010.3		Solyc05g046010.3.1	GO:0004601(peroxidase activity);GO:0005576(extracellular region);GO:0006979(response to oxidative stress);GO:0009505(plant-type cell wall);GO:0009506(plasmodesma);GO:0020037(heme binding);GO:0042744(hydrogen peroxide catabolic process);GO:0046872(metal ion binding)	00940(Phenylpropanoid biosynthesis);01100(Metabolic pathways);01110(Biosynthesis of secondary metabolites)	K00430	EC:1.11.1.7	NA	Peroxidase [Source:UniProtKB/TrEMBL;Acc:K4C0T4]	protein_coding	144.833	143.436	149.724	474.42	574.425	498.237	0.283109	-1.82057	2.74491e-92	5.83885e-90	down	yes
Solyc03g082660.3	Solyc03g082660.3		Solyc03g082660.3.1	GO:0015098(molybdate ion transmembrane transporter activity);GO:0015689(molybdate ion transport);GO:0016021(integral component of membrane)	NA	NA	NA	NA		protein_coding	116.195	121.345	114.394	54.1047	60.0281	58.0572	2.04387	1.03131	5.56512e-92	1.17367e-89	up	yes
Solyc12g005340.2	Solyc12g005340.2		Solyc12g005340.2.1	NA	NA	NA	NA	NA		protein_coding	39.6058	44.0019	33.3124	8.84156	7.18335	8.71848	4.72531	2.24041	6.78354e-92	1.41851e-89	up	yes
Solyc04g005480.1	Solyc04g005480.1		Solyc04g005480.1.1	GO:0009408(response to heat);GO:0010115(regulation of abscisic acid biosynthetic process)	NA	NA	NA	NA		protein_coding	136.907	129.172	130.084	43.7375	43.468	41.7787	3.07141	1.6189	1.39431e-91	2.89115e-89	up	yes
Solyc05g056070.3	Solyc05g056070.3		Solyc05g056070.3.1	GO:0009416(response to light stimulus);GO:0009507(chloroplast);GO:0009522(photosystem I);GO:0009523(photosystem II);GO:0009535(chloroplast thylakoid membrane);GO:0009536(plastid);GO:0009579(thylakoid);GO:0009765(photosynthesis, light harvesting);GO:0009768(photosynthesis, light harvesting in photosystem I);GO:0009941(chloroplast envelope);GO:0010287(plastoglobule);GO:0015979(photosynthesis);GO:00…	00196(Photosynthesis - antenna proteins);01100(Metabolic pathways)	NA	NA	NA	Chlorophyll a-b binding protein, chloroplastic [Source:UniProtKB/TrEMBL;Acc:A0A0J9YZP9]	protein_coding	24.052	16.7695	22.4541	1.36958	1.78561	1.74176	12.9214	3.69169	2.02019e-91	4.15401e-89	up	yes
Solyc09g008200.3	Solyc09g008200.3		Solyc09g008200.3.1	GO:0046872(metal ion binding)	NA	NA	NA	NA		protein_coding	30.4264	28.8829	33.3779	130.972	179.025	166.785	0.194402	-2.36289	3.45062e-91	7.0367e-89	down	yes
Solyc01g112000.3	Solyc01g112000.3		Solyc01g112000.3.1	GO:0005576(extracellular region);GO:0009505(plant-type cell wall);GO:0009506(plasmodesma);GO:0009653(anatomical structure morphogenesis);GO:0016020(membrane);GO:0019953(sexual reproduction)	NA	NA	NA	NA	Expansin-like protein [Source:UniProtKB/TrEMBL;Acc:A7X331]	protein_coding	75.9021	72.1647	68.2147	18.0942	23.1929	17.5798	3.67408	1.87738	1.11876e-90	2.26274e-88	up	yes
Solyc07g042190.3	Solyc07g042190.3		Solyc07g042190.3.1	NA	NA	NA	NA	NA		protein_coding	36.2334	41.2597	31.9978	143.414	184.57	154.953	0.226718	-2.14103	4.5043e-90	9.03606e-88	down	yes
Solyc02g080200.3	Solyc02g080200.3		Solyc02g080200.3.1	GO:0004857(enzyme inhibitor activity);GO:0030599(pectinesterase activity);GO:0042545(cell wall modification)	NA	NA	NA	NA		protein_coding	88.7159	96.1354	84.7995	314.011	314.011	286.408	0.294884	-1.76178	5.86091e-90	1.16627e-87	down	yes
Solyc12g008530.2	Solyc12g008530.2		Solyc12g008530.2.1	GO:0005618(cell wall);GO:0005737(cytoplasm);GO:0030599(pectinesterase activity);GO:0042545(cell wall modification);GO:0045330(aspartyl esterase activity);GO:0045490(pectin catabolic process)	00040(Pentose and glucuronate interconversions);01100(Metabolic pathways)	K01051	EC:3.1.1.11	NA	Pectinesterase [Source:UniProtKB/TrEMBL;Acc:K4DBU1]	protein_coding	14.6766	14.3854	13.991	52.5218	68.0754	62.4864	0.235155	-2.08831	1.31206e-89	2.59001e-87	down	yes
Solyc12g008660.1	Solyc12g008660.1		Solyc12g008660.1.1	GO:0046872(metal ion binding)	NA	NA	NA	C3H		protein_coding	37.5647	40.1855	38.1594	11.7787	11.4275	10.7363	3.41489	1.77184	1.78328e-88	3.49226e-86	up	yes
Solyc04g080260.3	Solyc04g080260.3		Solyc04g080260.3.1	GO:0004553(hydrolase activity, hydrolyzing O-glycosyl compounds);GO:0005975(carbohydrate metabolic process);GO:0046658(anchored component of plasma membrane)	NA	NA	NA	NA		protein_coding	59.6612	60.911	52.725	19.7536	18.1777	18.288	3.08252	1.62411	9.31239e-88	1.80932e-85	up	yes
Solyc02g094030.3	Solyc02g094030.3		Solyc02g094030.3.1	NA	NA	NA	NA	NA		protein_coding	166.462	161.75	155.733	59.396	54.4284	59.8911	2.78585	1.47812	1.36804e-87	2.63722e-85	up	yes
Solyc11g040140.2	Solyc11g040140.2		Solyc11g040140.2.1	GO:0004553(hydrolase activity, hydrolyzing O-glycosyl compounds);GO:0005618(cell wall);GO:0005975(carbohydrate metabolic process);GO:0006073(cellular glucan metabolic process);GO:0010411(xyloglucan metabolic process);GO:0016762(xyloglucan:xyloglucosyl transferase activity);GO:0042546(cell wall biogenesis);GO:0048046(apoplast);GO:0071555(cell wall organization)	NA	K08235	EC:2.4.1.207	NA	Xyloglucan endotransglucosylase/hydrolase [Source:UniProtKB/TrEMBL;Acc:K4D7Y8]	protein_coding	5.71916	4.92895	5.53633	27.8093	36.2934	34.8446	0.163566	-2.61205	2.35192e-87	4.49873e-85	down	yes
Solyc10g079660.2	Solyc10g079660.2		Solyc10g079660.2.1	GO:0003700(DNA-binding transcription factor activity);GO:0006357(regulation of transcription by RNA polymerase II);GO:0046983(protein dimerization activity)	NA	NA	NA	NA		protein_coding	0.627245	0.425818	0.768246	8.11731	10.2859	9.44309	0.0654057	-3.93444	6.80149e-87	1.29098e-84	down	yes
Solyc09g083080.3	Solyc09g083080.3		Solyc09g083080.3.1	GO:0030515(snoRNA binding);GO:0031428(box C/D RNP complex);GO:0032040(small-subunit processome)	NA	NA	NA	NA		protein_coding	15.1993	18.1114	16.6492	61.2718	77.7149	68.7545	0.240491	-2.05594	7.15116e-87	1.34698e-84	down	yes
Solyc12g089380.2	Solyc12g089380.2		Solyc12g089380.2.1	GO:0005576(extracellular region);GO:0005618(cell wall);GO:0009653(anatomical structure morphogenesis);GO:0009664(plant-type cell wall organization);GO:0016020(membrane);GO:0071555(cell wall organization)	NA	NA	NA	NA	Expansin [Source:UniProtKB/TrEMBL;Acc:Q9FVH0]	protein_coding	8.81114	8.78348	6.92419	39.0151	48.4412	47.8365	0.181228	-2.46413	9.68007e-87	1.80951e-84	down	yes
Solyc08g076320.3	Solyc08g076320.3		Solyc08g076320.3.1	GO:0005794(Golgi apparatus);GO:0005802(trans-Golgi network);GO:0005886(plasma membrane);GO:0009833(plant-type primary cell wall biogenesis);GO:0016020(membrane);GO:0016021(integral component of membrane);GO:0016760(cellulose synthase (UDP-forming) activity);GO:0030244(cellulose biosynthetic process);GO:0051753(mannan synthase activity);GO:0071555(cell wall organization)	NA	NA	NA	NA		protein_coding	54.8043	58.0287	49.1773	17.5596	14.7001	14.6314	3.45503	1.7887	1.57467e-86	2.92144e-84	up	yes
Solyc09g083390.2	Solyc09g083390.2		Solyc09g083390.2.1	GO:0003676(nucleic acid binding);GO:0003677(DNA binding);GO:0006368(transcription elongation by RNA polymerase II promoter);GO:0008270(zinc ion binding);GO:0016570(histone modification);GO:0016593(Cdc73/Paf1 complex);GO:1990269(RNA polymerase II C-terminal domain phosphoserine binding)	NA	NA	NA	NA		protein_coding	7.04877	7.35166	6.93543	22.7158	27.4589	25.2592	0.282842	-1.82193	2.35922e-86	4.34432e-84	down	yes
Solyc12g005790.2	Solyc12g005790.2		Solyc12g005790.2.1	GO:0004601(peroxidase activity);GO:0005576(extracellular region);GO:0006979(response to oxidative stress);GO:0009505(plant-type cell wall);GO:0009506(plasmodesma);GO:0020037(heme binding);GO:0042744(hydrogen peroxide catabolic process);GO:0046872(metal ion binding)	00940(Phenylpropanoid biosynthesis);01100(Metabolic pathways);01110(Biosynthesis of secondary metabolites)	K00430	EC:1.11.1.7	NA	Peroxidase [Source:UniProtKB/TrEMBL;Acc:K4DBB7]	protein_coding	30.0032	29.8379	24.7893	111.844	161.35	138.065	0.205783	-2.2808	3.02642e-86	5.53163e-84	down	yes
Solyc05g012110.3	Solyc05g012110.3		Solyc05g012110.3.1	GO:0005975(carbohydrate metabolic process);GO:0006098(pentose-phosphate shunt);GO:0009051(pentose-phosphate shunt, oxidative branch);GO:0017057(6-phosphogluconolactonase activity)	00030(Pentose phosphate pathway);01100(Metabolic pathways);01110(Biosynthesis of secondary metabolites);01200(Carbon metabolism)	K01057	EC:3.1.1.31	NA		protein_coding	217.393	212.168	239.349	68.3398	75.9066	82.7887	2.94629	1.5589	3.71007e-86	6.73132e-84	up	yes
Solyc10g007600.3	Solyc10g007600.3		Solyc10g007600.3.1	GO:0003824(catalytic activity);GO:0005777(peroxisome);GO:0010181(FMN binding);GO:0016491(oxidoreductase activity);GO:0042742(defense response to bacterium);GO:0050665(hydrogen peroxide biosynthetic process)	00630(Glyoxylate and dicarboxylate metabolism);01100(Metabolic pathways);01110(Biosynthesis of secondary metabolites);01200(Carbon metabolism);04146(Peroxisome)	K11517	EC:1.1.3.15	NA		protein_coding	84.4353	77.3092	79.4025	27.1141	27.0973	30.4793	2.84738	1.50964	2.18765e-85	3.94016e-83	up	yes
Solyc01g006930.3	Solyc01g006930.3		Solyc01g006930.3.1	GO:0003700(DNA-binding transcription factor activity);GO:0006355(regulation of DNA-templated transcription)	NA	NA	NA	NA		protein_coding	75.5824	78.183	80.108	32.1354	32.0464	32.578	2.41705	1.27325	3.52371e-85	6.30054e-83	up	yes
Solyc12g006420.2	Solyc12g006420.2		Solyc12g006420.2.1	GO:0000290(deadenylation-dependent decapping of nuclear-transcribed mRNA);GO:0003978(UDP-glucose 4-epimerase activity);GO:0006012(galactose metabolic process)	NA	NA	NA	NA		protein_coding	14.7157	19.8412	14.6149	3.7275	4.21371	3.49533	4.29954	2.10418	8.38005e-85	1.48761e-82	up	yes
Solyc06g035700.1	Solyc06g035700.1		Solyc06g035700.1.1	GO:0003677(DNA binding);GO:0003700(DNA-binding transcription factor activity);GO:0005634(nucleus);GO:0006351(DNA-templated transcription);GO:0006355(regulation of DNA-templated transcription);GO:0019760(glucosinolate metabolic process);GO:0043565(sequence-specific DNA binding);GO:0050832(defense response to fungus)	NA	NA	NA	ERF	Ethylene-responsive transcription factor ERF025 [Source:Projected from Arabidopsis thaliana (AT5G52020) UniProtKB/Swiss-Prot;Acc:Q9FJ90]	protein_coding	18.1628	18.4212	19.4225	0.369383	0.68504	0.202161	44.5704	5.47801	9.51375e-85	1.6768e-82	up	yes
Solyc05g053170.3	Solyc05g053170.3		Solyc05g053170.3.1	GO:0009058(biosynthetic process);GO:0016746(acyltransferase activity);GO:0016747(acyltransferase activity, transferring groups other than amino-acyl groups)	00941(Flavonoid biosynthesis);01100(Metabolic pathways);01110(Biosynthesis of secondary metabolites);04712(Circadian rhythm - plant)	K00660	EC:2.3.1.74	NA		protein_coding	10.8434	9.12078	9.89234	0.946234	0.759416	0.594513	12.9802	3.69824	1.11364e-84	1.94887e-82	up	yes
Solyc08g008370.3	Solyc08g008370.3		Solyc08g008370.3.1	GO:0034976(response to endoplasmic reticulum stress)	NA	NA	NA	NA		protein_coding	160.258	148.677	155.925	50.8976	63.7377	61.5477	2.63851	1.39972	2.31429e-84	4.02149e-82	up	yes
Solyc01g059880.3	Solyc01g059880.3		Solyc01g059880.3.1	GO:0003824(catalytic activity);GO:0046912(acyltransferase activity, acyl groups converted into alkyl on transfer)	00020(Citrate cycle (TCA cycle));01100(Metabolic pathways);01110(Biosynthesis of secondary metabolites)	K01648	EC:2.3.3.8	NA		protein_coding	74.168	74.6426	72.7779	30.7487	33.8046	35.0607	2.22447	1.15346	5.85496e-84	1.01029e-81	up	yes
Solyc02g091840.3	Solyc02g091840.3		Solyc02g091840.3.1	GO:0004672(protein kinase activity);GO:0005515(protein binding);GO:0005524(ATP binding);GO:0005886(plasma membrane);GO:0006468(protein phosphorylation);GO:0009506(plasmodesma);GO:0009755(hormone-mediated signaling pathway);GO:0016020(membrane);GO:0016021(integral component of membrane);GO:0016301(kinase activity);GO:0016310(phosphorylation);GO:0046777(protein autophosphorylation);GO:0050832(defen…	NA	NA	NA	NA	Leucine rich repeat receptor protein kinase CLAVATA1 [Source:UniProtKB/TrEMBL;Acc:F8WS84]	protein_coding	56.8292	57.4072	53.3467	24.3971	24.0733	23.0741	2.34236	1.22797	7.0035e-84	1.20008e-81	up	yes
Solyc01g107540.3	Solyc01g107540.3		Solyc01g107540.3.1	NA	NA	NA	NA	NA		protein_coding	40.3914	33.6935	33.7395	147.562	154.848	166.177	0.230106	-2.11963	7.31201e-84	1.2443e-81	down	yes
Solyc02g071020.3	Solyc02g071020.3		Solyc02g071020.3.1	NA	NA	NA	NA	NA		protein_coding	9.69009	9.10305	11.7599	0.374872	0.269288	0.566456	25.2376	4.6575	1.13598e-83	1.91988e-81	up	yes
Solyc06g005500.3	Solyc06g005500.3		Solyc06g005500.3.1	GO:0000166(nucleotide binding);GO:0004672(protein kinase activity);GO:0004674(protein serine/threonine kinase activity);GO:0005524(ATP binding);GO:0006468(protein phosphorylation);GO:0016301(kinase activity);GO:0016310(phosphorylation);GO:0016740(transferase activity)	NA	NA	NA	NA		protein_coding	60.4951	63.2126	55.8775	25.3869	26.1935	26.5445	2.29869	1.20081	1.55546e-83	2.61095e-81	up	yes
Solyc06g083910.3	Solyc06g083910.3		Solyc06g083910.3.1	GO:0046872(metal ion binding);GO:0051213(dioxygenase activity)	NA	NA	NA	NA		protein_coding	13.5743	16.7314	12.267	63.7852	74.6848	65.3329	0.208892	-2.25917	8.06185e-83	1.3441e-80	down	yes
Solyc03g119340.3	Solyc03g119340.3		Solyc03g119340.3.1	GO:0004672(protein kinase activity);GO:0005524(ATP binding);GO:0006468(protein phosphorylation)	NA	NA	NA	NA		protein_coding	6.85872	6.65436	6.62739	1.52965	1.54928	1.65481	4.25466	2.08904	8.15913e-83	1.35119e-80	up	yes
Solyc05g050890.2	Solyc05g050890.2		Solyc05g050890.2.1	GO:0004601(peroxidase activity);GO:0006979(response to oxidative stress);GO:0020037(heme binding)	NA	NA	NA	NA		protein_coding	2.36982	1.8639	2.81688	30.1442	28.2329	28.1622	0.0814727	-3.61754	1.26042e-82	2.07339e-80	down	yes
Solyc07g052510.3	Solyc07g052510.3		Solyc07g052510.3.1	GO:0004601(peroxidase activity);GO:0005576(extracellular region);GO:0006979(response to oxidative stress);GO:0016491(oxidoreductase activity);GO:0020037(heme binding);GO:0042744(hydrogen peroxide catabolic process);GO:0046872(metal ion binding);GO:0098869(cellular oxidant detoxification)	NA	NA	NA	NA		protein_coding	129.813	121.604	123.657	433.442	543.366	427.783	0.267035	-1.9049	1.76376e-82	2.88217e-80	down	yes
Solyc09g072700.3	Solyc09g072700.3		Solyc09g072700.3.1	GO:0004601(peroxidase activity);GO:0006979(response to oxidative stress);GO:0020037(heme binding);GO:0042744(hydrogen peroxide catabolic process)	NA	NA	NA	NA		protein_coding	24.4593	24.3137	25.8892	89.244	109.955	100.466	0.249153	-2.0049	2.12578e-82	3.45089e-80	down	yes
Solyc09g083290.3	Solyc09g083290.3		Solyc09g083290.3.1	GO:0005515(protein binding);GO:0005634(nucleus);GO:0006351(DNA-templated transcription);GO:0006355(regulation of DNA-templated transcription);GO:0009734(auxin-activated signaling pathway)	04075(Plant hormone signal transduction)	NA	NA	NA	Auxin-responsive protein [Source:UniProtKB/TrEMBL;Acc:G9HPW2]	protein_coding	53.4861	59.1638	51.8298	172.9	220.858	215.6	0.269923	-1.88938	5.12412e-82	8.2639e-80	down	yes
Solyc10g006660.3	Solyc10g006660.3		Solyc10g006660.3.1	GO:0005509(calcium ion binding)	NA	NA	NA	NA		protein_coding	34.7151	32.3367	41.6623	5.15532	6.3472	7.19489	5.81439	2.53963	6.8611e-82	1.09934e-79	up	yes
Solyc02g090600.1	Solyc02g090600.1		Solyc02g090600.1.1	GO:0005179(hormone activity);GO:0016021(integral component of membrane);GO:0048364(root development);GO:1901371(regulation of leaf morphogenesis);GO:1902025(nitrate import);GO:2000280(regulation of root development)	NA	NA	NA	NA		protein_coding	5.35967	3.49662	3.87133	46.3666	66.1327	49.1509	0.0787356	-3.66684	7.65916e-82	1.21929e-79	down	yes
Solyc02g093520.3	Solyc02g093520.3		Solyc02g093520.3.1	GO:0016740(transferase activity);GO:0061630(ubiquitin protein ligase activity);GO:0070534(protein K63-linked ubiquitination)	NA	K16280	EC:2.3.2.27	NA	RING-finger protein [Source:UniProtKB/TrEMBL;Acc:K4BDE8]	protein_coding	60.8975	62.5569	60.9369	26.7045	27.9077	29.2017	2.20001	1.13751	9.27213e-82	1.4666e-79	up	yes
Solyc09g064510.3	Solyc09g064510.3		Solyc09g064510.3.1	GO:0005829(cytosol)	00730(Thiamine metabolism);01100(Metabolic pathways);01240(Biosynthesis of cofactors)	K22911	EC:3.1.3.100	NA		protein_coding	32.1446	35.0243	33.065	11.0288	9.46548	10.4013	3.24428	1.6979	4.83974e-81	7.6064e-79	up	yes
Solyc07g006680.1	Solyc07g006680.1		Solyc07g006680.1.1	GO:0016747(acyltransferase activity, transferring groups other than amino-acyl groups)	00940(Phenylpropanoid biosynthesis);00941(Flavonoid biosynthesis);00945(Stilbenoid, diarylheptanoid and gingerol biosynthesis);01100(Metabolic pathways);01110(Biosynthesis of secondary metabolites)	K13065	EC:2.3.1.133	NA		protein_coding	14.7165	14.1612	12.7562	56.3959	80.5519	69.2621	0.201901	-2.30828	5.93822e-81	9.27378e-79	down	yes
Solyc04g007750.3	Solyc04g007750.3		Solyc04g007750.3.1	GO:0006952(defense response)	NA	NA	NA	NA		protein_coding	3.83487	4.17676	3.47063	26.5909	35.3127	39.1146	0.113665	-3.13714	8.598e-81	1.33431e-78	down	yes
Solyc08g075830.3	Solyc08g075830.3		Solyc08g075830.3.1	GO:0004601(peroxidase activity);GO:0005576(extracellular region);GO:0006979(response to oxidative stress);GO:0009505(plant-type cell wall);GO:0009506(plasmodesma);GO:0020037(heme binding);GO:0042744(hydrogen peroxide catabolic process);GO:0046872(metal ion binding)	00940(Phenylpropanoid biosynthesis);01100(Metabolic pathways);01110(Biosynthesis of secondary metabolites)	K00430	EC:1.11.1.7	NA	Peroxidase [Source:UniProtKB/TrEMBL;Acc:K4CMV0]	protein_coding	15.3123	13.9086	12.5488	66.9157	87.7836	64.6383	0.190435	-2.39263	1.17756e-80	1.81602e-78	down	yes
Solyc06g048820.1	Solyc06g048820.1		Solyc06g048820.1.1	NA	NA	NA	NA	NA		protein_coding	504.247	496.06	566.035	180.53	187.615	190.008	2.8063	1.48867	1.36842e-80	2.09725e-78	up	yes
Solyc08g074690.3	Solyc08g074690.3		Solyc08g074690.3.1	GO:0004097(catechol oxidase activity);GO:0016491(oxidoreductase activity);GO:0046148(pigment biosynthetic process);GO:0046872(metal ion binding)	00350(Tyrosine metabolism);00950(Isoquinoline alkaloid biosynthesis);01100(Metabolic pathways);01110(Biosynthesis of secondary metabolites)	K00422	EC:1.10.3.1	NA		protein_coding	14.6397	14.6923	15.8703	54.883	70.6912	59.9964	0.243586	-2.0375	1.0851e-79	1.65276e-77	down	yes
Solyc11g007730.2	Solyc11g007730.2		Solyc11g007730.2.1	GO:0003824(catalytic activity);GO:0009116(nucleoside metabolic process)	NA	NA	NA	NA		protein_coding	2.85733	2.1459	2.10379	17.2392	21.4856	17.7416	0.125863	-2.99008	1.15888e-79	1.75432e-77	down	yes
Solyc03g122360.3	Solyc03g122360.3		Solyc03g122360.3.1	GO:0004497(monooxygenase activity);GO:0005506(iron ion binding);GO:0016705(oxidoreductase activity, acting on paired donors, with incorporation or reduction of molecular oxygen);GO:0020037(heme binding)	NA	NA	NA	NA		protein_coding	40.4867	45.5004	36.0505	15.0924	15.9875	14.3098	2.68866	1.42689	5.56054e-79	8.36623e-77	up	yes
Solyc08g005050.3	Solyc08g005050.3		Solyc08g005050.3.1	GO:0000976(transcription cis-regulatory region binding);GO:0003677(DNA binding);GO:0003700(DNA-binding transcription factor activity);GO:0005634(nucleus);GO:0006355(regulation of DNA-templated transcription);GO:0010090(trichome morphogenesis);GO:0043565(sequence-specific DNA binding);GO:0045893(positive regulation of DNA-templated transcription);GO:0046983(protein dimerization activity)	NA	NA	NA	NA		protein_coding	24.1171	26.6919	24.2193	8.35064	9.20305	9.17423	2.80711	1.48909	5.77226e-79	8.63216e-77	up	yes
Solyc06g066830.3	Solyc06g066830.3		Solyc06g066830.3.1	NA	NA	NA	NA	NA		protein_coding	71.8486	63.357	67.332	231.238	303.711	254.098	0.256686	-1.96192	5.9217e-79	8.80229e-77	down	yes
Solyc07g041830.3	Solyc07g041830.3		Solyc07g041830.3.1	NA	NA	NA	NA	NA		protein_coding	42.9617	46.1248	42.5227	15.2094	15.2916	16.5546	2.79688	1.48382	1.25636e-78	1.84528e-76	up	yes
Solyc07g021340.3	Solyc07g021340.3		Solyc07g021340.3.1	NA	NA	NA	NA	NA		protein_coding	152.601	146.552	150.879	55.5825	55.4925	58.2678	2.65752	1.41008	1.42268e-78	2.07719e-76	up	yes
Solyc01g103590.3	Solyc01g103590.3		Solyc01g103590.3.1	NA	NA	NA	NA	NA		protein_coding	69.4556	67.1339	63.7553	220.533	300.06	280.616	0.250053	-1.99969	1.43856e-78	2.08802e-76	down	yes
Solyc12g088130.2	Solyc12g088130.2		Solyc12g088130.2.1	GO:0046983(protein dimerization activity)	NA	NA	NA	NA		protein_coding	1.06337	1.35802	1.25046	10.0718	14.2064	12.433	0.10002	-3.32164	3.30922e-78	4.77515e-76	down	yes
Solyc04g071990.3	Solyc04g071990.3		Solyc04g071990.3.1	GO:0005634(nucleus);GO:0042752(regulation of circadian rhythm);GO:0048586(regulation of long-day photoperiodism, flowering);GO:2000028(regulation of photoperiodism, flowering)	04712(Circadian rhythm - plant)	NA	NA	NA		protein_coding	10.1535	11.2972	10.4301	3.41356	3.38193	3.6957	3.03882	1.60351	5.7956e-78	8.31433e-76	up	yes
Solyc10g077130.1	Solyc10g077130.1		Solyc10g077130.1.1	GO:0005516(calmodulin binding);GO:0005634(nucleus)	NA	NA	NA	NA		protein_coding	256.184	253.414	260.555	96.037	84.7605	90.4038	2.83978	1.50578	1.36974e-77	1.95367e-75	up	yes
Solyc03g034220.3	RBCS-2A		Solyc03g034220.3.1	GO:0004497(monooxygenase activity);GO:0009506(plasmodesma);GO:0009507(chloroplast);GO:0009536(plastid);GO:0009853(photorespiration);GO:0015977(carbon fixation);GO:0015979(photosynthesis);GO:0016984(ribulose-bisphosphate carboxylase activity);GO:0019253(reductive pentose-phosphate cycle);GO:0030054(cell junction);GO:0051607(defense response to virus)	00630(Glyoxylate and dicarboxylate metabolism);00710(Carbon fixation in photosynthetic organisms);01100(Metabolic pathways);01110(Biosynthesis of secondary metabolites);01200(Carbon metabolism)	K01602	EC:4.1.1.39	NA	Ribulose bisphosphate carboxylase small chain 2A, chloroplastic [Source:UniProtKB/Swiss-Prot;Acc:P07179]	protein_coding	158.757	161.198	182.486	53.4218	47.2242	46.62	3.41179	1.77053	2.16335e-77	3.06785e-75	up	yes
Solyc12g005370.2	Solyc12g005370.2		Solyc12g005370.2.1	GO:0004601(peroxidase activity);GO:0005576(extracellular region);GO:0006979(response to oxidative stress);GO:0009505(plant-type cell wall);GO:0009506(plasmodesma);GO:0020037(heme binding);GO:0042744(hydrogen peroxide catabolic process);GO:0046872(metal ion binding)	00940(Phenylpropanoid biosynthesis);01100(Metabolic pathways);01110(Biosynthesis of secondary metabolites)	K00430	EC:1.11.1.7	NA	Peroxidase [Source:UniProtKB/TrEMBL;Acc:K4DB75]	protein_coding	18.5416	18.1004	17.8993	68.9257	96.2647	86.1035	0.217042	-2.20395	2.95748e-77	4.17004e-75	down	yes
Solyc05g046030.3	Solyc05g046030.3		Solyc05g046030.3.1	GO:0004601(peroxidase activity);GO:0006979(response to oxidative stress);GO:0020037(heme binding);GO:0042744(hydrogen peroxide catabolic process)	NA	NA	NA	NA		protein_coding	6.64505	7.42619	7.63547	34.063	42.4386	34.5308	0.195499	-2.35477	6.06245e-77	8.49949e-75	down	yes
Solyc11g010400.2	Solyc11g010400.2		Solyc11g010400.2.1	NA	NA	NA	NA	NA		protein_coding	8.43872	8.45167	9.33435	39.5936	53.0739	40.32	0.197197	-2.34229	4.77067e-76	6.61328e-74	down	yes
Solyc03g112340.1	Solyc03g112340.1		Solyc03g112340.1.1	GO:0016021(integral component of membrane)	NA	K10664	EC:2.3.2.27	NA		protein_coding	43.9168	46.9223	38.4411	14.5534	14.7848	15.144	2.90634	1.5392	5.11362e-76	7.04909e-74	up	yes
Solyc02g080640.3	Solyc02g080640.3		Solyc02g080640.3.1	GO:0003824(catalytic activity);GO:0016671(oxidoreductase activity, acting on a sulfur group of donors, disulfide as acceptor);GO:0019419(sulfate reduction)	NA	NA	NA	NA		protein_coding	75.0341	81.4522	76.1442	28.6278	35.5599	29.1108	2.4934	1.31811	6.15035e-76	8.43111e-74	up	yes
Solyc11g051060.2	Solyc11g051060.2		Solyc11g051060.2.1	GO:0016788(hydrolase activity, acting on ester bonds)	NA	NA	NA	NA		protein_coding	3.06047	3.77532	2.7945	15.7249	19.2758	15.9781	0.188908	-2.40425	1.79026e-75	2.44059e-73	down	yes
Solyc04g007880.3	Solyc04g007880.3		Solyc04g007880.3.1	GO:0004672(protein kinase activity);GO:0005524(ATP binding);GO:0006468(protein phosphorylation)	NA	NA	NA	NA		protein_coding	27.8595	28.4666	27.2216	10.0516	11.2229	9.34816	2.72829	1.448	6.1513e-75	8.29417e-73	up	yes
Solyc06g082010.3	Solyc06g082010.3		Solyc06g082010.3.1	GO:0005515(protein binding);GO:0046872(metal ion binding)	NA	NA	NA	NA		protein_coding	68.8662	75.0813	66.01	28.5199	26.1665	24.8476	2.63985	1.40045	8.82236e-75	1.18311e-72	up	yes
Solyc10g050990.1	Solyc10g050990.1		Solyc10g050990.1.1	NA	NA	NA	NA	NA		protein_coding	9.04875	8.1882	8.3432	81.3989	76.1133	86.8449	0.104683	-3.25589	1.00141e-74	1.33566e-72	down	yes
Solyc09g098070.3	Solyc09g098070.3		Solyc09g098070.3.1	GO:0005886(plasma membrane);GO:0006952(defense response);GO:0006955(immune response);GO:0009626(plant-type hypersensitive response);GO:0012501(programmed cell death);GO:2000031(regulation of salicylic acid mediated signaling pathway)	NA	NA	NA	NA		protein_coding	69.1145	75.387	67.3091	28.1869	25.1681	25.7052	2.67911	1.42175	1.18899e-74	1.57732e-72	up	yes
Solyc01g065540.3	Solyc01g065540.3		Solyc01g065540.3.1	GO:0000160(phosphorelay signal transduction system);GO:0003677(DNA binding);GO:0003700(DNA-binding transcription factor activity);GO:0005634(nucleus);GO:0009736(cytokinin-activated signaling pathway)	NA	NA	NA	NA	Two-component response regulator [Source:UniProtKB/TrEMBL;Acc:K4AWF8]	protein_coding	19.2414	22.2451	18.1443	8.10846	8.55809	8.35293	2.38337	1.253	1.53982e-74	2.03182e-72	up	yes
Solyc05g009590.3	Solyc05g009590.3		Solyc05g009590.3.1	GO:0009705(plant-type vacuole membrane);GO:0015743(malate transport);GO:0016021(integral component of membrane)	NA	NA	NA	NA		protein_coding	22.4847	20.1212	21.275	90.151	110.24	82.282	0.225989	-2.14568	5.76226e-74	7.56296e-72	down	yes
Solyc03g031760.3	Solyc03g031760.3		Solyc03g031760.3.1	GO:0008289(lipid binding)	NA	NA	NA	NA		protein_coding	36.0613	41.508	34.7926	13.9832	16.0029	14.2868	2.53794	1.34366	9.50843e-74	1.24138e-71	up	yes
Solyc01g095770.3	Solyc01g095770.3		Solyc01g095770.3.1	GO:0005216(ion channel activity);GO:0006811(ion transport);GO:0016020(membrane);GO:0016021(integral component of membrane);GO:0055085(transmembrane transport)	NA	NA	NA	NA		protein_coding	8.72924	8.65911	7.8153	2.95324	3.12771	2.97575	2.78287	1.47657	1.62738e-73	2.11345e-71	up	yes
Solyc03g025340.1	Solyc03g025340.1		Solyc03g025340.1.1	GO:0006952(defense response)	NA	NA	NA	NA		protein_coding	127.065	123.994	134.395	51.6932	53.0833	52.8209	2.44582	1.29032	2.36642e-73	3.05714e-71	up	yes
Solyc03g005770.2	Solyc03g005770.2		Solyc03g005770.2.1	GO:0009416(response to light stimulus);GO:0009507(chloroplast);GO:0009522(photosystem I);GO:0009523(photosystem II);GO:0009535(chloroplast thylakoid membrane);GO:0009536(plastid);GO:0009579(thylakoid);GO:0009765(photosynthesis, light harvesting);GO:0009768(photosynthesis, light harvesting in photosystem I);GO:0015979(photosynthesis);GO:0016020(membrane);GO:0016021(integral component of membrane);…	NA	NA	NA	NA		protein_coding	16.6559	15.2713	17.9924	2.39163	1.5256	2.27508	8.06154	3.01106	2.41327e-73	3.10143e-71	up	yes
Solyc12g017350.2	Solyc12g017350.2		Solyc12g017350.2.1	GO:0006812(cation transport);GO:0008324(cation transmembrane transporter activity);GO:0016021(integral component of membrane);GO:0055085(transmembrane transport)	NA	NA	NA	NA		protein_coding	3.43298	2.67255	2.15845	23.8547	26.65	22.1564	0.113733	-3.13628	4.33813e-73	5.54629e-71	down	yes
Solyc06g059740.3	Solyc06g059740.3		Solyc06g059740.3.1	GO:0004022(alcohol dehydrogenase (NAD+) activity);GO:0004024(alcohol dehydrogenase activity, zinc-dependent);GO:0005737(cytoplasm);GO:0005829(cytosol);GO:0008270(zinc ion binding);GO:0016491(oxidoreductase activity);GO:0018455(alcohol dehydrogenase [NAD(P)+] activity);GO:0046294(formaldehyde catabolic process);GO:0046872(metal ion binding);GO:0051903(S-(hydroxymethyl)glutathione dehydrogenase act…	NA	NA	NA	NA		protein_coding	531.505	535.077	493.421	1217.61	1354.6	1336.75	0.399084	-1.32524	5.55173e-73	7.06128e-71	down	yes
Solyc01g094700.3	Solyc01g094700.3		Solyc01g094700.3.1	GO:0010143(cutin biosynthetic process);GO:0016020(membrane);GO:0016021(integral component of membrane);GO:0016746(acyltransferase activity);GO:0016791(phosphatase activity);GO:0090447(glycerol-3-phosphate 2-O-acyltransferase activity)	00561(Glycerolipid metabolism);00564(Glycerophospholipid metabolism);01100(Metabolic pathways);01110(Biosynthesis of secondary metabolites)	K13508	EC:2.3.1.15;EC:2.3.1.198	NA		protein_coding	11.6107	12.4423	11.9968	2.58109	2.77802	2.20526	4.76572	2.25269	5.61805e-73	7.10899e-71	up	yes
Solyc11g018530.2	Solyc11g018530.2		Solyc11g018530.2.1	GO:0016020(membrane);GO:0016021(integral component of membrane);GO:0030001(metal ion transport);GO:0046873(metal ion transmembrane transporter activity)	NA	NA	NA	NA		protein_coding	9.55433	11.3814	12.0996	53.3453	57.287	51.9525	0.203189	-2.29911	7.17063e-73	9.02731e-71	down	yes
Solyc03g007370.3	Solyc03g007370.3		Solyc03g007370.3.1	GO:0003700(DNA-binding transcription factor activity);GO:0006352(DNA-templated transcription initiation);GO:0006355(regulation of DNA-templated transcription)	NA	NA	NA	NA	RNA polymerase sigma factor sigE, chloroplastic/mitochondrial [Source:Projected from Arabidopsis thaliana (AT5G24120) UniProtKB/Swiss-Prot;Acc:Q9ZNX9]	protein_coding	5.1409	5.02283	4.53356	17.8771	20.4034	19.5347	0.254211	-1.9759	7.72503e-73	9.6759e-71	down	yes
Solyc11g010270.2	Solyc11g010270.2		Solyc11g010270.2.1	GO:0000981(DNA-binding transcription factor activity, RNA polymerase II-specific);GO:0003677(DNA binding);GO:0003700(DNA-binding transcription factor activity);GO:0005634(nucleus);GO:0006355(regulation of DNA-templated transcription);GO:0043565(sequence-specific DNA binding)	NA	NA	NA	NA		protein_coding	29.0442	26.1854	27.8958	98.7335	114.51	94.9065	0.269757	-1.89027	1.1796e-72	1.47003e-70	down	yes
Solyc11g066440.2	Solyc11g066440.2		Solyc11g066440.2.1	GO:0009507(chloroplast);GO:0009536(plastid);GO:0010277(chlorophyllide a oxygenase [overall] activity);GO:0046872(metal ion binding);GO:0051536(iron-sulfur cluster binding);GO:0051537(2 iron, 2 sulfur cluster binding)	00860(Porphyrin and chlorophyll metabolism);01110(Biosynthesis of secondary metabolites)	K13071	EC:1.14.15.17	NA	Pheophorbide a oxygenase, chloroplastic [Source:Projected from Arabidopsis thaliana (AT3G44880) UniProtKB/Swiss-Prot;Acc:Q9FYC2]	protein_coding	23.4168	24.9333	22.4406	71.1714	70.4255	73.98	0.328378	-1.60657	1.21518e-72	1.50676e-70	down	yes
Solyc03g119250.3	Solyc03g119250.3		Solyc03g119250.3.1	GO:0003700(DNA-binding transcription factor activity);GO:0005516(calmodulin binding);GO:0005634(nucleus);GO:0043565(sequence-specific DNA binding);GO:0080142(regulation of salicylic acid biosynthetic process)	NA	NA	NA	NA		protein_coding	26.4435	29.516	29.1104	6.87024	9.30112	6.86364	3.69308	1.88482	1.28867e-72	1.5899e-70	up	yes
Solyc08g014000.3	LOX1.1	543994	Solyc08g014000.3.1	GO:0005515(protein binding);GO:0005737(cytoplasm);GO:0006629(lipid metabolic process);GO:0006631(fatty acid metabolic process);GO:0006633(fatty acid biosynthetic process);GO:0016491(oxidoreductase activity);GO:0016702(oxidoreductase activity, acting on single donors with incorporation of molecular oxygen, incorporation of two atoms of oxygen);GO:0031408(oxylipin biosynthetic process);GO:0034440(l…	00591(Linoleic acid metabolism)	K15718	EC:1.13.11.58	NA	Linoleate 9S-lipoxygenase A [Source:UniProtKB/Swiss-Prot;Acc:P38415]	protein_coding	1.01119	1.07922	1.4296	9.5617	11.6925	9.33246	0.115083	-3.11925	2.30859e-72	2.83405e-70	down	yes
Solyc01g065980.3	Solyc01g065980.3		Solyc01g065980.3.1	GO:0003677(DNA binding);GO:0003700(DNA-binding transcription factor activity);GO:0005634(nucleus);GO:0006355(regulation of DNA-templated transcription);GO:0006952(defense response);GO:0009873(ethylene-activated signaling pathway)	NA	NA	NA	NA		protein_coding	512.383	503.719	523.592	236.603	233.922	244.126	2.15447	1.10733	3.64368e-72	4.45088e-70	up	yes
Solyc01g005990.3	Solyc01g005990.3		Solyc01g005990.3.1	GO:0016021(integral component of membrane)	NA	NA	NA	NA		protein_coding	26.6318	25.5072	25.5154	119.349	107.6	103.163	0.235237	-2.08781	6.35857e-72	7.72895e-70	down	yes
Solyc11g067320.1	Solyc11g067320.1		Solyc11g067320.1.1	GO:0008146(sulfotransferase activity)	NA	NA	NA	NA	Sulfotransferase [Source:UniProtKB/TrEMBL;Acc:K4D9Y9]	protein_coding	4.46611	4.98979	4.57598	25.6062	37.2864	36.0522	0.141815	-2.81792	6.44261e-72	7.79271e-70	down	yes
Solyc01g068000.3	Solyc01g068000.3		Solyc01g068000.3.1	GO:0004722(protein serine/threonine phosphatase activity);GO:0006470(protein dephosphorylation);GO:0016791(phosphatase activity);GO:0043169(cation binding)	NA	NA	NA	NA		protein_coding	49.743	55.05	54.7523	17.5188	14.7056	16.9051	3.24744	1.6993	8.60725e-72	1.03602e-69	up	yes
Solyc11g066270.2	Solyc11g066270.2		Solyc11g066270.2.1	GO:0004553(hydrolase activity, hydrolyzing O-glycosyl compounds);GO:0005576(extracellular region);GO:0005618(cell wall);GO:0005975(carbohydrate metabolic process);GO:0006073(cellular glucan metabolic process);GO:0008152(metabolic process);GO:0010411(xyloglucan metabolic process);GO:0016740(transferase activity);GO:0016762(xyloglucan:xyloglucosyl transferase activity);GO:0016787(hydrolase activity…	NA	NA	NA	NA	Xyloglucan endotransglucosylase/hydrolase protein 31 [Source:Projected from Arabidopsis thaliana (AT3G44990) UniProtKB/Swiss-Prot;Acc:P93046]	protein_coding	110	111.597	100.266	309.634	418.935	390.439	0.287632	-1.7977	1.13848e-71	1.36369e-69	down	yes
Solyc10g079755.1	Solyc10g079755.1		Solyc10g079755.1.1	GO:0005509(calcium ion binding)	NA	NA	NA	NA		protein_coding	339.633	365.476	329.675	165.34	166.644	172.878	2.04964	1.03537	1.15337e-71	1.37485e-69	up	yes
Solyc07g066220.3	Solyc07g066220.3		Solyc07g066220.3.1	GO:0003677(DNA binding);GO:0003700(DNA-binding transcription factor activity);GO:0005634(nucleus);GO:0006355(regulation of DNA-templated transcription);GO:0043565(sequence-specific DNA binding)	04626(Plant-pathogen interaction)	NA	NA	NA		protein_coding	31.8976	31.9746	29.2362	13.5815	13.5893	12.9092	2.32306	1.21603	3.05538e-71	3.60724e-69	up	yes
Solyc01g105290.3	Solyc01g105290.3		Solyc01g105290.3.1	NA	NA	NA	NA	NA		protein_coding	61.2784	64.7086	61.9264	25.4338	24.6305	22.5208	2.58887	1.37232	5.16289e-71	6.06639e-69	up	yes
Solyc09g072820.3	Solyc09g072820.3		Solyc09g072820.3.1	GO:0016020(membrane);GO:0016760(cellulose synthase (UDP-forming) activity);GO:0030244(cellulose biosynthetic process)	NA	NA	NA	NA		protein_coding	15.616	15.5322	16.6074	5.99698	5.59294	6.15275	2.69157	1.42845	8.77291e-71	1.02593e-68	up	yes
Solyc09g091950.1	Solyc09g091950.1		Solyc09g091950.1.1	GO:0003677(DNA binding);GO:0003700(DNA-binding transcription factor activity);GO:0005634(nucleus);GO:0006351(DNA-templated transcription);GO:0006355(regulation of DNA-templated transcription);GO:0006952(defense response);GO:0043565(sequence-specific DNA binding)	NA	NA	NA	ERF	Ethylene-responsive transcription factor ERF062 [Source:Projected from Arabidopsis thaliana (AT4G13620) UniProtKB/Swiss-Prot;Acc:Q9SVQ0]	protein_coding	3.07001	2.08972	3.07567	23.3438	25.8065	22.5531	0.114854	-3.12213	2.2278e-70	2.59297e-68	down	yes
Solyc04g079550.3	Solyc04g079550.3		Solyc04g079550.3.1	GO:0004252(serine-type endopeptidase activity);GO:0006465(signal peptide processing);GO:0006508(proteolysis);GO:0008236(serine-type peptidase activity);GO:0016020(membrane);GO:0016021(integral component of membrane)	NA	NA	NA	NA		protein_coding	122.965	151.534	112.49	47.1388	52.5146	47.098	2.63704	1.39892	2.88065e-70	3.3371e-68	up	yes
Solyc08g068640.3	Solyc08g068640.3		Solyc08g068640.3.1	GO:0003824(catalytic activity);GO:0016830(carbon-carbon lyase activity);GO:0016831(carboxy-lyase activity);GO:0019752(carboxylic acid metabolic process);GO:0030170(pyridoxal phosphate binding)	NA	NA	NA	NA		protein_coding	7.86881	6.73715	7.07619	1.95333	2.3356	1.99037	3.45295	1.78783	3.46247e-70	3.99235e-68	up	yes
Solyc02g067410.2	Solyc02g067410.2		Solyc02g067410.2.1	GO:0000981(DNA-binding transcription factor activity, RNA polymerase II-specific);GO:0003677(DNA binding);GO:0003700(DNA-binding transcription factor activity);GO:0006355(regulation of DNA-templated transcription);GO:0043565(sequence-specific DNA binding)	NA	NA	NA	NA		protein_coding	4.56002	3.69059	3.78678	19.3325	21.7013	20.9449	0.194218	-2.36425	3.66483e-70	4.20603e-68	down	yes
Solyc08g044510.3	Solyc08g044510.3		Solyc08g044510.3.1	GO:0004553(hydrolase activity, hydrolyzing O-glycosyl compounds);GO:0005975(carbohydrate metabolic process)	NA	NA	NA	NA		protein_coding	12.4903	14.2832	12.1433	41.2787	44.4202	43.5385	0.301127	-1.73156	8.8379e-70	1.00961e-67	down	yes
Solyc06g061020.3	Solyc06g061020.3		Solyc06g061020.3.1	GO:0004842(ubiquitin-protein transferase activity)	NA	K19042	EC:2.3.2.27	NA		protein_coding	70.1562	75.7578	71.8432	32.3796	33.8819	35.7721	2.13417	1.09368	1.94059e-69	2.20664e-67	up	yes
Solyc04g080740.1	Solyc04g080740.1		Solyc04g080740.1.1	GO:0003700(DNA-binding transcription factor activity);GO:0005634(nucleus);GO:0006355(regulation of DNA-templated transcription);GO:0043565(sequence-specific DNA binding);GO:0045893(positive regulation of DNA-templated transcription)	NA	NA	NA	bZIP		protein_coding	13.9148	13.782	14.0238	62.0157	79.5911	74.7038	0.192874	-2.37427	2.41424e-69	2.73263e-67	down	yes
Solyc08g077910.3	Solyc08g077910.3		Solyc08g077910.3.1	GO:0005576(extracellular region)	NA	NA	NA	NA		protein_coding	5.32379	5.08065	5.09335	20.4323	25.2863	21.0764	0.23202	-2.10768	9.40807e-69	1.06002e-66	down	yes
Solyc10g008980.3	Solyc10g008980.3		Solyc10g008980.3.1	GO:0016021(integral component of membrane);GO:0022857(transmembrane transporter activity);GO:0055085(transmembrane transport)	NA	NA	NA	NA		protein_coding	24.3269	25.7866	24.3396	8.97632	9.09592	8.80603	2.77001	1.46989	1.18332e-68	1.3272e-66	up	yes
Solyc04g054500.3	Solyc04g054500.3		Solyc04g054500.3.1	GO:0030001(metal ion transport);GO:0046872(metal ion binding)	NA	NA	NA	NA		protein_coding	39.0856	37.9904	32.2038	133.399	201.259	173.017	0.215256	-2.21588	1.24334e-68	1.38821e-66	down	yes
Solyc09g005400.3	Solyc09g005400.3		Solyc09g005400.3.1	GO:0006952(defense response)	NA	NA	NA	NA		protein_coding	1.13708	1.24902	1.7474	16.783	24.8537	21.6058	0.0653596	-3.93546	2.12479e-68	2.36167e-66	down	yes
Solyc10g049630.2	Solyc10g049630.2		Solyc10g049630.2.1	GO:0016791(phosphatase activity);GO:0043169(cation binding)	NA	NA	NA	NA		protein_coding	26.2214	29.8901	22.3935	7.60035	8.62662	7.8114	3.26582	1.70745	2.78765e-68	3.08454e-66	up	yes
Solyc10g083250.2	Solyc10g083250.2		Solyc10g083250.2.1	GO:0005886(plasma membrane);GO:0007043(cell-cell junction assembly);GO:0016021(integral component of membrane);GO:0042545(cell wall modification);GO:0048226(Casparian strip);GO:0051539(4 iron, 4 sulfur cluster binding)	NA	NA	NA	NA	CASP-like protein [Source:UniProtKB/TrEMBL;Acc:K4D3B2]	protein_coding	71.1105	73.7139	68.2075	25.9311	22.4456	22.3436	3.01232	1.59087	3.53132e-68	3.88997e-66	up	yes
Solyc01g107880.3	Solyc01g107880.3		Solyc01g107880.3.1	GO:0008270(zinc ion binding);GO:0008299(isoprenoid biosynthetic process);GO:0009414(response to water deprivation);GO:0010025(wax biosynthetic process);GO:0010143(cutin biosynthetic process);GO:0010345(suberin biosynthetic process);GO:0030176(integral component of endoplasmic reticulum membrane);GO:0030433(ubiquitin-dependent ERAD pathway);GO:0042335(cuticle development);GO:1900490(obsolete posit…	04141(Protein processing in endoplasmic reticulum)	K10661	EC:2.3.2.27	NA	Probable E3 ubiquitin ligase SUD1 [Source:Projected from Arabidopsis thaliana (AT4G34100) UniProtKB/Swiss-Prot;Acc:F4JKK0]	protein_coding	22.2392	26.801	21.956	8.95676	9.52433	8.07287	2.67366	1.41881	5.40467e-68	5.92712e-66	up	yes
Solyc10g079420.1	Solyc10g079420.1		Solyc10g079420.1.1	GO:0005509(calcium ion binding)	NA	NA	NA	NA		protein_coding	254.161	267.083	284.349	112.43	117.588	117.007	2.32143	1.21501	7.08504e-68	7.73554e-66	up	yes
Solyc02g072080.1	Solyc02g072080.1		Solyc02g072080.1.1	GO:0004842(ubiquitin-protein transferase activity);GO:0005515(protein binding);GO:0005634(nucleus);GO:0005737(cytoplasm);GO:0007166(cell surface receptor signaling pathway);GO:0016567(protein ubiquitination)	NA	NA	NA	NA	RING-type E3 ubiquitin transferase [Source:UniProtKB/TrEMBL;Acc:K4B8I3]	protein_coding	24.1898	26.5288	24.8655	10.0415	10.0741	10.0521	2.50547	1.32508	2.57144e-67	2.79517e-65	up	yes
Solyc07g063390.3	Solyc07g063390.3		Solyc07g063390.3.1	GO:0004553(hydrolase activity, hydrolyzing O-glycosyl compounds);GO:0005975(carbohydrate metabolic process)	NA	NA	NA	NA		protein_coding	7.38589	8.19332	7.52842	23.1189	28.5412	25.072	0.301147	-1.73146	3.14666e-67	3.40543e-65	down	yes
Solyc02g094010.2	Solyc02g094010.2		Solyc02g094010.2.1	GO:0004672(protein kinase activity);GO:0005524(ATP binding);GO:0006468(protein phosphorylation);GO:0016021(integral component of membrane)	NA	NA	NA	NA		protein_coding	6.28497	7.17918	6.44999	1.40135	1.03035	1.18475	5.50656	2.46115	5.6913e-67	6.13244e-65	up	yes
Solyc02g071700.3	Solyc02g071700.3		Solyc02g071700.3.1	GO:0016788(hydrolase activity, acting on ester bonds)	NA	NA	NA	NA		protein_coding	3.21447	4.11063	4.78918	24.0448	30.2474	24.0954	0.154543	-2.69392	1.51759e-66	1.62811e-64	down	yes
Solyc08g006110.3	Solyc08g006110.3		Solyc08g006110.3.1	GO:0003700(DNA-binding transcription factor activity);GO:0006355(regulation of DNA-templated transcription)	NA	NA	NA	NA	Basic leucine zipper 9 [Source:Projected from Arabidopsis thaliana (AT5G24800) UniProtKB/Swiss-Prot;Acc:Q9FUD3]	protein_coding	18.164	19.6977	20.0882	63.1741	67.4714	67.6123	0.292295	-1.7745	2.07635e-66	2.21792e-64	down	yes
Solyc08g077480.3	Solyc08g077480.3		Solyc08g077480.3.1	NA	NA	NA	NA	NA		protein_coding	14.3352	18.6784	11.4647	73.7151	90.128	87.0887	0.177253	-2.49612	4.61792e-66	4.91152e-64	down	yes
Solyc01g090610.3	Solyc01g090610.3		Solyc01g090610.3.1	GO:0046872(metal ion binding);GO:0051213(dioxygenase activity)	NA	NA	NA	NA		protein_coding	280.124	297.094	252.251	777.869	841.642	738.318	0.351794	-1.5072	5.51225e-66	5.83754e-64	down	yes
Solyc10g078270.2	Solyc10g078270.2		Solyc10g078270.2.1	GO:0005886(plasma membrane);GO:0016020(membrane);GO:0016021(integral component of membrane);GO:0022857(transmembrane transporter activity)	NA	NA	NA	NA	WAT1-related protein [Source:UniProtKB/TrEMBL;Acc:K4D269]	protein_coding	44.3064	47.1775	39.2663	17.2421	20.3197	19.1047	2.30736	1.20625	5.86163e-66	6.18102e-64	up	yes
Solyc11g030730.2	Solyc11g030730.2		Solyc11g030730.2.1	GO:0004497(monooxygenase activity);GO:0005506(iron ion binding);GO:0016020(membrane);GO:0016705(oxidoreductase activity, acting on paired donors, with incorporation or reduction of molecular oxygen);GO:0016709(oxidoreductase activity, acting on paired donors, with incorporation or reduction of molecular oxygen, NAD(P)H as one donor, and incorporation of one atom of oxygen);GO:0020037(heme binding)	NA	NA	NA	NA		protein_coding	7.57312	8.78717	7.86992	2.04482	1.9773	2.20142	3.89331	1.961	6.61842e-66	6.94934e-64	up	yes
Solyc07g006710.2	Solyc07g006710.2		Solyc07g006710.2.1	GO:0005576(extracellular region)	NA	NA	NA	NA		protein_coding	5.2592	5.7593	5.83762	29.8848	45.3126	41.7046	0.14419	-2.79396	7.26043e-66	7.59115e-64	down	yes
Solyc05g013440.3	Solyc05g013440.3		Solyc05g013440.3.1	GO:0005507(copper ion binding);GO:0008131(primary amine oxidase activity);GO:0009308(amine metabolic process);GO:0048038(quinone binding)	00260(Glycine, serine and threonine metabolism);00350(Tyrosine metabolism);00360(Phenylalanine metabolism);00410(beta-Alanine metabolism);00950(Isoquinoline alkaloid biosynthesis);00960(Tropane, piperidine and pyridine alkaloid biosynthesis);01100(Metabolic pathways);01110(Biosynthesis of secondary metabolites)	K00276	EC:1.4.3.21	NA	Amine oxidase [Source:UniProtKB/TrEMBL;Acc:K4BY65]	protein_coding	77.5379	78.9744	71.3174	37.6161	36.3728	35.8127	2.07492	1.05306	7.86523e-66	8.1888e-64	up	yes
Solyc02g092920.3	Solyc02g092920.3		Solyc02g092920.3.1	GO:0000166(nucleotide binding);GO:0005215(transporter activity);GO:0005524(ATP binding);GO:0006812(cation transport);GO:0016021(integral component of membrane);GO:0016887(ATP hydrolysis activity);GO:0019829(ATPase-coupled cation transmembrane transporter activity)	NA	NA	NA	NA	Probable cadmium/zinc-transporting ATPase HMA1, chloroplastic [Source:Projected from Arabidopsis thaliana (AT4G37270) UniProtKB/Swiss-Prot;Acc:Q9M3H5]	protein_coding	31.6033	33.8242	30.6359	15.4085	16.5801	15.5489	2.02079	1.01492	1.25792e-65	1.2933e-63	up	yes
Solyc11g072930.2	Solyc11g072930.2		Solyc11g072930.2.1	GO:0005515(protein binding);GO:0016021(integral component of membrane)	NA	NA	NA	NA		protein_coding	2.55698	2.86516	2.46802	11.5346	18.2328	13.7909	0.18114	-2.46482	1.29499e-65	1.32589e-63	down	yes
Solyc11g020230.1	Solyc11g020230.1		Solyc11g020230.1.1	GO:0004672(protein kinase activity);GO:0004674(protein serine/threonine kinase activity);GO:0005524(ATP binding);GO:0006468(protein phosphorylation);GO:0016021(integral component of membrane)	NA	NA	NA	NA		protein_coding	13.239	16.1539	12.6895	3.84893	3.42323	3.23526	4.00502	2.00181	2.52528e-65	2.57485e-63	up	yes
Solyc01g067860.3	Solyc01g067860.3		Solyc01g067860.3.1	GO:0004601(peroxidase activity);GO:0006979(response to oxidative stress);GO:0020037(heme binding);GO:0042744(hydrogen peroxide catabolic process)	NA	NA	NA	NA		protein_coding	6.36625	6.11125	5.08882	27.3634	30.9104	24.2347	0.212903	-2.23173	2.66836e-65	2.70954e-63	down	yes
Solyc01g100230.3	Solyc01g100230.3		Solyc01g100230.3.1	NA	NA	NA	NA	NA		protein_coding	35.5963	38.6427	42.6348	11.7662	12.1692	11.9158	3.25997	1.70486	5.45519e-65	5.51667e-63	up	yes
Solyc12g098320.2	Solyc12g098320.2		Solyc12g098320.2.1	GO:0020037(heme binding)	NA	NA	NA	NA	CYTB5-D [Source:Projected from Arabidopsis thaliana (AT2G32720) UniProtKB/TrEMBL;Acc:A0A178VXM5]	protein_coding	35.9791	33.762	35.1444	126.326	161.334	175.217	0.226595	-2.14181	1.56259e-64	1.57375e-62	down	yes
Solyc04g015360.3	Solyc04g015360.3		Solyc04g015360.3.1	GO:0003677(DNA binding);GO:0003700(DNA-binding transcription factor activity);GO:0005634(nucleus);GO:0006355(regulation of DNA-templated transcription);GO:0008270(zinc ion binding);GO:0043565(sequence-specific DNA binding);GO:0045893(positive regulation of DNA-templated transcription)	NA	NA	NA	NA	GATA transcription factor [Source:UniProtKB/TrEMBL;Acc:K4BQ39]	protein_coding	31.7532	31.7221	29.6624	12.5803	12.6067	11.405	2.5453	1.34784	2.72254e-64	2.73084e-62	up	yes
Solyc02g084930.3	Solyc02g084930.3		Solyc02g084930.3.1	GO:0004497(monooxygenase activity);GO:0005506(iron ion binding);GO:0007275(multicellular organism development);GO:0010268(brassinosteroid homeostasis);GO:0016021(integral component of membrane);GO:0016125(sterol metabolic process);GO:0016132(brassinosteroid biosynthetic process);GO:0016705(oxidoreductase activity, acting on paired donors, with incorporation or reduction of molecular oxygen);GO:00…	NA	NA	NA	NA		protein_coding	13.4936	14.6674	13.753	41.4349	48.2091	41.6122	0.31933	-1.64688	3.40791e-64	3.40446e-62	down	yes
Solyc12g049250.2	Solyc12g049250.2		Solyc12g049250.2.1	NA	NA	NA	NA	NA		protein_coding	0.725935	0.72112	0.524733	11.6853	13.242	10.4036	0.0558093	-4.16335	3.6013e-64	3.58315e-62	down	yes
Solyc02g031710.3	Solyc02g031710.3		Solyc02g031710.3.1	NA	NA	NA	NA	NA		protein_coding	8.06226	8.83644	8.16747	30.4329	40.4605	36.894	0.232552	-2.10437	3.76926e-64	3.7352e-62	down	yes
Solyc02g077240.3	Solyc02g077240.3		Solyc02g077240.3.1	NA	NA	NA	NA	NA		nontranslating_CDS	61.6133	67.153	62.5468	159.425	167.331	170.14	0.385016	-1.37701	4.0854e-64	4.03229e-62	down	yes
Solyc04g072020.3	Solyc04g072020.3		Solyc04g072020.3.1	GO:0004181(metallocarboxypeptidase activity);GO:0006508(proteolysis);GO:0008270(zinc ion binding)	NA	NA	NA	NA		protein_coding	14.6646	15.2513	12.7241	42.023	46.5782	42.4519	0.325365	-1.61987	5.17736e-64	5.0897e-62	down	yes
Solyc08g014610.3	Solyc08g014610.3		Solyc08g014610.3.1	GO:0003824(catalytic activity);GO:0008483(transaminase activity);GO:0030170(pyridoxal phosphate binding)	NA	NA	NA	NA		protein_coding	13.1031	12.8031	11.8671	36.1584	46.0055	46.1362	0.294413	-1.76409	5.96166e-64	5.83746e-62	down	yes
Solyc03g123370.3	Solyc03g123370.3		Solyc03g123370.3.1	GO:0009507(chloroplast);GO:0015969(guanosine tetraphosphate metabolic process)	00230(Purine metabolism);01100(Metabolic pathways)	K00951	EC:2.7.6.5	NA		protein_coding	57.8906	63.9267	54.7439	27.9135	27.1952	26.791	2.15582	1.10824	7.84467e-64	7.65088e-62	up	yes
Solyc01g109210.2	Solyc01g109210.2		Solyc01g109210.2.1	NA	NA	NA	NA	NA		nontranslating_CDS	23.8616	26.9231	22.7697	8.89767	8.837	8.49207	2.80456	1.48777	7.88203e-64	7.65705e-62	up	yes
Solyc09g011130.2	Solyc09g011130.2		Solyc09g011130.2.1	GO:0016491(oxidoreductase activity)	NA	NA	NA	NA		protein_coding	25.7848	24.09	25.0266	89.2264	92.2055	79.3527	0.287215	-1.7998	8.36355e-64	8.09296e-62	down	yes
Solyc12g011090.2	Solyc12g011090.2		Solyc12g011090.2.1	NA	NA	NA	NA	NA		protein_coding	33.2501	31.4266	35.6247	5.9806	4.48721	6.82179	5.80126	2.53637	9.62854e-64	9.28064e-62	up	yes
Solyc04g054930.3	Solyc04g054930.3		Solyc04g054930.3.1	GO:0003824(catalytic activity);GO:0004805(trehalose-phosphatase activity);GO:0005992(trehalose biosynthetic process)	NA	NA	NA	NA		protein_coding	10.5636	13.548	9.14877	49.8759	55.9498	47.9366	0.21631	-2.20883	1.00372e-63	9.63691e-62	down	yes
Solyc09g065420.3	Solyc09g065420.3		Solyc09g065420.3.1	GO:0006869(lipid transport);GO:0008289(lipid binding)	NA	NA	NA	NA		protein_coding	34.5707	33.6799	38.2435	9.03777	7.73635	8.61806	4.19397	2.06832	1.04639e-63	1.00076e-61	up	yes
Solyc10g009150.3	Solyc10g009150.3		Solyc10g009150.3.1	NA	NA	NA	NA	NA		protein_coding	44.4733	37.3279	47.452	189.084	300.39	235.143	0.178374	-2.48702	1.56106e-63	1.4815e-61	down	yes
Solyc08g068600.3	Solyc08g068600.3		Solyc08g068600.3.1	GO:0003824(catalytic activity);GO:0016829(lyase activity);GO:0016830(carbon-carbon lyase activity);GO:0016831(carboxy-lyase activity);GO:0019752(carboxylic acid metabolic process);GO:0030170(pyridoxal phosphate binding);GO:1901566(organonitrogen compound biosynthetic process)	00360(Phenylalanine metabolism);01100(Metabolic pathways)	K22427	EC:4.1.1.53	NA		protein_coding	28.0648	27.9391	26.3522	7.87733	10.1345	7.60953	3.21436	1.68453	1.61774e-63	1.52941e-61	up	yes
Solyc02g092580.3	Solyc02g092580.3		Solyc02g092580.3.1	GO:0004601(peroxidase activity);GO:0005576(extracellular region);GO:0006979(response to oxidative stress);GO:0020037(heme binding);GO:0042744(hydrogen peroxide catabolic process);GO:0046872(metal ion binding)	00940(Phenylpropanoid biosynthesis);01100(Metabolic pathways);01110(Biosynthesis of secondary metabolites)	K00430	EC:1.11.1.7	NA	Peroxidase [Source:UniProtKB/TrEMBL;Acc:K4BD54]	protein_coding	151.742	156.269	137.05	354.454	412.133	376.903	0.389213	-1.36137	3.60105e-63	3.39145e-61	down	yes
Solyc06g084070.3	Solyc06g084070.3		Solyc06g084070.3.1	GO:0005515(protein binding);GO:0005634(nucleus);GO:0006351(DNA-templated transcription);GO:0006355(regulation of DNA-templated transcription);GO:0009734(auxin-activated signaling pathway)	04075(Plant hormone signal transduction)	NA	NA	NA	Auxin-responsive protein [Source:UniProtKB/TrEMBL;Acc:G9HPV3]	protein_coding	3.88663	4.78371	3.61307	35.9781	29.5491	30.0173	0.128562	-2.95946	3.9264e-63	3.6838e-61	down	yes
Solyc06g076800.3	Solyc06g076800.3		Solyc06g076800.3.1	GO:0004497(monooxygenase activity);GO:0005506(iron ion binding);GO:0016021(integral component of membrane);GO:0016705(oxidoreductase activity, acting on paired donors, with incorporation or reduction of molecular oxygen);GO:0020037(heme binding)	00071(Fatty acid degradation);00073(Cutin, suberine and wax biosynthesis)	K15401	EC:1.14.14.80	NA	Cytochrome P450 86A1 [Source:Projected from Arabidopsis thaliana (AT5G58860) UniProtKB/Swiss-Prot;Acc:P48422]	protein_coding	9.82376	10.5414	10.2639	2.66224	3.43707	3.28408	3.26418	1.70672	4.66209e-63	4.35746e-61	up	yes
Solyc06g054280.1	Solyc06g054280.1		Solyc06g054280.1.1	NA	NA	NA	NA	NA		protein_coding	6.63752	5.32547	5.82335	38.763	49.3308	35.7417	0.143629	-2.79958	5.9041e-63	5.49749e-61	down	yes
Solyc03g118290.3	ARF2A	778240	Solyc03g118290.3.1	GO:0003677(DNA binding);GO:0005515(protein binding);GO:0005634(nucleus);GO:0006355(regulation of DNA-templated transcription);GO:0009725(response to hormone);GO:0009734(auxin-activated signaling pathway);GO:0009835(fruit ripening);GO:0009836(fruit ripening, climacteric);GO:0009911(positive regulation of flower development);GO:0042803(protein homodimerization activity);GO:0046982(protein heterodim…	NA	NA	NA	NA	Auxin response factor 2A [Source:UniProtKB/Swiss-Prot;Acc:Q2LAJ3]	protein_coding	45.3397	55.6548	42.938	18.4195	20.7303	18.2051	2.5095	1.3274	7.03513e-63	6.52601e-61	up	yes
Solyc12g009000.1	Solyc12g009000.1		Solyc12g009000.1.1	GO:0004518(nuclease activity)	NA	NA	NA	NA		protein_coding	6.52801	6.1844	6.51581	0.654602	0.614908	0.828509	9.16494	3.19613	1.54991e-62	1.42702e-60	up	yes
Solyc01g067295.1	Solyc01g067295.1		Solyc01g067295.1.1	NA	NA	NA	NA	NA		protein_coding	16.8723	17.3272	20.0151	0.577397	1.62676	0.840242	17.808	4.15446	1.75678e-62	1.61147e-60	up	yes
Solyc03g118810.1	Solyc03g118810.1		Solyc03g118810.1.1	GO:0005509(calcium ion binding)	04626(Plant-pathogen interaction)	NA	NA	NA		protein_coding	232.969	206.478	234.091	79.1752	71.293	64.4196	3.13437	1.64818	2.45392e-62	2.24261e-60	up	yes
Solyc06g071060.2	Solyc06g071060.2		Solyc06g071060.2.1	GO:0016491(oxidoreductase activity)	NA	NA	NA	NA		protein_coding	89.7168	85.8746	94.859	37.9693	37.1754	38.3758	2.38239	1.25241	4.30671e-62	3.90691e-60	up	yes
Solyc06g066520.1	Solyc06g066520.1		Solyc06g066520.1.1	NA	NA	NA	NA	NA		protein_coding	32.9418	31.6772	29.2697	115.455	116.924	110.365	0.273932	-1.86811	8.88703e-62	8.03251e-60	down	yes
Solyc12g094620.2	Solyc12g094620.2		Solyc12g094620.2.1	GO:0004096(catalase activity);GO:0004601(peroxidase activity);GO:0005737(cytoplasm);GO:0005777(peroxisome);GO:0005886(plasma membrane);GO:0006979(response to oxidative stress);GO:0016491(oxidoreductase activity);GO:0020037(heme binding);GO:0042221(response to chemical);GO:0042542(response to hydrogen peroxide);GO:0042744(hydrogen peroxide catabolic process);GO:0046872(metal ion binding);GO:005171…	NA	NA	NA	NA		protein_coding	110.511	107.205	105.073	37.7932	28.5492	28.2129	3.41376	1.77136	9.05901e-62	8.15807e-60	up	yes
Solyc07g019670.3	Solyc07g019670.3		Solyc07g019670.3.1	GO:0003824(catalytic activity);GO:0006631(fatty acid metabolic process);GO:0016491(oxidoreductase activity);GO:0016616(oxidoreductase activity, acting on the CH-OH group of donors, NAD or NADP as acceptor);GO:0070403(NAD+ binding)	NA	NA	NA	NA		protein_coding	29.9566	32.8108	29.9812	13.7081	15.4946	15.5916	2.07054	1.05001	1.27899e-61	1.14344e-59	up	yes
Solyc01g105120.3	Solyc01g105120.3		Solyc01g105120.3.1	GO:0006355(regulation of DNA-templated transcription);GO:0007623(circadian rhythm)	NA	NA	NA	NA		protein_coding	56.8647	68.5714	55.7149	26.9927	29.7369	28.5197	2.12496	1.08743	1.39317e-61	1.24103e-59	up	yes
Solyc01g068410.3	Solyc01g068410.3		Solyc01g068410.3.1	GO:0009734(auxin-activated signaling pathway);GO:0016020(membrane);GO:0016021(integral component of membrane);GO:0055085(transmembrane transport);GO:0060918(auxin transport)	NA	NA	NA	NA		protein_coding	34.194	36.3161	31.422	99.1261	98.1949	98.3809	0.344713	-1.53653	3.08299e-61	2.73643e-59	down	yes
Solyc10g075100.2	Solyc10g075100.2		Solyc10g075100.2.1	GO:0006869(lipid transport);GO:0008289(lipid binding)	NA	NA	NA	NA	Non-specific lipid-transfer protein [Source:UniProtKB/TrEMBL;Acc:Q4A1N1]	protein_coding	47.5632	45.165	35.8274	8.9295	9.08124	10.4297	4.52017	2.17638	7.0639e-61	6.22506e-59	up	yes
Solyc03g096540.3	Solyc03g096540.3		Solyc03g096540.3.1	GO:0005515(protein binding)	NA	NA	NA	NA		protein_coding	381.691	349.426	368.132	1015.85	1022.93	1072.89	0.353266	-1.50118	9.09108e-61	7.983e-59	down	yes
Solyc07g008240.3	Solyc07g008240.3		Solyc07g008240.3.1	GO:0005344(oxygen carrier activity);GO:0015671(oxygen transport);GO:0019825(oxygen binding);GO:0020037(heme binding);GO:0046872(metal ion binding)	NA	NA	NA	NA	Non-symbiotic hemoglobin class 1 [Source:UniProtKB/TrEMBL;Acc:Q9AWA9]	protein_coding	107.084	109.447	108.204	371.023	617.889	576.038	0.207505	-2.26878	1.48046e-60	1.2954e-58	down	yes
Solyc08g079080.3	Solyc08g079080.3		Solyc08g079080.3.1	GO:0004553(hydrolase activity, hydrolyzing O-glycosyl compounds);GO:0004564(beta-fructofuranosidase activity);GO:0005773(vacuole);GO:0005775(vacuolar lumen);GO:0005975(carbohydrate metabolic process);GO:0008152(metabolic process);GO:0016020(membrane);GO:0016021(integral component of membrane);GO:0016787(hydrolase activity);GO:0016798(hydrolase activity, acting on glycosyl bonds)	NA	NA	NA	NA		protein_coding	4.46311	5.36273	4.20462	18.236	23.7537	23.1035	0.215544	-2.21394	2.21484e-60	1.93114e-58	down	yes
Solyc01g067300.3	Solyc01g067300.3		Solyc01g067300.3.1	GO:0005886(plasma membrane);GO:0016021(integral component of membrane);GO:0051539(4 iron, 4 sulfur cluster binding)	NA	NA	NA	NA	CASP-like protein [Source:UniProtKB/TrEMBL;Acc:K4AWX9]	protein_coding	35.5556	34.7037	35.579	16.1108	17.5034	18.3513	2.0367	1.02623	4.96476e-60	4.31357e-58	up	yes
Solyc09g042700.3	Solyc09g042700.3		Solyc09g042700.3.1	GO:0005764(lysosome);GO:0006629(lipid metabolic process);GO:0006665(sphingolipid metabolic process)	NA	NA	NA	NA		protein_coding	49.2567	51.3369	50.4936	136.634	177.291	158.684	0.319687	-1.64527	6.20873e-60	5.37545e-58	down	yes
Solyc02g086930.3	Solyc02g086930.3		Solyc02g086930.3.1	GO:0000981(DNA-binding transcription factor activity, RNA polymerase II-specific);GO:0003677(DNA binding);GO:0003700(DNA-binding transcription factor activity);GO:0005634(nucleus);GO:0006355(regulation of DNA-templated transcription);GO:0006357(regulation of transcription by RNA polymerase II);GO:0043565(sequence-specific DNA binding);GO:0045893(positive regulation of DNA-templated transcription)	NA	NA	NA	NA	Homeodomain leucine zipper protein [Source:UniProtKB/TrEMBL;Acc:B6GVA3]	protein_coding	320.82	322.83	329.146	159.035	147.182	153.838	2.11452	1.08033	8.59479e-60	7.41526e-58	up	yes
Solyc11g013810.2	Solyc11g013810.2		Solyc11g013810.2.1	GO:0006809(nitric oxide biosynthetic process);GO:0009703(nitrate reductase (NADH) activity);GO:0016491(oxidoreductase activity);GO:0020037(heme binding);GO:0030151(molybdenum ion binding);GO:0042128(nitrate assimilation);GO:0043546(molybdopterin cofactor binding);GO:0046872(metal ion binding);GO:0050464(nitrate reductase (NADPH) activity);GO:0071949(FAD binding)	NA	NA	NA	NA		protein_coding	3.70518	5.05268	3.43201	23.6006	24.5494	18.9405	0.181693	-2.46043	2.98188e-59	2.56369e-57	down	yes
Solyc10g083880.2	Solyc10g083880.2		Solyc10g083880.2.1	GO:0015250(water channel activity);GO:0015267(channel activity);GO:0016020(membrane);GO:0016021(integral component of membrane);GO:0055085(transmembrane transport)	NA	NA	NA	NA		protein_coding	386.096	379.948	420.772	137.492	182.355	170.886	2.41846	1.27409	3.06957e-59	2.62991e-57	up	yes
Solyc11g005840.2	Solyc11g005840.2		Solyc11g005840.2.1	GO:0003824(catalytic activity)	NA	NA	NA	NA		protein_coding	11.7471	9.77969	10.0216	40.686	48.0818	38.1831	0.248509	-2.00863	3.23764e-59	2.75478e-57	down	yes
Solyc08g078950.3	Solyc08g078950.3		Solyc08g078950.3.1	GO:0006857(oligopeptide transport);GO:0010167(response to nitrate);GO:0015112(nitrate transmembrane transporter activity);GO:0016020(membrane);GO:0016021(integral component of membrane);GO:0022857(transmembrane transporter activity);GO:0055085(transmembrane transport)	NA	NA	NA	NA		protein_coding	52.2137	54.4348	48.1382	143.816	205.794	182.562	0.290858	-1.78161	3.52428e-59	2.98837e-57	down	yes
Solyc06g063360.3	Solyc06g063360.3		Solyc06g063360.3.1	GO:0004672(protein kinase activity);GO:0004714(transmembrane receptor protein tyrosine kinase activity);GO:0005515(protein binding);GO:0005524(ATP binding);GO:0006468(protein phosphorylation);GO:0009507(chloroplast);GO:0009522(photosystem I);GO:0009523(photosystem II);GO:0009535(chloroplast thylakoid membrane);GO:0009536(plastid);GO:0009579(thylakoid);GO:0009765(photosynthesis, light harvesting);…	NA	NA	NA	NA		protein_coding	8.79666	8.84224	10.1913	1.74914	1.47419	2.24052	5.09352	2.34866	4.33398e-59	3.66236e-57	up	yes
Solyc01g100490.3	CHLN	101248619	Solyc01g100490.3.1	GO:0016740(transferase activity);GO:0030410(nicotianamine synthase activity);GO:0030418(nicotianamine biosynthetic process)	NA	K05953	EC:2.5.1.43	NA	Nicotianamine synthase [Source:UniProtKB/Swiss-Prot;Acc:Q9XGI7]	protein_coding	21.5586	24.2101	28.1141	96.1162	107.739	101.039	0.242322	-2.045	4.49539e-59	3.78579e-57	down	yes
Solyc01g097470.3	Solyc01g097470.3		Solyc01g097470.3.1	NA	NA	NA	NA	NA		protein_coding	21.7311	21.2341	26.7621	4.71965	4.6426	5.55052	4.67568	2.22518	5.49718e-59	4.61371e-57	up	yes
Solyc01g098390.3	Solyc01g098390.3		Solyc01g098390.3.1	GO:0005634(nucleus);GO:0005737(cytoplasm);GO:0009939(positive regulation of gibberellic acid mediated signaling pathway);GO:0010325(raffinose family oligosaccharide biosynthetic process);GO:0010331(gibberellin binding);GO:0016787(hydrolase activity);GO:0048444(floral organ morphogenesis)	04075(Plant hormone signal transduction)	NA	NA	NA		protein_coding	26.5058	26.8181	23.7774	11.0275	12.2605	11.9907	2.18549	1.12796	6.57292e-59	5.49786e-57	up	yes
Solyc11g045520.2	Solyc11g045520.2		Solyc11g045520.2.1	GO:0009733(response to auxin);GO:0009735(response to cytokinin);GO:0046872(metal ion binding);GO:0051213(dioxygenase activity);GO:0071281(cellular response to iron ion);GO:0071369(cellular response to ethylene stimulus);GO:0071732(cellular response to nitric oxide)	NA	K23145	EC:1.14.11.60	NA		protein_coding	0.347105	0.651306	0.710861	8.11276	9.93563	7.74105	0.066278	-3.91533	7.11145e-59	5.92821e-57	down	yes
Solyc08g076730.3	Solyc08g076730.3		Solyc08g076730.3.1	GO:0005515(protein binding)	NA	NA	NA	NA		protein_coding	12.2088	13.9494	12.2291	43.3018	62.0364	56.3754	0.237379	-2.07474	7.6975e-59	6.39515e-57	down	yes
Solyc03g114970.3	Solyc03g114970.3		Solyc03g114970.3.1	GO:0010005(cortical microtubule, transverse to long axis);GO:0043622(cortical microtubule organization)	NA	NA	NA	NA		protein_coding	49.62	49.2121	49.1008	17.4092	15.8699	19.1564	2.82124	1.49633	1.04032e-58	8.61407e-57	up	yes
Solyc10g047240.2	Solyc10g047240.2		Solyc10g047240.2.1	GO:0005509(calcium ion binding);GO:0005544(calcium-dependent phospholipid binding)	NA	NA	NA	NA	Annexin [Source:UniProtKB/TrEMBL;Acc:K4CZY7]	protein_coding	22.1642	23.7818	21.0916	60.4557	69.4353	68.4303	0.338025	-1.5648	1.87394e-58	1.54647e-56	down	yes
Solyc02g076800.1	Solyc02g076800.1		Solyc02g076800.1.1	NA	NA	NA	NA	NA		protein_coding	7.21406	7.57376	5.66289	37.426	56.147	45.1515	0.14742	-2.762	2.33049e-58	1.91683e-56	down	yes
Solyc12g006110.2	Solyc12g006110.2		Solyc12g006110.2.1	NA	NA	NA	NA	NA		protein_coding	15.9247	16.8156	18.7066	66.6924	103.047	83.6391	0.203044	-2.30014	4.64457e-58	3.79486e-56	down	yes
Solyc10g079050.2	Solyc10g079050.2		Solyc10g079050.2.1	GO:0001228(DNA-binding transcription activator activity, RNA polymerase II-specific);GO:0005634(nucleus);GO:0046983(protein dimerization activity)	NA	NA	NA	NA		protein_coding	3.02572	3.6493	3.85817	16.7529	18.9672	16.5406	0.201551	-2.31079	5.85612e-58	4.76897e-56	down	yes
Solyc01g106920.3	Solyc01g106920.3		Solyc01g106920.3.1	GO:0016020(membrane);GO:0022857(transmembrane transporter activity);GO:0055085(transmembrane transport)	NA	NA	NA	NA		protein_coding	7.44638	8.25323	8.67131	1.87082	2.17597	1.78252	4.18075	2.06376	6.05468e-58	4.91445e-56	up	yes
Solyc07g048070.3	Solyc07g048070.3		Solyc07g048070.3.1	NA	NA	NA	NA	NA		protein_coding	88.1231	84.6229	77.4858	37.6867	35.6621	33.6632	2.33835	1.22549	6.20099e-58	5.0167e-56	up	yes
Solyc02g089700.3	Solyc02g089700.3		Solyc02g089700.3.1	GO:0016740(transferase activity)	NA	NA	NA	NA		protein_coding	5.49691	7.10719	5.00743	26.8615	34.485	27.1846	0.198931	-2.32966	2.17961e-57	1.75185e-55	down	yes
Solyc11g065470.2	Solyc11g065470.2		Solyc11g065470.2.1	GO:0008375(acetylglucosaminyltransferase activity);GO:0016021(integral component of membrane)	NA	NA	NA	NA		protein_coding	1.49091	1.22974	1.22411	7.21564	9.7496	7.78682	0.159371	-2.64954	2.98325e-57	2.38999e-55	down	yes
Solyc12g087940.2	Solyc12g087940.2		Solyc12g087940.2.1	GO:0004190(aspartic-type endopeptidase activity);GO:0006508(proteolysis);GO:0030163(protein catabolic process)	NA	NA	NA	NA		protein_coding	121.725	127.318	123.385	376.838	356.599	340.935	0.346647	-1.52846	3.30192e-57	2.63673e-55	down	yes
Solyc01g111145.1	Solyc01g111145.1		Solyc01g111145.1.1	NA	NA	NA	NA	NA		protein_coding	233.64	207.385	207.105	89.0497	77.1237	70.7965	2.73508	1.45158	7.15264e-57	5.69327e-55	up	yes
Solyc07g063940.2	Solyc07g063940.2		Solyc07g063940.2.1	GO:0003700(DNA-binding transcription factor activity);GO:0005515(protein binding);GO:0005634(nucleus);GO:0006355(regulation of DNA-templated transcription);GO:0043565(sequence-specific DNA binding)	NA	NA	NA	NA	GRAS2 [Source:UniProtKB/TrEMBL;Acc:Q00LP6]	protein_coding	16.1121	16.1927	15.7453	5.67907	5.22994	4.66652	3.08497	1.62526	1.85604e-56	1.46319e-54	up	yes
Solyc12g007270.2	Solyc12g007270.2		Solyc12g007270.2.1	GO:0004553(hydrolase activity, hydrolyzing O-glycosyl compounds);GO:0005618(cell wall);GO:0005975(carbohydrate metabolic process);GO:0006073(cellular glucan metabolic process);GO:0010411(xyloglucan metabolic process);GO:0016762(xyloglucan:xyloglucosyl transferase activity);GO:0042546(cell wall biogenesis);GO:0048046(apoplast)	NA	NA	NA	NA		protein_coding	1.49043	2.05495	1.54092	9.34877	10.9378	9.73064	0.169446	-2.5611	2.20168e-56	1.73015e-54	down	yes
Solyc06g007130.3	Solyc06g007130.3		Solyc06g007130.3.1	GO:0006629(lipid metabolic process);GO:0016020(membrane);GO:0016021(integral component of membrane);GO:0016717(oxidoreductase activity, acting on paired donors, with oxidation of a pair of donors resulting in the reduction of molecular oxygen to two molecules of water)	NA	NA	NA	NA	FAD3 [Source:Projected from Arabidopsis thaliana (AT2G29980) UniProtKB/TrEMBL;Acc:A0A178VX43]	protein_coding	4.95964	5.87458	4.94108	18.1043	18.9987	19.5848	0.278283	-1.84537	2.49274e-56	1.94647e-54	down	yes
Solyc03g114760.3	Solyc03g114760.3		Solyc03g114760.3.1	GO:0002230(positive regulation of defense response to virus by host);GO:0003723(RNA binding);GO:0008017(microtubule binding);GO:0009414(response to water deprivation);GO:0010375(stomatal complex patterning);GO:0010497(plasmodesmata-mediated intercellular transport);GO:0015630(microtubule cytoskeleton);GO:0043622(cortical microtubule organization);GO:0051224(negative regulation of protein transpor…	NA	NA	NA	NA	MPB2C [Source:Projected from Arabidopsis thaliana (AT5G08120) UniProtKB/TrEMBL;Acc:A0A178UL06]	protein_coding	7.45265	8.09262	8.70324	30.9167	35.3166	31.437	0.248269	-2.01003	2.76331e-56	2.15093e-54	down	yes
Solyc01g111900.3	Solyc01g111900.3		Solyc01g111900.3.1	GO:0008168(methyltransferase activity);GO:0008171(O-methyltransferase activity);GO:0008757(S-adenosylmethionine-dependent methyltransferase activity);GO:0019438(aromatic compound biosynthetic process);GO:0046983(protein dimerization activity)	NA	NA	NA	NA		protein_coding	0.204624	0.05249	0.197353	5.01404	5.38744	5.05946	0.0293945	-5.08831	4.83186e-56	3.73749e-54	down	yes
Solyc04g008230.3	Solyc04g008230.3		Solyc04g008230.3.1	GO:0004650(polygalacturonase activity);GO:0005618(cell wall);GO:0005975(carbohydrate metabolic process);GO:0009831(plant-type cell wall modification involved in multidimensional cell growth)	NA	NA	NA	NA		protein_coding	48.8611	49.8669	50.008	163.334	157.742	141.855	0.321291	-1.63805	5.36345e-56	4.13572e-54	down	yes
Solyc03g116680.3	Solyc03g116680.3		Solyc03g116680.3.1	GO:0003677(DNA binding);GO:0005515(protein binding)	NA	NA	NA	NA		protein_coding	40.1751	42.7282	37.6868	17.2644	21.2653	19.4185	2.081	1.05728	6.01887e-56	4.62666e-54	up	yes
Solyc08g080470.3	Solyc08g080470.3		Solyc08g080470.3.1	GO:0005515(protein binding)	NA	NA	NA	NA		protein_coding	41.8026	40.4679	35.5536	16.8954	18.5054	18.7652	2.17524	1.12118	6.49667e-56	4.97843e-54	up	yes
Solyc03g112230.3	Solyc03g112230.3		Solyc03g112230.3.1	GO:0005515(protein binding);GO:0008270(zinc ion binding)	NA	NA	NA	NA		protein_coding	55.1698	64.7743	52.4539	27.1893	29.2256	27.1503	2.06304	1.04477	6.63617e-56	5.06958e-54	up	yes
Solyc03g082540.3	Solyc03g082540.3		Solyc03g082540.3.1	NA	NA	NA	NA	NA		protein_coding	22.1728	22.1111	23.4251	6.86368	6.64165	6.30232	3.41833	1.77329	7.42292e-56	5.6531e-54	up	yes
Solyc05g025820.3	Solyc05g025820.3		Solyc05g025820.3.1	GO:0004672(protein kinase activity);GO:0005524(ATP binding);GO:0006468(protein phosphorylation)	NA	NA	NA	NA		protein_coding	7.44139	8.80653	7.25027	28.6633	37.2241	30.7664	0.243117	-2.04028	7.90931e-56	6.00499e-54	down	yes
Solyc05g047680.3	Solyc05g047680.3		Solyc05g047680.3.1	GO:0004497(monooxygenase activity);GO:0005506(iron ion binding);GO:0016705(oxidoreductase activity, acting on paired donors, with incorporation or reduction of molecular oxygen);GO:0020037(heme binding)	NA	NA	NA	NA		protein_coding	175.345	160.322	167.992	76.6671	92.0474	82.0175	2.00876	1.0063	1.00217e-55	7.58545e-54	up	yes
Solyc10g081320.1	Solyc10g081320.1		Solyc10g081320.1.1	GO:0000976(transcription cis-regulatory region binding);GO:0000978(RNA polymerase II cis-regulatory region sequence-specific DNA binding);GO:0000981(DNA-binding transcription factor activity, RNA polymerase II-specific);GO:0003677(DNA binding);GO:0005634(nucleus);GO:0006355(regulation of DNA-templated transcription);GO:0006357(regulation of transcription by RNA polymerase II);GO:0010597(green lea…	NA	NA	NA	MYB		protein_coding	2.79091	3.25093	2.48043	18.2615	19.651	16.8486	0.155627	-2.68384	1.10258e-55	8.2946e-54	down	yes
Solyc08g082750.3	Solyc08g082750.3		Solyc08g082750.3.1	GO:0003677(DNA binding);GO:0003700(DNA-binding transcription factor activity);GO:0005515(protein binding);GO:0005634(nucleus);GO:0006351(DNA-templated transcription);GO:0006355(regulation of DNA-templated transcription)	NA	NA	NA	NA		protein_coding	18.7817	21.4665	18.2109	9.16441	10.2223	9.5793	2.01819	1.01306	1.41129e-55	1.05526e-53	up	yes
Solyc11g072310.2	Solyc11g072310.2		Solyc11g072310.2.1	GO:0002238(response to molecule of fungal origin);GO:0009416(response to light stimulus);GO:0009686(gibberellin biosynthetic process);GO:0009805(coumarin biosynthetic process);GO:0009826(unidimensional cell growth);GO:0009908(flower development);GO:0016491(oxidoreductase activity);GO:0016706(2-oxoglutarate-dependent dioxygenase activity);GO:0031418(L-ascorbic acid binding);GO:0045544(gibberellin …	00904(Diterpenoid biosynthesis);01100(Metabolic pathways);01110(Biosynthesis of secondary metabolites)	K05282	EC:1.14.11.12	NA	Gibberellin 20-oxidase-3 [Source:UniProtKB/TrEMBL;Acc:Q9ZPP2]	protein_coding	0.698343	0.580515	0.679316	6.62487	7.39241	8.01157	0.0888913	-3.49181	2.16952e-55	1.61731e-53	down	yes
Solyc01g010080.3	Solyc01g010080.3		Solyc01g010080.3.1	GO:0005216(ion channel activity);GO:0005249(voltage-gated potassium channel activity);GO:0006811(ion transport);GO:0006813(potassium ion transport);GO:0016020(membrane);GO:0016021(integral component of membrane);GO:0055085(transmembrane transport)	NA	NA	NA	NA		protein_coding	11.4898	12.3036	11.129	35.5601	44.097	35.6615	0.302833	-1.7234	4.78309e-55	3.52307e-53	down	yes
Solyc06g075220.1	Solyc06g075220.1		Solyc06g075220.1.1	GO:0005886(plasma membrane);GO:0009834(plant-type secondary cell wall biogenesis)	NA	NA	NA	NA		protein_coding	64.5234	60.651	59.5364	25.9348	25.7799	25.6314	2.38811	1.25587	5.96279e-55	4.37892e-53	up	yes
Solyc02g072150.3	Solyc02g072150.3		Solyc02g072150.3.1	GO:0003824(catalytic activity);GO:0005737(cytoplasm);GO:0005992(trehalose biosynthetic process);GO:0070413(trehalose metabolism in response to stress)	00500(Starch and sucrose metabolism);01100(Metabolic pathways);01110(Biosynthesis of secondary metabolites)	K16055	EC:2.4.1.15;EC:3.1.3.12	NA		protein_coding	9.82601	9.37083	8.64866	3.37473	3.94387	3.13667	2.6633	1.41321	7.4854e-55	5.48078e-53	up	yes
Solyc07g040710.3	Solyc07g040710.3		Solyc07g040710.3.1	NA	NA	NA	NA	NA		protein_coding	7.85623	7.52872	8.2037	1.58386	1.68948	1.44363	5.00082	2.32216	9.20868e-55	6.72261e-53	up	yes
Solyc07g026650.3	Solyc07g026650.3		Solyc07g026650.3.1	GO:0002238(response to molecule of fungal origin);GO:0009805(coumarin biosynthetic process);GO:0009815(1-aminocyclopropane-1-carboxylate oxidase activity);GO:0016491(oxidoreductase activity);GO:0016706(2-oxoglutarate-dependent dioxygenase activity);GO:0031418(L-ascorbic acid binding);GO:0046872(metal ion binding);GO:0051213(dioxygenase activity);GO:0051365(cellular response to potassium ion starv…	00270(Cysteine and methionine metabolism);01100(Metabolic pathways);01110(Biosynthesis of secondary metabolites)	K05933	EC:1.14.17.4	NA	1-aminocyclopropane-1-carboxylate oxidase [Source:UniProtKB/TrEMBL;Acc:Q6A1K7]	protein_coding	50.0916	56.2821	49.8786	135.581	160.125	137.309	0.360847	-1.47054	1.48222e-54	1.07888e-52	down	yes
Solyc01g106830.3	Solyc01g106830.3		Solyc01g106830.3.1	GO:0005576(extracellular region);GO:0008083(growth factor activity);GO:0008283(cell population proliferation)	NA	NA	NA	NA		protein_coding	21.0641	20.9238	22.6278	2.79068	3.59507	3.97408	6.23713	2.64088	1.85626e-54	1.3432e-52	up	yes
Solyc08g080680.3	Solyc08g080680.3		Solyc08g080680.3.1	NA	NA	NA	NA	NA		protein_coding	23.9032	27.0182	21.6259	83.6463	122.538	124.496	0.219388	-2.18844	2.49575e-54	1.79542e-52	down	yes
Solyc03g070380.3	Solyc03g070380.3		Solyc03g070380.3.1	GO:0009694(jasmonic acid metabolic process);GO:0009696(salicylic acid metabolic process);GO:0080030(methyl indole-3-acetate esterase activity);GO:0080031(methyl salicylate esterase activity);GO:0080032(methyl jasmonate esterase activity)	NA	NA	NA	NA		protein_coding	18.9957	19.5157	18.0881	59.512	85.4764	72.4299	0.260325	-1.94161	2.5222e-54	1.80917e-52	down	yes
Solyc10g050060.2	Solyc10g050060.2		Solyc10g050060.2.1	NA	NA	NA	NA	NA		protein_coding	75.8131	72.0197	71.2761	31.8147	28.6515	26.7001	2.51368	1.3298	3.59806e-54	2.5734e-52	up	yes
Solyc02g083375.1	Solyc02g083375.1		Solyc02g083375.1.1	NA	NA	NA	NA	NA		protein_coding	165.568	182.011	152.198	495.596	487.136	472.509	0.343433	-1.5419	4.12553e-54	2.93365e-52	down	yes
Solyc09g011670.3	Solyc09g011670.3		Solyc09g011670.3.1	NA	NA	NA	NA	NA		protein_coding	93.3036	85.9123	92.4239	246.732	269.345	289.431	0.337228	-1.5682	6.88759e-54	4.88366e-52	down	yes
Solyc08g006850.3	Solyc08g006850.3		Solyc08g006850.3.1	GO:0006629(lipid metabolic process)	NA	NA	NA	NA		protein_coding	0.686461	0.400263	0.712828	8.12228	9.44187	6.13574	0.0759308	-3.71917	7.92314e-54	5.60182e-52	down	yes
Solyc10g080460.2	Solyc10g080460.2		Solyc10g080460.2.1	GO:0003677(DNA binding);GO:0003700(DNA-binding transcription factor activity);GO:0005634(nucleus)	NA	NA	NA	NA		protein_coding	1.7727	2.23421	1.55117	13.4122	13.9722	12.3467	0.139893	-2.83761	8.95218e-54	6.31128e-52	down	yes
Solyc10g049580.2	Solyc10g049580.2		Solyc10g049580.2.1	GO:0005886(plasma membrane)	NA	NA	NA	NA		protein_coding	116.16	92.9543	114.614	31.4601	21.9308	23.7693	4.19554	2.06886	9.90722e-54	6.96469e-52	up	yes
Solyc07g047980.2	Solyc07g047980.2		Solyc07g047980.2.1	NA	NA	NA	NA	NA		protein_coding	48.5918	46.5208	48.2607	20.7952	21.2746	23.6098	2.18292	1.12626	1.70232e-53	1.18994e-51	up	yes
Solyc05g048760.3	Solyc05g048760.3		Solyc05g048760.3.1	GO:0004615(phosphomannomutase activity);GO:0005829(cytosol);GO:0006013(mannose metabolic process);GO:0006487(protein N-linked glycosylation);GO:0009298(GDP-mannose biosynthetic process);GO:0045047(protein targeting to ER)	00051(Fructose and mannose metabolism);00520(Amino sugar and nucleotide sugar metabolism);01100(Metabolic pathways);01110(Biosynthesis of secondary metabolites);01240(Biosynthesis of cofactors)	K17497	EC:5.4.2.8	NA	Phosphomannomutase [Source:UniProtKB/TrEMBL;Acc:K4C108]	protein_coding	20.5197	20.3392	17.0322	57.8583	73.2373	63.0784	0.29814	-1.74594	2.83913e-53	1.97897e-51	down	yes
Solyc01g108840.3	Solyc01g108840.3		Solyc01g108840.3.1	GO:0004672(protein kinase activity);GO:0005515(protein binding);GO:0005524(ATP binding);GO:0006468(protein phosphorylation)	NA	NA	NA	NA		protein_coding	14.9295	15.0089	14.3088	6.07433	5.15736	5.25792	2.68334	1.42403	3.94032e-53	2.73111e-51	up	yes
Solyc02g082270.3	Solyc02g082270.3		Solyc02g082270.3.1	GO:0003676(nucleic acid binding);GO:0003723(RNA binding);GO:0003729(mRNA binding)	NA	NA	NA	NA		protein_coding	61.8836	63.4556	66.5354	31.2047	29.7142	29.0633	2.13236	1.09245	5.3474e-53	3.696e-51	up	yes
Solyc08g061060.2	Solyc08g061060.2		Solyc08g061060.2.1	NA	NA	NA	NA	NA		protein_coding	8.66249	7.34992	8.86713	1.61498	2.11043	1.98511	4.35679	2.12327	2.02918e-52	1.39471e-50	up	yes
Solyc01g068080.3	Solyc01g068080.3		Solyc01g068080.3.1	GO:0003824(catalytic activity)	NA	NA	NA	NA		protein_coding	4.26535	5.47475	4.69952	17.5689	21.378	21.7927	0.23773	-2.0726	2.37784e-52	1.62981e-50	down	yes
Solyc03g112390.3	Solyc03g112390.3		Solyc03g112390.3.1	GO:0005634(nucleus);GO:0030154(cell differentiation);GO:0043565(sequence-specific DNA binding)	NA	NA	NA	NA		protein_coding	1.93739	1.81679	2.19122	12.0757	18.3421	11.509	0.141805	-2.81802	2.71735e-52	1.85736e-50	down	yes
Solyc02g089240.3	Solyc02g089240.3		Solyc02g089240.3.1	GO:0004842(ubiquitin-protein transferase activity);GO:0008270(zinc ion binding)	NA	NA	NA	NA		protein_coding	15.4001	14.003	15.187	51.855	57.7373	47.3689	0.284084	-1.81561	3.43921e-52	2.34427e-50	down	yes
Solyc06g073245.1	Solyc06g073245.1		Solyc06g073245.1.1	GO:0005509(calcium ion binding)	NA	NA	NA	NA		protein_coding	101.839	101.233	92.6322	40.2766	34.7807	40.7132	2.55423	1.35289	4.42679e-52	3.00912e-50	up	yes
Solyc11g011440.1	Solyc11g011440.1		Solyc11g011440.1.1	GO:0004190(aspartic-type endopeptidase activity);GO:0006508(proteolysis);GO:0030163(protein catabolic process)	NA	NA	NA	NA		protein_coding	15.1348	15.2328	14.5502	47.4	71.8954	63.4329	0.245817	-2.02434	6.43639e-52	4.36313e-50	down	yes
Solyc06g066820.3	Solyc06g066820.3		Solyc06g066820.3.1	GO:0002238(response to molecule of fungal origin);GO:0009805(coumarin biosynthetic process);GO:0016491(oxidoreductase activity);GO:0016706(2-oxoglutarate-dependent dioxygenase activity);GO:0031418(L-ascorbic acid binding);GO:0046872(metal ion binding)	NA	NA	NA	NA		protein_coding	0.752229	1.0643	0.961148	5.50019	6.82663	7.27091	0.141734	-2.81874	7.40865e-52	5.00845e-50	down	yes
Solyc01g059965.1	Solyc01g059965.1		Solyc01g059965.1.1	GO:0004553(hydrolase activity, hydrolyzing O-glycosyl compounds);GO:0005773(vacuole);GO:0005975(carbohydrate metabolic process);GO:0006952(defense response);GO:0008152(metabolic process);GO:0016787(hydrolase activity);GO:0016798(hydrolase activity, acting on glycosyl bonds);GO:0042973(glucan endo-1,3-beta-D-glucosidase activity);GO:0046658(anchored component of plasma membrane)	NA	NA	NA	NA	Glucan endo-1,3-beta-glucosidase B [Source:UniProtKB/Swiss-Prot;Acc:Q01413]	protein_coding	103.833	113.814	93.2353	327.283	354.053	282.882	0.322419	-1.63299	9.01008e-52	6.07442e-50	down	yes
Solyc08g066880.3	Solyc08g066880.3		Solyc08g066880.3.1	GO:0003824(catalytic activity);GO:0009116(nucleoside metabolic process)	NA	NA	NA	NA		protein_coding	37.2501	33.5916	39.4713	121.607	125.483	123.857	0.297381	-1.74961	1.04466e-51	7.0237e-50	down	yes
Solyc01g110440.3	Solyc01g110440.3		Solyc01g110440.3.1	GO:0003824(catalytic activity);GO:0006527(arginine catabolic process);GO:0008295(spermidine biosynthetic process);GO:0008792(arginine decarboxylase activity);GO:0009446(putrescine biosynthetic process);GO:0016829(lyase activity);GO:0016831(carboxy-lyase activity);GO:0033388(putrescine biosynthetic process from arginine);GO:1901564(organonitrogen compound metabolic process)	00330(Arginine and proline metabolism);01100(Metabolic pathways)	K01583	EC:4.1.1.19	NA	Arginine decarboxylase [Source:UniProtKB/TrEMBL;Acc:G8Z275]	protein_coding	70.8553	87.4927	73.6717	24.171	29.8325	19.2672	3.16661	1.66294	1.10923e-51	7.43757e-50	up	yes
Solyc01g008620.3	Solyc01g008620.3		Solyc01g008620.3.1	GO:0004553(hydrolase activity, hydrolyzing O-glycosyl compounds);GO:0005576(extracellular region);GO:0005615(extracellular space);GO:0005975(carbohydrate metabolic process);GO:0006952(defense response);GO:0008152(metabolic process);GO:0016787(hydrolase activity);GO:0016798(hydrolase activity, acting on glycosyl bonds);GO:0042973(glucan endo-1,3-beta-D-glucosidase activity);GO:0046658(anchored com…	NA	NA	NA	NA		protein_coding	39.5286	39.9691	37.3078	98.5357	121.017	103.757	0.361281	-1.46881	1.29923e-51	8.66445e-50	down	yes
Solyc09g098380.2	Solyc09g098380.2		Solyc09g098380.2.1	NA	NA	NA	NA	NA	Amino acid transporter AVT1H [Source:Projected from Arabidopsis thaliana (AT5G16740) UniProtKB/Swiss-Prot;Acc:Q9LFE3]	protein_coding	4.24566	4.26807	4.30512	0.33311	0.339034	0.171389	15.1966	3.92568	1.81962e-51	1.21022e-49	up	yes
Solyc11g010500.1	Solyc11g010500.1		Solyc11g010500.1.1	GO:0006839(mitochondrial transport);GO:0008272(sulfate transport);GO:0015116(sulfate transmembrane transporter activity);GO:0015117(thiosulfate transmembrane transporter activity);GO:0015131(oxaloacetate transmembrane transporter activity);GO:0015140(malate transmembrane transporter activity);GO:0015141(succinate transmembrane transporter activity);GO:0015297(antiporter activity);GO:0015709(thios…	NA	NA	NA	NA		protein_coding	326.907	361.98	353.156	144.258	111.727	114.399	2.81341	1.49232	3.65468e-51	2.42417e-49	up	yes
Solyc01g108860.3	Solyc01g108860.3		Solyc01g108860.3.1	GO:0046872(metal ion binding);GO:0051213(dioxygenase activity)	NA	NA	NA	NA		protein_coding	634.89	644.533	614.7	1328.15	1470	1382.07	0.453116	-1.14205	4.49069e-51	2.97072e-49	down	yes
Solyc02g093870.3	Solyc02g093870.3		Solyc02g093870.3.1	NA	NA	NA	NA	NA		protein_coding	80.5208	88.1448	83.2969	42.1175	37.3901	39.3329	2.12017	1.08418	6.29646e-51	4.15415e-49	up	yes
Solyc04g076960.3	Solyc04g076960.3		Solyc04g076960.3.1	GO:0005887(integral component of plasma membrane);GO:0005985(sucrose metabolic process);GO:0006817(phosphate ion transport);GO:0008515(sucrose transmembrane transporter activity);GO:0015770(sucrose transport);GO:0016020(membrane);GO:0016021(integral component of membrane);GO:0050896(response to stimulus)	NA	NA	NA	NA	Sucrose transport protein SUC4 [Source:Projected from Arabidopsis thaliana (AT1G09960) UniProtKB/Swiss-Prot;Acc:Q9FE59]	protein_coding	9.88358	10.4052	11.2258	3.61845	4.19641	4.31163	2.59883	1.37786	1.68687e-50	1.10407e-48	up	yes
Solyc01g060020.3	Solyc01g060020.3		Solyc01g060020.3.1	GO:0004553(hydrolase activity, hydrolyzing O-glycosyl compounds);GO:0005975(carbohydrate metabolic process)	NA	NA	NA	NA		protein_coding	110.311	122.053	99.3702	364.691	384.162	306.136	0.314443	-1.66913	2.52314e-50	1.6427e-48	down	yes
Solyc01g097270.3	Solyc01g097270.3		Solyc01g097270.3.1	GO:0004540(ribonuclease activity);GO:0006952(defense response);GO:0008061(chitin binding);GO:0042742(defense response to bacterium);GO:0050832(defense response to fungus);GO:0090501(RNA phosphodiester bond hydrolysis)	NA	NA	NA	NA	Hevein-like preproprotein [Source:Projected from Arabidopsis thaliana (AT3G04720) UniProtKB/Swiss-Prot;Acc:P43082]	protein_coding	103.872	119.408	97.2765	258.145	282.971	269.736	0.395333	-1.33886	3.12491e-50	2.02914e-48	down	yes
Solyc01g109110.3	Solyc01g109110.3		Solyc01g109110.3.1	GO:0001664(G protein-coupled receptor binding);GO:0003924(GTPase activity);GO:0005525(GTP binding);GO:0005634(nucleus);GO:0005834(heterotrimeric G-protein complex);GO:0007165(signal transduction);GO:0007186(G protein-coupled receptor signaling pathway);GO:0007188(adenylate cyclase-modulating G protein-coupled receptor signaling pathway);GO:0019001(guanyl nucleotide binding);GO:0031683(G-protein b…	NA	NA	NA	NA	XLG2 [Source:Projected from Arabidopsis thaliana (AT4G34390) UniProtKB/TrEMBL;Acc:A0A178V358]	protein_coding	18.7881	17.6018	17.9693	8.2306	9.63255	8.75773	2.04197	1.02996	3.77276e-50	2.44338e-48	up	yes
Solyc04g049450.3	Solyc04g049450.3		Solyc04g049450.3.1	GO:0003756(protein disulfide isomerase activity);GO:0005783(endoplasmic reticulum);GO:0006457(protein folding);GO:0034976(response to endoplasmic reticulum stress);GO:0045454(cell redox homeostasis)	04141(Protein processing in endoplasmic reticulum)	K09580	EC:5.3.4.1	NA	Protein disulfide-isomerase [Source:UniProtKB/TrEMBL;Acc:K4BRS2]	protein_coding	54.0044	56.7629	50.4177	117.647	137.135	128.899	0.420101	-1.25119	4.10227e-50	2.64983e-48	down	yes
Solyc06g074620.3	Solyc06g074620.3		Solyc06g074620.3.1	NA	NA	NA	NA	NA		protein_coding	36.7569	39.1537	34.3087	11.2377	15.6001	12.7235	2.78603	1.47821	5.02609e-50	3.22965e-48	up	yes
Solyc01g101050.3	Solyc01g101050.3		Solyc01g101050.3.1	GO:0004601(peroxidase activity);GO:0005576(extracellular region);GO:0006979(response to oxidative stress);GO:0009505(plant-type cell wall);GO:0009506(plasmodesma);GO:0020037(heme binding);GO:0042744(hydrogen peroxide catabolic process);GO:0046872(metal ion binding)	00940(Phenylpropanoid biosynthesis);01100(Metabolic pathways);01110(Biosynthesis of secondary metabolites)	K00430	EC:1.11.1.7	NA	Peroxidase [Source:UniProtKB/TrEMBL;Acc:K4B1D5]	protein_coding	23.9415	23.0479	22.6278	9.39863	8.14838	7.45097	2.78491	1.47763	5.25072e-50	3.36523e-48	up	yes
Solyc09g091180.3	Solyc09g091180.3		Solyc09g091180.3.1	GO:0005524(ATP binding);GO:0005739(mitochondrion);GO:0005829(cytosol);GO:0006457(protein folding);GO:0006458('de novo' protein folding);GO:0007005(mitochondrion organization);GO:0016887(ATP hydrolysis activity);GO:0042026(protein refolding);GO:0045041(protein import into mitochondrial intermembrane space);GO:0051082(unfolded protein binding)	03018(RNA degradation)	NA	NA	NA		protein_coding	17.0233	17.0963	16.7069	41.3001	46.3703	45.8099	0.38078	-1.39297	7.19129e-50	4.59702e-48	down	yes
Solyc04g077615.1	Solyc04g077615.1		Solyc04g077615.1.1	GO:0003755(peptidyl-prolyl cis-trans isomerase activity);GO:0004185(serine-type carboxypeptidase activity);GO:0005515(protein binding);GO:0006508(proteolysis)	NA	NA	NA	NA		protein_coding	6.12245	6.73034	5.83783	16.9673	18.6773	16.166	0.36075	-1.47093	7.82813e-50	4.99119e-48	down	yes
Solyc11g011750.2	Solyc11g011750.2		Solyc11g011750.2.1	GO:0003677(DNA binding);GO:0003700(DNA-binding transcription factor activity);GO:0006355(regulation of DNA-templated transcription);GO:0009873(ethylene-activated signaling pathway)	NA	NA	NA	NA		protein_coding	4.0439	4.25279	5.00598	20.6903	21.9682	22.1279	0.205331	-2.28397	8.35103e-50	5.31087e-48	down	yes
Solyc07g054790.1	Solyc07g054790.1		Solyc07g054790.1.1	NA	NA	NA	NA	NA		protein_coding	5.20497	6.95009	5.4362	40.8272	47.3676	45.4076	0.131669	-2.92502	9.56946e-50	6.07009e-48	down	yes
Solyc10g006130.1	Solyc10g006130.1		Solyc10g006130.1.1	GO:0003677(DNA binding);GO:0003700(DNA-binding transcription factor activity);GO:0005634(nucleus);GO:0006351(DNA-templated transcription);GO:0006355(regulation of DNA-templated transcription);GO:0043565(sequence-specific DNA binding)	NA	NA	NA	ERF		protein_coding	90.3353	98.9133	83.6228	34.7084	29.9638	26.0767	3.00689	1.58827	1.51022e-49	9.5306e-48	up	yes
Solyc07g053350.3	Solyc07g053350.3		Solyc07g053350.3.1	GO:0005794(Golgi apparatus);GO:0016413(O-acetyltransferase activity);GO:0016740(transferase activity)	NA	NA	NA	NA		protein_coding	15.2088	15.3174	15.1386	48.5832	74.2785	62.6808	0.246115	-2.02259	1.6795e-49	1.05719e-47	down	yes
Solyc02g078030.2	Solyc02g078030.2		Solyc02g078030.2.1	NA	NA	NA	NA	NA		protein_coding	173.247	151.573	163.779	73.2451	73.225	73.042	2.22584	1.15435	2.26185e-49	1.42013e-47	up	yes
Solyc12g095880.2	Solyc12g095880.2		Solyc12g095880.2.1	GO:0003872(6-phosphofructokinase activity);GO:0005524(ATP binding);GO:0005737(cytoplasm);GO:0006002(fructose 6-phosphate metabolic process);GO:0006096(glycolytic process);GO:0046872(metal ion binding)	00010(Glycolysis / Gluconeogenesis);00030(Pentose phosphate pathway);00051(Fructose and mannose metabolism);00052(Galactose metabolism);01100(Metabolic pathways);01110(Biosynthesis of secondary metabolites);01200(Carbon metabolism);01230(Biosynthesis of amino acids);03018(RNA degradation)	K00850	EC:2.7.1.11	NA	ATP-dependent 6-phosphofructokinase [Source:UniProtKB/TrEMBL;Acc:K4DH61]	protein_coding	15.3722	16.7764	14.5384	42.9834	46.1825	41.0232	0.358609	-1.47952	2.75462e-49	1.72077e-47	down	yes
Solyc09g091880.3	Solyc09g091880.3		Solyc09g091880.3.1	GO:0003677(DNA binding);GO:0003700(DNA-binding transcription factor activity);GO:0005515(protein binding)	NA	NA	NA	NA		protein_coding	4.07352	4.57077	5.5156	22.6716	22.8295	20.8962	0.21326	-2.22931	3.35231e-49	2.08884e-47	down	yes
Solyc07g049160.3	Solyc07g049160.3		Solyc07g049160.3.1	GO:0004525(ribonuclease III activity);GO:0005634(nucleus);GO:0005737(cytoplasm);GO:0006396(RNA processing);GO:0016442(RISC complex);GO:0030422(siRNA processing)	NA	NA	NA	NA		protein_coding	11.6552	12.9656	11.5112	39.4545	58.7109	52.8625	0.239241	-2.06347	3.83545e-49	2.38387e-47	down	yes
Solyc09g008320.3	Solyc09g008320.3		Solyc09g008320.3.1	GO:0004553(hydrolase activity, hydrolyzing O-glycosyl compounds);GO:0005618(cell wall);GO:0005975(carbohydrate metabolic process);GO:0006073(cellular glucan metabolic process);GO:0010411(xyloglucan metabolic process);GO:0016762(xyloglucan:xyloglucosyl transferase activity);GO:0016998(cell wall macromolecule catabolic process);GO:0042546(cell wall biogenesis);GO:0048046(apoplast);GO:0071555(cell w…	NA	K08235	EC:2.4.1.207	NA	Xyloglucan endotransglucosylase/hydrolase [Source:UniProtKB/TrEMBL;Acc:K4CQM0]	protein_coding	94.7633	103.192	92.4122	238.086	236.515	239.14	0.406824	-1.29752	3.98597e-49	2.4712e-47	down	yes
Solyc12g042980.2	Solyc12g042980.2		Solyc12g042980.2.1	GO:0051213(dioxygenase activity)	NA	NA	NA	NA		protein_coding	78.971	80.8076	87.9233	218.789	293.135	260.661	0.320615	-1.64109	4.72329e-49	2.92098e-47	down	yes
Solyc05g050000.3	Solyc05g050000.3		Solyc05g050000.3.1	GO:0004650(polygalacturonase activity);GO:0005975(carbohydrate metabolic process);GO:0008168(methyltransferase activity)	NA	NA	NA	NA		protein_coding	59.4268	58.6053	59.1027	128.001	145.154	142.276	0.426388	-1.22976	5.68771e-49	3.50861e-47	down	yes
Solyc08g082950.3	Solyc08g082950.3		Solyc08g082950.3.1	GO:0015743(malate transport)	NA	NA	NA	NA		protein_coding	3.5678	3.97328	3.40125	12.9442	18.3003	13.9828	0.24194	-2.04728	8.09863e-49	4.98339e-47	down	yes
Solyc03g031530.3	Solyc03g031530.3		Solyc03g031530.3.1	GO:0016021(integral component of membrane);GO:0016567(protein ubiquitination);GO:0031464(Cul4A-RING E3 ubiquitin ligase complex)	NA	NA	NA	NA		protein_coding	1.55235	1.29763	1.6853	9.07333	13.8056	10.8927	0.134293	-2.89655	1.22447e-48	7.51588e-47	down	yes
Solyc06g051030.3	Solyc06g051030.3		Solyc06g051030.3.1	GO:0004672(protein kinase activity);GO:0005524(ATP binding);GO:0006468(protein phosphorylation);GO:0016021(integral component of membrane)	NA	NA	NA	NA		protein_coding	23.4871	24.0259	21.6191	9.98087	11.3251	12.1745	2.06484	1.04603	1.37006e-48	8.38866e-47	up	yes
Solyc06g066370.3	Solyc06g066370.3		Solyc06g066370.3.1	GO:0003700(DNA-binding transcription factor activity);GO:0006355(regulation of DNA-templated transcription);GO:0043565(sequence-specific DNA binding)	NA	NA	NA	NA		protein_coding	39.6296	35.0392	33.0609	14.4489	17.3572	14.3432	2.33437	1.22303	2.05636e-48	1.25286e-46	up	yes
Solyc08g077560.3	Solyc08g077560.3		Solyc08g077560.3.1	GO:0004672(protein kinase activity);GO:0005524(ATP binding);GO:0006468(protein phosphorylation)	NA	NA	NA	NA		protein_coding	4.34454	4.92496	3.82757	0.600823	0.849986	0.745066	5.96439	2.57638	2.14376e-48	1.30289e-46	up	yes
Solyc09g009535.1	Solyc09g009535.1		Solyc09g009535.1.1	NA	NA	NA	NA	NA		protein_coding	15.9595	17.7716	12.3568	52.1157	70.7556	64.6626	0.245758	-2.02469	2.50985e-48	1.51985e-46	down	yes
Solyc06g083030.3	Solyc06g083030.3		Solyc06g083030.3.1	GO:0004180(carboxypeptidase activity);GO:0004185(serine-type carboxypeptidase activity);GO:0005576(extracellular region);GO:0006508(proteolysis);GO:0008233(peptidase activity);GO:0016787(hydrolase activity)	NA	NA	NA	NA		protein_coding	3.12138	3.27767	2.88405	9.42056	9.82542	9.68393	0.320882	-1.63988	3.90057e-48	2.35321e-46	down	yes
Solyc04g082680.3	Solyc04g082680.3		Solyc04g082680.3.1	GO:0008308(voltage-gated anion channel activity);GO:0044070(regulation of anion transport)	NA	NA	NA	NA		protein_coding	11.0645	10.914	9.71441	32.8551	38.8766	33.1677	0.302127	-1.72677	3.91604e-48	2.35679e-46	down	yes
Solyc07g017880.3	Solyc07g017880.3		Solyc07g017880.3.1	GO:0004601(peroxidase activity);GO:0006979(response to oxidative stress);GO:0020037(heme binding);GO:0042744(hydrogen peroxide catabolic process)	NA	NA	NA	NA		protein_coding	83.0393	95.2413	79.9848	213.065	222.994	212.592	0.398157	-1.32859	4.09761e-48	2.46006e-46	down	yes
Solyc02g085010.1	Solyc02g085010.1		Solyc02g085010.1.1	NA	NA	NA	NA	NA		protein_coding	75.7666	77.3779	75.0088	23.6176	29.5407	30.5248	2.72639	1.44699	4.43886e-48	2.65847e-46	up	yes
Solyc04g078680.3	Solyc04g078680.3		Solyc04g078680.3.1	GO:0061630(ubiquitin protein ligase activity)	NA	NA	NA	NA		protein_coding	41.9071	43.3928	38.8427	21.212	19.581	19.5751	2.05643	1.04014	4.55642e-48	2.72227e-46	up	yes
Solyc03g097500.3	Solyc03g097500.3		Solyc03g097500.3.1	GO:0016747(acyltransferase activity, transferring groups other than amino-acyl groups)	00073(Cutin, suberine and wax biosynthesis)	K15400	EC:2.3.1.188	NA	Omega-hydroxypalmitate O-feruloyl transferase [Source:Projected from Arabidopsis thaliana (AT5G41040) UniProtKB/Swiss-Prot;Acc:Q94CD1]	protein_coding	25.1696	25.5598	25.7455	10.9952	12.2858	10.5541	2.26022	1.17647	5.63958e-48	3.36127e-46	up	yes
Solyc11g045530.2	Solyc11g045530.2		Solyc11g045530.2.1	NA	NA	NA	NA	NA		protein_coding	6.96128	5.9344	5.30701	1.26551	1.35078	1.39076	4.54266	2.18354	8.11597e-48	4.82558e-46	up	yes
Solyc09g015440.1	Solyc09g015440.1		Solyc09g015440.1.1	GO:0005384(manganese ion transmembrane transporter activity);GO:0005794(Golgi apparatus);GO:0015085(calcium ion transmembrane transporter activity);GO:0016020(membrane);GO:0016021(integral component of membrane);GO:0032468(Golgi calcium ion homeostasis);GO:0032472(Golgi calcium ion transport);GO:0046873(metal ion transmembrane transporter activity);GO:0070588(calcium ion transmembrane transport);…	NA	NA	NA	NA		protein_coding	6.8297	5.80142	5.7265	0.264535	0.183228	0.110281	32.8964	5.03986	8.20373e-48	4.86603e-46	up	yes
Solyc01g094237.1	Solyc01g094237.1		Solyc01g094237.1.1	GO:0016491(oxidoreductase activity);GO:0016616(oxidoreductase activity, acting on the CH-OH group of donors, NAD or NADP as acceptor)	NA	NA	NA	NA		protein_coding	4.1885	3.51777	3.38715	12.1391	14.516	12.9705	0.279956	-1.83673	9.68457e-48	5.71691e-46	down	yes
Solyc01g068450.3	Solyc01g068450.3		Solyc01g068450.3.1	NA	NA	NA	NA	NA		protein_coding	6.49207	6.28518	6.22365	16.7669	18.3417	16.6981	0.366765	-1.44707	1.12821e-47	6.64404e-46	down	yes
Solyc07g054270.3	Solyc07g054270.3		Solyc07g054270.3.1	NA	NA	NA	NA	NA		protein_coding	16.6411	16.4075	15.9043	5.912	7.0813	6.32261	2.53432	1.3416	1.17061e-47	6.87732e-46	up	yes
Solyc01g006825.1	Solyc01g006825.1		Solyc01g006825.1.1	NA	NA	NA	NA	NA		protein_coding	22.2708	26.7965	21.9493	71.7193	73.5983	68.6167	0.331955	-1.59094	1.26601e-47	7.42011e-46	down	yes
Solyc02g083810.3	Solyc02g083810.3		Solyc02g083810.3.1	GO:0016491(oxidoreductase activity)	NA	NA	NA	NA		protein_coding	15.4501	18.1854	18.731	5.77186	6.45372	6.19544	2.84276	1.50729	1.27312e-47	7.44416e-46	up	yes
Solyc04g078770.3	Solyc04g078770.3		Solyc04g078770.3.1	GO:0000978(RNA polymerase II cis-regulatory region sequence-specific DNA binding);GO:0003700(DNA-binding transcription factor activity);GO:0005634(nucleus);GO:0006355(regulation of DNA-templated transcription);GO:0034605(cellular response to heat);GO:0043565(sequence-specific DNA binding);GO:0061408(positive regulation of transcription from RNA polymerase II promoter in response to heat stress)	NA	NA	NA	NA	Heat stress transcription factor B-4 [Source:Projected from Arabidopsis thaliana (AT1G46264) UniProtKB/Swiss-Prot;Acc:Q9C635]	protein_coding	3.8321	3.51308	3.13283	19.609	21.8787	16.6123	0.180344	-2.47117	1.28717e-47	7.50848e-46	down	yes
Solyc07g063880.3	Solyc07g063880.3		Solyc07g063880.3.1	GO:0004553(hydrolase activity, hydrolyzing O-glycosyl compounds);GO:0005975(carbohydrate metabolic process)	NA	NA	NA	NA	Putative beta-glucosidase 41 [Source:Projected from Arabidopsis thaliana (AT5G54570) UniProtKB/Swiss-Prot;Acc:Q9FIU7]	protein_coding	0.707605	0.65117	0.703385	4.94539	4.97768	4.11198	0.146929	-2.76681	1.45832e-47	8.44697e-46	down	yes
Solyc10g086780.2	Solyc10g086780.2		Solyc10g086780.2.1	NA	NA	NA	NA	NA		protein_coding	11.0811	13.0953	9.50621	39.974	42.9155	36.2378	0.282745	-1.82243	1.97879e-47	1.14348e-45	down	yes
Solyc02g084570.3	Solyc02g084570.3		Solyc02g084570.3.1	GO:0004497(monooxygenase activity);GO:0005506(iron ion binding);GO:0016705(oxidoreductase activity, acting on paired donors, with incorporation or reduction of molecular oxygen);GO:0020037(heme binding)	NA	NA	NA	NA		protein_coding	27.323	26.4828	28.8349	10.0411	12.8237	12.2214	2.35537	1.23595	2.39449e-47	1.38047e-45	up	yes
Solyc02g080880.3	Solyc02g080880.3		Solyc02g080880.3.1	GO:0004190(aspartic-type endopeptidase activity);GO:0006508(proteolysis);GO:0006629(lipid metabolic process)	NA	NA	NA	NA		protein_coding	82.3971	77.4929	88.6627	38.2406	37.9394	40.8973	2.12298	1.08609	3.02078e-47	1.73343e-45	up	yes
Solyc04g007120.3	Solyc04g007120.3		Solyc04g007120.3.1	GO:0003684(damaged DNA binding);GO:0005515(protein binding);GO:0006289(nucleotide-excision repair);GO:0043161(proteasome-mediated ubiquitin-dependent protein catabolic process)	NA	NA	NA	NA		protein_coding	28.2843	26.6711	28.8944	11.9628	13.5614	14.7547	2.08173	1.05778	3.35572e-47	1.92117e-45	up	yes
Solyc10g086240.2	Solyc10g086240.2		Solyc10g086240.2.1	GO:0008194(UDP-glycosyltransferase activity);GO:0043231(intracellular membrane-bounded organelle);GO:0080043(quercetin 3-O-glucosyltransferase activity);GO:0080044(quercetin 7-O-glucosyltransferase activity)	NA	NA	NA	NA	Glycosyltransferase (Fragment) [Source:Projected from Arabidopsis thaliana (AT2G36970) UniProtKB/TrEMBL;Acc:W8Q6X6]	protein_coding	10.0362	9.5243	9.1148	33.5465	52.7111	38.606	0.229653	-2.12247	4.87073e-47	2.78207e-45	down	yes
Solyc05g054400.3	Solyc05g054400.3		Solyc05g054400.3.1	GO:0003700(DNA-binding transcription factor activity);GO:0006355(regulation of DNA-templated transcription);GO:0008270(zinc ion binding);GO:0043565(sequence-specific DNA binding)	NA	NA	NA	NA		protein_coding	7.18785	8.3947	7.33547	25.5226	28.8675	25.907	0.285415	-1.80886	5.40397e-47	3.07242e-45	down	yes
Solyc08g005100.3	Solyc08g005100.3		Solyc08g005100.3.1	NA	NA	NA	NA	NA		protein_coding	4.42446	4.2994	4.17959	19.2958	21.8765	17.4344	0.22017	-2.18331	7.20608e-47	4.07821e-45	down	yes
Solyc04g076220.3	Solyc04g076220.3		Solyc04g076220.3.1	GO:0003680(minor groove of adenine-thymine-rich DNA binding);GO:0003700(DNA-binding transcription factor activity);GO:0005634(nucleus);GO:0006351(DNA-templated transcription)	NA	NA	NA	NA	AT-hook motif nuclear-localized protein [Source:UniProtKB/TrEMBL;Acc:K4BU60]	protein_coding	27.5391	27.5596	28.6209	11.2068	10.8827	12.2492	2.43805	1.28573	8.68157e-47	4.90201e-45	up	yes
Solyc07g044750.3	Solyc07g044750.3		Solyc07g044750.3.1	NA	NA	NA	NA	NA		protein_coding	21.1007	22.6516	20.242	8.85702	9.42086	10.0048	2.26266	1.17802	9.79463e-47	5.51787e-45	up	yes
Solyc09g065430.3	Solyc09g065430.3		Solyc09g065430.3.1	GO:0006869(lipid transport);GO:0008289(lipid binding)	NA	NA	NA	NA		protein_coding	45.1922	44.6495	41.1919	14.2888	10.4512	10.6044	3.70734	1.89038	1.06626e-46	5.99314e-45	up	yes
Solyc12g094460.2	Solyc12g094460.2		Solyc12g094460.2.1	GO:0005507(copper ion binding);GO:0009505(plant-type cell wall);GO:0009506(plasmodesma);GO:0016491(oxidoreductase activity);GO:0016722(oxidoreductase activity, acting on metal ions)	NA	NA	NA	NA		protein_coding	20.94	22.9848	19.135	55.0728	61.0088	54.0059	0.370749	-1.43149	1.46869e-46	8.23632e-45	down	yes
Solyc10g080610.1	Solyc10g080610.1		Solyc10g080610.1.1	GO:0005515(protein binding);GO:0080037(negative regulation of cytokinin-activated signaling pathway);GO:2000762(regulation of phenylpropanoid metabolic process)	NA	NA	NA	NA		protein_coding	56.2795	66.4671	55.9272	23.8343	29.1238	23.3329	2.342	1.22774	1.74491e-46	9.76318e-45	up	yes
Solyc09g083020.1	Solyc09g083020.1		Solyc09g083020.1.1	NA	NA	NA	NA	NA		protein_coding	215.525	221.032	213.14	86.7856	110.184	113.126	2.09515	1.06705	1.80562e-46	1.008e-44	up	yes
Solyc09g090600.3	Solyc09g090600.3		Solyc09g090600.3.1	GO:0003993(acid phosphatase activity)	NA	NA	NA	NA		protein_coding	30.9886	33.2863	33.8752	98.2283	155.509	145.289	0.245974	-2.02342	2.38176e-46	1.32365e-44	down	yes
Solyc10g081720.2	Solyc10g081720.2		Solyc10g081720.2.1	NA	NA	NA	NA	NA		protein_coding	71.4012	81.7423	64.6057	182.439	249.983	229.147	0.329141	-1.60322	2.52958e-46	1.39949e-44	down	yes
Solyc06g007960.3	Solyc06g007960.3		Solyc06g007960.3.1	GO:0005829(cytosol);GO:0008168(methyltransferase activity);GO:0008171(O-methyltransferase activity);GO:0008757(S-adenosylmethionine-dependent methyltransferase activity);GO:0019438(aromatic compound biosynthetic process);GO:0046983(protein dimerization activity)	00380(Tryptophan metabolism);00940(Phenylpropanoid biosynthesis);01100(Metabolic pathways);01110(Biosynthesis of secondary metabolites)	K13066	EC:2.1.1.4;EC:2.1.1.68	NA		protein_coding	5.05178	5.62059	5.30134	17.9162	22.7627	21.9923	0.254881	-1.9721	2.74235e-46	1.51382e-44	down	yes
Solyc05g016240.3	Solyc05g016240.3		Solyc05g016240.3.1	GO:0000290(deadenylation-dependent decapping of nuclear-transcribed mRNA)	NA	NA	NA	NA		protein_coding	28.3644	32.9786	27.6312	14.7415	14.9321	13.514	2.06018	1.04277	4.37529e-46	2.40983e-44	up	yes
Solyc04g074340.3	Solyc04g074340.3		Solyc04g074340.3.1	GO:0008194(UDP-glycosyltransferase activity)	NA	NA	NA	NA		protein_coding	1.10438	1.09052	1.11862	4.08762	4.98162	4.09629	0.251682	-1.99033	4.82228e-46	2.65011e-44	down	yes
Solyc03g097650.3	Solyc03g097650.3		Solyc03g097650.3.1	GO:0003677(DNA binding);GO:0005634(nucleus);GO:0006355(regulation of DNA-templated transcription)	NA	NA	NA	NA		protein_coding	2.7108	4.07734	2.945	16.4669	20.638	18.0589	0.17644	-2.50275	5.14631e-46	2.8219e-44	down	yes
Solyc09g014520.3	Solyc09g014520.3		Solyc09g014520.3.1	GO:0009416(response to light stimulus);GO:0009522(photosystem I);GO:0009523(photosystem II);GO:0009535(chloroplast thylakoid membrane);GO:0009765(photosynthesis, light harvesting);GO:0009768(photosynthesis, light harvesting in photosystem I);GO:0009941(chloroplast envelope);GO:0010287(plastoglobule);GO:0016020(membrane);GO:0016021(integral component of membrane);GO:0016168(chlorophyll binding);GO…	00196(Photosynthesis - antenna proteins);01100(Metabolic pathways)	NA	NA	NA	Chlorophyll a-b binding protein, chloroplastic [Source:UniProtKB/TrEMBL;Acc:K4CRS9]	protein_coding	17.1206	18.0571	17.8878	5.36846	5.92208	5.88949	3.08879	1.62704	6.19705e-46	3.38301e-44	up	yes
Solyc06g073180.3	Solyc06g073180.3		Solyc06g073180.3.1	GO:0005634(nucleus);GO:0006355(regulation of DNA-templated transcription);GO:0008270(zinc ion binding);GO:0009640(photomorphogenesis)	NA	NA	NA	NA	CONSTANS interacting protein 1 [Source:UniProtKB/TrEMBL;Acc:Q2VY19]	protein_coding	77.4234	80.0402	70.3394	198.793	204.074	181.19	0.390035	-1.35832	6.62827e-46	3.61043e-44	down	yes
Solyc08g065900.3	Solyc08g065900.3		Solyc08g065900.3.1	GO:0007034(vacuolar transport)	NA	NA	NA	NA		protein_coding	53.721	53.8367	53.4612	128.965	174.137	160.685	0.347182	-1.52624	7.65916e-46	4.15362e-44	down	yes
Solyc05g056470.1	Solyc05g056470.1		Solyc05g056470.1.1	GO:0005524(ATP binding);GO:0005886(plasma membrane);GO:0016020(membrane);GO:0016021(integral component of membrane);GO:0042626(ATPase-coupled transmembrane transporter activity);GO:0055085(transmembrane transport)	NA	NA	NA	NA	ABC transporter G family member 5 [Source:Projected from Arabidopsis thaliana (AT2G13610) UniProtKB/Swiss-Prot;Acc:Q9SIT6]	protein_coding	5.59402	4.33034	5.43891	21.2417	27.7759	21.8982	0.216641	-2.20662	7.94838e-46	4.30102e-44	down	yes
Solyc08g076360.3	Solyc08g076360.3		Solyc08g076360.3.1	GO:0008168(methyltransferase activity);GO:0010189(vitamin E biosynthetic process);GO:0016740(transferase activity);GO:0032259(methylation);GO:0050342(tocopherol O-methyltransferase activity)	NA	NA	NA	NA	Tocopherol O-methyltransferase, chloroplastic [Source:Projected from Arabidopsis thaliana (AT1G64970) UniProtKB/Swiss-Prot;Acc:Q9ZSK1]	protein_coding	16.4977	15.0443	12.9999	48.7376	47.2436	45.9585	0.313809	-1.67204	9.59246e-46	5.1793e-44	down	yes
Solyc01g057770.3	Solyc01g057770.3		Solyc01g057770.3.1	GO:0005452(solute:inorganic anion antiporter activity);GO:0005887(integral component of plasma membrane);GO:0006820(anion transport);GO:0016020(membrane);GO:0016021(integral component of membrane);GO:0046713(borate transport);GO:0051453(regulation of intracellular pH);GO:0080139(borate efflux transmembrane transporter activity)	NA	NA	NA	NA		protein_coding	10.1473	11.2026	10.1099	4.84885	4.41143	4.01684	2.36948	1.24457	9.87792e-46	5.31019e-44	up	yes
Solyc12g014310.2	Solyc12g014310.2		Solyc12g014310.2.1	NA	NA	NA	NA	NA		protein_coding	18.018	16.678	17.0547	48.9043	63.4828	63.3082	0.294548	-1.76343	9.95545e-46	5.34023e-44	down	yes
Solyc04g009795.1	Solyc04g009795.1		Solyc04g009795.1.1	NA	NA	NA	NA	NA		protein_coding	7.78053	7.57091	6.49219	19.9683	22.8318	22.9912	0.332014	-1.59068	1.03785e-45	5.55508e-44	down	yes
Solyc03g006220.3	Solyc03g006220.3		Solyc03g006220.3.1	GO:0016740(transferase activity)	NA	NA	NA	NA		protein_coding	4.71875	4.14594	3.2321	20.0424	21.0089	18.2505	0.203987	-2.29345	1.06553e-45	5.69088e-44	down	yes
Solyc12g100270.2	Solyc12g100270.2		Solyc12g100270.2.1	GO:0000170(sphingosine hydroxylase activity);GO:0005506(iron ion binding);GO:0005789(endoplasmic reticulum membrane);GO:0008610(lipid biosynthetic process);GO:0016021(integral component of membrane);GO:0016491(oxidoreductase activity);GO:0030148(sphingolipid biosynthetic process)	00073(Cutin, suberine and wax biosynthesis);01110(Biosynthesis of secondary metabolites)	K15404	EC:4.1.99.5	NA		protein_coding	50.4579	56.8896	51.822	127.495	146.383	125.956	0.398089	-1.32884	1.36754e-45	7.27243e-44	down	yes
Solyc02g072180.3	Solyc02g072180.3		Solyc02g072180.3.1	GO:0003924(GTPase activity);GO:0005525(GTP binding);GO:0005768(endosome);GO:0006886(intracellular protein transport);GO:0032482(Rab protein signal transduction)	04144(Endocytosis)	NA	NA	NA		protein_coding	25.6169	26.9358	27.2469	71.1324	78.7247	72.7207	0.358525	-1.47985	1.53217e-45	8.13037e-44	down	yes
Solyc10g076250.2	Solyc10g076250.2		Solyc10g076250.2.1	GO:0003824(catalytic activity);GO:0008483(transaminase activity);GO:0030170(pyridoxal phosphate binding)	00250(Alanine, aspartate and glutamate metabolism);00260(Glycine, serine and threonine metabolism);00270(Cysteine and methionine metabolism);00280(Valine, leucine and isoleucine degradation);01100(Metabolic pathways);01110(Biosynthesis of secondary metabolites)	K00827	EC:2.6.1.40;EC:2.6.1.44	NA	Alanine:glyoxylate aminotransferase 3 [Source:Projected from Arabidopsis thaliana (AT2G38400) UniProtKB/TrEMBL;Acc:F4ISY3]	protein_coding	65.6824	76.2737	56.0148	28.8534	31.5729	31.3679	2.15668	1.10881	1.73866e-45	9.20632e-44	up	yes
Solyc05g013410.3	Solyc05g013410.3		Solyc05g013410.3.1	GO:0005515(protein binding)	NA	NA	NA	NA		protein_coding	14.2059	11.4031	12.1893	3.48951	3.85573	3.87786	3.36789	1.75185	2.13451e-45	1.12782e-43	up	yes
Solyc01g094220.3	Solyc01g094220.3		Solyc01g094220.3.1	GO:0016491(oxidoreductase activity);GO:0016616(oxidoreductase activity, acting on the CH-OH group of donors, NAD or NADP as acceptor)	NA	NA	NA	NA		protein_coding	6.61833	6.39015	7.65325	23.4025	31.5886	28.3935	0.247788	-2.01282	2.57404e-45	1.35714e-43	down	yes
Solyc02g014830.3	Solyc02g014830.3		Solyc02g014830.3.1	GO:0004185(serine-type carboxypeptidase activity);GO:0005773(vacuole);GO:0006508(proteolysis);GO:0051603(proteolysis involved in protein catabolic process)	NA	NA	NA	NA	Carboxypeptidase [Source:UniProtKB/TrEMBL;Acc:K4B4T2]	protein_coding	2.64367	2.1755	2.28065	11.5641	13.7006	10.7957	0.196887	-2.34456	3.18235e-45	1.67074e-43	down	yes
Solyc09g014820.3	Solyc09g014820.3		Solyc09g014820.3.1	NA	NA	NA	NA	NA		protein_coding	18.0052	18.9971	18.8213	51.9184	59.8651	54.921	0.334866	-1.57834	3.32082e-45	1.73973e-43	down	yes
Solyc03g113520.3	Solyc03g113520.3		Solyc03g113520.3.1	GO:0005783(endoplasmic reticulum);GO:0005794(Golgi apparatus);GO:0006486(protein glycosylation);GO:0008378(galactosyltransferase activity);GO:0016020(membrane);GO:0016021(integral component of membrane);GO:0016758(hexosyltransferase activity);GO:0030246(carbohydrate binding)	NA	NA	NA	NA		protein_coding	19.865	21.5271	19.111	8.94944	10.5267	10.4427	2.02224	1.01596	3.45896e-45	1.80826e-43	up	yes
Solyc01g096150.3	Solyc01g096150.3		Solyc01g096150.3.1	NA	NA	NA	NA	NA		protein_coding	23.4364	24.0438	24.8745	6.41418	8.38496	8.72295	3.07603	1.62107	3.59125e-45	1.87345e-43	up	yes
Solyc04g058100.3	Solyc04g058100.3		Solyc04g058100.3.1	GO:0046872(metal ion binding)	NA	NA	NA	NA	Metallothionein-like protein type 2 [Source:UniProtKB/Swiss-Prot;Acc:Q43512]	protein_coding	87.7573	84.4491	111.67	339.285	395.339	478.57	0.233991	-2.09548	3.77245e-45	1.96382e-43	down	yes
Solyc10g012370.3	Solyc10g012370.3		Solyc10g012370.3.1	GO:0004124(cysteine synthase activity);GO:0005737(cytoplasm);GO:0005739(mitochondrion);GO:0006535(cysteine biosynthetic process from serine);GO:0019499(cyanide metabolic process);GO:0030170(pyridoxal phosphate binding);GO:0050017(L-3-cyanoalanine synthase activity)	00270(Cysteine and methionine metabolism);00460(Cyanoamino acid metabolism);00920(Sulfur metabolism);01100(Metabolic pathways);01110(Biosynthesis of secondary metabolites);01200(Carbon metabolism);01230(Biosynthesis of amino acids)	K13034	EC:2.5.1.47;EC:4.4.1.9	NA	Cysteine synthase [Source:UniProtKB/TrEMBL;Acc:K4CYL4]	protein_coding	14.1037	12.535	11.6177	42.3723	54.825	41.7649	0.275301	-1.86092	4.74181e-45	2.46325e-43	down	yes
Solyc07g062700.3	Solyc07g062700.3		Solyc07g062700.3.1	GO:0005509(calcium ion binding);GO:0005623(obsolete cell);GO:0006812(cation transport);GO:0006874(cellular calcium ion homeostasis);GO:0008324(cation transmembrane transporter activity);GO:0015369(calcium:proton antiporter activity);GO:0016021(integral component of membrane);GO:0055085(transmembrane transport);GO:0070588(calcium ion transmembrane transport)	NA	NA	NA	NA		protein_coding	44.0347	46.5939	41.2455	19.563	15.7883	14.6825	2.6357	1.39818	5.19028e-45	2.69055e-43	up	yes
Solyc04g040180.3	Solyc04g040180.3		Solyc04g040180.3.1	GO:0008168(methyltransferase activity)	NA	NA	NA	NA		protein_coding	12.1016	13.5722	12.6747	37.952	51.4214	52.621	0.270071	-1.88859	5.56354e-45	2.87197e-43	down	yes
Solyc04g072910.3	Solyc04g072910.3		Solyc04g072910.3.1	GO:0005783(endoplasmic reticulum);GO:0006888(endoplasmic reticulum to Golgi vesicle-mediated transport);GO:0006890(retrograde vesicle-mediated transport, Golgi to endoplasmic reticulum);GO:0016021(integral component of membrane);GO:0030134(COPII-coated ER to Golgi transport vesicle)	NA	NA	NA	NA		protein_coding	21.3897	22.1855	20.1842	48.9804	56.5779	51.964	0.404764	-1.30485	6.3743e-45	3.27679e-43	down	yes
Solyc02g080130.3	Solyc02g080130.3		Solyc02g080130.3.1	GO:0005789(endoplasmic reticulum membrane);GO:0006457(protein folding)	NA	NA	NA	NA		protein_coding	17.4979	21.7573	17.9535	51.5058	63.0544	58.2514	0.331047	-1.59489	7.79173e-45	3.99711e-43	down	yes
Solyc11g006620.2	Solyc11g006620.2		Solyc11g006620.2.1	GO:0000145(exocyst);GO:0006887(exocytosis)	NA	NA	NA	NA		protein_coding	8.33566	8.54253	7.20713	21.6575	25.4902	22.7169	0.344743	-1.53641	8.23105e-45	4.21372e-43	down	yes
Solyc05g009470.3	Solyc05g009470.3		Solyc05g009470.3.1	GO:0003824(catalytic activity);GO:0004553(hydrolase activity, hydrolyzing O-glycosyl compounds);GO:0005975(carbohydrate metabolic process);GO:0030246(carbohydrate binding)	NA	K15925	EC:3.2.1.177	NA		protein_coding	1.91789	2.2051	1.73324	7.03145	8.86712	8.15406	0.243476	-2.03815	1.626e-44	8.27249e-43	down	yes
Solyc03g098660.3	Solyc03g098660.3		Solyc03g098660.3.1	NA	NA	NA	NA	NA		protein_coding	31.4692	35.4259	27.2663	6.15964	9.87738	10.0505	3.60945	1.85178	1.69993e-44	8.6308e-43	up	yes
Solyc03g007580.2	Solyc03g007580.2		Solyc03g007580.2.1	GO:0010960(magnesium ion homeostasis);GO:0016021(integral component of membrane)	NA	NA	NA	NA		protein_coding	25.2048	28.4558	26.132	70.9545	72.8594	64.7876	0.382512	-1.38642	1.72182e-44	8.70615e-43	down	yes
Solyc08g082790.3	Solyc08g082790.3		Solyc08g082790.3.1	NA	NA	NA	NA	NA		protein_coding	12.9337	10.8625	10.1798	0.786345	0.7219	0.449902	17.3511	4.11696	1.79297e-44	9.04733e-43	up	yes
Solyc11g063500.1	Solyc11g063500.1		Solyc11g063500.1.1	NA	NA	NA	NA	NA		protein_coding	129.414	128.763	136.222	43.6394	52.4541	44.4861	2.80552	1.48827	2.18808e-44	1.09961e-42	up	yes
Solyc08g078890.2	Solyc08g078890.2		Solyc08g078890.2.1	NA	NA	NA	NA	NA		protein_coding	49.1792	52.2154	50.1805	147.18	142.273	132.424	0.359287	-1.47679	2.45783e-44	1.23266e-42	down	yes
Solyc09g074890.1	Solyc09g074890.1		Solyc09g074890.1.1	GO:0005622(intracellular anatomical structure);GO:0009506(plasmodesma);GO:0019722(calcium-mediated signaling)	NA	NA	NA	NA		protein_coding	2232.72	2038.63	2404.01	997.567	854.558	996.864	2.34306	1.2284	2.67019e-44	1.33645e-42	up	yes
Solyc08g005800.3	Solyc08g005800.3		Solyc08g005800.3.1	GO:0016787(hydrolase activity)	NA	NA	NA	NA		protein_coding	30.4361	31.034	29.5882	72.7724	84.8931	71.6844	0.397028	-1.33269	3.4108e-44	1.70023e-42	down	yes
Solyc01g073660.3	Solyc01g073660.3		Solyc01g073660.3.1	GO:0008643(carbohydrate transport);GO:0015293(symporter activity);GO:0016021(integral component of membrane)	NA	NA	NA	NA		protein_coding	9.58857	10.4105	9.09477	3.85828	3.09163	3.29018	2.84117	1.50649	4.02701e-44	1.99531e-42	up	yes
Solyc02g071990.3	Solyc02g071990.3		Solyc02g071990.3.1	GO:0003700(DNA-binding transcription factor activity);GO:0006351(DNA-templated transcription);GO:0009742(brassinosteroid mediated signaling pathway)	NA	NA	NA	NA		protein_coding	15.9874	16.5911	14.8537	6.61783	6.63061	7.91822	2.24089	1.16407	5.29802e-44	2.61981e-42	up	yes
Solyc05g006860.3	Solyc05g006860.3		Solyc05g006860.3.1	GO:0015035(protein-disulfide reductase activity)	NA	NA	NA	NA		protein_coding	10.7961	9.63817	12.3392	48.3827	41.5242	42.5262	0.247472	-2.01466	5.47739e-44	2.70309e-42	down	yes
Solyc08g081890.3	Solyc08g081890.3		Solyc08g081890.3.1	GO:0005524(ATP binding);GO:0016021(integral component of membrane);GO:0055085(transmembrane transport);GO:0140359(ABC-type transporter activity)	NA	NA	NA	NA		protein_coding	0.145128	0.251359	0.165902	1.83315	2.31703	1.96281	0.0919991	-3.44224	6.36617e-44	3.13543e-42	down	yes
Solyc07g007120.3	Solyc07g007120.3		Solyc07g007120.3.1	GO:0000978(RNA polymerase II cis-regulatory region sequence-specific DNA binding);GO:0000981(DNA-binding transcription factor activity, RNA polymerase II-specific);GO:0003677(DNA binding);GO:0005634(nucleus);GO:0006355(regulation of DNA-templated transcription);GO:0006357(regulation of transcription by RNA polymerase II)	NA	NA	NA	NA		protein_coding	9.44004	9.27021	10.0068	27.0049	33.1064	29.7258	0.319656	-1.64541	6.49272e-44	3.19139e-42	down	yes
Solyc07g007380.3	Solyc07g007380.3		Solyc07g007380.3.1	GO:0030433(ubiquitin-dependent ERAD pathway);GO:0030968(endoplasmic reticulum unfolded protein response)	NA	NA	NA	NA	OS9 [Source:Projected from Arabidopsis thaliana (AT5G35080) UniProtKB/TrEMBL;Acc:A0A178UMY2]	protein_coding	6.76545	5.18226	5.44147	23.3991	29.685	23.9414	0.225759	-2.14715	6.9557e-44	3.41217e-42	down	yes
Solyc09g091000.3	Solyc09g091000.3		Solyc09g091000.3.1	GO:0004864(protein phosphatase inhibitor activity);GO:0005634(nucleus);GO:0005737(cytoplasm);GO:0006952(defense response);GO:0009607(response to biotic stimulus);GO:0009738(abscisic acid-activated signaling pathway);GO:0010427(abscisic acid binding);GO:0038023(signaling receptor activity);GO:0080163(regulation of protein serine/threonine phosphatase activity)	NA	NA	NA	NA		protein_coding	20.4642	18.6232	21.789	68.9573	82.1026	71.3585	0.273702	-1.86932	7.5895e-44	3.71569e-42	down	yes
Solyc08g062680.1	Solyc08g062680.1		Solyc08g062680.1.1	GO:0004518(nuclease activity)	NA	NA	NA	NA		protein_coding	51.2595	48.8538	55.7486	17.8694	16.5254	17.9665	2.97666	1.57369	1.04702e-43	5.09571e-42	up	yes
Solyc03g097585.1	Solyc03g097585.1		Solyc03g097585.1.1	GO:0016021(integral component of membrane)	NA	NA	NA	NA		protein_coding	6.32198	6.90443	6.91235	18.4904	21.2199	19.6806	0.339088	-1.56027	1.06934e-43	5.19408e-42	down	yes
Solyc11g066080.1	Solyc11g066080.1		Solyc11g066080.1.1	GO:0016021(integral component of membrane)	NA	NA	NA	NA		protein_coding	3.39579	2.86924	3.93749	18.2625	23.2583	21.6238	0.161574	-2.62973	1.08044e-43	5.23768e-42	down	yes
Solyc07g020790.3	Solyc07g020790.3		Solyc07g020790.3.1	GO:0006817(phosphate ion transport);GO:0008643(carbohydrate transport);GO:0016020(membrane);GO:0016021(integral component of membrane);GO:0022857(transmembrane transporter activity);GO:0050896(response to stimulus);GO:0055085(transmembrane transport)	NA	NA	NA	NA		protein_coding	9.25355	10.0215	8.83921	3.47941	3.99607	3.69931	2.51587	1.33106	1.17022e-43	5.66178e-42	up	yes
Solyc03g091030.1	Solyc03g091030.1		Solyc03g091030.1.1	NA	NA	NA	NA	NA		protein_coding	152.198	158.36	151.876	359.798	382.751	410.915	0.400909	-1.31865	1.33314e-43	6.43742e-42	down	yes
Solyc02g070210.3	Solyc02g070210.3		Solyc02g070210.3.1	GO:0005634(nucleus);GO:0005829(cytosol);GO:0005886(plasma membrane);GO:0008289(lipid binding)	NA	NA	NA	NA	Patellin-4 [Source:Projected from Arabidopsis thaliana (AT1G30690) UniProtKB/Swiss-Prot;Acc:Q94C59]	protein_coding	17.8613	20.0692	16.7295	45.6714	55.5152	49.8535	0.36189	-1.46637	1.56063e-43	7.5212e-42	down	yes
Solyc01g094410.3	Solyc01g094410.3		Solyc01g094410.3.1	GO:0016021(integral component of membrane)	NA	NA	NA	NA		protein_coding	40.7004	45.4205	38.6998	19.4297	15.5614	16.4285	2.42749	1.27947	1.95364e-43	9.37863e-42	up	yes
Solyc01g090810.3	Solyc01g090810.3		Solyc01g090810.3.1	GO:0005576(extracellular region);GO:0009653(anatomical structure morphogenesis);GO:0019953(sexual reproduction)	NA	NA	NA	NA	Putative expansin-B2 [Source:Projected from Arabidopsis thaliana (AT1G65680) UniProtKB/Swiss-Prot;Acc:Q9SHY6]	protein_coding	6.19536	5.63983	4.80702	22.1167	21.447	21.2636	0.256716	-1.96176	2.17071e-43	1.04004e-41	down	yes
Solyc12g009270.1	Solyc12g009270.1		Solyc12g009270.1.1	GO:0004857(enzyme inhibitor activity);GO:0043086(negative regulation of catalytic activity)	NA	NA	NA	NA		protein_coding	17.6487	18.833	17.7661	60.0484	61.6692	57.0995	0.30337	-1.72085	3.21551e-43	1.53765e-41	down	yes
Solyc08g078340.3	Solyc08g078340.3		Solyc08g078340.3.1	GO:0003677(DNA binding);GO:0005634(nucleus);GO:0009651(response to salt stress);GO:0009723(response to ethylene);GO:0009733(response to auxin);GO:0009739(response to gibberellin);GO:0009753(response to jasmonic acid);GO:0046686(response to cadmium ion)	NA	NA	NA	NA		protein_coding	24.6583	28.1387	25.6221	12.1376	11.2666	10.1185	2.33928	1.22606	3.25225e-43	1.55221e-41	up	yes
Solyc02g087090.3	Solyc02g087090.3		Solyc02g087090.3.1	GO:0004601(peroxidase activity);GO:0006979(response to oxidative stress);GO:0020037(heme binding)	NA	NA	NA	NA		protein_coding	51.11	47.6013	50.8373	124.593	169.609	166.554	0.324573	-1.62339	3.55055e-43	1.69131e-41	down	yes
Solyc12g006997.1	Solyc12g006997.1		Solyc12g006997.1.1	GO:0046872(metal ion binding)	NA	NA	NA	NA		protein_coding	6.77579	4.13758	6.5693	32.857	52.6978	49.5941	0.129359	-2.95055	3.7229e-43	1.76999e-41	down	yes
Solyc06g066600.3	Solyc06g066600.3		Solyc06g066600.3.1	GO:0005768(endosome);GO:0005802(trans-Golgi network);GO:0016020(membrane);GO:0016021(integral component of membrane);GO:0022857(transmembrane transporter activity);GO:0055085(transmembrane transport)	NA	NA	NA	NA	Probable plastidic glucose transporter 3 [Source:Projected from Arabidopsis thaliana (AT1G79820) UniProtKB/Swiss-Prot;Acc:Q2V4B9]	protein_coding	13.4476	13.8027	13.5117	3.92122	4.84127	5.15078	2.92972	1.55076	4.14874e-43	1.96865e-41	up	yes
Solyc07g007620.3	Solyc07g007620.3		Solyc07g007620.3.1	GO:0009247(glycolipid biosynthetic process);GO:0016758(hexosyltransferase activity)	00561(Glycerolipid metabolism);01100(Metabolic pathways)	K03715	EC:2.4.1.46	NA		protein_coding	11.7857	11.4884	10.9647	4.88048	4.88486	5.29696	2.27315	1.18469	5.22226e-43	2.46857e-41	up	yes
Solyc01g106790.3	Solyc01g106790.3		Solyc01g106790.3.1	GO:0009535(chloroplast thylakoid membrane);GO:0016021(integral component of membrane)	NA	NA	NA	NA		protein_coding	10.6103	12.1896	9.95354	33.6702	44.0353	36.6964	0.286301	-1.80439	6.01298e-43	2.83149e-41	down	yes
Solyc06g065900.3	Solyc06g065900.3		Solyc06g065900.3.1	NA	NA	NA	NA	NA		protein_coding	55.8957	53.9618	57.0021	25.7883	23.1508	22.8264	2.32507	1.21727	6.07214e-43	2.85391e-41	up	yes
Solyc01g098800.3	Solyc01g098800.3		Solyc01g098800.3.1	GO:0016021(integral component of membrane);GO:0055085(transmembrane transport)	NA	NA	NA	NA	CCX5 [Source:Projected from Arabidopsis thaliana (AT1G08960) UniProtKB/TrEMBL;Acc:A0A178W3U3]	protein_coding	13.6846	15.761	12.6935	4.40354	2.88409	3.55797	3.88537	1.95805	6.48296e-43	3.0412e-41	up	yes
Solyc04g079320.3	Solyc04g079320.3		Solyc04g079320.3.1	GO:0004852(uroporphyrinogen-III synthase activity);GO:0006780(uroporphyrinogen III biosynthetic process);GO:0033014(tetrapyrrole biosynthetic process)	NA	NA	NA	NA	Uroporphyrinogen-III synthase, chloroplastic [Source:Projected from Arabidopsis thaliana (AT2G26540) UniProtKB/Swiss-Prot;Acc:O48721]	protein_coding	28.5833	31.6451	27.4616	12.0964	13.3323	12.7298	2.29805	1.20041	6.8894e-43	3.22573e-41	up	yes
Solyc01g067010.3	Solyc01g067010.3		Solyc01g067010.3.1	GO:0005515(protein binding)	NA	NA	NA	NA		protein_coding	13.5897	14.4522	11.9126	3.2163	4.02951	4.62564	3.3656	1.75086	7.47577e-43	3.48704e-41	up	yes
Solyc03g019790.3	Solyc03g019790.3		Solyc03g019790.3.1	GO:0003824(catalytic activity);GO:0004553(hydrolase activity, hydrolyzing O-glycosyl compounds);GO:0004557(alpha-galactosidase activity);GO:0005975(carbohydrate metabolic process);GO:0008152(metabolic process);GO:0009505(plant-type cell wall);GO:0009620(response to fungus);GO:0009911(positive regulation of flower development);GO:0009965(leaf morphogenesis);GO:0015925(galactosidase activity);GO:00…	00052(Galactose metabolism);00561(Glycerolipid metabolism);00600(Sphingolipid metabolism);00603(Glycosphingolipid biosynthesis - globo and isoglobo series);01100(Metabolic pathways)	K07407	EC:3.2.1.22	NA	Alpha-galactosidase [Source:UniProtKB/TrEMBL;Acc:K4BEV1]	protein_coding	25.361	25.7771	21.626	58.8734	74.8017	71.1069	0.355325	-1.49279	7.67415e-43	3.57282e-41	down	yes
Solyc06g075690.3	Solyc06g075690.3		Solyc06g075690.3.1	GO:0005886(plasma membrane);GO:0016020(membrane);GO:0031234(extrinsic component of cytoplasmic side of plasma membrane);GO:0051258(protein polymerization);GO:0051302(regulation of cell division);GO:0090708(specification of plant organ axis polarity);GO:2000067(regulation of root morphogenesis)	NA	NA	NA	NA	Auxin-regulated protein [Source:UniProtKB/TrEMBL;Acc:Q945F5]	protein_coding	4.72492	4.6745	4.47553	1.07559	1.19728	0.996605	4.24378	2.08535	9.72431e-43	4.51878e-41	up	yes
Solyc10g050110.1	Solyc10g050110.1		Solyc10g050110.1.1	NA	NA	NA	NA	NA		protein_coding	41.6222	40.1542	41.4474	102.794	125.124	104.343	0.370864	-1.43104	9.92565e-43	4.60367e-41	down	yes
Solyc03g026080.3	Solyc03g026080.3		Solyc03g026080.3.1	GO:0004252(serine-type endopeptidase activity);GO:0006508(proteolysis);GO:0009506(plasmodesma);GO:0016021(integral component of membrane)	NA	NA	NA	NA	Rhomboid-like protein [Source:UniProtKB/TrEMBL;Acc:K4BF81]	protein_coding	34.8578	35.1291	35.962	13.1789	11.6113	15.2331	2.64719	1.40446	1.00522e-42	4.65364e-41	up	yes
Solyc01g101160.2	Solyc01g101160.2		Solyc01g101160.2.1	NA	NA	NA	NA	NA		protein_coding	35.9909	37.4229	36.0304	14.796	19.5135	17.354	2.1184	1.08298	1.10118e-42	5.07883e-41	up	yes
Solyc01g060260.3	Solyc01g060260.3		Solyc01g060260.3.1	NA	NA	NA	NA	NA		protein_coding	12.9002	13.1355	12.5169	3.0168	3.83268	2.78128	4.00308	2.00111	1.49746e-42	6.89363e-41	up	yes
Solyc01g106290.3	Solyc01g106290.3		Solyc01g106290.3.1	NA	NA	NA	NA	NA		protein_coding	55.0851	53.3524	63.0289	12.4584	16.1944	19.6216	3.55192	1.8286	1.71736e-42	7.87655e-41	up	yes
Solyc07g054830.3	Solyc07g054830.3		Solyc07g054830.3.1	GO:0000166(nucleotide binding);GO:0003951(NAD+ kinase activity);GO:0004143(diacylglycerol kinase activity);GO:0005524(ATP binding);GO:0006952(defense response);GO:0007165(signal transduction);GO:0007205(protein kinase C-activating G protein-coupled receptor signaling pathway);GO:0016301(kinase activity);GO:0016310(phosphorylation);GO:0016740(transferase activity)	NA	NA	NA	NA		protein_coding	19.7946	24.6807	21.974	10.3473	10.7894	10.5921	2.0943	1.06647	3.35634e-42	1.53366e-40	up	yes
Solyc03g113270.3	Solyc03g113270.3		Solyc03g113270.3.1	GO:0000981(DNA-binding transcription factor activity, RNA polymerase II-specific);GO:0003677(DNA binding);GO:0003700(DNA-binding transcription factor activity);GO:0005634(nucleus);GO:0006355(regulation of DNA-templated transcription);GO:0006357(regulation of transcription by RNA polymerase II);GO:0043565(sequence-specific DNA binding)	NA	NA	NA	NA		protein_coding	222.927	224.576	194.947	540.444	571.633	490.6	0.400861	-1.31883	3.60045e-42	1.64216e-40	down	yes
Solyc07g054730.1	Solyc07g054730.1		Solyc07g054730.1.1	NA	NA	NA	NA	NA		protein_coding	439.478	393.537	473.599	169.595	185.346	210.445	2.31101	1.20853	3.62683e-42	1.65114e-40	up	yes
Solyc01g100210.3	Solyc01g100210.3		Solyc01g100210.3.1	GO:0005794(Golgi apparatus);GO:0016757(glycosyltransferase activity)	NA	NA	NA	NA	Hexosyltransferase [Source:UniProtKB/TrEMBL;Acc:K4B155]	protein_coding	13.2459	12.9629	13.5461	36.7377	45.4664	42.5622	0.318634	-1.65003	3.6948e-42	1.67899e-40	down	yes
Solyc04g014870.3	Solyc04g014870.3		Solyc04g014870.3.1	GO:0001172(RNA-templated transcription);GO:0003676(nucleic acid binding);GO:0003723(RNA binding);GO:0003968(RNA-directed 5'-3' RNA polymerase activity);GO:0005634(nucleus);GO:0010468(regulation of gene expression);GO:0010605(negative regulation of macromolecule metabolic process);GO:0016740(transferase activity);GO:0016779(nucleotidyltransferase activity);GO:0030422(siRNA processing);GO:0031047(g…	NA	K11699	EC:2.7.7.48	NA	RNA-dependent RNA polymerase [Source:UniProtKB/TrEMBL;Acc:K4BPZ0]	protein_coding	6.7699	7.86548	7.48313	3.14037	3.34279	3.18595	2.28754	1.1938	4.46853e-42	2.02314e-40	up	yes
Solyc02g068750.1	Solyc02g068750.1		Solyc02g068750.1.1	GO:0000408(EKC/KEOPS complex);GO:0002949(tRNA threonylcarbamoyladenosine modification);GO:0005634(nucleus);GO:0005737(cytoplasm);GO:0046872(metal ion binding);GO:0061711(N(6)-L-threonylcarbamoyladenine synthase activity)	NA	K01409	EC:2.3.1.234	NA	Probable tRNA N6-adenosine threonylcarbamoyltransferase [Source:UniProtKB/TrEMBL;Acc:K4B7K7]	protein_coding	50.2042	57.8985	45.8761	23.9949	24.073	24.1507	2.13212	1.09229	5.67649e-42	2.56534e-40	up	yes
Solyc06g069890.3	Solyc06g069890.3		Solyc06g069890.3.1	GO:0005634(nucleus);GO:0006334(nucleosome assembly)	NA	NA	NA	NA		protein_coding	8.77729	9.08676	9.32714	27.8059	40.8403	32.6552	0.268419	-1.89744	6.25523e-42	2.81656e-40	down	yes
Solyc09g009830.3	Solyc09g009830.3		Solyc09g009830.3.1	GO:0004089(carbonate dehydratase activity);GO:0008270(zinc ion binding)	NA	NA	NA	NA	Alpha carbonic anhydrase 1, chloroplastic [Source:Projected from Arabidopsis thaliana (AT3G52720) UniProtKB/Swiss-Prot;Acc:O04846]	protein_coding	1.3236	1.95646	2.15677	11.3266	13.1311	10.9218	0.153672	-2.70207	6.67957e-42	3.00216e-40	down	yes
Solyc07g062470.3	Solyc07g062470.3		Solyc07g062470.3.1	NA	NA	NA	NA	NA		protein_coding	6.31711	6.26412	5.61299	28.35	36.5507	28.0284	0.195786	-2.35265	6.83725e-42	3.06744e-40	down	yes
Solyc09g009420.1	Solyc09g009420.1		Solyc09g009420.1.1	GO:0009785(blue light signaling pathway);GO:0080167(response to karrikin)	NA	NA	NA	NA	Protein BIC1 [Source:Projected from Arabidopsis thaliana (AT3G52740) UniProtKB/Swiss-Prot;Acc:Q9LXJ1]	protein_coding	3.56348	2.19352	1.56182	25.2566	29.6456	27.0861	0.0892666	-3.48574	7.65425e-42	3.42153e-40	down	yes
Solyc03g123640.3	Solyc03g123640.3		Solyc03g123640.3.1	GO:0003723(RNA binding);GO:0005730(nucleolus);GO:0009744(response to sucrose);GO:0009749(response to glucose);GO:0010252(auxin homeostasis);GO:0016021(integral component of membrane)	NA	NA	NA	NA	Pumilio homolog 23 [Source:Projected from Arabidopsis thaliana (AT1G72320) UniProtKB/Swiss-Prot;Acc:Q9C552]	protein_coding	2.15929	2.3007	1.90742	7.89239	9.04439	7.40354	0.261599	-1.93457	9.25512e-42	4.11478e-40	down	yes
Solyc01g080900.3	Solyc01g080900.3		Solyc01g080900.3.1	GO:0004497(monooxygenase activity);GO:0005506(iron ion binding);GO:0005783(endoplasmic reticulum);GO:0007275(multicellular organism development);GO:0010268(brassinosteroid homeostasis);GO:0016021(integral component of membrane);GO:0016125(sterol metabolic process);GO:0016132(brassinosteroid biosynthetic process);GO:0016705(oxidoreductase activity, acting on paired donors, with incorporation or re…	00904(Diterpenoid biosynthesis);01100(Metabolic pathways);01110(Biosynthesis of secondary metabolites)	K04123	EC:1.14.14.107	NA		protein_coding	4.06506	4.47184	3.78822	13.4689	16.6614	14.4351	0.276562	-1.85432	1.13063e-41	5.00867e-40	down	yes
Solyc07g052960.2	Solyc07g052960.2		Solyc07g052960.2.1	NA	NA	NA	NA	NA		protein_coding	3.52036	2.73939	1.99517	16.3478	21.4146	16.4833	0.152176	-2.71618	1.13913e-41	5.0373e-40	down	yes
Solyc06g050860.3	Solyc06g050860.3		Solyc06g050860.3.1	GO:0005515(protein binding)	NA	NA	NA	NA		protein_coding	4.29984	4.93697	4.34713	16.4167	19.45	18.2642	0.250947	-1.99455	1.79162e-41	7.89434e-40	down	yes
Solyc12g097080.2	Solyc12g097080.2		Solyc12g097080.2.1	GO:0004364(glutathione transferase activity);GO:0005515(protein binding);GO:0005737(cytoplasm);GO:0006749(glutathione metabolic process)	00480(Glutathione metabolism);01100(Metabolic pathways)	K00799	EC:2.5.1.18	NA		protein_coding	3.48841	2.76352	3.75187	19.5704	28.6259	20.9302	0.144718	-2.78869	1.81517e-41	7.98384e-40	down	yes
Solyc05g056460.3	Solyc05g056460.3		Solyc05g056460.3.1	NA	NA	NA	NA	NA		protein_coding	10.4646	10.4059	11.5553	31.3884	38.6311	39.0518	0.29729	-1.75006	1.84962e-41	8.12087e-40	down	yes
Solyc01g101260.2	Solyc01g101260.2		Solyc01g101260.2.1	NA	NA	NA	NA	NA		protein_coding	11.7148	8.33605	8.70708	38.7115	45.9817	46.0837	0.219901	-2.18507	2.13851e-41	9.37262e-40	down	yes
Solyc08g007490.3	Solyc08g007490.3		Solyc08g007490.3.1	GO:0006415(translational termination)	NA	K15033	EC:3.1.1.29	NA		protein_coding	4.28155	3.25217	4.50199	18.9417	23.2291	19.4157	0.195428	-2.35529	2.4826e-41	1.08614e-39	down	yes
Solyc06g081980.1	Solyc06g081980.1		Solyc06g081980.1.1	GO:0003824(catalytic activity);GO:0006520(cellular amino acid metabolic process);GO:0008615(pyridoxine biosynthetic process);GO:0016843(amine-lyase activity);GO:0042819(vitamin B6 biosynthetic process);GO:0042823(pyridoxal phosphate biosynthetic process)	00750(Vitamin B6 metabolism);01100(Metabolic pathways);01240(Biosynthesis of cofactors)	K06215	EC:4.3.3.6	NA		protein_coding	169.023	163.249	173.042	83.7148	70.6411	75.7564	2.19594	1.13484	2.67646e-41	1.16888e-39	up	yes
Solyc09g063150.3	Solyc09g063150.3		Solyc09g063150.3.1	GO:0004364(glutathione transferase activity);GO:0005515(protein binding);GO:0005737(cytoplasm);GO:0006749(glutathione metabolic process)	00480(Glutathione metabolism);01100(Metabolic pathways)	K00799	EC:2.5.1.18	NA		protein_coding	15.1627	17.1137	16.6106	48.9952	76.4635	66.8393	0.254225	-1.97582	2.68975e-41	1.17261e-39	down	yes
Solyc01g104110.3	Solyc01g104110.3		Solyc01g104110.3.1	GO:0045735(nutrient reservoir activity)	NA	NA	NA	NA		protein_coding	87.0283	91.531	83.2894	189.274	243.169	242.182	0.38814	-1.36535	3.12552e-41	1.35779e-39	down	yes
Solyc03g119470.2	Solyc03g119470.2		Solyc03g119470.2.1	NA	NA	NA	NA	NA		protein_coding	10.7081	10.6734	8.94032	2.78354	3.81088	3.07629	3.13543	1.64866	3.37257e-41	1.46253e-39	up	yes
Solyc07g043500.1	Solyc07g043500.1		Solyc07g043500.1.1	GO:0008194(UDP-glycosyltransferase activity);GO:0016758(hexosyltransferase activity);GO:0043231(intracellular membrane-bounded organelle)	NA	NA	NA	NA	Glycosyltransferase [Source:UniProtKB/TrEMBL;Acc:K4CEK8]	protein_coding	60.9131	66.0816	64.492	160.37	235.369	191.596	0.326027	-1.61694	4.28221e-41	1.8505e-39	down	yes
Solyc01g108680.3	Solyc01g108680.3		Solyc01g108680.3.1	NA	NA	NA	NA	NA		protein_coding	13.7271	12.8839	12.7935	31.0974	37.329	34.1346	0.384205	-1.38005	4.88011e-41	2.10519e-39	down	yes
Solyc03g093800.1	Solyc03g093800.1		Solyc03g093800.1.1	NA	NA	NA	NA	NA		protein_coding	91.3563	83.6828	101.651	32.0371	23.9679	25.891	3.37856	1.75641	6.03844e-41	2.60032e-39	up	yes
Solyc01g094370.3	Solyc01g094370.3		Solyc01g094370.3.1	NA	NA	NA	NA	NA	Remorin 2 [Source:UniProtKB/TrEMBL;Acc:Q9XEX9]	protein_coding	11.4466	14.0809	13.3764	38.1791	56.768	46.4057	0.275226	-1.86131	6.53163e-41	2.80292e-39	down	yes
Solyc10g006700.1	Solyc10g006700.1		Solyc10g006700.1.1	GO:0005509(calcium ion binding)	NA	NA	NA	NA		protein_coding	57.8162	57.2694	65.9183	12.5443	17.8898	19.3731	3.63409	1.86159	6.57792e-41	2.81788e-39	up	yes
Solyc06g060290.3	Solyc06g060290.3		Solyc06g060290.3.1	GO:0003756(protein disulfide isomerase activity)	NA	NA	NA	NA		protein_coding	56.0677	55.0548	53.1255	113.402	126.7	120.071	0.456025	-1.13282	7.92059e-41	3.38719e-39	down	yes
Solyc04g064763.1	Solyc04g064763.1		Solyc04g064763.1.1	GO:0046872(metal ion binding)	NA	NA	NA	NA		protein_coding	2.12374	2.15221	1.83403	0.083137	0.170096	0.054675	19.8435	4.3106	9.89281e-41	4.21419e-39	up	yes
Solyc03g121010.3	Solyc03g121010.3		Solyc03g121010.3.1	GO:0006368(transcription elongation by RNA polymerase II promoter);GO:0016570(histone modification);GO:0016593(Cdc73/Paf1 complex)	NA	NA	NA	NA	Protein PAF1 homolog [Source:Projected from Arabidopsis thaliana (AT1G79730) UniProtKB/Swiss-Prot;Acc:F4HQA1]	protein_coding	4.85284	5.87824	5.26643	2.12704	2.40404	2.38011	2.31473	1.21084	9.9057e-41	4.21419e-39	up	yes
Solyc03g120940.3	Solyc03g120940.3		Solyc03g120940.3.1	GO:0003682(chromatin binding)	NA	NA	NA	NA		protein_coding	20.8909	19.5214	20.6784	60.5155	67.4518	56.5308	0.331118	-1.59458	1.07983e-40	4.57815e-39	down	yes
Solyc01g091110.2	Solyc01g091110.2		Solyc01g091110.2.1	GO:0004857(enzyme inhibitor activity)	NA	NA	NA	NA		protein_coding	7.8922	10.3059	8.69174	32.1523	35.9107	35.9386	0.258552	-1.95147	1.22707e-40	5.19346e-39	down	yes
Solyc08g061220.3	Solyc08g061220.3		Solyc08g061220.3.1	GO:0000166(nucleotide binding);GO:0001664(G protein-coupled receptor binding);GO:0003924(GTPase activity);GO:0005525(GTP binding);GO:0005834(heterotrimeric G-protein complex);GO:0007165(signal transduction);GO:0007186(G protein-coupled receptor signaling pathway);GO:0007188(adenylate cyclase-modulating G protein-coupled receptor signaling pathway);GO:0019001(guanyl nucleotide binding);GO:0031683(…	NA	NA	NA	NA	Guanine nucleotide-binding protein alpha-1 subunit [Source:Projected from Arabidopsis thaliana (AT2G26300) UniProtKB/Swiss-Prot;Acc:P18064]	protein_coding	3.68857	2.99392	3.41549	13.44	18.2478	14.1459	0.220318	-2.18234	1.62323e-40	6.84672e-39	down	yes
Solyc04g010250.3	Solyc04g010250.3		Solyc04g010250.3.1	GO:0016020(membrane)	00940(Phenylpropanoid biosynthesis);01100(Metabolic pathways);01110(Biosynthesis of secondary metabolites)	NA	NA	NA		protein_coding	31.6426	29.3257	29.2032	71.2699	79.8278	74.8144	0.399144	-1.32502	1.68233e-40	7.08388e-39	down	yes
Solyc09g082210.3	Solyc09g082210.3		Solyc09g082210.3.1	GO:0016021(integral component of membrane)	NA	NA	NA	NA		protein_coding	10.4858	11.2968	9.19795	26.7525	33.8817	27.7395	0.350564	-1.51225	1.76146e-40	7.40442e-39	down	yes
Solyc04g076040.3	Solyc04g076040.3		Solyc04g076040.3.1	GO:0000079(regulation of cyclin-dependent protein serine/threonine kinase activity);GO:0000278(mitotic cell cycle);GO:0000307(cyclin-dependent protein kinase holoenzyme complex);GO:0005634(nucleus);GO:0005737(cytoplasm);GO:0006468(protein phosphorylation);GO:0007088(regulation of mitotic nuclear division);GO:0008284(positive regulation of cell population proliferation);GO:0016538(cyclin-dependent…	NA	NA	NA	NA		protein_coding	2.74835	2.96265	2.75389	10.6204	13.85	10.6376	0.24111	-2.05224	1.86581e-40	7.82975e-39	down	yes
Solyc07g047850.3	Solyc07g047850.3		Solyc07g047850.3.1	GO:0009765(photosynthesis, light harvesting);GO:0016020(membrane)	NA	NA	NA	NA		protein_coding	57.07	48.7306	68.2279	20.5348	18.3333	20.944	2.90959	1.54082	2.04751e-40	8.57764e-39	up	yes
Solyc06g007170.3	Solyc06g007170.3		Solyc06g007170.3.1	GO:0016740(transferase activity)	NA	NA	NA	NA		protein_coding	16.5195	17.368	16.4575	39.9407	50.5624	44.6036	0.372631	-1.42418	2.26275e-40	9.46327e-39	down	yes
Solyc02g082070.3	Solyc02g082070.3		Solyc02g082070.3.1	GO:0004497(monooxygenase activity);GO:0005506(iron ion binding);GO:0016020(membrane);GO:0016021(integral component of membrane);GO:0016705(oxidoreductase activity, acting on paired donors, with incorporation or reduction of molecular oxygen);GO:0016709(oxidoreductase activity, acting on paired donors, with incorporation or reduction of molecular oxygen, NAD(P)H as one donor, and incorporation of …	NA	NA	NA	NA		protein_coding	16.1421	16.7913	14.2055	42.9318	45.7756	40.4861	0.364872	-1.45454	2.41481e-40	1.00821e-38	down	yes
Solyc12g017230.2	Solyc12g017230.2		Solyc12g017230.2.1	NA	NA	NA	NA	NA		protein_coding	11.4515	10.094	9.35324	3.46217	4.83565	4.01532	2.50942	1.32735	2.73977e-40	1.13811e-38	up	yes
Solyc02g083400.3	Solyc02g083400.3		Solyc02g083400.3.1	GO:0016021(integral component of membrane)	NA	NA	NA	NA		protein_coding	24.6025	23.1413	22.3444	9.6364	8.10494	8.47385	2.67357	1.41877	2.80213e-40	1.16206e-38	up	yes
Solyc12g014210.2	Solyc12g014210.2		Solyc12g014210.2.1	GO:0003676(nucleic acid binding);GO:0003723(RNA binding)	NA	NA	NA	NA		protein_coding	63.3717	59.9513	60.9738	32.2277	28.315	29.6173	2.04411	1.03147	3.5776e-40	1.48116e-38	up	yes
Solyc09g007520.3	Solyc09g007520.3		Solyc09g007520.3.1	GO:0004601(peroxidase activity);GO:0005576(extracellular region);GO:0005829(cytosol);GO:0006979(response to oxidative stress);GO:0009505(plant-type cell wall);GO:0009506(plasmodesma);GO:0020037(heme binding);GO:0042744(hydrogen peroxide catabolic process);GO:0046872(metal ion binding);GO:0050832(defense response to fungus)	00940(Phenylpropanoid biosynthesis);01100(Metabolic pathways);01110(Biosynthesis of secondary metabolites)	K00430	EC:1.11.1.7	NA	Peroxidase [Source:UniProtKB/TrEMBL;Acc:K4CQE1]	protein_coding	143.072	150.082	138.385	295.461	320.356	298.27	0.472098	-1.08284	3.9083e-40	1.61536e-38	down	yes
Solyc03g046270.3	Solyc03g046270.3		Solyc03g046270.3.1	GO:0005794(Golgi apparatus);GO:0016021(integral component of membrane);GO:0016413(O-acetyltransferase activity);GO:0016740(transferase activity)	NA	NA	NA	NA		protein_coding	2.37557	2.38094	2.18823	7.44333	9.81393	9.03566	0.26413	-1.92068	4.00052e-40	1.65071e-38	down	yes
Solyc10g085040.1	Solyc10g085040.1		Solyc10g085040.1.1	GO:0005773(vacuole);GO:0005794(Golgi apparatus);GO:0005886(plasma membrane);GO:0010017(red or far-red light signaling pathway);GO:0020037(heme binding)	NA	NA	NA	NA		protein_coding	8.7181	9.62584	6.94276	34.4182	41.2469	34.8852	0.228735	-2.12825	4.13011e-40	1.70134e-38	down	yes
Solyc11g005820.1	Solyc11g005820.1		Solyc11g005820.1.1	GO:0004857(enzyme inhibitor activity);GO:0043086(negative regulation of catalytic activity)	NA	NA	NA	NA		protein_coding	3.57386	2.99535	4.71392	27.5754	28.1853	24.991	0.139726	-2.83933	4.60088e-40	1.89211e-38	down	yes
Solyc03g033580.3	Solyc03g033580.3		Solyc03g033580.3.1	GO:0009639(response to red or far red light);GO:0009959(negative gravitropism)	NA	NA	NA	NA		protein_coding	7.63893	7.24899	7.22579	22.0404	26.7428	22.0601	0.31215	-1.67969	5.86558e-40	2.40022e-38	down	yes
Solyc11g021060.2	ARPI	543962	Solyc11g021060.2.1	GO:0004867(serine-type endopeptidase inhibitor activity);GO:0010466(negative regulation of peptidase activity);GO:0010951(negative regulation of endopeptidase activity);GO:0030414(peptidase inhibitor activity)	NA	NA	NA	NA	Proteinase inhibitor type-2 TR8 [Source:UniProtKB/Swiss-Prot;Acc:Q43710]	protein_coding	5.72719	4.66225	4.73501	20.7816	32.9034	30.5213	0.179612	-2.47705	6.16154e-40	2.51715e-38	down	yes
Solyc05g050210.3	Solyc05g050210.3		Solyc05g050210.3.1	GO:0016788(hydrolase activity, acting on ester bonds)	NA	NA	NA	NA		protein_coding	2.32973	2.27101	2.00784	9.5175	9.91933	9.76147	0.226335	-2.14347	8.25928e-40	3.363e-38	down	yes
Solyc01g106630.2	Solyc01g106630.2		Solyc01g106630.2.1	NA	NA	NA	NA	NA		protein_coding	329.007	328.255	308.563	720.824	715.26	705.055	0.45108	-1.14854	9.76275e-40	3.9621e-38	down	yes
Solyc03g059490.1	Solyc03g059490.1		Solyc03g059490.1.1	GO:0000166(nucleotide binding);GO:0004672(protein kinase activity);GO:0004674(protein serine/threonine kinase activity);GO:0005515(protein binding);GO:0005524(ATP binding);GO:0005886(plasma membrane);GO:0006468(protein phosphorylation);GO:0009409(response to cold);GO:0009414(response to water deprivation);GO:0009506(plasmodesma);GO:0009808(lignin metabolic process);GO:0009846(pollen germination);…	NA	NA	NA	NA	Leucine rich repeat receptor protein kinase 2 [Source:UniProtKB/TrEMBL;Acc:F8WS89]	protein_coding	14.8036	16.94	14.4782	6.35714	8.28609	7.21706	2.11442	1.08026	1.11126e-39	4.49515e-38	up	yes
Solyc01g102840.3	Solyc01g102840.3		Solyc01g102840.3.1	GO:0003953(NAD+ nucleosidase activity);GO:0006952(defense response);GO:0007165(signal transduction);GO:0043531(ADP binding)	NA	NA	NA	NA		protein_coding	17.9514	16.5947	15.2073	4.44558	7.13912	5.3927	2.93056	1.55118	1.63945e-39	6.59927e-38	up	yes
Solyc04g071480.1	Solyc04g071480.1		Solyc04g071480.1.1	GO:0016021(integral component of membrane)	NA	NA	NA	NA		protein_coding	40.3482	47.3396	37.7716	18.2733	21.1039	17.5507	2.20383	1.14001	1.81679e-39	7.26568e-38	up	yes
Solyc05g056080.3	Solyc05g056080.3		Solyc05g056080.3.1	NA	NA	NA	NA	NA		protein_coding	27.7853	28.0956	30.9967	10.3501	8.5017	11.2069	2.89027	1.5312	1.90371e-39	7.60096e-38	up	yes
Solyc05g010423.1	Solyc05g010423.1		Solyc05g010423.1.1	NA	NA	NA	NA	NA		protein_coding	368.316	551.735	336.635	117.455	150.696	105.665	3.36178	1.74922	2.03604e-39	8.11622e-38	up	yes
Solyc06g068770.3	Solyc06g068770.3		Solyc06g068770.3.1	GO:0006486(protein glycosylation);GO:0016757(glycosyltransferase activity)	NA	NA	NA	NA		protein_coding	53.6702	58.6187	56.6608	25.0601	18.2776	19.3063	2.69698	1.43135	2.05686e-39	8.18599e-38	up	yes
Solyc08g082710.3	Solyc08g082710.3		Solyc08g082710.3.1	GO:0010090(trichome morphogenesis);GO:0015630(microtubule cytoskeleton);GO:0048364(root development)	NA	NA	NA	NA	ABL interactor-like protein 4 [Source:Projected from Arabidopsis thaliana (AT5G42030) TAIR;Acc:AT5G42030]	protein_coding	1.96483	1.81137	1.19324	10.9376	10.3601	10.3374	0.157087	-2.67036	2.34217e-39	9.30644e-38	down	yes
Solyc01g094790.3	Solyc01g094790.3		Solyc01g094790.3.1	GO:0004124(cysteine synthase activity);GO:0005737(cytoplasm);GO:0005739(mitochondrion);GO:0006535(cysteine biosynthetic process from serine);GO:0019499(cyanide metabolic process);GO:0030170(pyridoxal phosphate binding);GO:0050017(L-3-cyanoalanine synthase activity)	00270(Cysteine and methionine metabolism);00460(Cyanoamino acid metabolism);00920(Sulfur metabolism);01100(Metabolic pathways);01110(Biosynthesis of secondary metabolites);01200(Carbon metabolism);01230(Biosynthesis of amino acids)	K13034	EC:2.5.1.47;EC:4.4.1.9	NA	Cysteine synthase [Source:UniProtKB/TrEMBL;Acc:K4AZL9]	protein_coding	4.26654	3.36151	3.98433	15.8798	22.4208	15.9503	0.214049	-2.22398	2.50144e-39	9.92333e-38	down	yes
Solyc03g098710.1	Solyc03g098710.1		Solyc03g098710.1.1	GO:0004866(endopeptidase inhibitor activity)	NA	NA	NA	NA		protein_coding	0.143043	0	0.150778	7.82345	8.73904	7.69443	0.0121129	-6.36731	2.53944e-39	1.00579e-37	down	yes
Solyc01g068420.3	Solyc01g068420.3		Solyc01g068420.3.1	GO:0016740(transferase activity)	NA	NA	NA	NA		protein_coding	0.400448	0.397897	0.297238	2.76825	4.01052	3.02701	0.111728	-3.16193	2.79917e-39	1.10688e-37	down	yes
Solyc10g076243.1	Solyc10g076243.1		Solyc10g076243.1.1	GO:0004601(peroxidase activity);GO:0006979(response to oxidative stress);GO:0020037(heme binding);GO:0042744(hydrogen peroxide catabolic process)	NA	NA	NA	NA		protein_coding	52.5874	54.8055	47.9993	165.319	164.084	131.615	0.337064	-1.56891	2.87424e-39	1.13475e-37	down	yes
Solyc04g005570.3	Solyc04g005570.3		Solyc04g005570.3.1	GO:0005783(endoplasmic reticulum);GO:0005789(endoplasmic reticulum membrane);GO:0005793(endoplasmic reticulum-Golgi intermediate compartment);GO:0005794(Golgi apparatus);GO:0006886(intracellular protein transport);GO:0006888(endoplasmic reticulum to Golgi vesicle-mediated transport);GO:0007030(Golgi organization);GO:0016021(integral component of membrane);GO:0030134(COPII-coated ER to Golgi trans…	NA	NA	NA	NA		protein_coding	3.74285	4.67603	3.51308	16.2503	18.5705	18.412	0.224147	-2.15749	3.07538e-39	1.21222e-37	down	yes
Solyc10g009120.2	Solyc10g009120.2		Solyc10g009120.2.1	NA	NA	NA	NA	NA		protein_coding	97.3004	100.473	104.674	24.6241	32.0528	36.8802	3.23276	1.69277	3.16806e-39	1.24676e-37	up	yes
Solyc05g054890.3	Solyc05g054890.3		Solyc05g054890.3.1	GO:0005524(ATP binding);GO:0009055(electron transfer activity);GO:0016020(membrane);GO:0140359(ABC-type transporter activity)	NA	NA	NA	NA		protein_coding	9.39703	9.69625	9.16609	3.93461	4.31053	4.65919	2.18991	1.13087	3.72252e-39	1.45337e-37	up	yes
Solyc10g008000.1	Solyc10g008000.1		Solyc10g008000.1.1	GO:0005634(nucleus);GO:0009299(mRNA transcription);GO:0009416(response to light stimulus)	NA	NA	NA	NA	LSH10 [Source:Projected from Arabidopsis thaliana (AT2G42610) UniProtKB/TrEMBL;Acc:A0A178VLX9]	protein_coding	18.7709	20.7168	20.7237	4.34166	5.81152	5.16068	3.93182	1.9752	3.85312e-39	1.50198e-37	up	yes
Solyc02g069800.1	Solyc02g069800.1		Solyc02g069800.1.1	GO:0016787(hydrolase activity)	NA	NA	NA	NA		protein_coding	21.452	22.3658	20.8338	8.55663	8.97719	7.61257	2.57101	1.36234	4.05005e-39	1.57626e-37	up	yes
Solyc09g011690.3	Solyc09g011690.3		Solyc09g011690.3.1	NA	NA	NA	NA	NA		protein_coding	71.9748	80.6343	59.51	31.3187	36.535	36.9618	2.02374	1.01702	4.26626e-39	1.6578e-37	up	yes
Solyc08g080290.3	Solyc08g080290.3		Solyc08g080290.3.1	GO:0003677(DNA binding);GO:0003700(DNA-binding transcription factor activity);GO:0005634(nucleus);GO:0006351(DNA-templated transcription);GO:0006355(regulation of DNA-templated transcription)	NA	NA	NA	NA		protein_coding	13.5677	16.6758	14.5012	4.86045	5.45428	5.56228	2.81821	1.49478	4.99721e-39	1.93878e-37	up	yes
Solyc08g080850.3	Solyc08g080850.3		Solyc08g080850.3.1	GO:0004674(protein serine/threonine kinase activity);GO:0005524(ATP binding)	03008(Ribosome biogenesis in eukaryotes)	K07178	EC:2.7.11.1	NA	Serine/threonine-protein kinase RIO1 [Source:UniProtKB/TrEMBL;Acc:K4CP83]	protein_coding	0.547752	0.868461	0.6733	3.67687	3.8731	4.00687	0.180803	-2.46751	5.1462e-39	1.99345e-37	down	yes
Solyc02g064970.3	Solyc02g064970.3		Solyc02g064970.3.1	GO:0004601(peroxidase activity);GO:0006979(response to oxidative stress);GO:0020037(heme binding);GO:0042744(hydrogen peroxide catabolic process)	NA	NA	NA	NA		protein_coding	195.73	187.344	177.776	385.685	461.483	413.298	0.444954	-1.16827	5.28823e-39	2.04205e-37	down	yes
Solyc08g069140.3	Solyc08g069140.3		Solyc08g069140.3.1	GO:0005216(ion channel activity);GO:0006811(ion transport);GO:0016020(membrane);GO:0055085(transmembrane transport)	NA	NA	NA	NA		protein_coding	2.3414	2.20853	2.31929	7.23843	8.99539	7.87291	0.28495	-1.81122	5.32693e-39	2.05378e-37	down	yes
Solyc07g008620.1	EIX1		Solyc07g008620.1.1	GO:0005515(protein binding);GO:0005886(plasma membrane);GO:0006952(defense response);GO:0016020(membrane);GO:0016021(integral component of membrane);GO:0050832(defense response to fungus)	04626(Plant-pathogen interaction)	NA	NA	NA	Receptor-like protein EIX1 [Source:UniProtKB/Swiss-Prot;Acc:Q6JN47]	protein_coding	16.2896	18.1861	15.0287	6.90561	8.05997	8.64524	2.09668	1.06811	6.11185e-39	2.35273e-37	up	yes
Solyc09g013150.3	Solyc09g013150.3		Solyc09g013150.3.1	GO:0022857(transmembrane transporter activity);GO:0055085(transmembrane transport)	NA	NA	NA	NA	phosphate transporter 4;2 [Source:Projected from Arabidopsis thaliana (AT2G38060) TAIR;Acc:AT2G38060]	protein_coding	39.3121	44.0125	41.2052	20.8645	20.456	17.3366	2.12301	1.08611	6.35006e-39	2.44062e-37	up	yes
Solyc02g083350.3	Solyc02g083350.3		Solyc02g083350.3.1	GO:0000428(DNA-directed RNA polymerase complex);GO:0003677(DNA binding);GO:0003899(DNA-directed 5'-3' RNA polymerase activity);GO:0005665(RNA polymerase II, core complex);GO:0006351(DNA-templated transcription);GO:0006366(transcription by RNA polymerase II);GO:0009507(chloroplast);GO:0009536(plastid);GO:0016740(transferase activity);GO:0016779(nucleotidyltransferase activity);GO:0046872(metal ion…	03020(RNA polymerase)	K03006	EC:2.7.7.6	NA	DNA-directed RNA polymerase subunit [Source:UniProtKB/TrEMBL;Acc:K4BAK3]	protein_coding	13.6973	12.8726	13.521	6.94848	6.46786	6.499	2.01306	1.00939	8.6855e-39	3.32271e-37	up	yes
Solyc02g072570.2	Solyc02g072570.2		Solyc02g072570.2.1	GO:0006351(DNA-templated transcription);GO:0043565(sequence-specific DNA binding)	NA	NA	NA	NA		protein_coding	12.0961	10.5163	9.69214	1.78797	2.3741	2.10949	5.15097	2.36484	9.84296e-39	3.75967e-37	up	yes
Solyc06g008340.3	Solyc06g008340.3		Solyc06g008340.3.1	GO:0006897(endocytosis);GO:0016020(membrane);GO:0030125(clathrin vesicle coat)	NA	NA	NA	NA		protein_coding	68.8933	67.6051	71.0266	34.893	32.7659	35.3345	2.01493	1.01073	9.97744e-39	3.80515e-37	up	yes
Solyc10g080970.2	Solyc10g080970.2		Solyc10g080970.2.1	GO:0003824(catalytic activity);GO:0004477(methenyltetrahydrofolate cyclohydrolase activity);GO:0004488(methylenetetrahydrofolate dehydrogenase (NADP+) activity);GO:0005829(cytosol);GO:0035999(tetrahydrofolate interconversion);GO:0046653(tetrahydrofolate metabolic process)	NA	NA	NA	NA		protein_coding	19.0977	21.2908	20.2834	53.3247	53.5845	51.6601	0.382621	-1.38601	1.03977e-38	3.95931e-37	down	yes
Solyc06g073165.1	Solyc06g073165.1		Solyc06g073165.1.1	NA	NA	NA	NA	NA		protein_coding	19.1007	14.883	15.733	52.9612	59.2176	51.273	0.304167	-1.71706	1.05155e-38	3.99801e-37	down	yes
Solyc05g049990.3	Solyc05g049990.3		Solyc05g049990.3.1	NA	NA	NA	NA	NA		protein_coding	7.11623	5.6796	6.88869	25.6638	38.0041	39.7654	0.190311	-2.39357	1.29951e-38	4.93315e-37	down	yes
Solyc02g070080.3	Solyc02g070080.3		Solyc02g070080.3.1	GO:0046872(metal ion binding);GO:0051213(dioxygenase activity)	NA	NA	NA	NA		protein_coding	1.91625	1.75793	1.29534	8.59125	8.48844	7.66903	0.200799	-2.31618	1.93142e-38	7.30947e-37	down	yes
Solyc10g079430.2	Solyc10g079430.2		Solyc10g079430.2.1	GO:0005730(nucleolus);GO:0006364(rRNA processing);GO:0032040(small-subunit processome)	NA	NA	NA	NA	U3 small nucleolar RNA-associated protein 11 [Source:UniProtKB/TrEMBL;Acc:K4D2I4]	protein_coding	4.4611	3.31222	4.76317	17.4985	22.8639	19.3931	0.209797	-2.25294	2.16315e-38	8.17394e-37	down	yes
Solyc02g066960.3	Solyc02g066960.3		Solyc02g066960.3.1	GO:0008194(UDP-glycosyltransferase activity);GO:0043231(intracellular membrane-bounded organelle);GO:0080043(quercetin 3-O-glucosyltransferase activity);GO:0080044(quercetin 7-O-glucosyltransferase activity)	NA	NA	NA	NA	Glycosyltransferase [Source:UniProtKB/TrEMBL;Acc:K4B728]	protein_coding	4.65355	4.1229	4.88446	14.9719	23.5314	20.3844	0.231983	-2.10791	2.20905e-38	8.33461e-37	down	yes
Solyc12g019140.2	Solyc12g019140.2		Solyc12g019140.2.1	GO:0004650(polygalacturonase activity);GO:0005975(carbohydrate metabolic process)	NA	NA	NA	NA		protein_coding	0.896454	1.33883	1.10364	5.66122	6.75341	7.02338	0.171773	-2.54142	2.76991e-38	1.04188e-36	down	yes
Solyc04g077120.3	Solyc04g077120.3		Solyc04g077120.3.1	GO:0000287(magnesium ion binding);GO:0005524(ATP binding);GO:0032957(inositol trisphosphate metabolic process);GO:0047325(inositol tetrakisphosphate 1-kinase activity);GO:0052725(inositol-1,3,4-trisphosphate 6-kinase activity);GO:0052726(inositol-1,3,4-trisphosphate 5-kinase activity)	NA	NA	NA	NA	Inositol-tetrakisphosphate 1-kinase 3 [Source:Projected from Arabidopsis thaliana (AT4G08170) UniProtKB/Swiss-Prot;Acc:Q9SUG3]	protein_coding	18.2758	17.1986	16.672	7.31027	9.21206	9.20654	2.02677	1.01918	2.89538e-38	1.08577e-36	up	yes
Solyc06g076140.3	Solyc06g076140.3		Solyc06g076140.3.1	GO:0046872(metal ion binding)	NA	NA	NA	NA	Metallothionein-like protein type 2 [Source:UniProtKB/Swiss-Prot;Acc:Q43513]	protein_coding	3242.25	2972.64	3607.08	1257.66	1390.08	1701.1	2.25852	1.17538	3.11007e-38	1.16274e-36	up	yes
Solyc12g057160.1	Solyc12g057160.1		Solyc12g057160.1.1	NA	NA	NA	NA	NA		protein_coding	148.554	151.745	149.525	67.296	52.2728	53.2801	2.60241	1.37985	3.50269e-38	1.30557e-36	up	yes
Solyc04g082930.2	Solyc04g082930.2		Solyc04g082930.2.1	GO:0009765(photosynthesis, light harvesting);GO:0016020(membrane)	NA	NA	NA	NA	Chlorophyll a-b binding protein 7, chloroplastic [Source:Projected from Arabidopsis thaliana (AT1G76570) UniProtKB/Swiss-Prot;Acc:Q9C9K1]	protein_coding	15.8953	16.3287	14.07	4.11924	4.67958	5.93068	3.14294	1.65212	4.76205e-38	1.76963e-36	up	yes
Solyc12g007160.2	Solyc12g007160.2		Solyc12g007160.2.1	NA	NA	NA	NA	NA		protein_coding	2.89793	2.76575	4.0877	16.5609	24.8162	17.7496	0.164923	-2.60013	5.31721e-38	1.97296e-36	down	yes
Solyc07g032250.3	Solyc07g032250.3		Solyc07g032250.3.1	NA	NA	NA	NA	NA		protein_coding	6.62287	6.68079	8.16143	27.3024	36.8937	31.5015	0.224301	-2.15649	7.05619e-38	2.61037e-36	down	yes
Solyc10g081580.2	Solyc10g081580.2		Solyc10g081580.2.1	GO:0005484(SNAP receptor activity);GO:0006886(intracellular protein transport);GO:0016020(membrane);GO:0016192(vesicle-mediated transport)	NA	NA	NA	NA		protein_coding	15.0163	15.3969	15.6738	40.0896	51.8196	43.1454	0.341247	-1.55111	7.34626e-38	2.71361e-36	down	yes
Solyc05g053960.3	Solyc05g053960.3		Solyc05g053960.3.1	NA	NA	NA	NA	NA		protein_coding	198.885	210.967	182.883	448.009	440.838	441.277	0.445624	-1.1661	8.03022e-38	2.9574e-36	down	yes
Solyc11g011880.2	Solyc11g011880.2		Solyc11g011880.2.1	GO:0004672(protein kinase activity);GO:0004674(protein serine/threonine kinase activity);GO:0005524(ATP binding);GO:0005886(plasma membrane);GO:0006468(protein phosphorylation);GO:0016021(integral component of membrane);GO:0046777(protein autophosphorylation)	NA	NA	NA	NA		protein_coding	7.25216	7.85715	6.35766	21.4643	26.7011	20.8403	0.31109	-1.6846	8.07232e-38	2.96847e-36	down	yes
Solyc02g086210.3	Solyc02g086210.3		Solyc02g086210.3.1	GO:0004672(protein kinase activity);GO:0005524(ATP binding);GO:0006468(protein phosphorylation);GO:0016021(integral component of membrane);GO:0030247(polysaccharide binding)	NA	NA	NA	NA		protein_coding	1.19182	1.46288	1.29692	0.359384	0.38703	0.441336	3.32698	1.73421	8.2095e-38	3.01443e-36	up	yes
Solyc05g018490.3	Solyc05g018490.3		Solyc05g018490.3.1	NA	NA	NA	NA	NA		protein_coding	8.54258	7.05279	8.30853	31.733	38.5218	27.4771	0.244586	-2.03158	1.07934e-37	3.95146e-36	down	yes
Solyc03g098300.1	Solyc03g098300.1		Solyc03g098300.1.1	GO:0003824(catalytic activity);GO:0004586(ornithine decarboxylase activity);GO:0005737(cytoplasm);GO:0006596(polyamine biosynthetic process);GO:0033387(putrescine biosynthetic process from ornithine)	00330(Arginine and proline metabolism);00480(Glutathione metabolism);01100(Metabolic pathways);01110(Biosynthesis of secondary metabolites)	K01581	EC:4.1.1.17	NA		protein_coding	2.78159	3.52486	2.25371	14.6175	15.5617	13.9045	0.19418	-2.36454	1.75243e-37	6.39664e-36	down	yes
Solyc10g083290.2	Solyc10g083290.2		Solyc10g083290.2.1	GO:0004553(hydrolase activity, hydrolyzing O-glycosyl compounds);GO:0004564(beta-fructofuranosidase activity);GO:0005975(carbohydrate metabolic process);GO:0008152(metabolic process);GO:0016787(hydrolase activity);GO:0016798(hydrolase activity, acting on glycosyl bonds)	NA	NA	NA	NA		protein_coding	5.42345	6.21452	6.296	15.1683	17.9153	15.7457	0.367278	-1.44505	1.9727e-37	7.1794e-36	down	yes
Solyc03g078650.3	Solyc03g078650.3		Solyc03g078650.3.1	NA	NA	NA	NA	NA		protein_coding	1.60707	1.08466	1.32594	5.86529	7.14039	6.36388	0.207422	-2.26936	2.04564e-37	7.4339e-36	down	yes
Solyc06g065530.3	Solyc06g065530.3		Solyc06g065530.3.1	GO:0016788(hydrolase activity, acting on ester bonds)	NA	NA	NA	NA		protein_coding	3.39603	2.8962	3.61524	13.3739	14.7193	14.1891	0.234317	-2.09347	2.39838e-37	8.70295e-36	down	yes
Solyc07g020960.3	Solyc07g020960.3		Solyc07g020960.3.1	GO:0001228(DNA-binding transcription activator activity, RNA polymerase II-specific);GO:0005634(nucleus);GO:0046983(protein dimerization activity)	NA	NA	NA	NA		protein_coding	21.5811	22.2248	21.3819	49.9387	57.2118	50.7437	0.412857	-1.27628	2.41648e-37	8.75576e-36	down	yes
Solyc07g008230.1	Solyc07g008230.1		Solyc07g008230.1.1	GO:0008194(UDP-glycosyltransferase activity);GO:0043231(intracellular membrane-bounded organelle);GO:0080043(quercetin 3-O-glucosyltransferase activity);GO:0080044(quercetin 7-O-glucosyltransferase activity)	NA	NA	NA	NA	Glycosyltransferase [Source:UniProtKB/TrEMBL;Acc:K4CBU2]	protein_coding	6.31043	7.06648	6.25332	20.5625	27.9723	21.9488	0.278508	-1.84421	2.54965e-37	9.22474e-36	down	yes
Solyc01g107350.3	Solyc01g107350.3		Solyc01g107350.3.1	NA	NA	NA	NA	NA		protein_coding	12.4457	16.0074	12.0701	5.47967	5.83488	6.06819	2.33123	1.22109	2.85012e-37	1.02817e-35	up	yes
Solyc09g064840.3	Solyc09g064840.3		Solyc09g064840.3.1	NA	NA	NA	NA	NA		protein_coding	7.99052	8.19318	7.03038	3.77863	3.87936	3.73539	2.03751	1.0268	3.51957e-37	1.26597e-35	up	yes
Solyc08g068770.2	Solyc08g068770.2		Solyc08g068770.2.1	GO:0008080(N-acetyltransferase activity)	NA	NA	NA	NA		protein_coding	17.9499	16.5514	13.8148	2.74726	4.47755	3.92101	4.33491	2.116	3.64089e-37	1.3077e-35	up	yes
Solyc06g083130.3	Solyc06g083130.3		Solyc06g083130.3.1	GO:0009143(nucleoside triphosphate catabolic process);GO:0046872(metal ion binding);GO:0047429(nucleoside triphosphate diphosphatase activity)	00240(Pyrimidine metabolism);01100(Metabolic pathways)	K16904	EC:3.6.1.12	NA		protein_coding	94.9513	100.067	80.5974	24.5549	37.8701	36.7966	2.77779	1.47394	4.19918e-37	1.50603e-35	up	yes
Solyc05g008110.3	Solyc05g008110.3		Solyc05g008110.3.1	NA	NA	NA	NA	NA		protein_coding	98.3339	101.826	102.375	216.653	234.967	223.324	0.448238	-1.15766	4.36784e-37	1.56424e-35	down	yes
Solyc06g061215.1	Solyc06g061215.1		Solyc06g061215.1.1	GO:0004867(serine-type endopeptidase inhibitor activity)	NA	NA	NA	NA		protein_coding	32.9854	26.6989	31.6924	99.6822	97.066	101.448	0.306431	-1.70636	4.58248e-37	1.63873e-35	down	yes
Solyc09g097960.3	Solyc09g097960.3		Solyc09g097960.3.1	NA	NA	NA	NA	NA		protein_coding	27.0719	21.9087	23.1433	10.0124	9.52084	9.4278	2.49038	1.31636	6.4667e-37	2.30254e-35	up	yes
Solyc06g075513.1	Solyc06g075513.1		Solyc06g075513.1.1	GO:0033355(ascorbate glutathione cycle);GO:0045174(glutathione dehydrogenase (ascorbate) activity);GO:0098869(cellular oxidant detoxification)	NA	NA	NA	NA		protein_coding	20.8889	22.9618	22.6562	4.83015	7.18271	5.44516	3.80953	1.92961	7.75811e-37	2.75838e-35	up	yes
Solyc10g054320.2	Solyc10g054320.2		Solyc10g054320.2.1	GO:0005739(mitochondrion);GO:0016021(integral component of membrane)	NA	NA	NA	NA		protein_coding	2.93022	3.24623	2.7743	10.2421	9.74095	9.17008	0.307026	-1.70357	7.82619e-37	2.77858e-35	down	yes
Solyc10g084600.2	Solyc10g084600.2		Solyc10g084600.2.1	NA	NA	NA	NA	NA		protein_coding	1.45776	1.0512	1.2452	10.1679	11.4952	12.8774	0.108689	-3.20173	7.86735e-37	2.78918e-35	down	yes
Solyc10g039210.3	Solyc10g039210.3		Solyc10g039210.3.1	GO:0004497(monooxygenase activity);GO:0005506(iron ion binding);GO:0016020(membrane);GO:0016021(integral component of membrane);GO:0016705(oxidoreductase activity, acting on paired donors, with incorporation or reduction of molecular oxygen);GO:0016709(oxidoreductase activity, acting on paired donors, with incorporation or reduction of molecular oxygen, NAD(P)H as one donor, and incorporation of …	NA	NA	NA	NA		protein_coding	4.52846	5.24463	4.4846	15.7178	19.0816	14.8744	0.287026	-1.80075	9.44666e-37	3.33949e-35	down	yes
Solyc02g078650.3	Solyc02g078650.3		Solyc02g078650.3.1	GO:0004097(catechol oxidase activity);GO:0016491(oxidoreductase activity);GO:0046148(pigment biosynthetic process)	NA	NA	NA	NA		protein_coding	13.939	19.3741	13.4754	51.4528	78.6707	55.6602	0.251844	-1.9894	1.35365e-36	4.77161e-35	down	yes
Solyc01g107910.3	Solyc01g107910.3		Solyc01g107910.3.1	GO:0008171(O-methyltransferase activity)	NA	NA	NA	NA	S-adenosyl-L-methionine-dependent methyltransferases superfamily protein [Source:Projected from Arabidopsis thaliana (AT4G34050) TAIR;Acc:AT4G34050]	protein_coding	254.468	236.257	232.843	570.061	654.945	536.178	0.410842	-1.28335	1.55937e-36	5.48113e-35	down	yes
Solyc10g008790.3	Solyc10g008790.3		Solyc10g008790.3.1	GO:0005515(protein binding)	NA	NA	NA	NA		protein_coding	1.3385	1.35284	1.34938	6.19904	8.4252	6.5343	0.190973	-2.38856	1.57244e-36	5.51921e-35	down	yes
Solyc08g065940.3	Solyc08g065940.3		Solyc08g065940.3.1	GO:0046872(metal ion binding)	NA	NA	NA	NA	Zinc finger CCCH domain-containing protein 23 [Source:Projected from Arabidopsis thaliana (AT2G25900) UniProtKB/Swiss-Prot;Acc:O82307]	protein_coding	93.6789	94.361	101.237	49.0951	42.2082	45.1434	2.12007	1.08411	2.70125e-36	9.41432e-35	up	yes
Solyc12g044950.2	Solyc12g044950.2		Solyc12g044950.2.1	GO:0006629(lipid metabolic process);GO:0016020(membrane);GO:0016021(integral component of membrane);GO:0016717(oxidoreductase activity, acting on paired donors, with oxidation of a pair of donors resulting in the reduction of molecular oxygen to two molecules of water)	NA	NA	NA	NA		protein_coding	24.5757	30.3129	22.7705	84.6569	86.5708	72.3102	0.318879	-1.64892	2.85335e-36	9.93037e-35	down	yes
Solyc01g007895.1	Solyc01g007895.1		Solyc01g007895.1.1	GO:0046983(protein dimerization activity)	NA	NA	NA	NA		protein_coding	24.8192	22.6921	25.0265	81.277	81.4808	75.8713	0.303977	-1.71797	2.89468e-36	1.006e-34	down	yes
Solyc09g074560.3	Solyc09g074560.3		Solyc09g074560.3.1	GO:0005515(protein binding);GO:0005634(nucleus);GO:0008270(zinc ion binding)	NA	NA	NA	NA		protein_coding	3.00015	3.23035	3.36197	11.687	11.9524	11.5106	0.2729	-1.87355	3.23922e-36	1.12416e-34	down	yes
Solyc09g082560.3	Solyc09g082560.3		Solyc09g082560.3.1	GO:0005515(protein binding)	NA	NA	NA	NA	IQ-domain 19 [Source:Projected from Arabidopsis thaliana (AT4G14750) TAIR;Acc:AT4G14750]	protein_coding	4.64808	3.78322	4.43773	18.0277	20.097	15.6339	0.239385	-2.06259	3.48872e-36	1.20905e-34	down	yes
Solyc02g076750.2	Solyc02g076750.2		Solyc02g076750.2.1	GO:0006508(proteolysis);GO:0008234(cysteine-type peptidase activity)	NA	NA	NA	NA		protein_coding	7.62837	10.8522	7.45054	2.25654	3.03125	2.67427	3.25684	1.70347	4.11077e-36	1.42063e-34	up	yes
Solyc05g054790.1	Solyc05g054790.1		Solyc05g054790.1.1	NA	NA	NA	NA	NA		protein_coding	62.8473	60.0914	55.5762	15.4305	8.64597	8.46613	5.48558	2.45564	4.49925e-36	1.54622e-34	up	yes
Solyc01g014840.3	Solyc01g014840.3		Solyc01g014840.3.1	GO:0003953(NAD+ nucleosidase activity);GO:0006952(defense response);GO:0007165(signal transduction);GO:0043531(ADP binding)	NA	NA	NA	NA		protein_coding	6.80408	6.09782	6.16839	2.56481	3.04837	2.9318	2.23175	1.15818	4.85164e-36	1.66501e-34	up	yes
Solyc11g013150.1	Solyc11g013150.1		Solyc11g013150.1.1	GO:0003700(DNA-binding transcription factor activity);GO:0005634(nucleus);GO:0043565(sequence-specific DNA binding)	NA	NA	NA	GRAS	Scarecrow-like protein 26 [Source:Projected from Arabidopsis thaliana (AT4G08250) UniProtKB/Swiss-Prot;Acc:Q9SUF5]	protein_coding	47.0348	44.6918	45.0484	24.128	21.9809	21.3613	2.02719	1.01948	5.78077e-36	1.97837e-34	up	yes
Solyc09g014250.3	Solyc09g014250.3		Solyc09g014250.3.1	GO:0003677(DNA binding);GO:0005634(nucleus)	NA	NA	NA	NA		protein_coding	1.79983	2.21037	2.30531	8.78833	10.8703	8.51747	0.224144	-2.1575	6.55331e-36	2.23656e-34	down	yes
Solyc12g005230.2	Solyc12g005230.2		Solyc12g005230.2.1	GO:0005515(protein binding);GO:0006914(autophagy)	NA	NA	NA	NA		protein_coding	4.72288	5.62898	5.03114	12.2457	15.4315	15.1533	0.35916	-1.4773	6.62317e-36	2.25728e-34	down	yes
Solyc02g090930.3	Solyc02g090930.3		Solyc02g090930.3.1	GO:0004806(triglyceride lipase activity);GO:0006629(lipid metabolic process)	NA	NA	NA	NA		protein_coding	5.68224	5.71629	5.36273	15.4419	20.0701	15.5775	0.328076	-1.6079	6.6781e-36	2.27286e-34	down	yes
Solyc03g114080.2	Solyc03g114080.2		Solyc03g114080.2.1	GO:0004672(protein kinase activity);GO:0005515(protein binding);GO:0005524(ATP binding);GO:0006468(protein phosphorylation)	NA	NA	NA	NA		protein_coding	1.73908	1.29655	1.31645	7.08631	7.93242	6.07615	0.20631	-2.27712	6.94032e-36	2.3556e-34	down	yes
Solyc10g005200.3	Solyc10g005200.3		Solyc10g005200.3.1	GO:0016021(integral component of membrane)	NA	NA	NA	NA		protein_coding	11.5281	12.4574	9.6581	29.1075	35.7724	31.9266	0.347534	-1.52477	7.07074e-36	2.39328e-34	down	yes
Solyc02g079570.3	Solyc02g079570.3		Solyc02g079570.3.1	GO:0004672(protein kinase activity);GO:0004674(protein serine/threonine kinase activity);GO:0005524(ATP binding);GO:0005886(plasma membrane);GO:0006468(protein phosphorylation);GO:0016021(integral component of membrane);GO:0048544(recognition of pollen)	NA	NA	NA	NA	Serine/threonine-protein kinase [Source:UniProtKB/TrEMBL;Acc:K4B9H8]	protein_coding	8.27248	8.52833	7.7634	1.94025	3.06967	2.89782	3.10635	1.63522	7.2622e-36	2.45472e-34	up	yes
Solyc11g071760.2	Solyc11g071760.2		Solyc11g071760.2.1	GO:0005509(calcium ion binding);GO:0046872(metal ion binding)	NA	NA	NA	NA		protein_coding	4.09813	5.0891	5.31102	0.276178	0.663544	0.594925	9.44728	3.2399	7.87238e-36	2.6537e-34	up	yes
Solyc10g080690.2	Solyc10g080690.2		Solyc10g080690.2.1	GO:0006629(lipid metabolic process);GO:0016042(lipid catabolic process);GO:0016787(hydrolase activity)	NA	NA	NA	NA	Patatin [Source:UniProtKB/TrEMBL;Acc:K4D2V9]	protein_coding	3.1709	3.81671	2.90707	12.5775	15.7127	12.3514	0.243462	-2.03823	8.2096e-36	2.7636e-34	down	yes
Solyc10g007960.1	AOS3	101247264,3516	Solyc10g007960.1.1	GO:0004497(monooxygenase activity);GO:0005506(iron ion binding);GO:0006629(lipid metabolic process);GO:0006631(fatty acid metabolic process);GO:0006633(fatty acid biosynthetic process);GO:0006952(defense response);GO:0009978(allene oxide synthase activity);GO:0016125(sterol metabolic process);GO:0016491(oxidoreductase activity);GO:0016705(oxidoreductase activity, acting on paired donors, with inc…	00592(alpha-Linolenic acid metabolism);01100(Metabolic pathways);01110(Biosynthesis of secondary metabolites)	K01723	EC:4.2.1.92	NA	Allene oxide synthase 3 [Source:UniProtKB/Swiss-Prot;Acc:Q8GZP5]	protein_coding	0.76248	0.671965	0.733799	4.60752	6.6881	6.38632	0.122625	-3.02768	8.49667e-36	2.85634e-34	down	yes
Solyc12g099450.2	Solyc12g099450.2		Solyc12g099450.2.1	NA	NA	NA	NA	NA		protein_coding	2.17703	2.29491	1.66654	7.75832	8.72831	9.49251	0.236285	-2.0814	8.75794e-36	2.94016e-34	down	yes
Solyc03g113130.3	Solyc03g113130.3		Solyc03g113130.3.1	GO:0016702(oxidoreductase activity, acting on single donors with incorporation of molecular oxygen, incorporation of two atoms of oxygen)	NA	NA	NA	NA		protein_coding	16.3454	15.335	16.2566	42.6345	46.111	41.3206	0.368558	-1.44003	9.75668e-36	3.26657e-34	down	yes
Solyc09g083220.3	Solyc09g083220.3		Solyc09g083220.3.1	GO:0001228(DNA-binding transcription activator activity, RNA polymerase II-specific);GO:0005634(nucleus);GO:0046983(protein dimerization activity)	NA	NA	NA	NA		protein_coding	66.4273	73.0608	72.5301	37.2885	32.1316	35.2407	2.02577	1.01847	1.01242e-35	3.38501e-34	up	yes
Solyc07g014580.3	Solyc07g014580.3		Solyc07g014580.3.1	GO:0016747(acyltransferase activity, transferring groups other than amino-acyl groups)	NA	NA	NA	NA		protein_coding	22.7819	22.6585	22.024	51.0464	68.3086	59.3884	0.377437	-1.40569	1.26315e-35	4.19493e-34	down	yes
Solyc10g086370.2	Solyc10g086370.2		Solyc10g086370.2.1	NA	NA	NA	NA	NA		protein_coding	5.06756	6.31182	5.23363	1.28467	1.76045	1.91667	3.34819	1.74338	1.40854e-35	4.67147e-34	up	yes
Solyc12g005680.2	Solyc12g005680.2		Solyc12g005680.2.1	GO:0005886(plasma membrane);GO:0006811(ion transport);GO:0006813(potassium ion transport);GO:0015079(potassium ion transmembrane transporter activity);GO:0016020(membrane);GO:0016021(integral component of membrane);GO:0071805(potassium ion transmembrane transport)	NA	NA	NA	NA	Potassium transporter [Source:Projected from Arabidopsis thaliana (AT4G13420) UniProtKB/TrEMBL;Acc:Q53XI1]	protein_coding	5.30274	5.34881	5.32738	14.8824	18.4546	13.5897	0.340509	-1.55424	1.44017e-35	4.76995e-34	down	yes
Solyc12g010800.2	Solyc12g010800.2		Solyc12g010800.2.1	GO:0003700(DNA-binding transcription factor activity);GO:0006355(regulation of DNA-templated transcription)	NA	NA	NA	NA		protein_coding	4.58551	3.47327	3.40799	14.2411	19.0052	16.0391	0.23266	-2.1037	1.44865e-35	4.79163e-34	down	yes
Solyc12g062690.2	Solyc12g062690.2		Solyc12g062690.2.1	NA	NA	NA	NA	NA		protein_coding	148.249	131.352	176.95	37.6713	47.9499	59.5943	3.14396	1.65258	2.24644e-35	7.42047e-34	up	yes
Solyc11g066630.2	Solyc11g066630.2		Solyc11g066630.2.1	NA	NA	NA	NA	NA		protein_coding	5.74253	5.0696	4.89411	13.5264	15.7644	16.0758	0.346207	-1.53029	2.42099e-35	7.98636e-34	down	yes
Solyc03g013030.3	Solyc03g013030.3		Solyc03g013030.3.1	NA	NA	NA	NA	NA		protein_coding	6.17427	5.75249	7.09242	22.145	29.0153	24.1585	0.252515	-1.98556	2.42483e-35	7.98833e-34	down	yes
Solyc10g052600.1	Solyc10g052600.1		Solyc10g052600.1.1	GO:0008168(methyltransferase activity);GO:0016021(integral component of membrane)	NA	NA	NA	NA		protein_coding	8.07413	8.98204	8.23628	26.0362	25.7958	25.2717	0.328031	-1.60809	3.22466e-35	1.05809e-33	down	yes
Solyc11g071220.2	Solyc11g071220.2		Solyc11g071220.2.1	NA	NA	NA	NA	NA		protein_coding	3.60854	5.92593	3.69066	20.2766	24.5502	25.7797	0.187308	-2.41652	3.71971e-35	1.21729e-33	down	yes
Solyc03g116170.3	Solyc03g116170.3		Solyc03g116170.3.1	NA	NA	NA	NA	NA		nontranslating_CDS	16.8575	14.7171	17.0523	43.8404	62.3733	57.4395	0.297134	-1.75081	5.21704e-35	1.70504e-33	down	yes
Solyc02g083860.3	Solyc02g083860.3		Solyc02g083860.3.1	GO:0002238(response to molecule of fungal origin);GO:0009805(coumarin biosynthetic process);GO:0009813(flavonoid biosynthetic process);GO:0010224(response to UV-B);GO:0016491(oxidoreductase activity);GO:0016706(2-oxoglutarate-dependent dioxygenase activity);GO:0031418(L-ascorbic acid binding);GO:0045486(naringenin 3-dioxygenase activity);GO:0046872(metal ion binding);GO:0051213(dioxygenase activi…	00941(Flavonoid biosynthesis);01100(Metabolic pathways);01110(Biosynthesis of secondary metabolites)	K00475	EC:1.14.11.9	NA		protein_coding	4.09788	2.83968	3.80052	15.1154	22.4972	18.7224	0.190611	-2.39129	5.35592e-35	1.74811e-33	down	yes
Solyc07g007600.3	Solyc07g007600.3		Solyc07g007600.3.1	GO:0004427(inorganic diphosphate phosphatase activity);GO:0006811(ion transport);GO:0009678(pyrophosphate hydrolysis-driven proton transmembrane transporter activity);GO:0016020(membrane);GO:0016021(integral component of membrane);GO:0016787(hydrolase activity);GO:1902600(proton transmembrane transport)	NA	K23025	EC:7.1.3.1	NA		protein_coding	151.604	154.149	148.685	79.9629	63.1033	61.309	2.22355	1.15286	5.48868e-35	1.78908e-33	up	yes
Solyc01g097290.3	Solyc01g097290.3		Solyc01g097290.3.1	GO:0000976(transcription cis-regulatory region binding);GO:0005634(nucleus);GO:0006355(regulation of DNA-templated transcription);GO:0009734(auxin-activated signaling pathway);GO:0042802(identical protein binding)	NA	NA	NA	NA	Auxin-responsive protein IAA16 [Source:Projected from Arabidopsis thaliana (AT3G04730) UniProtKB/Swiss-Prot;Acc:O24407]	protein_coding	38.4354	38.3273	34.6057	89.6778	121.601	108.395	0.348381	-1.52126	7.20328e-35	2.34178e-33	down	yes
Solyc05g025900.3	Solyc05g025900.3		Solyc05g025900.3.1	NA	NA	NA	NA	NA		protein_coding	41.1341	45.0548	42.9559	21.3582	18.5515	21.6289	2.0986	1.06943	7.57779e-35	2.46029e-33	up	yes
Solyc01g086640.2	Solyc01g086640.2		Solyc01g086640.2.1	GO:0005737(cytoplasm);GO:0006004(fucose metabolic process);GO:0009507(chloroplast);GO:0016020(membrane);GO:0016021(integral component of membrane);GO:0016740(transferase activity);GO:0016757(glycosyltransferase activity)	NA	NA	NA	NA		protein_coding	29.6229	32.0058	25.6417	73.8634	74.5448	68.7031	0.401961	-1.31487	8.52645e-35	2.76102e-33	down	yes
Solyc03g115220.3	Solyc03g115220.3		Solyc03g115220.3.1	GO:0004497(monooxygenase activity);GO:0005506(iron ion binding);GO:0016020(membrane);GO:0016021(integral component of membrane);GO:0016491(oxidoreductase activity);GO:0016705(oxidoreductase activity, acting on paired donors, with incorporation or reduction of molecular oxygen);GO:0020037(heme binding);GO:0046872(metal ion binding)	NA	NA	NA	NA	TT7 [Source:Projected from Arabidopsis thaliana (AT5G07990) UniProtKB/TrEMBL;Acc:A0A178UNZ9]	protein_coding	13.7381	13.7268	12.9621	6.01629	6.49712	7.12795	2.05826	1.04143	9.40696e-35	3.04216e-33	up	yes
Solyc04g007460.3	Solyc04g007460.3		Solyc04g007460.3.1	GO:0005515(protein binding)	NA	NA	NA	NA		protein_coding	46.8696	46.0691	47.1405	23.9073	21.4324	18.4669	2.19537	1.13446	1.07417e-34	3.46925e-33	up	yes
Solyc02g063440.3	Solyc02g063440.3		Solyc02g063440.3.1	GO:0005886(plasma membrane)	NA	NA	NA	NA		protein_coding	47.0624	40.9544	51.0862	15.1057	14.0757	17.3123	2.99187	1.58105	1.22705e-34	3.95268e-33	up	yes
Solyc06g054260.1	psaD		Solyc06g054260.1.1	GO:0009507(chloroplast);GO:0009522(photosystem I);GO:0009535(chloroplast thylakoid membrane);GO:0009536(plastid);GO:0009538(photosystem I reaction center);GO:0009579(thylakoid);GO:0015979(photosynthesis);GO:0016020(membrane)	00195(Photosynthesis);01100(Metabolic pathways)	NA	NA	NA	Photosystem I reaction center subunit II, chloroplastic [Source:UniProtKB/Swiss-Prot;Acc:P12372]	protein_coding	19.7984	17.6866	21.0536	4.48346	6.26809	5.05285	3.70394	1.88906	1.33251e-34	4.28121e-33	up	yes
Solyc06g062450.3	Solyc06g062450.3		Solyc06g062450.3.1	NA	NA	NA	NA	NA		protein_coding	23.4137	21.731	21.2668	51.0918	57.8105	53.7121	0.408399	-1.29195	1.38698e-34	4.45042e-33	down	yes
Solyc07g043670.1	Solyc07g043670.1		Solyc07g043670.1.1	GO:0016747(acyltransferase activity, transferring groups other than amino-acyl groups)	NA	NA	NA	NA		protein_coding	1.73917	1.58048	1.61257	8.85522	11.4529	8.17436	0.173167	-2.52977	1.50595e-34	4.81963e-33	down	yes
Solyc03g096780.1	Solyc03g096780.1		Solyc03g096780.1.1	GO:0098869(cellular oxidant detoxification)	NA	NA	NA	NA		protein_coding	76.7908	73.1081	75.6103	32.4533	29.8567	33.7165	2.34841	1.23168	1.63204e-34	5.20293e-33	up	yes
Solyc01g110050.2	Solyc01g110050.2		Solyc01g110050.2.1	GO:0003993(acid phosphatase activity);GO:0016787(hydrolase activity);GO:0046872(metal ion binding)	NA	NA	NA	NA		protein_coding	0.90136	0.779038	0.725556	3.8113	4.29283	4.11238	0.196943	-2.34415	1.77992e-34	5.65972e-33	down	yes
Solyc04g076010.3	Solyc04g076010.3		Solyc04g076010.3.1	NA	NA	NA	NA	NA		protein_coding	21.5247	19.6422	22.9196	58.9984	93.6498	87.3542	0.267024	-1.90496	1.79045e-34	5.68588e-33	down	yes
Solyc06g050530.3	Solyc06g050530.3		Solyc06g050530.3.1	GO:0005507(copper ion binding);GO:0016491(oxidoreductase activity);GO:0016722(oxidoreductase activity, acting on metal ions);GO:0046274(lignin catabolic process);GO:0048046(apoplast);GO:0052716(hydroquinone:oxygen oxidoreductase activity)	NA	K05909	EC:1.10.3.2	NA	Laccase [Source:UniProtKB/TrEMBL;Acc:K4C5J7]	protein_coding	9.11845	9.76318	8.39462	2.82415	3.8482	2.81971	2.87359	1.52285	1.94651e-34	6.17354e-33	up	yes
Solyc07g044830.3	Solyc07g044830.3		Solyc07g044830.3.1	GO:0016021(integral component of membrane);GO:0020037(heme binding)	NA	NA	NA	NA	MAPR4 [Source:Projected from Arabidopsis thaliana (AT4G14965) UniProtKB/TrEMBL;Acc:A0A178UY73]	protein_coding	8.57891	10.6024	8.46688	25.7617	35.5632	31.6701	0.297308	-1.74997	2.68642e-34	8.46584e-33	down	yes
Solyc08g023340.3	Solyc08g023340.3		Solyc08g023340.3.1	NA	NA	NA	NA	NA		protein_coding	1.33341	1.13396	0.961717	0.07267	0.045885	0.012815	26.1026	4.70612	2.7822e-34	8.75649e-33	up	yes
Solyc01g079940.3	Solyc01g079940.3		Solyc01g079940.3.1	GO:0004190(aspartic-type endopeptidase activity);GO:0006508(proteolysis);GO:0030163(protein catabolic process)	NA	NA	NA	NA		protein_coding	13.6333	15.2377	12.8981	33.073	35.0839	34.5378	0.40673	-1.29786	2.79249e-34	8.77766e-33	down	yes
Solyc11g061750.2	Solyc11g061750.2		Solyc11g061750.2.1	GO:0003677(DNA binding);GO:0003700(DNA-binding transcription factor activity);GO:0005634(nucleus);GO:0006351(DNA-templated transcription);GO:0006355(regulation of DNA-templated transcription)	NA	NA	NA	NA		protein_coding	0.469887	0.460453	0.393705	2.08974	2.47101	2.62732	0.1842	-2.44065	3.16649e-34	9.94059e-33	down	yes
Solyc09g018170.3	Solyc09g018170.3		Solyc09g018170.3.1	GO:0004672(protein kinase activity);GO:0005524(ATP binding);GO:0006468(protein phosphorylation)	NA	NA	NA	NA	Probable serine/threonine-protein kinase WNK5 [Source:Projected from Arabidopsis thaliana (AT3G51630) UniProtKB/Swiss-Prot;Acc:Q9SCU5]	protein_coding	21.1097	20.3583	21.9185	59.6711	78.9734	55.5288	0.326443	-1.6151	3.39782e-34	1.06397e-32	down	yes
Solyc07g007590.1	Solyc07g007590.1		Solyc07g007590.1.1	GO:0004665(prephenate dehydrogenase (NADP+) activity);GO:0006571(tyrosine biosynthetic process);GO:0008977(prephenate dehydrogenase (NAD+) activity);GO:0009507(chloroplast);GO:0033730(arogenate dehydrogenase (NADP+) activity)	00400(Phenylalanine, tyrosine and tryptophan biosynthesis);01100(Metabolic pathways);01110(Biosynthesis of secondary metabolites);01230(Biosynthesis of amino acids)	K15227	EC:1.3.1.78	NA		protein_coding	21.5861	23.3862	18.216	6.30903	8.27897	8.8137	2.70016	1.43304	3.92982e-34	1.2259e-32	up	yes
Solyc09g075860.3	Solyc09g075860.3		Solyc09g075860.3.1	GO:0005515(protein binding);GO:0016491(oxidoreductase activity);GO:0016702(oxidoreductase activity, acting on single donors with incorporation of molecular oxygen, incorporation of two atoms of oxygen);GO:0046872(metal ion binding)	NA	NA	NA	NA	Linoleate 9S-lipoxygenase 5 [Source:Projected from Arabidopsis thaliana (AT3G22400) UniProtKB/Swiss-Prot;Acc:Q9LUW0]	protein_coding	5.09087	4.93524	4.70595	13.0175	13.9246	11.6454	0.381784	-1.38917	4.01113e-34	1.24968e-32	down	yes
Solyc04g015590.3	Solyc04g015590.3		Solyc04g015590.3.1	GO:0003824(catalytic activity)	NA	NA	NA	NA		protein_coding	7.6557	6.88866	5.78556	23.2791	33.6261	25.6158	0.246361	-2.02116	4.029e-34	1.25366e-32	down	yes
Solyc08g065500.2	Solyc08g065500.2		Solyc08g065500.2.1	GO:0004722(protein serine/threonine phosphatase activity);GO:0016791(phosphatase activity)	NA	NA	NA	NA		protein_coding	1.16047	1.55468	1.19266	6.06788	6.54201	6.39278	0.205645	-2.28177	4.11105e-34	1.27758e-32	down	yes
Solyc01g103980.3	Solyc01g103980.3		Solyc01g103980.3.1	GO:0046872(metal ion binding);GO:0061630(ubiquitin protein ligase activity)	NA	NA	NA	NA		protein_coding	3.83181	4.3005	3.44008	0.81487	0.826053	0.722163	4.89715	2.29194	4.38836e-34	1.36205e-32	up	yes
Solyc04g082700.3	Solyc04g082700.3		Solyc04g082700.3.1	GO:0005351(carbohydrate:proton symporter activity);GO:0005355(glucose transmembrane transporter activity);GO:0005887(integral component of plasma membrane);GO:0006817(phosphate ion transport);GO:0008645(hexose transmembrane transport);GO:0009705(plant-type vacuole membrane);GO:0016020(membrane);GO:0016021(integral component of membrane);GO:0022857(transmembrane transporter activity);GO:0050896(re…	NA	NA	NA	NA	TMT1 [Source:Projected from Arabidopsis thaliana (AT1G20840) UniProtKB/TrEMBL;Acc:A0A178W059]	protein_coding	26.3513	27.5902	24.6416	14.1363	11.5242	12.3071	2.06974	1.04945	4.48032e-34	1.38884e-32	up	yes
Solyc09g008050.3	Solyc09g008050.3		Solyc09g008050.3.1	GO:0008194(UDP-glycosyltransferase activity);GO:0043231(intracellular membrane-bounded organelle);GO:0080043(quercetin 3-O-glucosyltransferase activity);GO:0080044(quercetin 7-O-glucosyltransferase activity)	NA	NA	NA	NA	Glycosyltransferase [Source:UniProtKB/TrEMBL;Acc:K4CQJ4]	protein_coding	8.12164	8.17979	8.45209	21.1179	26.3842	23.6576	0.347859	-1.52343	4.56717e-34	1.41399e-32	down	yes
Solyc12g042470.2	Solyc12g042470.2		Solyc12g042470.2.1	GO:0004032(alditol:NADP+ 1-oxidoreductase activity);GO:0008106(alcohol dehydrogenase (NADP+) activity);GO:0016491(oxidoreductase activity);GO:0016616(oxidoreductase activity, acting on the CH-OH group of donors, NAD or NADP as acceptor)	NA	K22374	EC:1.1.1.285	NA		protein_coding	7.15483	7.69648	6.31207	1.14586	1.80251	1.64457	4.6078	2.20408	4.57899e-34	1.41587e-32	up	yes
Solyc07g065660.3	Solyc07g065660.3		Solyc07g065660.3.1	GO:0016020(membrane);GO:0016760(cellulose synthase (UDP-forming) activity);GO:0030244(cellulose biosynthetic process)	NA	NA	NA	NA		protein_coding	16.1111	16.3503	14.436	30.6543	34.6736	33.2699	0.475643	-1.07205	4.96208e-34	1.53241e-32	down	yes
Solyc09g014440.3	Solyc09g014440.3		Solyc09g014440.3.1	GO:0008420(RNA polymerase II CTD heptapeptide repeat phosphatase activity);GO:0070940(dephosphorylation of RNA polymerase II C-terminal domain)	NA	NA	NA	NA	Carboxyl-terminal domain (Ctd) phosphatase-like 2 [Source:Projected from Arabidopsis thaliana (AT5G01270) UniProtKB/TrEMBL;Acc:F4K802]	protein_coding	7.07089	7.18904	6.96603	3.33374	3.46462	2.9008	2.18843	1.1299	6.26375e-34	1.92956e-32	up	yes
Solyc03g044097.1	Solyc03g044097.1		Solyc03g044097.1.1	GO:0004601(peroxidase activity);GO:0006979(response to oxidative stress);GO:0020037(heme binding);GO:0042744(hydrogen peroxide catabolic process)	NA	NA	NA	NA		protein_coding	44.3838	46.0671	39.3209	90.0191	112.529	101.768	0.426438	-1.22959	6.39534e-34	1.96764e-32	down	yes
Solyc02g080190.3	Solyc02g080190.3		Solyc02g080190.3.1	GO:0006913(nucleocytoplasmic transport);GO:0044613(nuclear pore central transport channel)	NA	NA	NA	NA	NTF2-like [Source:Projected from Arabidopsis thaliana (AT1G11570) TAIR;Acc:AT1G11570]	protein_coding	15.7685	15.0859	15.9303	35.8564	45.3174	37.8952	0.392921	-1.34769	6.67155e-34	2.05007e-32	down	yes
Solyc02g089615.1	Solyc02g089615.1		Solyc02g089615.1.1	NA	NA	NA	NA	NA		protein_coding	42.2307	61.8851	37.8498	9.02519	13.868	11.3292	4.14832	2.05253	6.95131e-34	2.13338e-32	up	yes
Solyc01g096940.3	Solyc01g096940.3		Solyc01g096940.3.1	GO:0004672(protein kinase activity);GO:0005524(ATP binding);GO:0005886(plasma membrane);GO:0006468(protein phosphorylation);GO:0009506(plasmodesma);GO:0016021(integral component of membrane);GO:0046777(protein autophosphorylation)	NA	NA	NA	NA		protein_coding	2.62215	2.65683	2.56012	7.22601	7.45232	7.71373	0.350084	-1.51423	7.00533e-34	2.14728e-32	down	yes
Solyc11g013330.2	Solyc11g013330.2		Solyc11g013330.2.1	NA	NA	NA	NA	NA		protein_coding	0.778893	0.595396	0.589239	4.2088	6.95494	7.78784	0.103608	-3.2708	7.05272e-34	2.15913e-32	down	yes
Solyc02g081600.3	Solyc02g081600.3		Solyc02g081600.3.1	GO:0005385(zinc ion transmembrane transporter activity);GO:0005886(plasma membrane);GO:0016020(membrane);GO:0016021(integral component of membrane);GO:0030001(metal ion transport);GO:0046873(metal ion transmembrane transporter activity);GO:0055085(transmembrane transport);GO:0071577(zinc ion transmembrane transport)	NA	NA	NA	NA		protein_coding	7.40537	5.98453	6.88258	23.0718	28.6695	22.6359	0.272563	-1.87534	7.30965e-34	2.23501e-32	down	yes
Solyc08g065670.3	Solyc08g065670.3		Solyc08g065670.3.1	GO:0016791(phosphatase activity)	NA	NA	NA	NA		protein_coding	23.2086	23.9406	21.646	52.2856	72.0685	59.4593	0.374267	-1.41786	8.19273e-34	2.50193e-32	down	yes
Solyc10g078720.2	Solyc10g078720.2		Solyc10g078720.2.1	GO:0003677(DNA binding);GO:0003700(DNA-binding transcription factor activity);GO:0005634(nucleus)	NA	NA	NA	NA		protein_coding	0.847304	0.511616	0.620247	4.82425	5.61614	4.68156	0.13088	-2.93368	8.53774e-34	2.60406e-32	down	yes
Solyc10g085800.2	Solyc10g085800.2		Solyc10g085800.2.1	NA	NA	NA	NA	NA		protein_coding	2.14978	1.47055	2.13261	8.94278	11.4174	12.1856	0.176765	-2.5001	8.64987e-34	2.63501e-32	down	yes
Solyc11g005420.2	Solyc11g005420.2		Solyc11g005420.2.1	NA	NA	NA	NA	NA		protein_coding	37.1369	37.3103	33.4179	84.766	130.624	112.246	0.329223	-1.60286	1.17095e-33	3.55827e-32	down	yes
Solyc02g031970.1	Solyc02g031970.1		Solyc02g031970.1.1	GO:0003735(structural constituent of ribosome);GO:0005840(ribosome);GO:0006412(translation)	03010(Ribosome)	NA	NA	NA		protein_coding	23.8166	27.6994	19.614	69.7649	83.1321	71.353	0.317191	-1.65658	1.21491e-33	3.68731e-32	down	yes
Solyc11g072660.2	Solyc11g072660.2		Solyc11g072660.2.1	GO:0004672(protein kinase activity);GO:0004675(transmembrane receptor protein serine/threonine kinase activity);GO:0005524(ATP binding);GO:0005886(plasma membrane);GO:0006468(protein phosphorylation)	NA	NA	NA	NA		protein_coding	11.5694	12.2175	10.1996	5.09724	5.50098	4.85157	2.19981	1.13738	1.35411e-33	4.10475e-32	up	yes
Solyc07g043490.1	Solyc07g043490.1		Solyc07g043490.1.1	GO:0008194(UDP-glycosyltransferase activity);GO:0016740(transferase activity);GO:0043231(intracellular membrane-bounded organelle);GO:0080043(quercetin 3-O-glucosyltransferase activity);GO:0080044(quercetin 7-O-glucosyltransferase activity)	NA	NA	NA	NA	Glycosyltransferase [Source:UniProtKB/TrEMBL;Acc:K4CEK7]	protein_coding	51.7154	55.4399	43.0981	122.651	134.785	117.2	0.401064	-1.3181	1.47703e-33	4.4664e-32	down	yes
Solyc03g114800.1	Solyc03g114800.1		Solyc03g114800.1.1	GO:0008146(sulfotransferase activity)	NA	NA	NA	NA	Sulfotransferase [Source:UniProtKB/TrEMBL;Acc:K4BKY2]	protein_coding	2.27436	2.15216	2.99389	14.4268	20.6638	13.7049	0.152071	-2.71718	1.64644e-33	4.97257e-32	down	yes
Solyc04g016060.1	Solyc04g016060.1		Solyc04g016060.1.1	GO:0010274(hydrotropism)	NA	NA	NA	NA		protein_coding	38.8911	38.7766	37.6371	111.113	100.564	97.5146	0.372924	-1.42305	1.66749e-33	5.02998e-32	down	yes
Solyc03g093560.1	Solyc03g093560.1		Solyc03g093560.1.1	GO:0003677(DNA binding);GO:0003700(DNA-binding transcription factor activity);GO:0005634(nucleus);GO:0006351(DNA-templated transcription);GO:0006355(regulation of DNA-templated transcription);GO:0006952(defense response)	NA	NA	NA	ERF		protein_coding	63.051	65.367	61.3578	23.6662	33.6238	23.7946	2.34047	1.2268	1.72343e-33	5.19239e-32	up	yes
Solyc04g064530.1	Solyc04g064530.1		Solyc04g064530.1.1	GO:0016021(integral component of membrane)	NA	NA	NA	NA		protein_coding	57.9323	64.1	54.8625	31.1825	26.9345	28.2135	2.04904	1.03495	1.96828e-33	5.90845e-32	up	yes
Solyc07g062130.3	Solyc07g062130.3		Solyc07g062130.3.1	GO:0008460(dTDP-glucose 4,6-dehydratase activity);GO:0009225(nucleotide-sugar metabolic process)	00520(Amino sugar and nucleotide sugar metabolism);01100(Metabolic pathways)	K12450	EC:4.2.1.76	NA		protein_coding	17.7512	18.6377	15.6131	7.2033	8.83433	6.14878	2.34387	1.22889	2.55818e-33	7.66058e-32	up	yes
Solyc10g083730.2	Solyc10g083730.2		Solyc10g083730.2.1	GO:0005515(protein binding)	NA	NA	NA	NA		protein_coding	5.10606	5.02817	5.0732	1.21729	1.4839	1.2387	3.85987	1.94855	2.77976e-33	8.31402e-32	up	yes
Solyc04g008820.3	Solyc04g008820.3		Solyc04g008820.3.1	NA	NA	NA	NA	NA		protein_coding	9.05187	9.11141	8.15355	18.9583	22.0821	21.7087	0.419398	-1.25361	3.24982e-33	9.69641e-32	down	yes
Solyc04g005800.3	Solyc04g005800.3		Solyc04g005800.3.1	GO:0000981(DNA-binding transcription factor activity, RNA polymerase II-specific);GO:0003677(DNA binding);GO:0003700(DNA-binding transcription factor activity);GO:0005634(nucleus);GO:0006355(regulation of DNA-templated transcription);GO:0043565(sequence-specific DNA binding)	NA	NA	NA	NA		protein_coding	12.3143	11.7278	12.8991	35.0557	48.1919	36.8648	0.307555	-1.70108	3.5171e-33	1.04812e-31	down	yes
Solyc10g005340.3	Solyc10g005340.3		Solyc10g005340.3.1	NA	NA	NA	NA	NA		protein_coding	3.03234	2.41566	3.72555	13.7247	19.5253	19.7757	0.173002	-2.53114	3.53542e-33	1.05231e-31	down	yes
Solyc11g068900.1	Solyc11g068900.1		Solyc11g068900.1.1	GO:0016021(integral component of membrane)	NA	NA	NA	NA		protein_coding	23.5391	24.5697	22.3291	9.39694	10.1451	10.7007	2.32909	1.21976	3.99552e-33	1.1864e-31	up	yes
Solyc04g025750.3	Solyc04g025750.3		Solyc04g025750.3.1	GO:0005886(plasma membrane);GO:0016020(membrane);GO:0016021(integral component of membrane);GO:0022857(transmembrane transporter activity)	NA	NA	NA	NA	WAT1-related protein [Source:UniProtKB/TrEMBL;Acc:K4BR19]	protein_coding	3.70274	4.07719	4.08286	13.2142	15.9422	12.0813	0.287668	-1.79752	4.43969e-33	1.3167e-31	down	yes
Solyc04g056340.3	Solyc04g056340.3		Solyc04g056340.3.1	GO:0006470(protein dephosphorylation);GO:0008138(protein tyrosine/serine/threonine phosphatase activity);GO:0016311(dephosphorylation);GO:0016791(phosphatase activity)	NA	NA	NA	NA		protein_coding	19.477	19.3719	19.5884	7.74437	7.37057	8.75794	2.44785	1.29152	4.76392e-33	1.41116e-31	up	yes
Solyc03g119440.3	Solyc03g119440.3		Solyc03g119440.3.1	GO:0005783(endoplasmic reticulum);GO:0006869(lipid transport);GO:0008289(lipid binding);GO:0016021(integral component of membrane)	NA	NA	NA	NA	AT3g18370/MYF24_8 [Source:Projected from Arabidopsis thaliana (AT3G18370) UniProtKB/TrEMBL;Acc:Q93ZM0]	protein_coding	6.009	6.4677	5.80929	15.3809	17.0725	14.6177	0.388476	-1.3641	5.00226e-33	1.47998e-31	down	yes
Solyc03g007760.3	Solyc03g007760.3		Solyc03g007760.3.1	GO:0005524(ATP binding);GO:0016887(ATP hydrolysis activity)	NA	NA	NA	NA		protein_coding	37.7012	36.9367	37.6795	74.2331	82.5472	83.4492	0.467542	-1.09683	5.69024e-33	1.68152e-31	down	yes
Solyc04g071615.1	Solyc04g071615.1		Solyc04g071615.1.1	NA	NA	NA	NA	NA		protein_coding	10.3626	9.98427	9.2731	31.5628	56.4115	44.9812	0.222782	-2.1663	5.78319e-33	1.70694e-31	down	yes
Solyc05g005320.1	Solyc05g005320.1		Solyc05g005320.1.1	GO:0016021(integral component of membrane)	NA	NA	NA	NA		protein_coding	21.333	26.0905	21.4776	63.0562	74.1143	78.4314	0.319576	-1.64577	6.36402e-33	1.87613e-31	down	yes
Solyc11g073120.2	Solyc11g073120.2		Solyc11g073120.2.1	GO:0003700(DNA-binding transcription factor activity);GO:0005634(nucleus);GO:0006355(regulation of DNA-templated transcription);GO:0043565(sequence-specific DNA binding)	NA	NA	NA	NA		protein_coding	129.878	125.68	142.413	314.445	484.658	457.65	0.316666	-1.65896	6.49432e-33	1.91226e-31	down	yes
Solyc09g089680.3	Solyc09g089680.3		Solyc09g089680.3.1	NA	NA	NA	NA	NA		protein_coding	31.0726	32.7876	26.3894	68.1644	79.2051	73.5479	0.408522	-1.29151	7.47181e-33	2.19485e-31	down	yes
Solyc05g053470.3	Solyc05g053470.3		Solyc05g053470.3.1	GO:0005524(ATP binding);GO:0005739(mitochondrion);GO:0005829(cytosol);GO:0006457(protein folding);GO:0006458('de novo' protein folding);GO:0007005(mitochondrion organization);GO:0016887(ATP hydrolysis activity);GO:0042026(protein refolding);GO:0045041(protein import into mitochondrial intermembrane space);GO:0051082(unfolded protein binding)	03018(RNA degradation)	NA	NA	NA		protein_coding	37.1041	38.9183	36.4213	72.0474	84.0986	81.8257	0.472509	-1.08159	7.68528e-33	2.25487e-31	down	yes
Solyc05g025890.2	Solyc05g025890.2		Solyc05g025890.2.1	GO:0008080(N-acetyltransferase activity)	NA	NA	NA	NA		protein_coding	3.32028	3.14161	2.80044	11.5962	16.3272	13.1359	0.225584	-2.14826	7.99831e-33	2.34392e-31	down	yes
Solyc01g104240.3	Solyc01g104240.3		Solyc01g104240.3.1	GO:0016021(integral component of membrane)	NA	NA	NA	NA		protein_coding	8.5859	9.18272	8.18148	3.35384	3.62594	2.69427	2.68245	1.42355	8.36521e-33	2.44853e-31	up	yes
Solyc04g015620.3	Solyc04g015620.3		Solyc04g015620.3.1	NA	NA	NA	NA	NA		protein_coding	7.11827	8.75774	6.63638	19.6772	20.3804	19.4296	0.378441	-1.40186	8.95607e-33	2.61838e-31	down	yes
Solyc08g080570.3	Solyc08g080570.3		Solyc08g080570.3.1	GO:0003978(UDP-glucose 4-epimerase activity);GO:0006012(galactose metabolic process)	NA	NA	NA	NA		protein_coding	4.78622	5.48424	5.19611	14.5663	16.994	14.6969	0.33436	-1.58052	9.83392e-33	2.87162e-31	down	yes
Solyc03g005210.3	Solyc03g005210.3		Solyc03g005210.3.1	NA	NA	NA	NA	NA		protein_coding	25.6793	23.6618	25.6194	8.20269	7.98345	5.26151	3.49504	1.80531	1.12402e-32	3.26296e-31	up	yes
Solyc02g080290.3	Solyc02g080290.3		Solyc02g080290.3.1	GO:0004553(hydrolase activity, hydrolyzing O-glycosyl compounds);GO:0005975(carbohydrate metabolic process)	NA	NA	NA	NA		protein_coding	3.57191	4.06298	4.26574	10.2123	12.9427	12.0656	0.337889	-1.56538	1.13218e-32	3.28278e-31	down	yes
Solyc07g017980.1	Solyc07g017980.1		Solyc07g017980.1.1	NA	NA	NA	NA	NA		protein_coding	40.6613	42.3198	40.7814	14.239	15.6481	11.5645	2.98571	1.57808	1.13588e-32	3.28966e-31	up	yes
Solyc11g010380.2	Solyc11g010380.2		Solyc11g010380.2.1	GO:0006855(xenobiotic transmembrane transport);GO:0015297(antiporter activity);GO:0016020(membrane);GO:0016021(integral component of membrane);GO:0042910(xenobiotic transmembrane transporter activity);GO:0055085(transmembrane transport);GO:1990961(xenobiotic detoxification by transmembrane export across the plasma membrane)	NA	NA	NA	NA	Protein DETOXIFICATION [Source:UniProtKB/TrEMBL;Acc:K4D5J9]	protein_coding	10.0767	11.7346	10.3357	26.2762	37.6314	35.1342	0.32458	-1.62335	1.30858e-32	3.78094e-31	down	yes
Solyc11g066520.2	Solyc11g066520.2		Solyc11g066520.2.1	GO:0004185(serine-type carboxypeptidase activity);GO:0006508(proteolysis)	NA	NA	NA	NA	Serine carboxypeptidase-like 51 [Source:Projected from Arabidopsis thaliana (AT2G27920) UniProtKB/Swiss-Prot;Acc:Q67Y83]	protein_coding	2.34714	2.23568	2.07247	8.16734	12.5274	12.2668	0.20191	-2.30821	1.3543e-32	3.90845e-31	down	yes
Solyc01g111570.3	Solyc01g111570.3		Solyc01g111570.3.1	GO:0004672(protein kinase activity);GO:0004675(transmembrane receptor protein serine/threonine kinase activity);GO:0005524(ATP binding);GO:0005886(plasma membrane);GO:0006468(protein phosphorylation)	NA	NA	NA	NA		protein_coding	4.74014	4.5907	4.21597	11.1925	14.171	14.4268	0.340455	-1.55446	1.36295e-32	3.92884e-31	down	yes
Solyc05g008890.3	Solyc05g008890.3		Solyc05g008890.3.1	GO:0005789(endoplasmic reticulum membrane);GO:0009617(response to bacterium);GO:0016021(integral component of membrane)	NA	NA	NA	NA	Reticulon-like protein [Source:UniProtKB/TrEMBL;Acc:K4BX63]	protein_coding	1.86088	1.36202	1.08494	8.59188	10.3866	10.8108	0.14461	-2.78976	1.38307e-32	3.98217e-31	down	yes
Solyc01g105180.3	Solyc01g105180.3		Solyc01g105180.3.1	GO:0043130(ubiquitin binding)	NA	NA	NA	NA		protein_coding	10.9341	12.9635	13.1968	31.0837	44.234	40.0382	0.321564	-1.63682	1.43856e-32	4.13713e-31	down	yes
Solyc03g033970.1	Solyc03g033970.1		Solyc03g033970.1.1	GO:0016491(oxidoreductase activity)	NA	NA	NA	NA		protein_coding	0.504748	0.772274	0.941842	6.90476	8.51768	7.47463	0.096906	-3.36727	1.88238e-32	5.40089e-31	down	yes
Solyc03g083320.3	Solyc03g083320.3		Solyc03g083320.3.1	GO:0005509(calcium ion binding);GO:0019722(calcium-mediated signaling);GO:0019900(kinase binding)	NA	NA	NA	NA		protein_coding	14.9245	16.776	15.7436	35.525	47.2028	40.6044	0.384686	-1.37825	1.95838e-32	5.61242e-31	down	yes
Solyc05g041860.3	Solyc05g041860.3		Solyc05g041860.3.1	GO:0008080(N-acetyltransferase activity);GO:0016747(acyltransferase activity, transferring groups other than amino-acyl groups)	NA	NA	NA	NA		protein_coding	5.67959	5.38844	6.3566	17.3645	21.9014	17.9373	0.304609	-1.71497	1.9732e-32	5.64834e-31	down	yes
Solyc09g098550.3	Solyc09g098550.3		Solyc09g098550.3.1	GO:0005515(protein binding)	NA	NA	NA	NA	Plant UBX domain-containing protein 11 [Source:Projected from Arabidopsis thaliana (AT2G43210) UniProtKB/Swiss-Prot;Acc:Q9ZW74]	protein_coding	10.4725	11.1848	10.9825	31.2337	38.1978	28.2312	0.33421	-1.58117	1.99317e-32	5.6989e-31	down	yes
Solyc01g081600.3	Solyc01g081600.3		Solyc01g081600.3.1	GO:0006869(lipid transport);GO:0008289(lipid binding)	NA	NA	NA	NA	Non-specific lipid-transfer protein [Source:UniProtKB/TrEMBL;Acc:K4AY52]	protein_coding	48.3035	53.325	50.0529	22.327	21.5877	22.9414	2.26878	1.18191	2.03002e-32	5.79755e-31	up	yes
Solyc05g047580.3	Solyc05g047580.3		Solyc05g047580.3.1	GO:0005811(lipid droplet);GO:0016104(triterpenoid biosynthetic process);GO:0016853(isomerase activity);GO:0016866(intramolecular transferase activity)	NA	NA	NA	NA	Terpene cyclase/mutase family member [Source:UniProtKB/TrEMBL;Acc:K4C0Z1]	protein_coding	0.910607	0.800995	1.11962	4.66615	5.39476	4.49093	0.194561	-2.3617	2.04486e-32	5.83318e-31	down	yes
Solyc01g068590.3	Solyc01g068590.3		Solyc01g068590.3.1	NA	NA	NA	NA	NA		protein_coding	5.17116	5.46665	5.66522	12.4716	15.8966	13.7044	0.387497	-1.36774	2.10198e-32	5.9754e-31	down	yes
Solyc05g015480.3	Solyc05g015480.3		Solyc05g015480.3.1	NA	NA	NA	NA	NA		protein_coding	36.5264	37.1347	34.8544	77.6965	92.4172	79.2046	0.435249	-1.20009	2.11441e-32	6.00381e-31	down	yes
Solyc11g068770.1	Solyc11g068770.1		Solyc11g068770.1.1	GO:0000932(P-body);GO:0003676(nucleic acid binding);GO:0004535(poly(A)-specific ribonuclease activity);GO:0017148(negative regulation of translation);GO:0030014(CCR4-NOT complex);GO:0030015(CCR4-NOT core complex);GO:0043928(exonucleolytic catabolism of deadenylated mRNA)	03018(RNA degradation)	NA	NA	NA		protein_coding	49.5293	48.0775	61.6841	21.4017	22.2603	23.1544	2.38401	1.25339	2.15531e-32	6.11291e-31	up	yes
Solyc10g085170.2	Solyc10g085170.2		Solyc10g085170.2.1	NA	NA	NA	NA	NA		protein_coding	6.17094	6.37685	7.04832	23.4777	36.8558	35.4706	0.204543	-2.28952	2.17746e-32	6.16864e-31	down	yes
Solyc09g013080.3	Solyc09g013080.3		Solyc09g013080.3.1	GO:0003989(acetyl-CoA carboxylase activity);GO:0006633(fatty acid biosynthetic process);GO:0009317(acetyl-CoA carboxylase complex);GO:0016874(ligase activity)	00061(Fatty acid biosynthesis);00620(Pyruvate metabolism);00640(Propanoate metabolism);01100(Metabolic pathways);01110(Biosynthesis of secondary metabolites);01200(Carbon metabolism);01212(Fatty acid metabolism)	K01962	EC:2.1.3.15;EC:6.4.1.2	NA		protein_coding	14.3542	12.8781	14.1102	32.8689	38.7291	33.2516	0.394303	-1.34262	2.64994e-32	7.49855e-31	down	yes
Solyc03g083680.1	Solyc03g083680.1		Solyc03g083680.1.1	GO:0016021(integral component of membrane)	NA	NA	NA	NA		protein_coding	41.2141	41.656	49.8598	12.7313	12.3817	14.932	3.31452	1.7288	2.85664e-32	8.07419e-31	up	yes
Solyc04g015680.3	Solyc04g015680.3		Solyc04g015680.3.1	GO:0004222(metalloendopeptidase activity);GO:0005739(mitochondrion);GO:0006508(proteolysis);GO:0008233(peptidase activity);GO:0008237(metallopeptidase activity);GO:0016787(hydrolase activity);GO:0046872(metal ion binding);GO:0051603(proteolysis involved in protein catabolic process)	NA	K01408	EC:3.4.24.56	NA		protein_coding	13.9479	15.7251	14.9194	34.1298	35.1691	33.1244	0.435374	-1.19967	3.63293e-32	1.02215e-30	down	yes
Solyc12g099370.2	Solyc12g099370.2		Solyc12g099370.2.1	GO:0003700(DNA-binding transcription factor activity);GO:0006355(regulation of DNA-templated transcription);GO:0008270(zinc ion binding);GO:0043565(sequence-specific DNA binding)	NA	NA	NA	NA		protein_coding	3.54655	3.01975	2.08496	12.1817	17.032	14.3029	0.198803	-2.33059	3.71356e-32	1.04365e-30	down	yes
Solyc04g079830.2	Solyc04g079830.2		Solyc04g079830.2.1	NA	NA	NA	NA	TALE		nontranslating_CDS	3.49482	4.11044	3.57904	10.4815	15.0019	12.9213	0.291222	-1.77981	4.24424e-32	1.18738e-30	down	yes
Solyc11g005720.1	Solyc11g005720.1		Solyc11g005720.1.1	GO:0002758(innate immune response-activating signal transduction);GO:0005634(nucleus)	04016(MAPK signaling pathway - plant)	NA	NA	NA	Protein MKS1 [Source:Projected from Arabidopsis thaliana (AT3G18690) UniProtKB/Swiss-Prot;Acc:Q8LGD5]	protein_coding	12.1974	12.7957	11.6387	2.67052	3.56136	3.49458	3.7662	1.91311	4.70555e-32	1.31494e-30	up	yes
Solyc08g006320.3	Solyc08g006320.3		Solyc08g006320.3.1	GO:0003677(DNA binding);GO:0003700(DNA-binding transcription factor activity);GO:0005634(nucleus);GO:0006355(regulation of DNA-templated transcription);GO:0043565(sequence-specific DNA binding)	NA	NA	NA	NA		protein_coding	324.365	344.856	311.345	124.9	179.562	185.712	2.00044	1.00032	4.76507e-32	1.33007e-30	up	yes
Solyc03g112540.3	Solyc03g112540.3		Solyc03g112540.3.1	GO:0016491(oxidoreductase activity)	NA	NA	NA	NA		protein_coding	3.94977	3.87155	3.53674	12.6958	20.5858	15.7143	0.231817	-2.10894	5.75953e-32	1.60583e-30	down	yes
Solyc11g066400.1	Solyc11g066400.1		Solyc11g066400.1.1	GO:0043565(sequence-specific DNA binding)	NA	NA	NA	C2H2		protein_coding	2.3832	2.14372	1.36398	13.464	14.4834	11.5472	0.149157	-2.74509	5.86485e-32	1.63335e-30	down	yes
Solyc10g081500.1	Solyc10g081500.1		Solyc10g081500.1.1	GO:0005515(protein binding);GO:0005634(nucleus);GO:0005737(cytoplasm);GO:0006357(regulation of transcription by RNA polymerase II);GO:0061629(RNA polymerase II-specific DNA-binding transcription factor binding)	NA	NA	NA	NA		protein_coding	3.79705	4.55273	4.36911	14.0811	18.5163	14.3613	0.270852	-1.88442	6.16678e-32	1.7155e-30	down	yes
Solyc12g015690.2	Solyc12g015690.2		Solyc12g015690.2.1	NA	NA	NA	NA	NA		protein_coding	70.3774	69.6113	66.4804	139.742	157.235	149.577	0.462361	-1.11291	6.74566e-32	1.87443e-30	down	yes
Solyc11g031950.1	Solyc11g031950.1		Solyc11g031950.1.1	GO:0005794(Golgi apparatus);GO:0009834(plant-type secondary cell wall biogenesis);GO:0030775(glucuronoxylan 4-O-methyltransferase activity);GO:0045491(xylan metabolic process);GO:0045492(xylan biosynthetic process)	NA	NA	NA	NA		protein_coding	23.5746	22.4677	23.7971	66.0934	80.4884	60.5081	0.337242	-1.56815	6.86051e-32	1.90206e-30	down	yes
Solyc01g094910.3	Solyc01g094910.3		Solyc01g094910.3.1	GO:0016020(membrane);GO:0016021(integral component of membrane);GO:0016491(oxidoreductase activity)	NA	K00521	EC:1.16.1.7	NA		protein_coding	0.191997	0.160864	0.44117	12.2323	17.2657	14.473	0.0180581	-5.79121	6.87631e-32	1.9043e-30	down	yes
Solyc03g083710.1	Solyc03g083710.1		Solyc03g083710.1.1	GO:0004857(enzyme inhibitor activity);GO:0043086(negative regulation of catalytic activity)	NA	NA	NA	NA		protein_coding	5.11414	4.43157	6.31965	28.2749	30.4862	24.5731	0.190383	-2.39303	7.6009e-32	2.10025e-30	down	yes
Solyc05g054140.3	Solyc05g054140.3		Solyc05g054140.3.1	GO:0003899(DNA-directed 5'-3' RNA polymerase activity);GO:0005736(RNA polymerase I complex);GO:0006352(DNA-templated transcription initiation);GO:0006360(transcription by RNA polymerase I)	NA	NA	NA	NA		protein_coding	2.58125	2.63404	2.54842	9.36549	12.3962	9.86015	0.245517	-2.02611	7.63002e-32	2.10594e-30	down	yes
Solyc08g077170.3	Solyc08g077170.3		Solyc08g077170.3.1	GO:0005886(plasma membrane);GO:0010167(response to nitrate);GO:0015112(nitrate transmembrane transporter activity);GO:0016020(membrane);GO:0016021(integral component of membrane);GO:0022857(transmembrane transporter activity);GO:0055085(transmembrane transport)	NA	NA	NA	NA		protein_coding	0.997454	1.10961	0.881472	3.71387	4.41545	4.48673	0.236884	-2.07775	8.17222e-32	2.25055e-30	down	yes
Solyc03g078360.2	Solyc03g078360.2		Solyc03g078360.2.1	GO:0004672(protein kinase activity);GO:0005524(ATP binding);GO:0006468(protein phosphorylation);GO:0048544(recognition of pollen)	NA	NA	NA	NA		protein_coding	6.35563	6.49964	5.39113	2.92946	3.27333	2.85094	2.01535	1.01103	8.97822e-32	2.46701e-30	up	yes
Solyc06g065340.1	Solyc06g065340.1		Solyc06g065340.1.1	NA	NA	NA	NA	NA		protein_coding	11.0026	9.05395	9.3328	37.4019	40.0843	32.2836	0.267736	-1.90112	9.6246e-32	2.63875e-30	down	yes
Solyc04g016230.3	Solyc04g016230.3		Solyc04g016230.3.1	GO:0008194(UDP-glycosyltransferase activity);GO:0016758(hexosyltransferase activity);GO:0043231(intracellular membrane-bounded organelle)	00908(Zeatin biosynthesis)	K13495	EC:2.4.1.215	NA		protein_coding	7.57909	6.7376	7.72999	20.103	22.3987	23.4352	0.33436	-1.58053	1.02965e-31	2.81671e-30	down	yes
Solyc10g086280.2	Solyc10g086280.2		Solyc10g086280.2.1	GO:0030001(metal ion transport);GO:0046872(metal ion binding)	NA	NA	NA	NA		protein_coding	15.0383	16.3745	15.5921	3.28682	6.05661	4.9966	3.27788	1.71276	1.16408e-31	3.17739e-30	up	yes
Solyc10g083700.3	Solyc10g083700.3		Solyc10g083700.3.1	GO:0004497(monooxygenase activity);GO:0005506(iron ion binding);GO:0016020(membrane);GO:0016021(integral component of membrane);GO:0016705(oxidoreductase activity, acting on paired donors, with incorporation or reduction of molecular oxygen);GO:0016709(oxidoreductase activity, acting on paired donors, with incorporation or reduction of molecular oxygen, NAD(P)H as one donor, and incorporation of …	NA	NA	NA	NA		protein_coding	7.75278	8.41522	6.69465	20.5846	24.3141	20.5555	0.349293	-1.51749	1.33005e-31	3.62641e-30	down	yes
Solyc03g115020.3	Solyc03g115020.3		Solyc03g115020.3.1	GO:0009515(granal stacked thylakoid);GO:0009535(chloroplast thylakoid membrane);GO:0010027(thylakoid membrane organization);GO:0010196(nonphotochemical quenching);GO:0016021(integral component of membrane);GO:0045893(positive regulation of DNA-templated transcription);GO:0080167(response to karrikin);GO:0090391(granum assembly)	NA	NA	NA	NA		protein_coding	8.19969	7.11556	7.94414	3.11593	3.83209	3.92497	2.13919	1.09707	1.43908e-31	3.91935e-30	up	yes
Solyc07g006360.1	Solyc07g006360.1		Solyc07g006360.1.1	GO:0016021(integral component of membrane);GO:0016567(protein ubiquitination);GO:0031625(ubiquitin protein ligase binding)	NA	NA	NA	NA		protein_coding	1.69158	1.6056	1.93296	8.37958	9.78621	7.90036	0.200649	-2.31726	1.5301e-31	4.15806e-30	down	yes
Solyc08g077610.2	Solyc08g077610.2		Solyc08g077610.2.1	GO:0004672(protein kinase activity);GO:0005515(protein binding);GO:0005524(ATP binding);GO:0006468(protein phosphorylation);GO:0080188(gene silencing by RNA-directed DNA methylation);GO:0140658(ATP-dependent chromatin remodeler activity)	NA	NA	NA	NA		protein_coding	1.32114	1.72174	1.24478	0.223776	0.241155	0.217173	6.28593	2.65213	1.54216e-31	4.18622e-30	up	yes
Solyc06g051060.3	Solyc06g051060.3		Solyc06g051060.3.1	GO:0003677(DNA binding);GO:0003700(DNA-binding transcription factor activity)	NA	NA	NA	NA		protein_coding	1.17527	1.43069	1.70637	7.89061	9.8991	7.2384	0.172299	-2.53701	1.58435e-31	4.2866e-30	down	yes
Solyc11g066880.2	Solyc11g066880.2		Solyc11g066880.2.1	GO:0005576(extracellular region);GO:0007165(signal transduction);GO:0008083(growth factor activity);GO:0008283(cell population proliferation);GO:0030154(cell differentiation)	NA	NA	NA	NA	Putative phytosulfokine peptide [Source:UniProtKB/TrEMBL;Acc:Q7PCA7]	protein_coding	41.7705	44.3437	42.2624	97.4195	102.56	106.933	0.418283	-1.25745	1.61339e-31	4.36038e-30	down	yes
Solyc03g123800.2	Solyc03g123800.2		Solyc03g123800.2.1	GO:0000166(nucleotide binding);GO:0004672(protein kinase activity);GO:0004674(protein serine/threonine kinase activity);GO:0005515(protein binding);GO:0005524(ATP binding);GO:0006468(protein phosphorylation);GO:0016301(kinase activity);GO:0016310(phosphorylation);GO:0016740(transferase activity)	NA	NA	NA	NA		protein_coding	141.26	127.559	148.831	69.6329	55.3527	56.9388	2.29574	1.19896	1.67777e-31	4.52447e-30	up	yes
Solyc01g050040.3	Solyc01g050040.3		Solyc01g050040.3.1	GO:0061630(ubiquitin protein ligase activity)	NA	NA	NA	NA		protein_coding	24.7383	26.7783	22.6448	9.22649	9.16511	6.30505	3.0029	1.58635	1.75131e-31	4.7125e-30	up	yes
Solyc01g088100.3	Solyc01g088100.3		Solyc01g088100.3.1	GO:0003676(nucleic acid binding);GO:0003723(RNA binding);GO:0046872(metal ion binding)	NA	NA	NA	NA		protein_coding	12.9996	13.6685	12.1599	26.8056	31.7061	28.4207	0.446646	-1.1628	1.87761e-31	5.04685e-30	down	yes
Solyc07g042905.1	Solyc07g042905.1		Solyc07g042905.1.1	GO:0016021(integral component of membrane);GO:0022857(transmembrane transporter activity);GO:0055085(transmembrane transport)	NA	NA	NA	NA		protein_coding	15.709	17.4118	17.4948	7.36845	8.26107	8.11464	2.13171	1.09201	2.39483e-31	6.4231e-30	up	yes
Solyc11g069690.2	Solyc11g069690.2		Solyc11g069690.2.1	NA	NA	NA	NA	NA	PDIL5-1 [Source:Projected from Arabidopsis thaliana (AT1G07960) UniProtKB/TrEMBL;Acc:A0A178WDX4]	protein_coding	4.12348	4.1901	4.39728	13.7663	17.5944	16.0927	0.26786	-1.90045	2.61581e-31	7.00817e-30	down	yes
Solyc08g075570.3	Solyc08g075570.3		Solyc08g075570.3.1	GO:0015204(urea transmembrane transporter activity);GO:0016020(membrane);GO:0016021(integral component of membrane);GO:0022857(transmembrane transporter activity);GO:0055085(transmembrane transport);GO:0071918(urea transmembrane transport)	NA	NA	NA	NA		protein_coding	44.2169	47.1309	41.0553	94.942	105.384	90.3369	0.455521	-1.13441	2.67625e-31	7.16231e-30	down	yes
Solyc04g014320.1	Solyc04g014320.1		Solyc04g014320.1.1	NA	NA	NA	NA	NA		protein_coding	101.268	76.3165	86.1112	33.7	26.2212	25.9719	3.07005	1.61826	2.69361e-31	7.20095e-30	up	yes
Solyc08g062690.2	Solyc08g062690.2		Solyc08g062690.2.1	NA	NA	NA	NA	NA		protein_coding	21.6504	23.8501	20.9727	6.49188	9.56975	6.17818	2.98893	1.57963	3.19941e-31	8.53465e-30	up	yes
Solyc09g091910.2	Solyc09g091910.2		Solyc09g091910.2.1	GO:0003993(acid phosphatase activity);GO:0016787(hydrolase activity);GO:0046872(metal ion binding)	NA	NA	NA	NA	Purple acid phosphatase [Source:UniProtKB/TrEMBL;Acc:K4CWL7]	protein_coding	1.32868	1.38088	1.46213	5.13535	5.23088	4.67729	0.277308	-1.85044	5.149e-31	1.35884e-29	down	yes
Solyc07g045450.1	Solyc07g045450.1		Solyc07g045450.1.1	GO:0016021(integral component of membrane)	NA	NA	NA	NA		protein_coding	4.40895	3.61609	4.26621	15.32	20.5406	16.6551	0.234049	-2.09512	5.91466e-31	1.55923e-29	down	yes
Solyc07g064590.3	Solyc07g064590.3		Solyc07g064590.3.1	GO:0004843(cysteine-type deubiquitinase activity);GO:0016579(protein deubiquitination);GO:0030433(ubiquitin-dependent ERAD pathway);GO:0101005(deubiquitinase activity)	NA	NA	NA	NA		protein_coding	12.4682	12.6501	10.5297	28.1357	35.7344	34.4779	0.362468	-1.46407	6.8437e-31	1.79647e-29	down	yes
Solyc11g072450.2	Solyc11g072450.2		Solyc11g072450.2.1	GO:0000274(mitochondrial proton-transporting ATP synthase, stator stalk);GO:0000276(mitochondrial proton-transporting ATP synthase complex, coupling factor F(o));GO:0015078(proton transmembrane transporter activity);GO:0015986(proton motive force-driven ATP synthesis);GO:0098655(cation transmembrane transport)	00190(Oxidative phosphorylation);01100(Metabolic pathways)	NA	NA	NA	ATP synthase subunit d, mitochondrial [Source:UniProtKB/TrEMBL;Acc:K4DAV2]	protein_coding	163.086	157.75	148.009	298.187	374.545	362.604	0.452844	-1.14292	7.38111e-31	1.93548e-29	down	yes
Solyc07g047780.3	Solyc07g047780.3		Solyc07g047780.3.1	GO:0005634(nucleus);GO:0010071(root meristem specification);GO:0010078(maintenance of root meristem identity);GO:0010468(regulation of gene expression);GO:0010492(maintenance of shoot apical meristem identity);GO:0046872(metal ion binding)	NA	NA	NA	NA		protein_coding	5.74708	5.70586	5.19981	15.3558	17.4273	13.9422	0.356396	-1.48845	8.78203e-31	2.29309e-29	down	yes
Solyc02g069680.3	Solyc02g069680.3		Solyc02g069680.3.1	GO:0000815(ESCRT III complex);GO:0000920(septum digestion after cytokinesis);GO:0005771(multivesicular body);GO:0007034(vacuolar transport);GO:0015031(protein transport);GO:0032509(endosome transport via multivesicular body sorting pathway);GO:0045324(late endosome to vacuole transport)	04144(Endocytosis)	NA	NA	NA		protein_coding	7.90817	8.69468	7.02734	21.2375	25.4446	25.6413	0.32673	-1.61383	9.39879e-31	2.44895e-29	down	yes
Solyc12g089130.2	Solyc12g089130.2		Solyc12g089130.2.1	NA	NA	NA	NA	NA		protein_coding	16.9452	19.175	17.8802	40.8222	47.614	43.1242	0.410461	-1.28468	1.02819e-30	2.67622e-29	down	yes
Solyc11g017270.2	Solyc11g017270.2		Solyc11g017270.2.1	GO:0004672(protein kinase activity);GO:0005515(protein binding);GO:0005524(ATP binding);GO:0006468(protein phosphorylation);GO:0009506(plasmodesma);GO:0016021(integral component of membrane);GO:0046777(protein autophosphorylation)	NA	NA	NA	NA		protein_coding	12.5055	13.2348	11.5281	6.43193	5.56723	6.23313	2.04408	1.03145	1.10434e-30	2.86837e-29	up	yes
Solyc02g077110.3	Solyc02g077110.3		Solyc02g077110.3.1	GO:0006629(lipid metabolic process);GO:0008970(phospholipase A1 activity)	NA	NA	NA	NA		protein_coding	6.52916	6.16379	6.01277	15.5805	19.0358	15.7663	0.371273	-1.42945	1.17206e-30	3.04106e-29	down	yes
Solyc04g072640.3	Solyc04g072640.3		Solyc04g072640.3.1	GO:0005515(protein binding);GO:0005886(plasma membrane)	NA	NA	NA	NA	Membrane-anchored ubiquitin-fold protein [Source:UniProtKB/TrEMBL;Acc:K4BTQ1]	protein_coding	25.0816	29.8064	21.9357	60.7717	78.9432	68.8443	0.368354	-1.44084	1.23171e-30	3.19248e-29	down	yes
Solyc08g061130.3	HY5	543733	Solyc08g061130.3.1	GO:0000981(DNA-binding transcription factor activity, RNA polymerase II-specific);GO:0003677(DNA binding);GO:0003700(DNA-binding transcription factor activity);GO:0005634(nucleus);GO:0006355(regulation of DNA-templated transcription);GO:0009585(red, far-red light phototransduction);GO:0010017(red or far-red light signaling pathway);GO:0010099(regulation of photomorphogenesis);GO:0010114(response …	04712(Circadian rhythm - plant)	NA	NA	NA	Transcription factor HY5 [Source:UniProtKB/Swiss-Prot;Acc:Q9SM50]	protein_coding	5.09727	4.16705	5.02754	16.0014	22.848	17.25	0.254759	-1.97279	1.23649e-30	3.20152e-29	down	yes
Solyc09g074430.3	Solyc09g074430.3		Solyc09g074430.3.1	GO:0004497(monooxygenase activity);GO:0004499(N,N-dimethylaniline monooxygenase activity);GO:0016491(oxidoreductase activity);GO:0050660(flavin adenine dinucleotide binding);GO:0050661(NADP binding)	NA	NA	NA	NA		protein_coding	12.3052	15.2581	13.5979	35.9553	56.9096	48.7752	0.290604	-1.78287	1.3176e-30	3.40438e-29	down	yes
Solyc03g031800.3	Solyc03g031800.3		Solyc03g031800.3.1	GO:0004553(hydrolase activity, hydrolyzing O-glycosyl compounds);GO:0005618(cell wall);GO:0005975(carbohydrate metabolic process);GO:0006073(cellular glucan metabolic process);GO:0010411(xyloglucan metabolic process);GO:0016762(xyloglucan:xyloglucosyl transferase activity);GO:0042546(cell wall biogenesis);GO:0048046(apoplast);GO:0071555(cell wall organization)	NA	K08235	EC:2.4.1.207	NA	Xyloglucan endotransglucosylase/hydrolase [Source:UniProtKB/TrEMBL;Acc:K4BFF2]	protein_coding	40.2178	41.7659	36.5234	83.5883	116.937	110.958	0.380461	-1.39418	1.41376e-30	3.64901e-29	down	yes
Solyc06g008890.3	Solyc06g008890.3		Solyc06g008890.3.1	GO:0004672(protein kinase activity);GO:0005524(ATP binding);GO:0006468(protein phosphorylation)	NA	NA	NA	NA		protein_coding	19.4617	20.9035	17.3929	7.75697	9.96547	9.31617	2.13613	1.095	1.5077e-30	3.8793e-29	up	yes
Solyc02g089290.3	Solyc02g089290.3		Solyc02g089290.3.1	GO:0004672(protein kinase activity);GO:0004675(transmembrane receptor protein serine/threonine kinase activity);GO:0005524(ATP binding);GO:0005886(plasma membrane);GO:0006468(protein phosphorylation);GO:0016021(integral component of membrane)	NA	NA	NA	NA	Calcium/calmodulin-regulated receptor-like kinase 2 [Source:Projected from Arabidopsis thaliana (AT5G15730) UniProtKB/Swiss-Prot;Acc:Q9LFV3]	protein_coding	4.81057	4.90862	4.31661	10.8787	12.5128	11.8179	0.398637	-1.32685	1.74553e-30	4.47259e-29	down	yes
Solyc08g077900.3	Solyc08g077900.3		Solyc08g077900.3.1	GO:0005576(extracellular region)	NA	NA	NA	NA	Expansin-like protein [Source:Projected from Arabidopsis thaliana (AT4G17030) UniProtKB/TrEMBL;Acc:Q0WRS3]	protein_coding	140.706	158.123	123.774	288.715	367.91	342.511	0.422969	-1.24138	1.95935e-30	5.01004e-29	down	yes
Solyc03g007960.3	Solyc03g007960.3		Solyc03g007960.3.1	GO:0005506(iron ion binding);GO:0008610(lipid biosynthetic process);GO:0016020(membrane);GO:0016021(integral component of membrane);GO:0016117(carotenoid biosynthetic process);GO:0016491(oxidoreductase activity);GO:0031969(chloroplast membrane)	00906(Carotenoid biosynthesis);01100(Metabolic pathways);01110(Biosynthesis of secondary metabolites)	K15746	EC:1.14.15.24	NA	Carotene beta-hydroxylase [Source:UniProtKB/TrEMBL;Acc:Q0GGX1]	protein_coding	9.27259	8.63938	7.17611	1.94211	2.65052	2.69347	3.44328	1.78378	1.99177e-30	5.08768e-29	up	yes
Solyc04g007500.1	Solyc04g007500.1		Solyc04g007500.1.1	NA	NA	NA	NA	NA		protein_coding	93.2321	111.249	80.6195	45.2935	42.0455	38.1806	2.27136	1.18356	2.04584e-30	5.22038e-29	up	yes
Solyc05g011970.3	Solyc05g011970.3		Solyc05g011970.3.1	GO:0004497(monooxygenase activity);GO:0005506(iron ion binding);GO:0016705(oxidoreductase activity, acting on paired donors, with incorporation or reduction of molecular oxygen);GO:0020037(heme binding)	NA	NA	NA	NA		protein_coding	102.926	95.7158	107.574	235.694	345.464	270.54	0.359536	-1.47579	2.1426e-30	5.456e-29	down	yes
Solyc01g111310.3	Solyc01g111310.3		Solyc01g111310.3.1	GO:0003333(amino acid transmembrane transport);GO:0005886(plasma membrane);GO:0006865(amino acid transport);GO:0015171(amino acid transmembrane transporter activity);GO:0016020(membrane);GO:0016021(integral component of membrane)	04075(Plant hormone signal transduction)	NA	NA	NA	LAX2 protein [Source:UniProtKB/TrEMBL;Acc:F8SS63]	protein_coding	14.0437	15.4604	15.2665	6.83816	6.7657	7.65853	2.10562	1.07425	2.19819e-30	5.5918e-29	up	yes
Solyc08g069040.3	Solyc08g069040.3		Solyc08g069040.3.1	GO:0004601(peroxidase activity);GO:0005576(extracellular region);GO:0006979(response to oxidative stress);GO:0020037(heme binding);GO:0042744(hydrogen peroxide catabolic process);GO:0046872(metal ion binding)	00940(Phenylpropanoid biosynthesis);01100(Metabolic pathways);01110(Biosynthesis of secondary metabolites)	K00430	EC:1.11.1.7	NA	Peroxidase [Source:UniProtKB/TrEMBL;Acc:K4CMC4]	protein_coding	22.8254	21.0184	17.2585	53.4363	60.4096	51.1598	0.370304	-1.43322	2.21994e-30	5.6413e-29	down	yes
Solyc02g065370.3	Solyc02g065370.3		Solyc02g065370.3.1	NA	NA	NA	NA	NA		protein_coding	28.1406	30.5632	27.3483	60.8987	78.601	74.8969	0.401369	-1.317	2.69672e-30	6.80589e-29	down	yes
Solyc07g007770.2	Solyc07g007770.2		Solyc07g007770.2.1	NA	NA	NA	NA	NA		protein_coding	1.56643	1.10915	1.11589	0.045755	0.060548	0.023004	29.3214	4.87388	2.99158e-30	7.54007e-29	up	yes
Solyc05g006215.1	Solyc05g006215.1		Solyc05g006215.1.1	NA	NA	NA	NA	NA		protein_coding	19.8227	19.0429	16.8421	47.0209	66.2865	54.5913	0.331793	-1.59164	3.26002e-30	8.20827e-29	down	yes
Solyc10g012080.3	Solyc10g012080.3		Solyc10g012080.3.1	NA	NA	NA	NA	NA		protein_coding	15.8307	17.6681	19.2051	7.5854	6.86398	6.97489	2.46	1.29866	3.38309e-30	8.50947e-29	up	yes
Solyc01g103650.3	Solyc01g103650.3		Solyc01g103650.3.1	GO:0016021(integral component of membrane);GO:0044255(cellular lipid metabolic process)	NA	NA	NA	NA		protein_coding	9.37524	10.6738	9.10475	23.662	27.9166	23.7959	0.386786	-1.37039	3.58723e-30	9.01372e-29	down	yes
Solyc05g006240.3	Solyc05g006240.3		Solyc05g006240.3.1	NA	NA	NA	NA	NA		protein_coding	9.5039	7.95863	7.94602	20.7936	25.2594	23.6682	0.364431	-1.45628	4.01165e-30	1.00699e-28	down	yes
Solyc03g083960.3	Solyc03g083960.3		Solyc03g083960.3.1	GO:0003824(catalytic activity);GO:0004805(trehalose-phosphatase activity);GO:0005992(trehalose biosynthetic process)	NA	NA	NA	NA	Trehalose 6-phosphate phosphatase [Source:UniProtKB/TrEMBL;Acc:K4BIH1]	protein_coding	9.75072	11.1706	8.85647	3.6182	4.74134	4.41059	2.33183	1.22146	4.51499e-30	1.12875e-28	up	yes
Solyc07g007930.3	Solyc07g007930.3		Solyc07g007930.3.1	GO:0003729(mRNA binding);GO:0003824(catalytic activity);GO:0006979(response to oxidative stress);GO:0009409(response to cold);GO:0009506(plasmodesma);GO:0009507(chloroplast);GO:0010325(raffinose family oligosaccharide biosynthetic process);GO:0080167(response to karrikin)	NA	NA	NA	NA	Raffinose synthase family protein [Source:Projected from Arabidopsis thaliana (AT5G20250) UniProtKB/TrEMBL;Acc:F4K470]	protein_coding	3.97467	4.78587	3.82754	1.51671	1.43832	1.49592	2.82818	1.49987	4.65689e-30	1.16304e-28	up	yes
Solyc01g109150.3	Solyc01g109150.3		Solyc01g109150.3.1	NA	NA	NA	NA	NA		protein_coding	4.77831	5.82471	5.16765	14.5011	21.2861	18.428	0.29089	-1.78145	4.78636e-30	1.19417e-28	down	yes
Solyc11g069280.2	Solyc11g069280.2		Solyc11g069280.2.1	NA	NA	NA	NA	NA		protein_coding	24.1613	25.2728	20.5014	49.8366	59.6128	59.5107	0.413918	-1.27258	4.85055e-30	1.20896e-28	down	yes
Solyc09g098440.3	Solyc09g098440.3		Solyc09g098440.3.1	NA	NA	NA	NA	NA		protein_coding	4.0472	5.0496	3.99852	15.6883	24.7513	20.4455	0.215083	-2.21704	5.3213e-30	1.32362e-28	down	yes
Solyc08g014130.3	Solyc08g014130.3		Solyc08g014130.3.1	GO:0003824(catalytic activity);GO:0003852(2-isopropylmalate synthase activity);GO:0009082(branched-chain amino acid biosynthetic process);GO:0009098(leucine biosynthetic process);GO:0016740(transferase activity);GO:0019752(carboxylic acid metabolic process);GO:0046912(acyltransferase activity, acyl groups converted into alkyl on transfer)	NA	NA	NA	NA		protein_coding	21.8698	23.6682	20.4538	49.7412	54.743	46.5756	0.436859	-1.19476	5.97573e-30	1.48341e-28	down	yes
Solyc12g005430.1	Solyc12g005430.1		Solyc12g005430.1.1	GO:0016747(acyltransferase activity, transferring groups other than amino-acyl groups)	NA	NA	NA	NA		protein_coding	1.14613	0.864698	1.63834	9.28011	10.0918	8.03047	0.133169	-2.90867	5.9982e-30	1.486e-28	down	yes
Solyc08g008360.2	Solyc08g008360.2		Solyc08g008360.2.1	NA	NA	NA	NA	NA		protein_coding	2.2596	1.87265	2.36665	10.2714	17.098	14.3725	0.155692	-2.68323	6.36626e-30	1.5756e-28	down	yes
Solyc05g046000.3	Solyc05g046000.3		Solyc05g046000.3.1	GO:0004601(peroxidase activity);GO:0006979(response to oxidative stress);GO:0020037(heme binding);GO:0042744(hydrogen peroxide catabolic process)	NA	NA	NA	NA		protein_coding	68.5889	73.1955	65.8853	159.042	158.768	144.741	0.448966	-1.15532	6.44543e-30	1.592e-28	down	yes
Solyc08g082130.3	Solyc08g082130.3		Solyc08g082130.3.1	NA	NA	NA	NA	NA		protein_coding	0.558895	0.814954	0.89645	3.66956	4.7418	3.55598	0.189708	-2.39815	6.60052e-30	1.62868e-28	down	yes
Solyc03g026270.2	Solyc03g026270.2		Solyc03g026270.2.1	GO:0003677(DNA binding);GO:0003700(DNA-binding transcription factor activity);GO:0005634(nucleus);GO:0006355(regulation of DNA-templated transcription);GO:0006952(defense response)	NA	NA	NA	NA		protein_coding	12.1072	13.4477	12.0427	0.106331	0.491964	0.234256	45.1596	5.49696	6.69385e-30	1.65006e-28	up	yes
Solyc01g081450.3	Solyc01g081450.3		Solyc01g081450.3.1	NA	NA	NA	NA	NA		protein_coding	220.115	205.212	242.579	120.485	101.978	110.865	2.00375	1.0027	6.86133e-30	1.68797e-28	up	yes
Solyc06g059860.3	Solyc06g059860.3		Solyc06g059860.3.1	NA	NA	NA	NA	NA		protein_coding	2.19842	2.7797	2.13675	9.41093	15.9402	12.641	0.187272	-2.41679	7.68684e-30	1.88729e-28	down	yes
Solyc05g007180.3	Solyc05g007180.3		Solyc05g007180.3.1	GO:0000981(DNA-binding transcription factor activity, RNA polymerase II-specific);GO:0003677(DNA binding);GO:0003700(DNA-binding transcription factor activity);GO:0005634(nucleus);GO:0006355(regulation of DNA-templated transcription);GO:0006357(regulation of transcription by RNA polymerase II);GO:0043565(sequence-specific DNA binding)	NA	NA	NA	NA		protein_coding	3.99262	3.94447	4.05595	12.1381	17.6201	13.8406	0.275077	-1.86209	7.7007e-30	1.88881e-28	down	yes
Solyc07g063860.3	Solyc07g063860.3		Solyc07g063860.3.1	NA	NA	NA	NA	NA		protein_coding	44.3267	47.2896	41.4962	16.0277	22.7475	21.1853	2.22	1.15056	7.88168e-30	1.93116e-28	up	yes
Solyc04g080010.3	Solyc04g080010.3		Solyc04g080010.3.1	GO:0008194(UDP-glycosyltransferase activity);GO:0043231(intracellular membrane-bounded organelle);GO:0080043(quercetin 3-O-glucosyltransferase activity);GO:0080044(quercetin 7-O-glucosyltransferase activity)	NA	K08237	EC:2.4.1.218	NA	Glycosyltransferase [Source:UniProtKB/TrEMBL;Acc:K4BV80]	protein_coding	17.4066	17.2193	14.1202	6.83006	6.9428	7.98926	2.23995	1.16347	8.25922e-30	2.01978e-28	up	yes
Solyc04g009860.3	Solyc04g009860.3		Solyc04g009860.3.1	NA	NA	NA	NA	NA		protein_coding	25.0924	27.199	24.6729	57.4031	65.0381	56.8101	0.429365	-1.21972	8.50795e-30	2.07855e-28	down	yes
Solyc02g076890.1	Solyc02g076890.1		Solyc02g076890.1.1	NA	NA	NA	NA	NA		protein_coding	30.6402	27.4636	30.4861	75.7338	95.5977	90.9406	0.337778	-1.56585	9.47356e-30	2.31217e-28	down	yes
Solyc11g067290.1	Solyc11g067290.1		Solyc11g067290.1.1	GO:0016747(acyltransferase activity, transferring groups other than amino-acyl groups)	NA	NA	NA	NA		protein_coding	1.99788	2.11357	1.45345	8.0744	11.3373	9.54783	0.192162	-2.37961	9.63527e-30	2.34699e-28	down	yes
Solyc02g079440.2	Solyc02g079440.2		Solyc02g079440.2.1	GO:0016491(oxidoreductase activity);GO:0050660(flavin adenine dinucleotide binding);GO:0071949(FAD binding)	NA	NA	NA	NA		protein_coding	3.0165	2.40177	3.8426	13.6771	16.8469	13.807	0.208903	-2.2591	1.12684e-29	2.73939e-28	down	yes
Solyc04g054740.3	Solyc04g054740.3		Solyc04g054740.3.1	GO:0004512(inositol-3-phosphate synthase activity);GO:0005737(cytoplasm);GO:0006021(inositol biosynthetic process);GO:0008654(phospholipid biosynthetic process)	00562(Inositol phosphate metabolism);01100(Metabolic pathways);01110(Biosynthesis of secondary metabolites)	K01858	EC:5.5.1.4	NA		protein_coding	15.1395	15.4285	14.6926	7.62491	7.69433	7.07811	2.0208	1.01493	1.22967e-29	2.9835e-28	up	yes
Solyc07g008107.1	Solyc07g008107.1		Solyc07g008107.1.1	GO:0009055(electron transfer activity)	NA	NA	NA	NA		protein_coding	24.0334	25.9557	22.0289	7.35823	9.29072	8.66245	2.84528	1.50857	1.23364e-29	2.99019e-28	up	yes
Solyc07g063120.3	Solyc07g063120.3		Solyc07g063120.3.1	GO:0004672(protein kinase activity);GO:0005515(protein binding);GO:0005524(ATP binding);GO:0006468(protein phosphorylation);GO:0009640(photomorphogenesis)	NA	NA	NA	NA		protein_coding	4.63471	4.74334	4.54264	11.2259	11.8393	10.7129	0.412122	-1.27886	1.24955e-29	3.02577e-28	down	yes
Solyc02g089730.1	Solyc02g089730.1		Solyc02g089730.1.1	GO:0052861(glucan endo-1,3-beta-glucanase activity, C-3 substituted reducing group)	NA	K01180	EC:3.2.1.6	NA		protein_coding	4.01531	4.78251	4.22308	14.469	15.1872	12.3282	0.310136	-1.68903	1.29129e-29	3.12379e-28	down	yes
Solyc04g079210.3	Solyc04g079210.3		Solyc04g079210.3.1	GO:0006629(lipid metabolic process)	NA	NA	NA	NA		protein_coding	0.622744	0.919531	0.93683	3.36903	4.30865	3.72011	0.217507	-2.20086	1.32834e-29	3.20713e-28	down	yes
Solyc07g062170.2	Solyc07g062170.2		Solyc07g062170.2.1	GO:0004672(protein kinase activity);GO:0005524(ATP binding);GO:0006468(protein phosphorylation)	NA	NA	NA	NA		protein_coding	15.7842	20.1557	13.6321	54.836	56.6864	47.8081	0.311127	-1.68443	1.35045e-29	3.25731e-28	down	yes
Solyc07g055010.3	Solyc07g055010.3		Solyc07g055010.3.1	GO:0046872(metal ion binding)	NA	NA	NA	NA		protein_coding	1.48727	1.31476	1.41048	5.13058	6.25103	6.36124	0.237421	-2.07448	1.47503e-29	3.55434e-28	down	yes
Solyc04g008150.2	Solyc04g008150.2		Solyc04g008150.2.1	GO:0006952(defense response);GO:0043531(ADP binding)	NA	NA	NA	NA		protein_coding	15.3506	13.6802	14.4424	33.7619	36.2846	32.4555	0.424121	-1.23745	1.52834e-29	3.6792e-28	down	yes
Solyc12g098757.1	Solyc12g098757.1		Solyc12g098757.1.1	GO:0005199(structural constituent of cell wall);GO:0009664(plant-type cell wall organization)	NA	NA	NA	NA		protein_coding	40.8561	55.1352	42.0815	19.3701	17.3534	12.0306	2.83203	1.50184	1.57917e-29	3.79786e-28	up	yes
Solyc10g017570.3	Solyc10g017570.3		Solyc10g017570.3.1	GO:0016491(oxidoreductase activity);GO:0055114(obsolete oxidation-reduction process)	00902(Monoterpenoid biosynthesis);01110(Biosynthesis of secondary metabolites)	K15095	EC:1.1.1.208	NA		protein_coding	3.62438	3.38095	3.18463	10.7834	17.5528	15.8326	0.230704	-2.11588	1.61007e-29	3.8684e-28	down	yes
Solyc04g074310.3	Solyc04g074310.3		Solyc04g074310.3.1	GO:0003676(nucleic acid binding);GO:0003723(RNA binding);GO:0003729(mRNA binding)	NA	NA	NA	NA		protein_coding	4.09264	4.73991	3.95918	16.7232	15.0761	16.1393	0.266835	-1.90598	1.71473e-29	4.11585e-28	down	yes
Solyc08g081480.3	Solyc08g081480.3		Solyc08g081480.3.1	GO:0004650(polygalacturonase activity);GO:0005975(carbohydrate metabolic process)	NA	NA	NA	NA		protein_coding	22.0247	21.2916	19.7239	49.1712	47.1463	46.5188	0.441345	-1.18002	1.71917e-29	4.12251e-28	down	yes
Solyc04g078420.1	Solyc04g078420.1		Solyc04g078420.1.1	GO:0003677(DNA binding)	NA	NA	NA	MYB		protein_coding	89.5834	84.9929	89.5837	43.969	35.7786	30.4626	2.39688	1.26115	1.77981e-29	4.25963e-28	up	yes
Solyc07g064970.3	Solyc07g064970.3		Solyc07g064970.3.1	GO:0000226(microtubule cytoskeleton organization);GO:0005874(microtubule);GO:0008017(microtubule binding)	NA	NA	NA	NA		protein_coding	7.43948	7.04893	6.97924	14.6521	16.7558	16.7363	0.445904	-1.16519	1.96856e-29	4.7068e-28	down	yes
Solyc11g005190.2	Solyc11g005190.2		Solyc11g005190.2.1	GO:0005515(protein binding)	NA	NA	NA	NA		protein_coding	2.84774	3.18026	4.22304	14.6049	19.3052	17.1352	0.200822	-2.31601	1.97084e-29	4.7077e-28	down	yes
Solyc01g103785.1	Solyc01g103785.1		Solyc01g103785.1.1	GO:0004672(protein kinase activity);GO:0005524(ATP binding);GO:0006468(protein phosphorylation)	NA	NA	NA	NA		protein_coding	1.49441	1.49716	1.09546	6.96412	10.8898	8.61473	0.15441	-2.69516	2.0121e-29	4.79233e-28	down	yes
Solyc07g065820.3	Solyc07g065820.3		Solyc07g065820.3.1	GO:0005509(calcium ion binding);GO:0019722(calcium-mediated signaling);GO:0019900(kinase binding)	NA	NA	NA	NA	Calcineurin B-like molecule [Source:UniProtKB/TrEMBL;Acc:G5EM34]	protein_coding	25.0359	24.2199	23.4321	51.2227	59.1525	56.3611	0.435945	-1.19778	2.05471e-29	4.88909e-28	down	yes
Solyc09g075930.2	Solyc09g075930.2		Solyc09g075930.2.1	GO:0005507(copper ion binding);GO:0008131(primary amine oxidase activity);GO:0009308(amine metabolic process);GO:0048038(quinone binding)	NA	NA	NA	NA		protein_coding	0.591702	0.500532	0.615452	2.54803	3.42922	2.82	0.194116	-2.36501	2.11561e-29	5.02433e-28	down	yes
Solyc12g011270.2	Solyc12g011270.2		Solyc12g011270.2.1	GO:0003746(translation elongation factor activity);GO:0005515(protein binding);GO:0005739(mitochondrion);GO:0005759(mitochondrial matrix);GO:0006412(translation);GO:0006414(translational elongation);GO:0070125(mitochondrial translational elongation);GO:0110165(cellular anatomical entity)	NA	NA	NA	NA	Elongation factor Ts, mitochondrial [Source:UniProtKB/TrEMBL;Acc:Q9SWW0]	protein_coding	13.8122	13.5347	12.7209	30.3106	36.062	31.1163	0.410998	-1.2828	2.33363e-29	5.52614e-28	down	yes
Solyc02g078520.3	Solyc02g078520.3		Solyc02g078520.3.1	GO:0006355(regulation of DNA-templated transcription);GO:0016592(mediator complex)	NA	NA	NA	NA	Mediator of RNA polymerase II transcription subunit 16 [Source:Projected from Arabidopsis thaliana (AT4G04920) UniProtKB/Swiss-Prot;Acc:F4JGZ1]	protein_coding	9.96951	12.6799	10.7435	4.52043	5.10817	3.4377	2.55565	1.35369	2.49606e-29	5.88817e-28	up	yes
Solyc11g032100.2	Solyc11g032100.2		Solyc11g032100.2.1	GO:0000977(RNA polymerase II transcription regulatory region sequence-specific DNA binding);GO:0003677(DNA binding);GO:0003700(DNA-binding transcription factor activity);GO:0005634(nucleus);GO:0006351(DNA-templated transcription);GO:0006355(regulation of DNA-templated transcription);GO:0010228(vegetative to reproductive phase transition of meristem);GO:0045944(positive regulation of transcription…	NA	NA	NA	NA	Agamous-like MADS-box protein AGL12 [Source:Projected from Arabidopsis thaliana (AT1G71692) UniProtKB/Swiss-Prot;Acc:Q38841]	protein_coding	6.20314	5.43339	4.9013	16.9554	22.4255	19.6404	0.280201	-1.83547	2.59364e-29	6.10948e-28	down	yes
Solyc02g065720.3	Solyc02g065720.3		Solyc02g065720.3.1	GO:0004842(ubiquitin-protein transferase activity);GO:0008270(zinc ion binding)	NA	NA	NA	NA		protein_coding	4.61411	6.56625	5.60483	16.8428	20.6122	20.2778	0.290739	-1.7822	2.59483e-29	6.10948e-28	down	yes
Solyc09g092520.3	Solyc09g092520.3		Solyc09g092520.3.1	GO:0004553(hydrolase activity, hydrolyzing O-glycosyl compounds);GO:0005618(cell wall);GO:0005975(carbohydrate metabolic process);GO:0006073(cellular glucan metabolic process);GO:0008152(metabolic process);GO:0010411(xyloglucan metabolic process);GO:0016020(membrane);GO:0016021(integral component of membrane);GO:0016762(xyloglucan:xyloglucosyl transferase activity);GO:0016787(hydrolase activity);…	NA	K08235	EC:2.4.1.207	NA	Xyloglucan endotransglucosylase/hydrolase [Source:UniProtKB/TrEMBL;Acc:K4CWS8]	protein_coding	32.0316	36.6265	33.8803	70.4642	79.7151	80.5924	0.444328	-1.1703	2.63787e-29	6.2049e-28	down	yes
Solyc04g040130.1	Solyc04g040130.1		Solyc04g040130.1.1	GO:0006629(lipid metabolic process);GO:0016021(integral component of membrane);GO:0016717(oxidoreductase activity, acting on paired donors, with oxidation of a pair of donors resulting in the reduction of molecular oxygen to two molecules of water)	NA	NA	NA	NA		protein_coding	28.8133	31.6581	22.7976	72.3449	78.6768	70.5332	0.375839	-1.41181	3.71794e-29	8.72885e-28	down	yes
Solyc08g083090.2	Solyc08g083090.2		Solyc08g083090.2.1	NA	NA	NA	NA	NA		protein_coding	38.2389	33.979	31.7305	8.08573	13.0598	11.2224	3.21146	1.68323	3.89475e-29	9.13527e-28	up	yes
Solyc12g098170.1	Solyc12g098170.1		Solyc12g098170.1.1	NA	NA	NA	NA	NA		protein_coding	2.96979	3.14746	3.10581	11.4758	14.3204	13.069	0.237309	-2.07516	4.10409e-29	9.60802e-28	down	yes
Solyc11g007850.2	Solyc11g007850.2		Solyc11g007850.2.1	NA	NA	NA	NA	NA		protein_coding	0.879402	0.992196	0.856062	2.93851	3.37238	2.92564	0.295312	-1.75969	4.62143e-29	1.07987e-27	down	yes
Solyc08g076640.1	Solyc08g076640.1		Solyc08g076640.1.1	GO:0004190(aspartic-type endopeptidase activity);GO:0006508(proteolysis);GO:0030163(protein catabolic process)	NA	NA	NA	NA		protein_coding	2.21686	2.48054	2.20533	9.66884	11.8116	8.82839	0.227746	-2.1345	4.9652e-29	1.15691e-27	down	yes
Solyc06g035940.3	Solyc06g035940.3		Solyc06g035940.3.1	GO:0003677(DNA binding);GO:0008289(lipid binding)	NA	NA	NA	NA		protein_coding	8.35394	7.20653	8.46154	19.9199	24.9626	22.3777	0.357151	-1.48539	5.0982e-29	1.18677e-27	down	yes
Solyc12g099660.2	Solyc12g099660.2		Solyc12g099660.2.1	GO:0005515(protein binding);GO:0005783(endoplasmic reticulum);GO:0006491(N-glycan processing);GO:0042742(defense response to bacterium)	04141(Protein processing in endoplasmic reticulum)	NA	NA	NA	Glucosidase 2 subunit beta [Source:Projected from Arabidopsis thaliana (AT5G56360) UniProtKB/Swiss-Prot;Acc:Q9FM96]	protein_coding	6.65705	7.00596	6.35874	14.7486	19.2088	16.8632	0.393969	-1.34385	5.33612e-29	1.24099e-27	down	yes
Solyc12g006640.2	Solyc12g006640.2		Solyc12g006640.2.1	NA	NA	NA	NA	NA		protein_coding	3.16261	2.93024	2.04304	9.57861	11.6901	9.51339	0.264306	-1.91972	6.01053e-29	1.39651e-27	down	yes
Solyc04g007580.1	Solyc04g007580.1		Solyc04g007580.1.1	NA	NA	NA	NA	NA		protein_coding	33.0201	34.2443	27.8105	5.9591	10.2485	10.5853	3.54851	1.82722	6.47179e-29	1.50086e-27	up	yes
Solyc08g068300.3	Solyc08g068300.3		Solyc08g068300.3.1	NA	NA	NA	NA	NA		protein_coding	31.6868	30.384	32.0196	68.7631	96.6931	83.0586	0.378611	-1.40121	6.50594e-29	1.50736e-27	down	yes
Solyc07g006855.1	Solyc07g006855.1		Solyc07g006855.1.1	NA	NA	NA	NA	NA		protein_coding	13.22	16.1436	14.3324	39.2619	55.8897	52.0975	0.296749	-1.75269	6.90179e-29	1.59758e-27	down	yes
Solyc03g095310.3	Solyc03g095310.3		Solyc03g095310.3.1	GO:0004497(monooxygenase activity);GO:0005506(iron ion binding);GO:0016021(integral component of membrane);GO:0016705(oxidoreductase activity, acting on paired donors, with incorporation or reduction of molecular oxygen);GO:0020037(heme binding)	NA	NA	NA	NA		protein_coding	18.8715	19.4207	19.4015	39.7498	51.6249	49.9833	0.408139	-1.29287	7.10557e-29	1.64321e-27	down	yes
Solyc11g065900.2	Solyc11g065900.2		Solyc11g065900.2.1	GO:0000727(double-strand break repair via break-induced replication);GO:0000811(GINS complex);GO:0006261(DNA-templated DNA replication);GO:0031298(replication fork protection complex);GO:0032508(DNA duplex unwinding)	NA	NA	NA	NA	DNA replication complex GINS protein SLD5 [Source:UniProtKB/TrEMBL;Acc:K4D9J9]	protein_coding	10.4197	12.4577	11.9675	30.5118	35.268	34.5111	0.347438	-1.52517	7.65798e-29	1.76929e-27	down	yes
Solyc10g008150.1	Solyc10g008150.1		Solyc10g008150.1.1	GO:0005623(obsolete cell);GO:0009055(electron transfer activity);GO:0009735(response to cytokinin);GO:0015035(protein-disulfide reductase activity);GO:0045454(cell redox homeostasis);GO:0050832(defense response to fungus);GO:0080183(response to photooxidative stress);GO:0097573(glutathione oxidoreductase activity)	NA	NA	NA	NA		protein_coding	81.8983	68.7372	77.8567	30.576	35.4336	36.3743	2.23172	1.15816	7.76166e-29	1.79157e-27	up	yes
Solyc11g020960.2	Solyc11g020960.2		Solyc11g020960.2.1	GO:0004867(serine-type endopeptidase inhibitor activity);GO:0010951(negative regulation of endopeptidase activity)	NA	NA	NA	NA	Probable proteinase inhibitor [Source:UniProtKB/TrEMBL;Acc:Q7M222]	protein_coding	22.514	20.0715	21.6024	48.098	63.9853	64.7327	0.363021	-1.46187	8.86572e-29	2.03689e-27	down	yes
Solyc08g029000.3	Solyc08g029000.3		Solyc08g029000.3.1	GO:0005515(protein binding);GO:0016491(oxidoreductase activity);GO:0016702(oxidoreductase activity, acting on single donors with incorporation of molecular oxygen, incorporation of two atoms of oxygen);GO:0031408(oxylipin biosynthetic process);GO:0046872(metal ion binding)	00591(Linoleic acid metabolism)	K15718	EC:1.13.11.58	NA	Lipoxygenase [Source:UniProtKB/TrEMBL;Acc:K4CJW3]	protein_coding	38.9643	33.7171	34.9361	81.6081	92.301	78.1405	0.42697	-1.2278	9.6262e-29	2.2075e-27	down	yes
Solyc01g087550.3	Solyc01g087550.3		Solyc01g087550.3.1	GO:0005829(cytosol);GO:0020037(heme binding);GO:0046872(metal ion binding)	NA	NA	NA	NA	reduced lateral root formation [Source:Projected from Arabidopsis thaliana (AT5G09680) TAIR;Acc:AT5G09680]	protein_coding	5.06213	6.46984	4.79388	16.0166	22.1331	18.2503	0.289466	-1.78854	9.77713e-29	2.24002e-27	down	yes
Solyc12g056980.1	Solyc12g056980.1		Solyc12g056980.1.1	GO:0003677(DNA binding);GO:0003700(DNA-binding transcription factor activity);GO:0005634(nucleus);GO:0006351(DNA-templated transcription);GO:0006355(regulation of DNA-templated transcription);GO:0006952(defense response);GO:0043565(sequence-specific DNA binding)	NA	NA	NA	ERF		protein_coding	75.9521	77.9784	101.95	34.4518	33.7687	40.6057	2.35127	1.23344	1.06334e-28	2.43168e-27	up	yes
Solyc07g055560.3	Solyc07g055560.3		Solyc07g055560.3.1	GO:0004497(monooxygenase activity);GO:0004672(protein kinase activity);GO:0005506(iron ion binding);GO:0005524(ATP binding);GO:0006468(protein phosphorylation);GO:0016705(oxidoreductase activity, acting on paired donors, with incorporation or reduction of molecular oxygen);GO:0020037(heme binding)	NA	NA	NA	NA		protein_coding	7.71737	6.74491	7.7079	1.82546	3.02834	2.04083	3.21557	1.68508	1.24477e-28	2.8387e-27	up	yes
Solyc12g005050.2	Solyc12g005050.2		Solyc12g005050.2.1	GO:0051225(spindle assembly);GO:0070652(HAUS complex)	NA	NA	NA	NA	AUGMIN subunit 4 [Source:Projected from Arabidopsis thaliana (AT1G50710) UniProtKB/Swiss-Prot;Acc:Q8GYM3]	protein_coding	3.74772	4.42303	3.84787	9.3061	10.62	10.3671	0.396743	-1.33372	1.27662e-28	2.90864e-27	down	yes
Solyc01g010200.3	Solyc01g010200.3		Solyc01g010200.3.1	NA	NA	NA	NA	NA		protein_coding	30.8517	31.7799	35.1903	79.0452	99.1309	82.9235	0.374654	-1.41637	1.35351e-28	3.0753e-27	down	yes
Solyc08g076390.3	Solyc08g076390.3		Solyc08g076390.3.1	GO:0001227(DNA-binding transcription repressor activity, RNA polymerase II-specific);GO:0003682(chromatin binding);GO:0005634(nucleus);GO:0032452(histone demethylase activity);GO:0034647(histone H3-tri/di/monomethyl-lysine-4 demethylase activity);GO:0035064(methylated histone binding);GO:0035097(histone methyltransferase complex)	NA	NA	NA	NA		protein_coding	12.3622	12.2953	11.6416	4.47203	6.38052	6.3337	2.11211	1.07868	1.38867e-28	3.15229e-27	up	yes
Solyc02g078250.3	Solyc02g078250.3		Solyc02g078250.3.1	GO:0005886(plasma membrane);GO:0016021(integral component of membrane);GO:0051539(4 iron, 4 sulfur cluster binding)	NA	NA	NA	NA	CASP-like protein [Source:UniProtKB/TrEMBL;Acc:K4B950]	protein_coding	12.605	11.4744	12.5836	4.56251	5.4261	5.42206	2.37906	1.25039	1.47805e-28	3.35209e-27	up	yes
Solyc03g033730.1	Solyc03g033730.1		Solyc03g033730.1.1	GO:0003700(DNA-binding transcription factor activity);GO:0005634(nucleus);GO:0006355(regulation of DNA-templated transcription);GO:0043565(sequence-specific DNA binding);GO:0045893(positive regulation of DNA-templated transcription)	NA	NA	NA	bZIP		protein_coding	7.82883	9.13302	9.02335	33.5596	37.319	35.2883	0.244758	-2.03057	1.578e-28	3.57221e-27	down	yes
Solyc11g007570.2	Solyc11g007570.2		Solyc11g007570.2.1	GO:0005829(cytosol)	00730(Thiamine metabolism);01100(Metabolic pathways)	NA	NA	NA		protein_coding	4.03505	4.71227	3.73901	12.9939	17.2936	15.3889	0.273365	-1.8711	1.76768e-28	3.99062e-27	down	yes
Solyc08g066660.1	Solyc08g066660.1		Solyc08g066660.1.1	GO:0003677(DNA binding);GO:0003700(DNA-binding transcription factor activity);GO:0005634(nucleus);GO:0006351(DNA-templated transcription);GO:0006355(regulation of DNA-templated transcription)	NA	NA	NA	ERF		protein_coding	19.8658	20.1303	18.5043	54.3532	53.8677	49.6184	0.370633	-1.43194	1.78827e-28	4.03343e-27	down	yes
Solyc01g086930.3	Solyc01g086930.3		Solyc01g086930.3.1	GO:0006281(DNA repair)	NA	NA	NA	NA	Protein gamma response 1 [Source:Projected from Arabidopsis thaliana (AT3G52115) UniProtKB/Swiss-Prot;Acc:Q9ZRT1]	protein_coding	1.8964	2.21702	1.80403	5.4212	6.35597	6.89277	0.31695	-1.65767	1.79952e-28	4.05508e-27	down	yes
Solyc01g108630.3	Solyc01g108630.3		Solyc01g108630.3.1	GO:0016491(oxidoreductase activity);GO:0020037(heme binding);GO:0051536(iron-sulfur cluster binding)	00910(Nitrogen metabolism);01100(Metabolic pathways)	K00366	EC:1.7.7.1	NA		protein_coding	0.35297	0.255935	0.282615	2.00028	2.83018	2.29894	0.125048	-2.99944	1.87663e-28	4.22499e-27	down	yes
Solyc02g084440.3	Solyc02g084440.3		Solyc02g084440.3.1	GO:0003824(catalytic activity);GO:0004332(fructose-bisphosphate aldolase activity);GO:0006096(glycolytic process)	NA	NA	NA	NA		protein_coding	3.73003	3.87936	3.57182	0.745647	0.623112	0.412595	6.27681	2.65003	2.20524e-28	4.95576e-27	up	yes
Solyc06g084080.3	Solyc06g084080.3		Solyc06g084080.3.1	GO:0003924(GTPase activity);GO:0005525(GTP binding)	NA	NA	NA	NA		protein_coding	1.23764	1.43231	1.36384	4.42711	7.24832	6.85912	0.217636	-2.20001	2.21566e-28	4.97466e-27	down	yes
Solyc05g011940.3	Solyc05g011940.3		Solyc05g011940.3.1	GO:0004497(monooxygenase activity);GO:0005506(iron ion binding);GO:0016705(oxidoreductase activity, acting on paired donors, with incorporation or reduction of molecular oxygen);GO:0020037(heme binding)	NA	NA	NA	NA		protein_coding	6.26401	5.59615	4.66022	24.8866	21.4269	17.6023	0.258471	-1.95192	2.2483e-28	5.04335e-27	down	yes
Solyc08g048370.3	Solyc08g048370.3		Solyc08g048370.3.1	GO:0003700(DNA-binding transcription factor activity)	NA	NA	NA	NA		protein_coding	7.7061	8.8679	6.38128	24.9837	26.0223	22.5879	0.311918	-1.68076	2.33996e-28	5.23944e-27	down	yes
Solyc10g006230.3	Solyc10g006230.3		Solyc10g006230.3.1	GO:0009416(response to light stimulus);GO:0009507(chloroplast);GO:0009522(photosystem I);GO:0009523(photosystem II);GO:0009535(chloroplast thylakoid membrane);GO:0009536(plastid);GO:0009579(thylakoid);GO:0009765(photosynthesis, light harvesting);GO:0009768(photosynthesis, light harvesting in photosystem I);GO:0015979(photosynthesis);GO:0016020(membrane);GO:0016021(integral component of membrane);…	NA	NA	NA	NA	Photosystem I chlorophyll a/b-binding protein 2, chloroplastic [Source:Projected from Arabidopsis thaliana (AT3G61470) UniProtKB/Swiss-Prot;Acc:Q9SYW8]	protein_coding	3.95668	2.89109	3.30082	0.359233	0.449606	0.282962	9.29527	3.2165	2.37481e-28	5.31264e-27	up	yes
Solyc02g077160.3	Solyc02g077160.3		Solyc02g077160.3.1	GO:0006629(lipid metabolic process);GO:0008970(phospholipase A1 activity)	NA	NA	NA	NA		protein_coding	1.72186	2.05182	1.96825	5.92455	7.29294	5.90806	0.300223	-1.73589	2.52927e-28	5.65305e-27	down	yes
Solyc11g066610.2	Solyc11g066610.2		Solyc11g066610.2.1	GO:0006508(proteolysis);GO:0008236(serine-type peptidase activity)	NA	NA	NA	NA		protein_coding	4.59061	4.57646	3.92318	11.377	15.1083	11.6552	0.343211	-1.54283	2.54221e-28	5.67682e-27	down	yes
Solyc10g007690.3	Solyc10g007690.3		Solyc10g007690.3.1	GO:0009416(response to light stimulus);GO:0009507(chloroplast);GO:0009522(photosystem I);GO:0009523(photosystem II);GO:0009535(chloroplast thylakoid membrane);GO:0009536(plastid);GO:0009579(thylakoid);GO:0009765(photosynthesis, light harvesting);GO:0009768(photosynthesis, light harvesting in photosystem I);GO:0010287(plastoglobule);GO:0015979(photosynthesis);GO:0016020(membrane);GO:0016021(integr…	00196(Photosynthesis - antenna proteins);01100(Metabolic pathways)	NA	NA	NA	Chlorophyll a-b binding protein, chloroplastic [Source:UniProtKB/TrEMBL;Acc:K4CXU8]	protein_coding	8.10231	8.73483	7.48745	1.36362	2.41249	1.89974	4.28562	2.0995	2.58192e-28	5.75909e-27	up	yes
Solyc03g115690.1	Solyc03g115690.1		Solyc03g115690.1.1	GO:0016021(integral component of membrane)	NA	NA	NA	NA		protein_coding	13.6268	17.7299	13.2499	48.4914	63.7688	42.8682	0.287546	-1.79814	2.64746e-28	5.89586e-27	down	yes
Solyc12g096500.2	Solyc12g096500.2		Solyc12g096500.2.1	GO:0005515(protein binding);GO:0005634(nucleus);GO:0008270(zinc ion binding);GO:0009909(regulation of flower development)	NA	NA	NA	NA		protein_coding	13.6031	13.9283	11.1758	30.7998	36.0395	39.3471	0.364522	-1.45592	2.68091e-28	5.96496e-27	down	yes
Solyc01g079780.3	Solyc01g079780.3		Solyc01g079780.3.1	NA	NA	NA	NA	NA		protein_coding	14.6648	15.58	13.8221	30.2369	33.5805	31.6704	0.461493	-1.11562	2.8056e-28	6.23677e-27	down	yes
Solyc06g053930.3	Solyc06g053930.3		Solyc06g053930.3.1	GO:0005509(calcium ion binding);GO:0005634(nucleus);GO:0019722(calcium-mediated signaling);GO:0030234(enzyme regulator activity);GO:0051300(spindle pole body organization)	04626(Plant-pathogen interaction)	NA	NA	NA		protein_coding	3.36072	4.99116	5.31049	20.0605	28.0024	29.4598	0.176237	-2.50441	2.83611e-28	6.29892e-27	down	yes
Solyc07g043560.3	Solyc07g043560.3		Solyc07g043560.3.1	GO:0005524(ATP binding);GO:0016887(ATP hydrolysis activity)	NA	NA	NA	NA		protein_coding	5.40706	6.1696	5.60988	13.0759	16.25	14.229	0.394595	-1.34156	3.01776e-28	6.69632e-27	down	yes
Solyc07g005440.1	Solyc07g005440.1		Solyc07g005440.1.1	GO:0004672(protein kinase activity);GO:0004674(protein serine/threonine kinase activity);GO:0005524(ATP binding);GO:0006468(protein phosphorylation);GO:0007165(signal transduction)	NA	NA	NA	NA	Non-specific serine/threonine protein kinase [Source:UniProtKB/TrEMBL;Acc:K4CB16]	protein_coding	21.036	23.2956	19.3728	48.5162	64.3084	52.0637	0.386348	-1.37203	4.77908e-28	1.05666e-26	down	yes
Solyc09g005500.3	Solyc09g005500.3		Solyc09g005500.3.1	GO:0006952(defense response)	NA	NA	NA	NA		protein_coding	32.413	30.6283	26.5583	73.4525	72.9137	81.6548	0.392944	-1.3476	4.83882e-28	1.06892e-26	down	yes
Solyc03g098430.3	Solyc03g098430.3		Solyc03g098430.3.1	GO:0004553(hydrolase activity, hydrolyzing O-glycosyl compounds);GO:0005618(cell wall);GO:0005975(carbohydrate metabolic process);GO:0006073(cellular glucan metabolic process);GO:0010411(xyloglucan metabolic process);GO:0016762(xyloglucan:xyloglucosyl transferase activity);GO:0042546(cell wall biogenesis);GO:0048046(apoplast)	NA	NA	NA	NA		protein_coding	8.11526	9.79726	7.51407	22.9505	28.1333	26.5851	0.327371	-1.611	5.06972e-28	1.11892e-26	down	yes
Solyc07g054220.1	Solyc07g054220.1		Solyc07g054220.1.1	GO:0003677(DNA binding);GO:0003700(DNA-binding transcription factor activity);GO:0005634(nucleus);GO:0006351(DNA-templated transcription);GO:0006355(regulation of DNA-templated transcription)	NA	NA	NA	ERF		protein_coding	11.7129	13.9888	8.57624	1.54499	3.23523	1.72788	5.26698	2.39697	5.20033e-28	1.1457e-26	up	yes
Solyc05g006540.3	Solyc05g006540.3		Solyc05g006540.3.1	GO:0000122(negative regulation of transcription by RNA polymerase II);GO:0000785(chromatin);GO:0003714(transcription corepressor activity);GO:0005634(nucleus);GO:0006355(regulation of DNA-templated transcription);GO:0016575(histone deacetylation)	NA	NA	NA	NA		protein_coding	3.17063	3.1693	2.96953	7.1212	8.19115	7.27995	0.412063	-1.27906	5.27978e-28	1.16216e-26	down	yes
Solyc04g082130.3	Solyc04g082130.3		Solyc04g082130.3.1	GO:0001522(pseudouridine synthesis);GO:0003723(RNA binding);GO:0009451(RNA modification);GO:0009982(pseudouridine synthase activity);GO:0031119(tRNA pseudouridine synthesis)	NA	K07583	EC:5.4.99.25	NA		protein_coding	4.89366	5.31232	4.85002	13.1672	14.7045	13.2611	0.366034	-1.44995	5.2971e-28	1.16494e-26	down	yes
Solyc12g015860.2	Solyc12g015860.2		Solyc12g015860.2.1	GO:0004337(geranyltranstransferase activity);GO:0005737(cytoplasm);GO:0008299(isoprenoid biosynthetic process);GO:0016740(transferase activity);GO:0016765(transferase activity, transferring alkyl or aryl (other than methyl) groups);GO:0045337(farnesyl diphosphate biosynthetic process)	00900(Terpenoid backbone biosynthesis);01100(Metabolic pathways);01110(Biosynthesis of secondary metabolites)	K00787	EC:2.5.1.1;EC:2.5.1.10	NA	Farnesyl pyrophosphate synthase [Source:UniProtKB/TrEMBL;Acc:O65004]	protein_coding	73.37	75.2726	73.6278	138.226	153.413	157.055	0.495372	-1.01342	5.34111e-28	1.17357e-26	down	yes
Solyc09g013120.3	Solyc09g013120.3		Solyc09g013120.3.1	GO:0003676(nucleic acid binding);GO:0016567(protein ubiquitination);GO:0061630(ubiquitin protein ligase activity)	NA	K15685	EC:2.3.2.27	NA		protein_coding	16.145	17.0729	16.3832	8.61156	7.84575	6.6296	2.14845	1.1033	6.14466e-28	1.34773e-26	up	yes
Solyc05g008290.3	Solyc05g008290.3		Solyc05g008290.3.1	GO:0005507(copper ion binding);GO:0016491(oxidoreductase activity)	NA	NA	NA	NA		protein_coding	1.29042	0.991837	0.965133	4.57073	4.8564	4.33796	0.235915	-2.08366	6.83329e-28	1.49611e-26	down	yes
Solyc03g114900.3	Solyc03g114900.3		Solyc03g114900.3.1	GO:0009664(plant-type cell wall organization);GO:0009832(plant-type cell wall biogenesis);GO:0010215(cellulose microfibril organization);GO:0031225(anchored component of membrane);GO:0046658(anchored component of plasma membrane);GO:0052324(plant-type cell wall cellulose biosynthetic process)	NA	NA	NA	NA	COBRA-like protein [Source:UniProtKB/TrEMBL;Acc:K4BKZ2]	protein_coding	3.90409	4.92008	2.97608	1.32749	1.1062	1.03933	3.39769	1.76455	7.22664e-28	1.58083e-26	up	yes
Solyc06g071590.3	Solyc06g071590.3		Solyc06g071590.3.1	NA	NA	NA	NA	NA		protein_coding	5.20259	4.05664	4.59401	14.3863	17.237	14.8134	0.298325	-1.74505	8.05327e-28	1.76009e-26	down	yes
Solyc01g079920.3	Solyc01g079920.3		Solyc01g079920.3.1	GO:0004190(aspartic-type endopeptidase activity);GO:0006508(proteolysis)	NA	NA	NA	NA		protein_coding	3.28056	2.19801	2.67996	12.1839	15.123	10.4706	0.215962	-2.21115	8.20119e-28	1.79084e-26	down	yes
Solyc02g084860.1	Solyc02g084860.1		Solyc02g084860.1.1	GO:0003700(DNA-binding transcription factor activity);GO:0005634(nucleus);GO:0006355(regulation of DNA-templated transcription);GO:0043565(sequence-specific DNA binding);GO:0045893(positive regulation of DNA-templated transcription)	NA	NA	NA	bZIP		protein_coding	57.1934	63.7623	55.6924	131.334	189.558	159.995	0.367339	-1.44482	8.45048e-28	1.84201e-26	down	yes
Solyc04g008260.3	Solyc04g008260.3		Solyc04g008260.3.1	GO:0003993(acid phosphatase activity);GO:0008198(ferrous iron binding);GO:0008199(ferric iron binding);GO:0016787(hydrolase activity)	00740(Riboflavin metabolism);01100(Metabolic pathways)	K14379	EC:3.1.3.2	NA	Purple acid phosphatase [Source:UniProtKB/TrEMBL;Acc:K4BNY2]	protein_coding	2.50224	2.90323	2.83741	9.37512	13.4587	11.7847	0.238106	-2.07032	8.52041e-28	1.85536e-26	down	yes
Solyc08g067690.2	Solyc08g067690.2		Solyc08g067690.2.1	NA	NA	NA	NA	NA		protein_coding	20.2103	21.8872	22.101	10.9956	9.87707	9.79812	2.09315	1.06567	8.52675e-28	1.85536e-26	up	yes
Solyc03g059190.3	Solyc03g059190.3		Solyc03g059190.3.1	GO:0016491(oxidoreductase activity);GO:0055114(obsolete oxidation-reduction process)	00590(Arachidonic acid metabolism);00790(Folate biosynthesis);01100(Metabolic pathways)	K00079	EC:1.1.1.184;EC:1.1.1.189;EC:1.1.1.197	NA		protein_coding	1.98397	2.5195	2.10389	9.26311	9.90611	8.91093	0.235304	-2.0874	8.94275e-28	1.94416e-26	down	yes
Solyc05g008380.3	Solyc05g008380.3		Solyc05g008380.3.1	NA	NA	NA	NA	NA		protein_coding	7.58125	8.34447	5.91897	3.28553	3.4446	3.1244	2.21671	1.14842	9.02789e-28	1.96094e-26	up	yes
Solyc07g061720.3	Solyc07g061720.3		Solyc07g061720.3.1	GO:0002238(response to molecule of fungal origin);GO:0009416(response to light stimulus);GO:0009686(gibberellin biosynthetic process);GO:0009805(coumarin biosynthetic process);GO:0016491(oxidoreductase activity);GO:0016706(2-oxoglutarate-dependent dioxygenase activity);GO:0031418(L-ascorbic acid binding);GO:0045487(gibberellin catabolic process);GO:0046872(metal ion binding);GO:0051213(dioxygenas…	00904(Diterpenoid biosynthesis);01110(Biosynthesis of secondary metabolites)	K04125	EC:1.14.11.13	NA	Gibberellin 2-oxidase [Source:UniProtKB/TrEMBL;Acc:A4GVL8]	protein_coding	2.21418	1.39628	2.20144	9.20953	13.5351	9.95383	0.177743	-2.49214	9.09969e-28	1.9748e-26	down	yes
Solyc11g040040.2	Solyc11g040040.2		Solyc11g040040.2.1	GO:0005515(protein binding)	NA	NA	NA	NA		protein_coding	2.23213	2.32447	1.46725	8.89522	13.4367	8.9275	0.192705	-2.37553	9.18811e-28	1.99224e-26	down	yes
Solyc09g089990.3	Solyc09g089990.3		Solyc09g089990.3.1	GO:0005576(extracellular region);GO:0005618(cell wall);GO:0030145(manganese ion binding);GO:0045735(nutrient reservoir activity)	NA	NA	NA	NA		protein_coding	27.8023	38.1865	29.8911	9.44914	13.7713	12.5533	2.68017	1.42233	1.0718e-27	2.31582e-26	up	yes
Solyc07g043460.3	Solyc07g043460.3		Solyc07g043460.3.1	GO:0004497(monooxygenase activity);GO:0005506(iron ion binding);GO:0016020(membrane);GO:0016021(integral component of membrane);GO:0016491(oxidoreductase activity);GO:0016705(oxidoreductase activity, acting on paired donors, with incorporation or reduction of molecular oxygen);GO:0020037(heme binding);GO:0046872(metal ion binding)	NA	NA	NA	NA		protein_coding	41.3113	38.48	42.19	84.9154	112.893	96.8252	0.414011	-1.27226	1.18492e-27	2.55576e-26	down	yes
Solyc06g035720.3	Solyc06g035720.3		Solyc06g035720.3.1	GO:0005515(protein binding);GO:0051087(chaperone binding)	NA	NA	NA	NA		protein_coding	85.2328	86.4715	81.7833	163.867	190.239	162.69	0.490499	-1.02768	1.29374e-27	2.78804e-26	down	yes
Solyc05g014320.3	Solyc05g014320.3		Solyc05g014320.3.1	GO:0016787(hydrolase activity)	NA	NA	NA	NA		protein_coding	8.11618	9.36566	8.39938	3.66075	4.25863	4.03955	2.16418	1.11382	1.33237e-27	2.86878e-26	up	yes
Solyc09g011190.1	Solyc09g011190.1		Solyc09g011190.1.1	NA	NA	NA	NA	NA		protein_coding	37.0596	38.2832	33.3577	87.6128	100.062	103.786	0.372951	-1.42294	1.36284e-27	2.93184e-26	down	yes
Solyc03g121080.3	Solyc03g121080.3		Solyc03g121080.3.1	NA	NA	NA	NA	NA		protein_coding	2.94228	3.10094	2.411	7.58882	10.0116	8.26403	0.326867	-1.61323	1.40153e-27	3.01244e-26	down	yes
Solyc05g052040.1	Solyc05g052040.1		Solyc05g052040.1.1	GO:0003677(DNA binding);GO:0003700(DNA-binding transcription factor activity);GO:0005634(nucleus);GO:0006351(DNA-templated transcription);GO:0006355(regulation of DNA-templated transcription);GO:0006952(defense response)	NA	NA	NA	ERF		protein_coding	25.6688	26.7337	25.7276	9.68515	14.3265	11.6347	2.19181	1.13212	1.57222e-27	3.36758e-26	up	yes
Solyc05g005560.3	Solyc05g005560.3		Solyc05g005560.3.1	GO:0005576(extracellular region);GO:0009835(fruit ripening);GO:0048046(apoplast);GO:0071555(cell wall organization)	NA	NA	NA	NA		protein_coding	11.2984	12.0028	10.11	25.1366	27.2851	23.7294	0.438749	-1.18853	1.74681e-27	3.73505e-26	down	yes
Solyc09g010960.3	Solyc09g010960.3		Solyc09g010960.3.1	GO:0003700(DNA-binding transcription factor activity);GO:0004176(ATP-dependent peptidase activity);GO:0004222(metalloendopeptidase activity);GO:0005524(ATP binding);GO:0006355(regulation of DNA-templated transcription);GO:0006508(proteolysis);GO:0008270(zinc ion binding);GO:0016020(membrane);GO:0016021(integral component of membrane);GO:0016887(ATP hydrolysis activity);GO:0043565(sequence-specifi…	NA	NA	NA	NA		protein_coding	3.04984	2.95653	2.48348	7.13764	9.05935	7.33748	0.360741	-1.47096	1.98841e-27	4.24063e-26	down	yes
Solyc02g063280.3	Solyc02g063280.3		Solyc02g063280.3.1	NA	NA	NA	NA	NA		protein_coding	4.21299	5.24871	5.00689	16.2887	18.5232	17.1741	0.278318	-1.8452	1.99121e-27	4.24292e-26	down	yes
Solyc06g059880.3	Solyc06g059880.3		Solyc06g059880.3.1	GO:0000287(magnesium ion binding);GO:0003824(catalytic activity);GO:0003984(acetolactate synthase activity);GO:0009082(branched-chain amino acid biosynthetic process);GO:0009097(isoleucine biosynthetic process);GO:0009099(valine biosynthetic process);GO:0030976(thiamine pyrophosphate binding);GO:0050660(flavin adenine dinucleotide binding)	00290(Valine, leucine and isoleucine biosynthesis);00650(Butanoate metabolism);00660(C5-Branched dibasic acid metabolism);00770(Pantothenate and CoA biosynthesis);01100(Metabolic pathways);01110(Biosynthesis of secondary metabolites);01210(2-Oxocarboxylic acid metabolism);01230(Biosynthesis of amino acids)	K01652	EC:2.2.1.6	NA	Acetolactate synthase [Source:UniProtKB/TrEMBL;Acc:K4C6H4]	protein_coding	1.65261	1.72798	1.51509	5.75984	5.99215	5.74212	0.279847	-1.83729	2.43026e-27	5.16064e-26	down	yes
Solyc11g007740.2	Solyc11g007740.2		Solyc11g007740.2.1	GO:0005739(mitochondrion);GO:0006412(translation);GO:0043023(ribosomal large subunit binding)	NA	NA	NA	NA		protein_coding	1.46419	1.84688	2.13463	7.60546	8.04596	7.2655	0.237628	-2.07322	2.74148e-27	5.80154e-26	down	yes
Solyc09g005920.3	Solyc09g005920.3		Solyc09g005920.3.1	GO:0016021(integral component of membrane)	NA	NA	NA	NA		protein_coding	7.94981	9.70384	8.69234	3.37283	4.4508	4.13215	2.20362	1.13987	2.79176e-27	5.90288e-26	up	yes
Solyc01g074040.2	Solyc01g074040.2		Solyc01g074040.2.1	GO:0004553(hydrolase activity, hydrolyzing O-glycosyl compounds);GO:0005975(carbohydrate metabolic process);GO:0016787(hydrolase activity)	NA	NA	NA	NA		protein_coding	25.1491	27.3314	21.7083	52.9624	72.0291	59.0327	0.403147	-1.31062	2.93358e-27	6.19745e-26	down	yes
Solyc07g053170.3	Solyc07g053170.3		Solyc07g053170.3.1	NA	NA	NA	NA	NA		protein_coding	29.43	39.4636	26.9025	8.39719	14.1306	10.8197	2.87266	1.52239	2.98858e-27	6.30285e-26	up	yes
Solyc01g099780.3	Solyc01g099780.3		Solyc01g099780.3.1	GO:0005509(calcium ion binding);GO:0005737(cytoplasm)	NA	NA	NA	NA		protein_coding	155.61	144.916	182.349	57.6103	83.5877	80.7152	2.17596	1.12165	3.17867e-27	6.6923e-26	up	yes
Solyc06g051790.3	Solyc06g051790.3		Solyc06g051790.3.1	GO:0016779(nucleotidyltransferase activity)	NA	NA	NA	NA	Protein HESO1 [Source:Projected from Arabidopsis thaliana (AT2G39740) UniProtKB/Swiss-Prot;Acc:Q5XET5]	protein_coding	3.79781	4.11873	3.70766	11.5454	13.612	10.9949	0.321534	-1.63696	3.31783e-27	6.97338e-26	down	yes
Solyc02g069710.3	Solyc02g069710.3		Solyc02g069710.3.1	GO:0016021(integral component of membrane);GO:0055085(transmembrane transport)	NA	NA	NA	NA		protein_coding	10.7409	11.9563	10.6964	3.94035	5.36788	5.41231	2.26851	1.18174	3.34948e-27	7.0339e-26	up	yes
Solyc07g041320.2	Solyc07g041320.2		Solyc07g041320.2.1	GO:0003714(transcription corepressor activity);GO:0006355(regulation of DNA-templated transcription)	NA	NA	NA	NA		protein_coding	4.29581	4.30225	3.40103	0	0	0	39996.9	15.2876	3.40224e-27	7.13257e-26	up	yes
Solyc07g054780.1	Solyc07g054780.1		Solyc07g054780.1.1	NA	NA	NA	NA	NA		protein_coding	30.4	31.6895	26.2814	116.901	89.0048	120.848	0.270451	-1.88656	3.84851e-27	8.04762e-26	down	yes
Solyc08g006730.1	Solyc08g006730.1		Solyc08g006730.1.1	GO:0006591(ornithine metabolic process);GO:0008080(N-acetyltransferase activity);GO:0050366(tyramine N-feruloyltransferase activity)	NA	K22246	EC:2.3.1.110	NA		protein_coding	95.1257	91.6649	95.7121	192.615	256.074	265.347	0.395642	-1.33773	3.91869e-27	8.18743e-26	down	yes
Solyc12g005940.2	Solyc12g005940.2		Solyc12g005940.2.1	GO:0002238(response to molecule of fungal origin);GO:0009620(response to fungus);GO:0009651(response to salt stress);GO:0009693(ethylene biosynthetic process);GO:0009727(detection of ethylene stimulus);GO:0009735(response to cytokinin);GO:0009805(coumarin biosynthetic process);GO:0009815(1-aminocyclopropane-1-carboxylate oxidase activity);GO:0009835(fruit ripening);GO:0010030(positive regulation …	00270(Cysteine and methionine metabolism);01100(Metabolic pathways);01110(Biosynthesis of secondary metabolites)	K05933	EC:1.14.17.4	NA		protein_coding	30.8405	27.0728	30.6907	68.2856	98.3992	81.2278	0.3574	-1.48439	3.92758e-27	8.19907e-26	down	yes
Solyc03g078630.3	Solyc03g078630.3		Solyc03g078630.3.1	GO:0005515(protein binding);GO:0005634(nucleus);GO:0005737(cytoplasm);GO:0016567(protein ubiquitination);GO:0019941(modification-dependent protein catabolic process);GO:0031386(protein tag);GO:0031625(ubiquitin protein ligase binding)	NA	NA	NA	NA		protein_coding	33.1945	32.8716	32.544	69.2657	91.8605	78.1555	0.412109	-1.2789	4.01418e-27	8.37277e-26	down	yes
Solyc11g011170.2	Solyc11g011170.2		Solyc11g011170.2.1	GO:0009507(chloroplast);GO:0010150(leaf senescence);GO:0034599(cellular response to oxidative stress)	NA	NA	NA	NA	Senescence-associated protein AAF, chlorolplastic [Source:Projected from Arabidopsis thaliana (AT1G66330) UniProtKB/Swiss-Prot;Acc:Q9C8Y4]	protein_coding	14.3166	17.1049	15.7204	34.7108	43.5173	37.386	0.407752	-1.29423	4.39403e-27	9.12649e-26	down	yes
Solyc10g007750.1	Solyc10g007750.1		Solyc10g007750.1.1	GO:0016021(integral component of membrane)	NA	NA	NA	NA		protein_coding	2.29497	3.44217	2.51684	11.4529	16.9739	15.3111	0.188714	-2.40572	5.15995e-27	1.06993e-25	down	yes
Solyc07g009100.3	Solyc07g009100.3		Solyc07g009100.3.1	GO:0006952(defense response)	NA	NA	NA	NA		protein_coding	120.702	102.545	120.445	275.728	297.703	363.102	0.366984	-1.44621	5.54123e-27	1.14706e-25	down	yes
Solyc11g068370.2	Solyc11g068370.2		Solyc11g068370.2.1	GO:0003700(DNA-binding transcription factor activity);GO:0006351(DNA-templated transcription);GO:0006355(regulation of DNA-templated transcription);GO:0043565(sequence-specific DNA binding)	NA	NA	NA	NA		protein_coding	0.665688	0.687645	0.699275	3.35389	3.90028	3.71299	0.187159	-2.41766	5.82341e-27	1.20446e-25	down	yes
Solyc03g111770.3	Solyc03g111770.3		Solyc03g111770.3.1	NA	NA	K01076	EC:3.1.2.22	NA		protein_coding	21.9016	27.8199	20.861	57.1364	66.2444	57.9131	0.389327	-1.36095	6.20496e-27	1.28231e-25	down	yes
Solyc04g007990.1	Solyc04g007990.1		Solyc04g007990.1.1	NA	NA	NA	NA	NA		protein_coding	24.4595	30.901	23.44	87.1133	87.069	100.451	0.286929	-1.80123	6.40435e-27	1.3224e-25	down	yes
Solyc11g065940.2	Solyc11g065940.2		Solyc11g065940.2.1	NA	04144(Endocytosis)	NA	NA	NA		protein_coding	12.8418	12.9296	12.0853	28.748	38.7847	29.4188	0.390471	-1.35671	6.51153e-27	1.34341e-25	down	yes
Solyc08g068070.3	Solyc08g068070.3		Solyc08g068070.3.1	GO:0005344(oxygen carrier activity);GO:0015671(oxygen transport);GO:0019825(oxygen binding);GO:0020037(heme binding)	NA	NA	NA	NA		protein_coding	16.2768	17.9652	16.2177	42.0303	57.313	61.2103	0.314285	-1.66985	6.79245e-27	1.4002e-25	down	yes
Solyc03g025630.3	Solyc03g025630.3		Solyc03g025630.3.1	NA	NA	NA	NA	NA		protein_coding	17.8367	16.2117	13.2675	38.7682	52.014	47.8183	0.341383	-1.55054	7.42903e-27	1.53014e-25	down	yes
Solyc01g015080.3	Solyc01g015080.3		Solyc01g015080.3.1	GO:0004601(peroxidase activity);GO:0005576(extracellular region);GO:0006979(response to oxidative stress);GO:0016021(integral component of membrane);GO:0020037(heme binding);GO:0042744(hydrogen peroxide catabolic process);GO:0046872(metal ion binding)	00940(Phenylpropanoid biosynthesis);01100(Metabolic pathways);01110(Biosynthesis of secondary metabolites)	K00430	EC:1.11.1.7	NA	Peroxidase [Source:UniProtKB/TrEMBL;Acc:K4AUE2]	protein_coding	66.8852	63.5816	63.721	132.97	153.636	128.824	0.467438	-1.09715	7.69749e-27	1.58412e-25	down	yes
Solyc05g054090.3	Solyc05g054090.3		Solyc05g054090.3.1	NA	NA	NA	NA	NA		protein_coding	20.6811	18.1369	20.5745	51.3013	74.5523	75.965	0.294287	-1.7647	8.22869e-27	1.69202e-25	down	yes
Solyc09g007550.3	Solyc09g007550.3		Solyc09g007550.3.1	GO:0003676(nucleic acid binding);GO:0003700(DNA-binding transcription factor activity);GO:0005634(nucleus);GO:0046872(metal ion binding)	NA	NA	NA	NA		protein_coding	4.32753	3.72465	5.15015	14.7706	16.1922	14.3713	0.291223	-1.7798	9.0227e-27	1.85375e-25	down	yes
Solyc02g069100.3	Solyc02g069100.3		Solyc02g069100.3.1	GO:0004197(cysteine-type endopeptidase activity);GO:0006508(proteolysis);GO:0008234(cysteine-type peptidase activity);GO:0050790(regulation of catalytic activity)	NA	NA	NA	NA		protein_coding	47.7056	47.689	42.0529	89.6543	95.9683	95.7599	0.488472	-1.03365	9.50836e-27	1.95028e-25	down	yes
Solyc10g074870.2	Solyc10g074870.2		Solyc10g074870.2.1	GO:0003676(nucleic acid binding);GO:0003723(RNA binding)	NA	NA	NA	NA		protein_coding	12.8063	14.5987	13.8069	30.1182	36.1077	34.3581	0.409726	-1.28727	9.58336e-27	1.96403e-25	down	yes
Solyc05g016060.3	Solyc05g016060.3		Solyc05g016060.3.1	GO:0005886(plasma membrane)	NA	NA	NA	NA		protein_coding	506.009	422.053	606.399	234.657	198.327	241.254	2.27584	1.1864	9.84178e-27	2.01532e-25	up	yes
Solyc06g076080.2	Solyc06g076080.2		Solyc06g076080.2.1	NA	NA	NA	NA	NA		protein_coding	15.0213	15.456	16.0152	4.13967	3.66339	5.39615	3.52236	1.81654	1.02925e-26	2.10413e-25	up	yes
Solyc09g011650.3	Solyc09g011650.3		Solyc09g011650.3.1	GO:0004364(glutathione transferase activity);GO:0005515(protein binding);GO:0006749(glutathione metabolic process)	NA	NA	NA	NA		protein_coding	5.24692	5.73522	4.67026	15.4802	26.9786	25.3756	0.230744	-2.11563	1.03757e-26	2.11938e-25	down	yes
Solyc03g031700.3	Solyc03g031700.3		Solyc03g031700.3.1	GO:0016226(iron-sulfur cluster assembly)	NA	NA	NA	NA		protein_coding	5.63907	6.63645	5.54302	14.8988	18.4698	16.2703	0.358963	-1.47809	1.05291e-26	2.14893e-25	down	yes
Solyc02g089160.3	CYP85A1	100037489	Solyc02g089160.3.1	GO:0004497(monooxygenase activity);GO:0005506(iron ion binding);GO:0006629(lipid metabolic process);GO:0006694(steroid biosynthetic process);GO:0007275(multicellular organism development);GO:0010268(brassinosteroid homeostasis);GO:0016020(membrane);GO:0016021(integral component of membrane);GO:0016125(sterol metabolic process);GO:0016132(brassinosteroid biosynthetic process);GO:0016491(oxidoreduc…	00905(Brassinosteroid biosynthesis);01100(Metabolic pathways);01110(Biosynthesis of secondary metabolites)	NA	NA	NA	6-deoxocastasterone oxidase [Source:UniProtKB/TrEMBL;Acc:Q0NZY6]	protein_coding	0.280187	0.305981	0.293844	2.5631	2.56509	2.21014	0.11992	-3.05986	1.06767e-26	2.17546e-25	down	yes
Solyc07g005380.3	Solyc07g005380.3		Solyc07g005380.3.1	GO:0004864(protein phosphatase inhibitor activity);GO:0005634(nucleus);GO:0005737(cytoplasm);GO:0006952(defense response);GO:0009738(abscisic acid-activated signaling pathway);GO:0010427(abscisic acid binding);GO:0038023(signaling receptor activity);GO:0080163(regulation of protein serine/threonine phosphatase activity)	NA	NA	NA	NA		protein_coding	1.29254	1.69947	1.05984	8.46401	8.68275	8.45526	0.158263	-2.65961	1.19425e-26	2.43136e-25	down	yes
Solyc06g035920.3	Solyc06g035920.3		Solyc06g035920.3.1	NA	NA	NA	NA	NA		protein_coding	11.93	11.057	11.7539	29.7661	46.882	37.7603	0.303657	-1.71948	1.21301e-26	2.46752e-25	down	yes
Solyc06g076770.3	Solyc06g076770.3		Solyc06g076770.3.1	GO:0003677(DNA binding);GO:0005634(nucleus)	NA	NA	NA	NA		protein_coding	0.947272	1.26267	1.15694	4.82944	5.43436	4.12606	0.233976	-2.09557	1.4627e-26	2.97055e-25	down	yes
Solyc02g084890.2	Solyc02g084890.2		Solyc02g084890.2.1	GO:0006952(defense response);GO:0043531(ADP binding)	NA	NA	NA	NA	Disease resistance RPP13-like protein 4 [Source:Projected from Arabidopsis thaliana (AT3G50950) UniProtKB/Swiss-Prot;Acc:Q38834]	protein_coding	7.53705	8.22668	7.48076	3.28311	2.33691	2.3045	2.93323	1.55249	1.52668e-26	3.09794e-25	up	yes
Solyc06g051350.3	Solyc06g051350.3		Solyc06g051350.3.1	GO:0016740(transferase activity)	NA	NA	NA	NA		protein_coding	2.87196	2.58052	3.24066	10.1359	13.7167	10.0267	0.256591	-1.96246	1.54051e-26	3.12342e-25	down	yes
Solyc09g082690.3	Solyc09g082690.3		Solyc09g082690.3.1	GO:0009523(photosystem II);GO:0009535(chloroplast thylakoid membrane);GO:0009536(plastid);GO:0016020(membrane);GO:0016021(integral component of membrane)	NA	NA	NA	NA	Early light inducible protein [Source:UniProtKB/TrEMBL;Acc:Q6QDC5]	protein_coding	21.4546	20.5576	20.9997	40.5394	42.8221	46.3752	0.48569	-1.04189	1.86143e-26	3.7679e-25	down	yes
Solyc08g080120.3	Solyc08g080120.3		Solyc08g080120.3.1	GO:0000976(transcription cis-regulatory region binding);GO:0003677(DNA binding);GO:0005634(nucleus);GO:0006355(regulation of DNA-templated transcription);GO:0010089(xylem development);GO:0010192(mucilage biosynthetic process);GO:0010214(seed coat development);GO:0045892(negative regulation of DNA-templated transcription);GO:0080001(mucilage extrusion from seed coat);GO:0080112(seed growth);GO:200…	NA	NA	NA	NA	Homeobox protein knotted-1-like 7 [Source:Projected from Arabidopsis thaliana (AT1G62990) UniProtKB/Swiss-Prot;Acc:Q9FPQ8]	protein_coding	3.88999	3.24954	3.36813	10.2102	13.4962	12.0554	0.293823	-1.76698	1.89384e-26	3.83038e-25	down	yes
Solyc07g041020.3	Solyc07g041020.3		Solyc07g041020.3.1	GO:0003676(nucleic acid binding);GO:0003677(DNA binding);GO:0008270(zinc ion binding)	NA	NA	NA	NA		protein_coding	1.61113	2.2082	1.78918	5.80389	9.00198	6.77186	0.259921	-1.94386	1.95333e-26	3.94745e-25	down	yes
Solyc06g069470.3	Solyc06g069470.3		Solyc06g069470.3.1	GO:0005773(vacuole);GO:0006629(lipid metabolic process);GO:0008081(phosphoric diester hydrolase activity);GO:0008889(glycerophosphodiester phosphodiesterase activity)	00564(Glycerophospholipid metabolism)	K01126	EC:3.1.4.46	NA		protein_coding	4.78698	4.79278	4.94448	13.9878	14.951	13.5965	0.341463	-1.5502	1.95973e-26	3.95714e-25	down	yes
Solyc05g055880.3	Solyc05g055880.3		Solyc05g055880.3.1	GO:0030515(snoRNA binding);GO:0031428(box C/D RNP complex);GO:0032040(small-subunit processome)	NA	NA	NA	NA		protein_coding	1.72789	1.90299	1.75397	5.02376	6.51291	5.1617	0.322478	-1.63273	1.96748e-26	3.96954e-25	down	yes
Solyc01g008840.3	Solyc01g008840.3		Solyc01g008840.3.1	GO:0004672(protein kinase activity);GO:0005524(ATP binding);GO:0006468(protein phosphorylation);GO:0007165(signal transduction)	NA	NA	NA	NA		protein_coding	10.9846	9.58028	10.3754	23.1535	28.2609	24.2235	0.409058	-1.28962	2.03865e-26	4.10977e-25	down	yes
Solyc12g007070.2	Solyc12g007070.2		Solyc12g007070.2.1	GO:0000978(RNA polymerase II cis-regulatory region sequence-specific DNA binding);GO:0003700(DNA-binding transcription factor activity);GO:0005634(nucleus);GO:0006355(regulation of DNA-templated transcription);GO:0034605(cellular response to heat);GO:0043565(sequence-specific DNA binding);GO:0061408(positive regulation of transcription from RNA polymerase II promoter in response to heat stress)	NA	NA	NA	NA	Heat stress transcription factor C-1 [Source:Projected from Arabidopsis thaliana (AT3G24520) UniProtKB/Swiss-Prot;Acc:Q9LV52]	protein_coding	42.0222	44.1906	41.5626	78.687	94.6874	96.0032	0.474336	-1.07602	2.07304e-26	4.17256e-25	down	yes
Solyc01g067720.3	Solyc01g067720.3		Solyc01g067720.3.1	GO:0005789(endoplasmic reticulum membrane)	NA	NA	NA	NA		protein_coding	9.39646	9.98387	10.3681	25.2885	35.1747	26.6118	0.341642	-1.54944	2.07317e-26	4.17256e-25	down	yes
Solyc02g091525.1	Solyc02g091525.1		Solyc02g091525.1.1	NA	NA	NA	NA	NA		protein_coding	4.81651	5.21519	4.42307	11.9614	12.2253	12.418	0.394889	-1.34048	2.55584e-26	5.13561e-25	down	yes
Solyc06g050870.3	Solyc06g050870.3		Solyc06g050870.3.1	GO:0005746(mitochondrial respirasome);GO:0031305(integral component of mitochondrial inner membrane);GO:0033617(mitochondrial cytochrome c oxidase assembly)	NA	NA	NA	NA		protein_coding	3.42176	2.93269	4.46749	42.9841	22.5072	24.7227	0.119959	-3.05939	2.69478e-26	5.41038e-25	down	yes
Solyc04g014350.1	Solyc04g014350.1		Solyc04g014350.1.1	NA	NA	NA	NA	NA		protein_coding	51.0448	44.4348	44.4322	13.5051	12.2632	9.04499	4.01893	2.00681	2.69925e-26	5.41495e-25	up	yes
Solyc12g096860.2	Solyc12g096860.2		Solyc12g096860.2.1	NA	NA	NA	NA	NA		nontranslating_CDS	1.51516	1.23808	1.62946	5.89664	6.38926	5.44188	0.247222	-2.01612	2.74737e-26	5.50254e-25	down	yes
Solyc10g007850.3	Solyc10g007850.3		Solyc10g007850.3.1	GO:0003923(GPI-anchor transamidase activity);GO:0006508(proteolysis);GO:0008233(peptidase activity);GO:0016255(attachment of GPI anchor to protein);GO:0042765(GPI-anchor transamidase complex)	NA	NA	NA	NA		protein_coding	13.8532	14.9312	14.3741	30.4151	34.6371	32.2113	0.443728	-1.17225	2.88963e-26	5.78277e-25	down	yes
Solyc04g072000.3	Solyc04g072000.3		Solyc04g072000.3.1	GO:0004568(chitinase activity);GO:0005975(carbohydrate metabolic process);GO:0006032(chitin catabolic process);GO:0008061(chitin binding);GO:0016998(cell wall macromolecule catabolic process)	00520(Amino sugar and nucleotide sugar metabolism);01100(Metabolic pathways)	K01183	EC:3.2.1.14	NA		protein_coding	84.4896	91.685	84.9128	175.113	254.058	211.321	0.407636	-1.29465	3.14848e-26	6.2855e-25	down	yes
Solyc02g093510.3	Solyc02g093510.3		Solyc02g093510.3.1	NA	NA	NA	NA	NA		protein_coding	6.86883	4.30092	6.13394	21.6317	25.6711	23.6444	0.243895	-2.03567	3.19251e-26	6.36825e-25	down	yes
Solyc07g009360.2	Solyc07g009360.2		Solyc07g009360.2.1	NA	NA	NA	NA	NA		nontranslating_CDS	7.68484	6.74801	8.6851	0	0.069265	0.233393	76.3831	6.25518	3.4322e-26	6.83532e-25	up	yes
Solyc01g103970.3	Solyc01g103970.3		Solyc01g103970.3.1	GO:0061630(ubiquitin protein ligase activity)	NA	NA	NA	NA		protein_coding	8.04678	8.19518	7.6079	3.72293	2.9929	3.11211	2.42674	1.27902	3.91049e-26	7.77529e-25	up	yes
Solyc09g009220.3	Solyc09g009220.3		Solyc09g009220.3.1	NA	NA	NA	NA	NA		protein_coding	5.19371	5.3062	5.20279	14.4836	17.8904	15.4991	0.328007	-1.6082	3.93365e-26	7.81504e-25	down	yes
Solyc11g066420.1	Solyc11g066420.1		Solyc11g066420.1.1	GO:0003676(nucleic acid binding);GO:0010044(response to aluminum ion);GO:0010447(response to acidic pH)	NA	NA	NA	C2H2		protein_coding	3.80332	4.39758	3.89392	12.3913	16.8658	13.873	0.280426	-1.83431	4.32056e-26	8.56992e-25	down	yes
Solyc04g082270.3	Solyc04g082270.3		Solyc04g082270.3.1	GO:0048364(root development);GO:0048367(shoot system development)	NA	NA	NA	NA		protein_coding	1.90852	1.17682	1.86326	7.82314	13.0409	10.7593	0.156486	-2.6759	4.39745e-26	8.71543e-25	down	yes
Solyc06g053830.3	Solyc06g053830.3		Solyc06g053830.3.1	GO:0005515(protein binding);GO:0005634(nucleus);GO:0006351(DNA-templated transcription);GO:0006355(regulation of DNA-templated transcription);GO:0009734(auxin-activated signaling pathway);GO:0042802(identical protein binding);GO:1900057(positive regulation of leaf senescence)	04075(Plant hormone signal transduction)	NA	NA	NA	Auxin-responsive protein [Source:UniProtKB/TrEMBL;Acc:G9HPV6]	protein_coding	0.677305	1.4527	1.62907	8.62999	11.0986	10.8639	0.122876	-3.02473	4.5676e-26	9.04538e-25	down	yes
Solyc01g010720.3	Solyc01g010720.3		Solyc01g010720.3.1	GO:0004185(serine-type carboxypeptidase activity);GO:0006508(proteolysis)	NA	NA	NA	NA		protein_coding	6.04394	5.87928	5.84967	15.0308	20.5657	15.4224	0.348359	-1.52135	4.70674e-26	9.31345e-25	down	yes
Solyc01g081250.3	Solyc01g081250.3		Solyc01g081250.3.1	GO:0004364(glutathione transferase activity);GO:0005515(protein binding);GO:0006749(glutathione metabolic process)	NA	NA	NA	NA		protein_coding	41.2522	42.9843	39.411	87.3068	107.933	84.5908	0.441866	-1.17832	4.96771e-26	9.82197e-25	down	yes
Solyc06g051550.3	Solyc06g051550.3		Solyc06g051550.3.1	GO:0005634(nucleus);GO:0006355(regulation of DNA-templated transcription);GO:0010039(response to iron ion);GO:0034756(regulation of iron ion transport);GO:0046983(protein dimerization activity)	NA	NA	NA	NA	Transcription factor FER-LIKE IRON DEFICIENCY-INDUCED TRANSCRIPTION FACTOR [Source:Projected from Arabidopsis thaliana (AT2G28160) UniProtKB/Swiss-Prot;Acc:Q0V7X4]	protein_coding	5.77554	5.16362	6.66302	17.1808	26.0392	19.0559	0.282649	-1.82292	5.13084e-26	1.01202e-24	down	yes
Solyc09g091510.3	Solyc09g091510.3		Solyc09g091510.3.1	GO:0009058(biosynthetic process);GO:0009813(flavonoid biosynthetic process);GO:0016210(naringenin-chalcone synthase activity);GO:0016740(transferase activity);GO:0016746(acyltransferase activity);GO:0016747(acyltransferase activity, transferring groups other than amino-acyl groups);GO:0030639(polyketide biosynthetic process);GO:0102128(chalcone synthase activity)	00941(Flavonoid biosynthesis);01100(Metabolic pathways);01110(Biosynthesis of secondary metabolites);04712(Circadian rhythm - plant)	K00660	EC:2.3.1.74	NA		protein_coding	2.51387	3.00776	2.71632	0.222218	0.115635	0.357176	11.8527	3.56714	5.40534e-26	1.06531e-24	up	yes
Solyc11g019910.1	Solyc11g019910.1		Solyc11g019910.1.1	GO:0004857(enzyme inhibitor activity);GO:0043086(negative regulation of catalytic activity)	NA	NA	NA	NA		protein_coding	3.84207	4.54516	5.10459	22.7165	28.134	18.2795	0.195166	-2.35723	6.40769e-26	1.25984e-24	down	yes
Solyc10g086220.2	OPR1	544239	Solyc10g086220.2.1	GO:0003824(catalytic activity);GO:0005737(cytoplasm);GO:0006629(lipid metabolic process);GO:0006631(fatty acid metabolic process);GO:0006633(fatty acid biosynthetic process);GO:0010181(FMN binding);GO:0016491(oxidoreductase activity);GO:0016629(12-oxophytodienoate reductase activity);GO:0031408(oxylipin biosynthetic process)	00592(alpha-Linolenic acid metabolism);01100(Metabolic pathways);01110(Biosynthesis of secondary metabolites)	K05894	EC:1.3.1.42	NA	12-oxophytodienoate reductase 1 [Source:UniProtKB/Swiss-Prot;Acc:Q9XG54]	protein_coding	19.2635	20.4239	21.5388	51.6618	57.6464	47.1171	0.391408	-1.35325	6.43243e-26	1.2637e-24	down	yes
Solyc01g087970.3	Solyc01g087970.3		Solyc01g087970.3.1	GO:0004185(serine-type carboxypeptidase activity);GO:0006508(proteolysis)	NA	NA	NA	NA		protein_coding	2.87531	3.10588	2.96227	7.47716	8.17377	7.11875	0.39278	-1.34821	6.68985e-26	1.31322e-24	down	yes
Solyc05g007130.3	Solyc05g007130.3		Solyc05g007130.3.1	GO:0005515(protein binding)	NA	NA	NA	NA		protein_coding	1.75342	1.86027	1.83574	5.44689	6.52539	5.34287	0.31472	-1.66786	7.36895e-26	1.44538e-24	down	yes
Solyc02g091930.3	Solyc02g091930.3		Solyc02g091930.3.1	GO:0000981(DNA-binding transcription factor activity, RNA polymerase II-specific);GO:0003677(DNA binding);GO:0003700(DNA-binding transcription factor activity);GO:0005634(nucleus);GO:0006355(regulation of DNA-templated transcription);GO:0043565(sequence-specific DNA binding)	NA	NA	NA	NA		protein_coding	21.8913	22.9661	18.7321	45.8958	62.3052	53.0306	0.394398	-1.34227	7.75713e-26	1.52031e-24	down	yes
Solyc08g078910.2	Solyc08g078910.2		Solyc08g078910.2.1	NA	NA	NA	NA	NA		protein_coding	786.918	826.435	813.957	1473.51	1954.12	1823.82	0.462217	-1.11336	8.05297e-26	1.57704e-24	down	yes
Solyc02g072260.3	Solyc02g072260.3		Solyc02g072260.3.1	GO:0006353(DNA-templated transcription termination)	NA	NA	NA	NA		protein_coding	2.06192	2.41438	2.07868	9.99646	12.9252	8.79974	0.206642	-2.27479	8.1354e-26	1.59192e-24	down	yes
Solyc02g069950.3	Solyc02g069950.3		Solyc02g069950.3.1	GO:0003723(RNA binding);GO:0005730(nucleolus);GO:0006364(rRNA processing);GO:0032040(small-subunit processome)	NA	NA	NA	NA	KRR1 small subunit processome component [Source:UniProtKB/TrEMBL;Acc:K4B7X7]	protein_coding	13.0872	12.4295	12.2812	28.7514	31.851	27.9896	0.426652	-1.22887	8.39101e-26	1.64064e-24	down	yes
Solyc02g070935.1	Solyc02g070935.1		Solyc02g070935.1.1	NA	NA	NA	NA	NA		protein_coding	3.56346	3.08109	3.70838	0.263441	0.231272	0.41491	11.3816	3.50863	9.00065e-26	1.75844e-24	up	yes
Solyc02g082910.3	Solyc02g082910.3		Solyc02g082910.3.1	GO:0003824(catalytic activity)	NA	NA	NA	NA		protein_coding	4.01962	5.12678	5.47011	13.5709	17.9525	16.8991	0.301854	-1.72808	9.66711e-26	1.88268e-24	down	yes
Solyc03g117940.3	Solyc03g117940.3		Solyc03g117940.3.1	GO:0000398(mRNA splicing, via spliceosome);GO:0005730(nucleolus);GO:0005829(cytosol);GO:0009409(response to cold);GO:0009507(chloroplast);GO:0015030(Cajal body);GO:0030620(U2 snRNA binding)	03040(Spliceosome)	NA	NA	NA	U2 small nuclear ribonucleoprotein A' [Source:Projected from Arabidopsis thaliana (AT1G09760) UniProtKB/Swiss-Prot;Acc:P43333]	protein_coding	13.9972	13.186	12.7978	31.9458	46.3092	35.5646	0.351267	-1.50936	9.77387e-26	1.90047e-24	down	yes
Solyc01g090550.3	Solyc01g090550.3		Solyc01g090550.3.1	GO:0005524(ATP binding);GO:0005829(cytosol);GO:0006457(protein folding);GO:0009408(response to heat);GO:0030544(Hsp70 protein binding);GO:0031072(heat shock protein binding);GO:0046872(metal ion binding);GO:0051082(unfolded protein binding)	04141(Protein processing in endoplasmic reticulum)	NA	NA	NA		protein_coding	10.3689	10.4076	8.90132	4.26639	5.46603	4.8735	2.0319	1.02283	9.9617e-26	1.93547e-24	up	yes
Solyc07g006530.3	Solyc07g006530.3		Solyc07g006530.3.1	GO:0003824(catalytic activity);GO:0004018(N6-(1,2-dicarboxyethyl)AMP AMP-lyase (fumarate-forming) activity);GO:0006188(IMP biosynthetic process);GO:0006189('de novo' IMP biosynthetic process);GO:0009152(purine ribonucleotide biosynthetic process);GO:0044208('de novo' AMP biosynthetic process);GO:0070626((S)-2-(5-amino-1-(5-phospho-D-ribosyl)imidazole-4-carboxamido) succinate lyase (fumarate-formi…	00230(Purine metabolism);00250(Alanine, aspartate and glutamate metabolism);01100(Metabolic pathways);01110(Biosynthesis of secondary metabolites);01240(Biosynthesis of cofactors)	K01756	EC:4.3.2.2	NA	Adenylosuccinate lyase [Source:UniProtKB/TrEMBL;Acc:K4CBC4]	protein_coding	2.18997	2.45419	2.25395	9.47477	10.2779	7.35597	0.254462	-1.97448	1.12588e-25	2.18576e-24	down	yes
Solyc04g051670.3	Solyc04g051670.3		Solyc04g051670.3.1	GO:0005524(ATP binding);GO:0005730(nucleolus);GO:0008080(N-acetyltransferase activity);GO:0016072(rRNA metabolic process);GO:0034470(ncRNA processing);GO:0051391(tRNA acetylation);GO:1904812(rRNA acetylation involved in maturation of SSU-rRNA);GO:1990883(rRNA cytidine N-acetyltransferase activity)	03008(Ribosome biogenesis in eukaryotes)	NA	NA	NA	RNA cytidine acetyltransferase [Source:UniProtKB/TrEMBL;Acc:K4BSC6]	protein_coding	3.26493	3.64388	3.03993	8.01409	8.33437	8.50756	0.400255	-1.32101	1.12734e-25	2.18687e-24	down	yes
Solyc03g118300.1	Solyc03g118300.1		Solyc03g118300.1.1	NA	NA	NA	NA	NA		protein_coding	122	106.759	132.821	49.6686	53.965	61.7099	2.18685	1.12885	1.13774e-25	2.2036e-24	up	yes
Solyc08g079670.3	Solyc08g079670.3		Solyc08g079670.3.1	GO:0016021(integral component of membrane)	NA	NA	NA	NA		protein_coding	26.8077	35.346	25.6761	14.3151	14.3037	13.5013	2.08523	1.0602	1.23403e-25	2.38633e-24	up	yes
Solyc04g007150.3	Solyc04g007150.3		Solyc04g007150.3.1	GO:0003824(catalytic activity);GO:0004553(hydrolase activity, hydrolyzing O-glycosyl compounds);GO:0005975(carbohydrate metabolic process);GO:0030246(carbohydrate binding)	NA	NA	NA	NA		protein_coding	1.04052	0.851045	0.871859	4.64524	5.00868	3.39106	0.211838	-2.23897	1.35746e-25	2.62093e-24	down	yes
Solyc03g044300.3	Solyc03g044300.3		Solyc03g044300.3.1	GO:0003677(DNA binding);GO:0003700(DNA-binding transcription factor activity);GO:0005634(nucleus);GO:0006351(DNA-templated transcription);GO:0006355(regulation of DNA-templated transcription);GO:0006952(defense response)	NA	NA	NA	NA	APETALA2-like protein [Source:UniProtKB/TrEMBL;Acc:B2ZP48]	protein_coding	7.72271	6.27183	6.4044	17.6697	26.3585	21.8617	0.309591	-1.69156	1.36484e-25	2.6331e-24	down	yes
Solyc04g054490.3	Solyc04g054490.3		Solyc04g054490.3.1	GO:0004190(aspartic-type endopeptidase activity);GO:0006508(proteolysis);GO:0030163(protein catabolic process);GO:0046658(anchored component of plasma membrane)	NA	NA	NA	NA		protein_coding	12.0105	12.315	13.6901	5.50579	6.03679	6.85429	2.06642	1.04713	1.45256e-25	2.80015e-24	up	yes
Solyc09g075300.3	Solyc09g075300.3		Solyc09g075300.3.1	GO:0003824(catalytic activity)	NA	NA	NA	NA		protein_coding	10.5121	10.5577	8.70841	24.8257	26.1544	25.9071	0.387298	-1.36848	1.57152e-25	3.0271e-24	down	yes
Solyc01g096320.3	Solyc01g096320.3		Solyc01g096320.3.1	GO:0000981(DNA-binding transcription factor activity, RNA polymerase II-specific);GO:0003677(DNA binding);GO:0003700(DNA-binding transcription factor activity);GO:0005634(nucleus);GO:0006355(regulation of DNA-templated transcription);GO:0043565(sequence-specific DNA binding)	NA	NA	NA	NA		protein_coding	7.29569	7.78937	6.65924	20.0689	26.9852	20.4463	0.322136	-1.63426	1.72361e-25	3.31231e-24	down	yes
Solyc08g066500.3	Solyc08g066500.3		Solyc08g066500.3.1	GO:0003677(DNA binding);GO:0003700(DNA-binding transcription factor activity);GO:0008289(lipid binding)	NA	NA	NA	NA		protein_coding	13.3967	15.4155	13.4689	7.48352	6.41199	5.40929	2.19019	1.13105	1.85758e-25	3.56699e-24	up	yes
Solyc04g072780.3	Solyc04g072780.3		Solyc04g072780.3.1	NA	NA	NA	NA	NA		protein_coding	96.1661	99.1977	84.2988	176.976	202.28	184.922	0.495699	-1.01246	1.87011e-25	3.58825e-24	down	yes
Solyc11g007830.2	Solyc11g007830.2		Solyc11g007830.2.1	GO:0004721(phosphoprotein phosphatase activity);GO:0005975(carbohydrate metabolic process);GO:0005983(starch catabolic process);GO:0006073(cellular glucan metabolic process);GO:0006470(protein dephosphorylation);GO:0007623(circadian rhythm);GO:0008138(protein tyrosine/serine/threonine phosphatase activity);GO:0009507(chloroplast);GO:0016311(dephosphorylation);GO:0016787(hydrolase activity);GO:001…	NA	NA	NA	NA	Protein tyrosine phosphatase [Source:UniProtKB/TrEMBL;Acc:Q93X44]	protein_coding	15.1621	14.314	12.34	30.8405	39.8821	35.6779	0.393007	-1.34737	1.90468e-25	3.65175e-24	down	yes
Solyc03g113580.2	Solyc03g113580.2		Solyc03g113580.2.1	GO:0030145(manganese ion binding)	NA	NA	NA	NA		protein_coding	130.141	137.992	123.437	235.797	293.553	259.425	0.496428	-1.01034	1.93679e-25	3.71043e-24	down	yes
Solyc01g091670.3	Solyc01g091670.3		Solyc01g091670.3.1	NA	NA	K22419	EC:1.3.1.3	NA	3-oxo-Delta(4,5)-steroid 5-beta-reductase [Source:Projected from Arabidopsis thaliana (AT4G24220) UniProtKB/Swiss-Prot;Acc:Q9STX2]	protein_coding	1.88034	1.4252	1.50651	7.09263	6.80393	7.70721	0.222741	-2.16656	1.97543e-25	3.78152e-24	down	yes
Solyc07g018010.3	Solyc07g018010.3		Solyc07g018010.3.1	GO:0046983(protein dimerization activity)	NA	NA	NA	NA		protein_coding	10.8855	8.56935	10.3533	27.1039	36.27	30.4822	0.317594	-1.65475	2.02685e-25	3.87694e-24	down	yes
Solyc09g064630.3	Solyc09g064630.3		Solyc09g064630.3.1	GO:0005515(protein binding)	NA	NA	NA	NA		protein_coding	56.0895	64.0084	50.0832	116.581	134.319	119.92	0.458933	-1.12364	2.08703e-25	3.98895e-24	down	yes
Solyc11g061980.1	Solyc11g061980.1		Solyc11g061980.1.1	GO:0008194(UDP-glycosyltransferase activity);GO:0016740(transferase activity);GO:0016757(glycosyltransferase activity);GO:0016758(hexosyltransferase activity);GO:0043231(intracellular membrane-bounded organelle)	NA	NA	NA	NA	Glycosyltransferase [Source:UniProtKB/TrEMBL;Acc:K4D910]	protein_coding	10.148	9.7401	10.246	23.5622	32.8865	27.4011	0.359381	-1.47641	2.12132e-25	4.05137e-24	down	yes
Solyc09g007650.2	Solyc09g007650.2		Solyc09g007650.2.1	NA	NA	NA	NA	NA		protein_coding	10.4015	9.02223	11.1312	1.55546	1.95871	2.02266	5.51848	2.46427	2.38249e-25	4.53961e-24	up	yes
Solyc09g090710.3	Solyc09g090710.3		Solyc09g090710.3.1	NA	NA	NA	NA	NA		protein_coding	3.3298	3.76361	3.5573	8.24258	8.48211	7.77739	0.434686	-1.20196	2.41954e-25	4.60664e-24	down	yes
Solyc07g053920.3	Solyc07g053920.3		Solyc07g053920.3.1	GO:0004553(hydrolase activity, hydrolyzing O-glycosyl compounds);GO:0016021(integral component of membrane);GO:0016985(mannan endo-1,4-beta-mannosidase activity);GO:0046355(mannan catabolic process);GO:0071704(organic substance metabolic process)	00051(Fructose and mannose metabolism);01100(Metabolic pathways)	K19355	EC:3.2.1.78	NA		protein_coding	12.5334	12.4512	9.77355	28.4034	35.02	28.1576	0.379535	-1.39769	2.80969e-25	5.34534e-24	down	yes
Solyc06g031690.3	Solyc06g031690.3		Solyc06g031690.3.1	GO:0005515(protein binding)	NA	NA	NA	NA		protein_coding	8.5676	6.56485	6.86318	21.3467	23.191	20.5675	0.337848	-1.56556	3.37792e-25	6.38699e-24	down	yes
Solyc07g008210.3	Solyc07g008210.3		Solyc07g008210.3.1	GO:0005515(protein binding)	NA	NA	NA	NA		protein_coding	3.97352	3.40948	3.82489	12.2891	15.9664	13.61	0.267712	-1.90125	3.57583e-25	6.75602e-24	down	yes
Solyc02g092640.3	Solyc02g092640.3		Solyc02g092640.3.1	GO:0004672(protein kinase activity);GO:0004674(protein serine/threonine kinase activity);GO:0005524(ATP binding);GO:0006468(protein phosphorylation)	NA	NA	NA	NA		protein_coding	29.3345	29.28	27.6328	59.706	71.4625	59.8943	0.451408	-1.1475	3.61839e-25	6.8312e-24	down	yes
Solyc03g118740.3	Solyc03g118740.3		Solyc03g118740.3.1	GO:0005783(endoplasmic reticulum);GO:0005886(plasma membrane);GO:0009734(auxin-activated signaling pathway);GO:0009926(auxin polar transport);GO:0010252(auxin homeostasis);GO:0010315(auxin export across the plasma membrane);GO:0010329(auxin efflux transmembrane transporter activity);GO:0016020(membrane);GO:0016021(integral component of membrane);GO:0055085(transmembrane transport);GO:0060918(auxi…	NA	NA	NA	NA	Auxin efflux carrier component [Source:UniProtKB/TrEMBL;Acc:E5KGD0]	protein_coding	5.40219	5.68239	5.22993	13.7964	13.9656	12.82	0.402014	-1.31468	3.68003e-25	6.94226e-24	down	yes
Solyc07g063090.1	Solyc07g063090.1		Solyc07g063090.1.1	GO:0005615(extracellular space);GO:0009863(salicylic acid mediated signaling pathway);GO:0009867(jasmonic acid mediated signaling pathway);GO:0010193(response to ozone);GO:0010942(positive regulation of cell death);GO:0042742(defense response to bacterium);GO:0048316(seed development);GO:0080141(regulation of jasmonic acid biosynthetic process);GO:0080142(regulation of salicylic acid biosynthetic…	NA	NA	NA	NA	GRI [Source:Projected from Arabidopsis thaliana (AT1G53130) UniProtKB/TrEMBL;Acc:A0A178W5X9]	protein_coding	8.53336	12.9511	7.95731	38.7312	39.4318	46.3601	0.236436	-2.08048	3.7031e-25	6.98044e-24	down	yes
Solyc05g008420.3	Solyc05g008420.3		Solyc05g008420.3.1	GO:0005515(protein binding)	NA	NA	NA	NA		protein_coding	5.21447	6.10021	4.62964	16.3043	17.9491	15.0834	0.323173	-1.62962	3.83421e-25	7.22206e-24	down	yes
Solyc09g042710.3	Solyc09g042710.3		Solyc09g042710.3.1	GO:0005829(cytosol);GO:0009903(chloroplast avoidance movement);GO:0009904(chloroplast accumulation movement)	NA	NA	NA	NA		protein_coding	2.12064	2.71747	2.0019	6.89244	8.73893	7.81893	0.291681	-1.77754	3.87558e-25	7.29443e-24	down	yes
Solyc07g009040.3	Solyc07g009040.3		Solyc07g009040.3.1	GO:0006952(defense response)	NA	NA	NA	NA		protein_coding	98.1286	87.8528	99.837	250.424	215.738	280.318	0.382888	-1.385	3.92553e-25	7.38282e-24	down	yes
Solyc06g035610.3	Solyc06g035610.3		Solyc06g035610.3.1	GO:0003676(nucleic acid binding);GO:0003723(RNA binding);GO:1990904(ribonucleoprotein complex)	NA	NA	NA	NA		protein_coding	4.5953	4.14414	3.32256	1.17077	1.5878	1.3109	2.96402	1.56756	4.2907e-25	8.06344e-24	up	yes
Solyc02g068200.1	Solyc02g068200.1		Solyc02g068200.1.1	GO:0003700(DNA-binding transcription factor activity);GO:0005634(nucleus);GO:0006351(DNA-templated transcription);GO:0006355(regulation of DNA-templated transcription);GO:0043565(sequence-specific DNA binding)	NA	NA	NA	TCP		protein_coding	17.3472	16.7952	16.2163	6.04604	7.274	4.86946	2.76856	1.46914	5.00775e-25	9.36108e-24	up	yes
Solyc02g063480.2	Solyc02g063480.2		Solyc02g063480.2.1	GO:0004190(aspartic-type endopeptidase activity);GO:0006508(proteolysis);GO:0016020(membrane);GO:0016021(integral component of membrane);GO:0030163(protein catabolic process)	NA	NA	NA	NA		protein_coding	2.91438	2.38736	2.55637	9.94123	10.9401	8.77544	0.264969	-1.91611	5.1985e-25	9.70295e-24	down	yes
Solyc01g091520.3	Solyc01g091520.3		Solyc01g091520.3.1	GO:0003824(catalytic activity);GO:0004165(delta(3)-delta(2)-enoyl-CoA isomerase activity);GO:0004300(enoyl-CoA hydratase activity);GO:0005777(peroxisome);GO:0006635(fatty acid beta-oxidation)	00071(Fatty acid degradation)	K07517	EC:5.3.3.8	NA		protein_coding	23.5019	27.2847	25.2675	12.1481	11.3042	12.2314	2.13134	1.09176	5.70926e-25	1.06321e-23	up	yes
Solyc11g007900.2	Solyc11g007900.2		Solyc11g007900.2.1	NA	NA	NA	NA	NA		protein_coding	1.03207	0.869821	0.916375	3.12709	4.45624	3.30085	0.258932	-1.94935	5.89244e-25	1.0965e-23	down	yes
Solyc01g006720.3	Solyc01g006720.3		Solyc01g006720.3.1	GO:0005524(ATP binding);GO:0016020(membrane);GO:0140359(ABC-type transporter activity)	NA	NA	NA	NA	ABC transporter G family member 22 [Source:Projected from Arabidopsis thaliana (AT5G06530) UniProtKB/Swiss-Prot;Acc:Q93YS4]	protein_coding	2.53224	2.86981	2.35945	0.757291	0.922634	0.748363	3.19629	1.6764	6.18829e-25	1.14895e-23	up	yes
Solyc04g079600.3	Solyc04g079600.3		Solyc04g079600.3.1	GO:0000976(transcription cis-regulatory region binding);GO:0003677(DNA binding);GO:0005618(cell wall);GO:0005634(nucleus);GO:0006355(regulation of DNA-templated transcription);GO:0010158(abaxial cell fate specification);GO:0080060(integument development)	NA	NA	NA	NA		protein_coding	0.506968	0.258367	0.425495	2.86556	3.84578	3.48793	0.116756	-3.09843	6.4121e-25	1.18961e-23	down	yes
Solyc09g055760.3	Solyc09g055760.3		Solyc09g055760.3.1	NA	NA	NA	NA	NA		protein_coding	4.41418	4.10879	4.83804	13.5083	17.4338	13.3664	0.301545	-1.72955	6.42136e-25	1.19044e-23	down	yes
Solyc01g105350.2	Solyc01g105350.2		Solyc01g105350.2.1	GO:0008194(UDP-glycosyltransferase activity)	NA	NA	NA	NA		protein_coding	3.66538	4.09535	3.61254	9.65156	14.5882	11.4248	0.318896	-1.64884	6.47207e-25	1.19894e-23	down	yes
Solyc03g113420.3	Solyc03g113420.3		Solyc03g113420.3.1	GO:0016020(membrane);GO:0022857(transmembrane transporter activity);GO:0055085(transmembrane transport)	NA	NA	NA	NA		protein_coding	5.24435	5.25478	5.0332	2.16945	2.31861	1.50169	2.59315	1.37471	6.69466e-25	1.23738e-23	up	yes
Solyc11g006370.2	Solyc11g006370.2		Solyc11g006370.2.1	GO:0004672(protein kinase activity);GO:0004683(calmodulin-dependent protein kinase activity);GO:0005509(calcium ion binding);GO:0005524(ATP binding);GO:0005634(nucleus);GO:0005737(cytoplasm);GO:0006468(protein phosphorylation);GO:0009738(abscisic acid-activated signaling pathway);GO:0009931(calcium-dependent protein serine/threonine kinase activity);GO:0018105(peptidyl-serine phosphorylation);GO:…	04626(Plant-pathogen interaction)	K13412	EC:2.7.11.1	NA		protein_coding	8.09102	9.96705	7.54556	19.1097	23.1277	22.3672	0.396313	-1.33529	7.40389e-25	1.36438e-23	down	yes
Solyc02g090620.3	Solyc02g090620.3		Solyc02g090620.3.1	GO:0008146(sulfotransferase activity);GO:0016021(integral component of membrane)	NA	NA	NA	NA	Sulfotransferase [Source:UniProtKB/TrEMBL;Acc:K4BCL1]	protein_coding	2.05327	2.06151	1.83001	5.15897	6.83938	5.63112	0.337208	-1.56829	7.53048e-25	1.38668e-23	down	yes
Solyc05g055320.3	Solyc05g055320.3		Solyc05g055320.3.1	GO:0004601(peroxidase activity);GO:0005576(extracellular region);GO:0006979(response to oxidative stress);GO:0009505(plant-type cell wall);GO:0009506(plasmodesma);GO:0020037(heme binding);GO:0042744(hydrogen peroxide catabolic process);GO:0046872(metal ion binding)	00940(Phenylpropanoid biosynthesis);01100(Metabolic pathways);01110(Biosynthesis of secondary metabolites)	K00430	EC:1.11.1.7	NA	Peroxidase [Source:UniProtKB/TrEMBL;Acc:K4C2K8]	protein_coding	9.66189	10.6058	8.31243	20.2704	26.3207	23.1466	0.409824	-1.28692	8.1887e-25	1.50676e-23	down	yes
Solyc01g112210.3	Solyc01g112210.3		Solyc01g112210.3.1	GO:0000139(Golgi membrane);GO:0005768(endosome);GO:0005774(vacuolar membrane);GO:0005802(trans-Golgi network);GO:0016757(glycosyltransferase activity);GO:0045489(pectin biosynthetic process);GO:0047262(polygalacturonate 4-alpha-galacturonosyltransferase activity);GO:0071555(cell wall organization)	00520(Amino sugar and nucleotide sugar metabolism);01100(Metabolic pathways)	K13648	EC:2.4.1.43	NA	Hexosyltransferase [Source:UniProtKB/TrEMBL;Acc:K4B482]	protein_coding	6.67957	6.14594	6.19846	16.4725	15.7558	15.559	0.398096	-1.32881	8.22594e-25	1.51248e-23	down	yes
Solyc06g068450.2	Solyc06g068450.2		Solyc06g068450.2.1	GO:0004672(protein kinase activity);GO:0005524(ATP binding);GO:0006468(protein phosphorylation);GO:0007165(signal transduction)	NA	NA	NA	NA		protein_coding	14.2934	13.4056	11.9825	30.8129	40.3496	32.6321	0.382309	-1.38719	8.371e-25	1.53801e-23	down	yes
Solyc12g040680.2	Solyc12g040680.2		Solyc12g040680.2.1	GO:0000165(MAPK cascade);GO:0000166(nucleotide binding);GO:0004672(protein kinase activity);GO:0004674(protein serine/threonine kinase activity);GO:0004707(MAP kinase activity);GO:0005524(ATP binding);GO:0005634(nucleus);GO:0005737(cytoplasm);GO:0006468(protein phosphorylation);GO:0010468(regulation of gene expression);GO:0016301(kinase activity);GO:0016310(phosphorylation);GO:0016740(transferase…	NA	NA	NA	NA	Mitogen-activated protein kinase [Source:UniProtKB/TrEMBL;Acc:K4DEW2]	protein_coding	11.8918	11.1252	10.341	22.9216	27.5602	24.6346	0.444083	-1.1711	8.54158e-25	1.56818e-23	down	yes
Solyc08g080540.3	Solyc08g080540.3		Solyc08g080540.3.1	GO:0000978(RNA polymerase II cis-regulatory region sequence-specific DNA binding);GO:0003700(DNA-binding transcription factor activity);GO:0005634(nucleus);GO:0006355(regulation of DNA-templated transcription);GO:0034605(cellular response to heat);GO:0043565(sequence-specific DNA binding);GO:0061408(positive regulation of transcription from RNA polymerase II promoter in response to heat stress)	NA	NA	NA	NA	Heat stress transcription factor B-2b [Source:Projected from Arabidopsis thaliana (AT4G11660) UniProtKB/Swiss-Prot;Acc:Q9T0D3]	protein_coding	6.90529	7.83466	5.60382	1.81873	1.40603	2.2141	3.74045	1.90321	9.02085e-25	1.65494e-23	up	yes
Solyc10g080380.1	Solyc10g080380.1		Solyc10g080380.1.1	GO:0016021(integral component of membrane)	NA	NA	NA	NA		protein_coding	91.6137	83.7195	90.2065	24.2063	29.2181	40.3369	2.83208	1.50186	9.26517e-25	1.6985e-23	up	yes
Solyc03g112330.3	Solyc03g112330.3		Solyc03g112330.3.1	NA	NA	NA	NA	NA		protein_coding	1.34003	1.39742	1.07001	6.07062	5.25674	4.63824	0.238479	-2.06807	9.98092e-25	1.827e-23	down	yes
Solyc09g091400.3	Solyc09g091400.3		Solyc09g091400.3.1	GO:0004672(protein kinase activity);GO:0005515(protein binding);GO:0005524(ATP binding);GO:0006468(protein phosphorylation)	NA	NA	NA	NA	Receptor-like protein kinase 2 [Source:Projected from Arabidopsis thaliana (AT3G24240) UniProtKB/Swiss-Prot;Acc:Q9LHP4]	protein_coding	0.629822	0.365998	0.486757	2.72297	2.67283	2.49348	0.187923	-2.41179	1.00542e-24	1.83904e-23	down	yes
Solyc10g055720.2	Solyc10g055720.2		Solyc10g055720.2.1	GO:0004672(protein kinase activity);GO:0005524(ATP binding);GO:0006468(protein phosphorylation)	NA	NA	NA	NA		protein_coding	3.13834	3.879	3.51192	9.90794	14.5505	10.8257	0.298413	-1.74462	1.09456e-24	1.99617e-23	down	yes
Solyc12g010470.2	Solyc12g010470.2		Solyc12g010470.2.1	NA	NA	NA	NA	NA		protein_coding	0.401947	0.452735	0.374421	1.63062	2.24917	1.95478	0.210658	-2.24702	1.24514e-24	2.26743e-23	down	yes
Solyc01g007890.2	Solyc01g007890.2		Solyc01g007890.2.1	NA	NA	NA	NA	NA		protein_coding	2.14834	1.04215	1.31654	9.37465	9.80983	9.08143	0.159451	-2.64881	1.29073e-24	2.34872e-23	down	yes
Solyc10g076600.2	Solyc10g076600.2		Solyc10g076600.2.1	GO:0000049(tRNA binding);GO:0000166(nucleotide binding);GO:0003676(nucleic acid binding);GO:0003995(acyl-CoA dehydrogenase activity);GO:0004812(aminoacyl-tRNA ligase activity);GO:0004824(lysine-tRNA ligase activity);GO:0005524(ATP binding);GO:0005737(cytoplasm);GO:0005829(cytosol);GO:0006412(translation);GO:0006418(tRNA aminoacylation for protein translation);GO:0006430(lysyl-tRNA aminoacylation)…	NA	NA	NA	NA		protein_coding	22.7322	23.3675	20.5567	40.4619	48.62	44.8209	0.497796	-1.00637	1.30889e-24	2.38001e-23	down	yes
Solyc06g051650.3	Solyc06g051650.3		Solyc06g051650.3.1	GO:0000413(protein peptidyl-prolyl isomerization);GO:0003755(peptidyl-prolyl cis-trans isomerase activity);GO:0006457(protein folding)	NA	NA	NA	NA	Peptidyl-prolyl cis-trans isomerase CYP21-2 [Source:Projected from Arabidopsis thaliana (AT3G55920) UniProtKB/Swiss-Prot;Acc:Q8L8W5]	protein_coding	9.00803	10.7104	9.95161	22.4757	26.9904	23.4661	0.406817	-1.29755	1.43176e-24	2.5977e-23	down	yes
Solyc02g080220.3	Solyc02g080220.3		Solyc02g080220.3.1	GO:0004857(enzyme inhibitor activity);GO:0005576(extracellular region);GO:0005618(cell wall);GO:0016021(integral component of membrane);GO:0030599(pectinesterase activity);GO:0042545(cell wall modification);GO:0045330(aspartyl esterase activity);GO:0045490(pectin catabolic process);GO:0046910(pectinesterase inhibitor activity)	00040(Pentose and glucuronate interconversions);01100(Metabolic pathways)	K01051	EC:3.1.1.11	NA	Pectinesterase [Source:UniProtKB/TrEMBL;Acc:K4B9P3]	protein_coding	28.6834	26.1979	27.6309	53.8635	67.1197	65.239	0.443085	-1.17435	1.46782e-24	2.66116e-23	down	yes
Solyc09g065540.3	Solyc09g065540.3		Solyc09g065540.3.1	GO:0000166(nucleotide binding);GO:0004485(methylcrotonoyl-CoA carboxylase activity);GO:0005524(ATP binding);GO:0005739(mitochondrion);GO:0006629(lipid metabolic process);GO:0006631(fatty acid metabolic process);GO:0006633(fatty acid biosynthetic process);GO:0009507(chloroplast);GO:0009536(plastid);GO:0016874(ligase activity);GO:0046872(metal ion binding)	00280(Valine, leucine and isoleucine degradation);01100(Metabolic pathways)	K01968	EC:6.4.1.4	NA	Methylcrotonoyl-CoA carboxylase subunit alpha, mitochondrial [Source:Projected from Arabidopsis thaliana (AT1G03090) UniProtKB/Swiss-Prot;Acc:Q42523]	protein_coding	3.03859	3.23001	3.41332	7.22284	8.7218	7.9574	0.405066	-1.30377	1.50326e-24	2.72143e-23	down	yes
Solyc09g075060.3	Solyc09g075060.3		Solyc09g075060.3.1	GO:0004553(hydrolase activity, hydrolyzing O-glycosyl compounds);GO:0005975(carbohydrate metabolic process)	NA	NA	NA	NA		protein_coding	11.8462	13.0474	12.3818	24.7506	31.3425	27.018	0.4485	-1.15682	1.50767e-24	2.7274e-23	down	yes
Solyc07g005530.3	Solyc07g005530.3		Solyc07g005530.3.1	GO:0004197(cysteine-type endopeptidase activity);GO:0004843(cysteine-type deubiquitinase activity);GO:0006511(ubiquitin-dependent protein catabolic process);GO:0016579(protein deubiquitination)	NA	K11855	EC:3.4.19.12	NA	Ubiquitin carboxyl-terminal hydrolase 23 [Source:Projected from Arabidopsis thaliana (AT5G57990) UniProtKB/Swiss-Prot;Acc:Q9FPS4]	protein_coding	21.0556	20.7161	21.2544	40.549	46.7823	41.8243	0.487985	-1.03509	1.53068e-24	2.767e-23	down	yes
Solyc10g050890.2	Solyc10g050890.2		Solyc10g050890.2.1	GO:0016491(oxidoreductase activity);GO:0020037(heme binding);GO:0046872(metal ion binding);GO:0051536(iron-sulfur cluster binding);GO:0051539(4 iron, 4 sulfur cluster binding)	00910(Nitrogen metabolism);01100(Metabolic pathways)	K00366	EC:1.7.7.1	NA		protein_coding	5.26331	4.86593	4.23067	15.9141	19.964	12.8608	0.294629	-1.76303	1.65556e-24	2.98617e-23	down	yes
Solyc12g049370.2	Solyc12g049370.2		Solyc12g049370.2.1	GO:0004550(nucleoside diphosphate kinase activity);GO:0006165(nucleoside diphosphate phosphorylation);GO:0006183(GTP biosynthetic process);GO:0006228(UTP biosynthetic process);GO:0006241(CTP biosynthetic process)	NA	NA	NA	NA		protein_coding	4.80341	5.28804	5.17375	16.9295	17.172	14.9078	0.311475	-1.68281	1.66999e-24	3.01002e-23	down	yes
Solyc06g060260.3	Solyc06g060260.3		Solyc06g060260.3.1	GO:0000302(response to reactive oxygen species);GO:0004601(peroxidase activity);GO:0006979(response to oxidative stress);GO:0016688(L-ascorbate peroxidase activity);GO:0020037(heme binding);GO:0034599(cellular response to oxidative stress);GO:0042744(hydrogen peroxide catabolic process);GO:0098869(cellular oxidant detoxification)	NA	NA	NA	NA		protein_coding	19.4449	20.7708	16.7459	38.5012	44.7725	41.8697	0.455171	-1.13552	1.76482e-24	3.17628e-23	down	yes
Solyc04g005260.2	Solyc04g005260.2		Solyc04g005260.2.1	GO:0003824(catalytic activity);GO:0006281(DNA repair);GO:0006284(base-excision repair);GO:0008725(DNA-3-methyladenine glycosylase activity)	NA	NA	NA	NA		protein_coding	1.21959	0.979933	1.18298	5.81369	8.93428	7.35329	0.153046	-2.70796	1.77526e-24	3.19275e-23	down	yes
Solyc12g096670.2	Solyc12g096670.2		Solyc12g096670.2.1	GO:0005515(protein binding)	NA	NA	NA	NA		protein_coding	3.99557	4.38298	4.29677	11.8966	12.1052	10.7765	0.364461	-1.45617	1.8031e-24	3.24046e-23	down	yes
Solyc08g005960.2	Solyc08g005960.2		Solyc08g005960.2.1	NA	NA	NA	NA	NA		protein_coding	66.9407	59.8932	61.1763	197.188	164.023	150.57	0.367364	-1.44472	1.85273e-24	3.32722e-23	down	yes
Solyc08g079590.2	Solyc08g079590.2		Solyc08g079590.2.1	NA	NA	NA	NA	NA		protein_coding	18.6522	19.5655	14.7569	4.80731	8.00757	6.26336	2.7767	1.47337	1.91521e-24	3.43693e-23	up	yes
Solyc03g113380.3	Solyc03g113380.3		Solyc03g113380.3.1	GO:0005515(protein binding)	NA	NA	NA	NA		protein_coding	10.6486	10.7258	11.0291	5.37738	3.69991	4.35717	2.41197	1.27021	2.2017e-24	3.94245e-23	up	yes
Solyc08g022080.3	Solyc08g022080.3		Solyc08g022080.3.1	GO:0003700(DNA-binding transcription factor activity);GO:0006355(regulation of DNA-templated transcription)	NA	NA	NA	NA		protein_coding	20.3148	22.2252	20.7758	42.6952	47.7415	43.3121	0.473392	-1.07889	2.28895e-24	4.09571e-23	down	yes
Solyc12g100250.2	Solyc12g100250.2		Solyc12g100250.2.1	GO:0006629(lipid metabolic process);GO:0016717(oxidoreductase activity, acting on paired donors, with oxidation of a pair of donors resulting in the reduction of molecular oxygen to two molecules of water)	NA	NA	NA	NA		protein_coding	20.1816	21.1537	19.0024	53.5012	51.6538	44.5638	0.403007	-1.31112	2.33879e-24	4.18186e-23	down	yes
Solyc11g042430.2	Solyc11g042430.2		Solyc11g042430.2.1	GO:0005773(vacuole);GO:0006482(protein demethylation);GO:0051723(protein methylesterase activity)	NA	NA	NA	NA	Protein phosphatase methylesterase 1 [Source:UniProtKB/TrEMBL;Acc:K4D815]	protein_coding	6.84904	5.36956	5.70272	16.6618	18.0121	18.4919	0.337083	-1.56882	2.38348e-24	4.25559e-23	down	yes
Solyc07g062100.3	Solyc07g062100.3		Solyc07g062100.3.1	GO:0046872(metal ion binding)	NA	NA	NA	NA		protein_coding	3.38383	3.43505	2.90945	9.8442	14.3688	12.3596	0.266	-1.9105	2.39028e-24	4.26465e-23	down	yes
Solyc01g098690.2	Solyc01g098690.2		Solyc01g098690.2.1	GO:0005515(protein binding)	NA	NA	NA	NA		protein_coding	2.20861	1.98907	1.99977	0.478932	0.657843	0.50206	3.78161	1.919	2.4438e-24	4.35385e-23	up	yes
Solyc10g086550.2	Solyc10g086550.2		Solyc10g086550.2.1	GO:0004176(ATP-dependent peptidase activity);GO:0004222(metalloendopeptidase activity);GO:0005524(ATP binding);GO:0006508(proteolysis);GO:0008270(zinc ion binding);GO:0016020(membrane);GO:0016021(integral component of membrane);GO:0016887(ATP hydrolysis activity)	NA	NA	NA	NA		protein_coding	4.43769	5.09256	4.29643	11.1132	13.8193	10.5901	0.389235	-1.36129	2.48803e-24	4.42945e-23	down	yes
Solyc03g013340.3	Solyc03g013340.3		Solyc03g013340.3.1	GO:0015267(channel activity);GO:0016020(membrane);GO:0016021(integral component of membrane);GO:0055085(transmembrane transport)	NA	NA	NA	NA	Nodulin26-like intrinsic protein 21 [Source:UniProtKB/TrEMBL;Acc:K4BEQ5]	protein_coding	18.9031	17.4665	17.4954	47.6135	43.4317	44.4894	0.397426	-1.33124	2.49087e-24	4.4313e-23	down	yes
Solyc06g071820.3	Solyc06g071820.3		Solyc06g071820.3.1	GO:0005515(protein binding)	NA	NA	NA	NA		protein_coding	10.6361	12.7455	9.25282	5.16699	5.69615	5.02402	2.05414	1.03853	2.69689e-24	4.78747e-23	up	yes
Solyc12g010980.2	Solyc12g010980.2		Solyc12g010980.2.1	GO:0016747(acyltransferase activity, transferring groups other than amino-acyl groups)	NA	NA	NA	NA		protein_coding	0.760806	1.14899	1.50058	6.9131	9.08668	6.61616	0.150795	-2.72934	3.08302e-24	5.45722e-23	down	yes
Solyc05g018810.3	Solyc05g018810.3		Solyc05g018810.3.1	GO:0005634(nucleus);GO:0006334(nucleosome assembly)	NA	NA	NA	NA		protein_coding	35.1448	39.3213	32.8513	72.1907	105.449	91.7608	0.398356	-1.32787	3.98165e-24	7.02267e-23	down	yes
Solyc09g056170.3	Solyc09g056170.3		Solyc09g056170.3.1	GO:0005515(protein binding);GO:0005737(cytoplasm);GO:0005884(actin filament);GO:0032432(actin filament bundle);GO:0051015(actin filament binding);GO:0051017(actin filament bundle assembly);GO:0051639(actin filament network formation)	NA	NA	NA	NA		protein_coding	1.16689	1.32845	1.43613	4.77079	6.10614	4.97027	0.248087	-2.01108	4.45438e-24	7.83964e-23	down	yes
Solyc12g005450.1	Solyc12g005450.1		Solyc12g005450.1.1	GO:0004672(protein kinase activity);GO:0004675(transmembrane receptor protein serine/threonine kinase activity);GO:0005524(ATP binding);GO:0005886(plasma membrane);GO:0006468(protein phosphorylation)	NA	NA	NA	NA		protein_coding	5.84447	6.61246	4.9694	1.06291	1.46312	0.754472	5.31209	2.40928	4.65244e-24	8.17657e-23	up	yes
Solyc12g006460.2	Solyc12g006460.2		Solyc12g006460.2.1	GO:0004497(monooxygenase activity);GO:0005506(iron ion binding);GO:0005783(endoplasmic reticulum);GO:0007275(multicellular organism development);GO:0010268(brassinosteroid homeostasis);GO:0016021(integral component of membrane);GO:0016125(sterol metabolic process);GO:0016132(brassinosteroid biosynthetic process);GO:0016705(oxidoreductase activity, acting on paired donors, with incorporation or re…	NA	NA	NA	NA		protein_coding	13.4147	12.8596	14.6496	31.7406	44.3215	35.3042	0.367471	-1.4443	4.66163e-24	8.18689e-23	down	yes
Solyc07g007550.3	Solyc07g007550.3		Solyc07g007550.3.1	GO:0004566(beta-glucuronidase activity);GO:0009505(plant-type cell wall);GO:0016020(membrane);GO:0016798(hydrolase activity, acting on glycosyl bonds)	00531(Glycosaminoglycan degradation);01100(Metabolic pathways)	K07964	EC:3.2.1.166	NA	Heparanase-like protein 3 [Source:Projected from Arabidopsis thaliana (AT5G34940) UniProtKB/Swiss-Prot;Acc:Q9FZP1]	protein_coding	1.52477	2.25169	1.75846	6.1631	7.60356	5.80131	0.282856	-1.82186	4.89365e-24	8.57606e-23	down	yes
Solyc01g111520.3	Solyc01g111520.3		Solyc01g111520.3.1	GO:0005783(endoplasmic reticulum);GO:0006869(lipid transport);GO:0008289(lipid binding);GO:0012505(endomembrane system);GO:0016020(membrane);GO:0016021(integral component of membrane)	NA	NA	NA	NA		protein_coding	32.1234	37.8658	29.0833	71.1942	73.8428	71.0932	0.458393	-1.12534	5.13432e-24	8.99144e-23	down	yes
Solyc10g005480.3	Solyc10g005480.3		Solyc10g005480.3.1	NA	NA	NA	NA	NA		protein_coding	30.4421	29.3594	26.211	12.432	16.6079	13.4434	2.02462	1.01765	5.24064e-24	9.16462e-23	up	yes
Solyc03g115630.3	Solyc03g115630.3		Solyc03g115630.3.1	GO:0004088(carbamoyl-phosphate synthase (glutamine-hydrolyzing) activity);GO:0006207('de novo' pyrimidine nucleobase biosynthetic process);GO:0006541(glutamine metabolic process)	NA	NA	NA	NA	Carbamoyl-phosphate synthase small chain, chloroplastic [Source:Projected from Arabidopsis thaliana (AT3G27740) UniProtKB/Swiss-Prot;Acc:Q9LVW7]	protein_coding	12.6616	13.1561	11.1695	24.9552	27.2844	26.4735	0.469898	-1.08958	5.79834e-24	1.01184e-22	down	yes
Solyc09g074470.3	Solyc09g074470.3		Solyc09g074470.3.1	GO:0003779(actin binding);GO:0005774(vacuolar membrane);GO:0051015(actin filament binding)	NA	NA	NA	NA		protein_coding	0.919662	1.63168	1.68153	7.68859	10.3207	7.06785	0.168794	-2.56667	6.90548e-24	1.20079e-22	down	yes
Solyc07g054490.3	Solyc07g054490.3		Solyc07g054490.3.1	GO:0000139(Golgi membrane);GO:0005794(Golgi apparatus);GO:0005886(plasma membrane);GO:0015031(protein transport);GO:0016021(integral component of membrane);GO:0030658(transport vesicle membrane);GO:0032588(trans-Golgi network membrane);GO:0055038(recycling endosome membrane)	NA	NA	NA	NA	Secretory carrier-associated membrane protein [Source:UniProtKB/TrEMBL;Acc:K4CFZ4]	protein_coding	26.6746	26.7368	26.0291	63.2573	61.7627	55.5439	0.439958	-1.18456	7.05164e-24	1.22362e-22	down	yes
Solyc03g083400.3	Solyc03g083400.3		Solyc03g083400.3.1	GO:0005515(protein binding);GO:0005634(nucleus)	NA	NA	NA	NA		protein_coding	55.7251	57.1648	50.0029	99.5955	126.763	120.905	0.469075	-1.09211	7.08214e-24	1.22805e-22	down	yes
Solyc08g063000.3	Solyc08g063000.3		Solyc08g063000.3.1	GO:0005634(nucleus);GO:0006334(nucleosome assembly)	NA	NA	NA	NA		protein_coding	6.29849	6.05973	6.23313	16.389	26.3937	23.4171	0.280837	-1.83219	7.52543e-24	1.30309e-22	down	yes
Solyc03g019750.3	Solyc03g019750.3		Solyc03g019750.3.1	GO:0005794(Golgi apparatus);GO:0005829(cytosol);GO:0009832(plant-type cell wall biogenesis);GO:0016866(intramolecular transferase activity);GO:0033356(UDP-L-arabinose metabolic process);GO:0052691(UDP-arabinopyranose mutase activity);GO:0071669(plant-type cell wall organization or biogenesis)	00520(Amino sugar and nucleotide sugar metabolism);01100(Metabolic pathways)	K13379	EC:5.4.99.30	NA	Probable UDP-arabinopyranose mutase 4 [Source:Projected from Arabidopsis thaliana (AT5G50750) UniProtKB/Swiss-Prot;Acc:Q9LUE6]	protein_coding	3.09452	4.62135	4.09913	0.891416	0.535687	0.867237	5.14963	2.36447	7.62874e-24	1.31912e-22	up	yes
Solyc04g005640.3	Solyc04g005640.3		Solyc04g005640.3.1	GO:0003723(RNA binding);GO:0004521(endoribonuclease activity);GO:0005576(extracellular region);GO:0006401(RNA catabolic process);GO:0033897(ribonuclease T2 activity)	NA	K01166	EC:4.6.1.19	NA		protein_coding	1.76428	2.69021	1.07053	10.773	15.8537	15.1901	0.132125	-2.92003	7.74039e-24	1.33656e-22	down	yes
Solyc05g053430.3	Solyc05g053430.3		Solyc05g053430.3.1	GO:0001193(maintenance of transcriptional fidelity during transcription elongation by RNA polymerase II);GO:0003676(nucleic acid binding);GO:0003899(DNA-directed 5'-3' RNA polymerase activity);GO:0005730(nucleolus);GO:0006283(transcription-coupled nucleotide-excision repair);GO:0006351(DNA-templated transcription);GO:0006367(transcription initiation at RNA polymerase II promoter);GO:0006379(mRNA …	03020(RNA polymerase)	NA	NA	NA	DNA-directed RNA polymerase subunit [Source:UniProtKB/TrEMBL;Acc:K4C223]	protein_coding	8.13292	8.67215	7.80443	24.0411	25.496	23.6911	0.336066	-1.57318	8.17094e-24	1.40795e-22	down	yes
Solyc01g098190.3	Solyc01g098190.3		Solyc01g098190.3.1	GO:0005774(vacuolar membrane);GO:0005886(plasma membrane);GO:0006812(cation transport);GO:0006814(sodium ion transport);GO:0006885(regulation of pH);GO:0009651(response to salt stress);GO:0015299(solute:proton antiporter activity);GO:0015385(sodium:proton antiporter activity);GO:0015386(potassium:proton antiporter activity);GO:0016020(membrane);GO:0016021(integral component of membrane);GO:003572…	NA	NA	NA	NA	Sodium/hydrogen exchanger [Source:UniProtKB/TrEMBL;Acc:K4B0K6]	protein_coding	3.873	5.10968	3.80366	1.37468	1.56552	1.68252	2.76598	1.46779	8.31822e-24	1.43132e-22	up	yes
Solyc11g011980.2	Solyc11g011980.2		Solyc11g011980.2.1	GO:0005515(protein binding);GO:0009916(alternative oxidase activity);GO:0016020(membrane);GO:0016021(integral component of membrane);GO:0016491(oxidoreductase activity);GO:0046872(metal ion binding);GO:0061630(ubiquitin protein ligase activity);GO:0070469(respirasome);GO:0102721(ubiquinol:oxygen oxidoreductase activity)	NA	NA	NA	NA		protein_coding	1.76893	2.60998	1.87783	7.12345	7.70277	6.42532	0.294414	-1.76408	8.69592e-24	1.49423e-22	down	yes
Solyc04g072210.3	Solyc04g072210.3		Solyc04g072210.3.1	GO:0051983(regulation of chromosome segregation)	NA	NA	NA	NA		protein_coding	5.80728	5.81856	5.85076	19.2413	26.09	22.4695	0.257764	-1.95588	8.77544e-24	1.50685e-22	down	yes
Solyc01g081177.1	Solyc01g081177.1		Solyc01g081177.1.1	NA	NA	NA	NA	NA		protein_coding	69.3944	64.6245	59.3656	122.891	140.737	140.954	0.477986	-1.06496	8.93968e-24	1.53398e-22	down	yes
Solyc01g005680.3	Solyc01g005680.3		Solyc01g005680.3.1	NA	NA	NA	NA	NA		protein_coding	2.94142	2.30063	2.81313	10.9529	15.4928	11.1079	0.214498	-2.22097	9.67716e-24	1.65937e-22	down	yes
Solyc06g008450.3	Solyc06g008450.3		Solyc06g008450.3.1	GO:0006952(defense response);GO:0043531(ADP binding);GO:0098542(defense response to other organism)	NA	NA	NA	NA	NBS-LRR resistance protein-like protein [Source:UniProtKB/TrEMBL;Acc:A1Y9Q9]	protein_coding	1.6075	1.58159	1.9556	4.57302	5.45029	4.89432	0.344873	-1.53586	9.85965e-24	1.68949e-22	down	yes
Solyc12g010860.2	TFT8		Solyc12g010860.2.1	GO:0005737(cytoplasm);GO:0007165(signal transduction);GO:0019904(protein domain specific binding)	NA	NA	NA	NA	14-3-3 protein 8 [Source:UniProtKB/Swiss-Prot;Acc:P93213]	protein_coding	19.8337	20.2291	18.3136	41.6839	40.1672	38.5236	0.484956	-1.04408	1.06117e-23	1.8171e-22	down	yes
Solyc05g007220.3	Solyc05g007220.3		Solyc05g007220.3.1	GO:0005515(protein binding)	NA	NA	NA	NA		protein_coding	9.09918	8.53481	10.0166	4.08623	4.66052	3.97164	2.17407	1.1204	1.06781e-23	1.8272e-22	up	yes
Solyc05g009290.3	Solyc05g009290.3		Solyc05g009290.3.1	NA	NA	NA	NA	NA		protein_coding	17.0296	15.8529	12.3461	36.8604	42.7153	40.766	0.375835	-1.41183	1.07033e-23	1.83024e-22	down	yes
Solyc08g008670.3	Solyc08g008670.3		Solyc08g008670.3.1	GO:0004615(phosphomannomutase activity);GO:0005737(cytoplasm);GO:0005829(cytosol);GO:0006013(mannose metabolic process);GO:0006487(protein N-linked glycosylation);GO:0009298(GDP-mannose biosynthetic process);GO:0016853(isomerase activity);GO:0045047(protein targeting to ER);GO:0046872(metal ion binding)	00051(Fructose and mannose metabolism);00520(Amino sugar and nucleotide sugar metabolism);01100(Metabolic pathways);01110(Biosynthesis of secondary metabolites);01240(Biosynthesis of cofactors)	K17497	EC:5.4.2.8	NA	Phosphomannomutase [Source:UniProtKB/TrEMBL;Acc:K4CJ01]	protein_coding	2.8971	2.71168	2.91924	8.96562	13.2617	9.75165	0.266676	-1.90684	1.0907e-23	1.86378e-22	down	yes
Solyc08g079235.1	Solyc08g079235.1		Solyc08g079235.1.1	GO:0004857(enzyme inhibitor activity)	NA	NA	NA	NA		protein_coding	18.1903	19.3307	14.6173	48.8765	47.3051	51.4892	0.353071	-1.50197	1.19957e-23	2.04416e-22	down	yes
Solyc04g015060.2	Solyc04g015060.2		Solyc04g015060.2.1	GO:0001228(DNA-binding transcription activator activity, RNA polymerase II-specific);GO:0005634(nucleus);GO:0006355(regulation of DNA-templated transcription);GO:0016602(CCAAT-binding factor complex);GO:0030008(TRAPP complex);GO:0043565(sequence-specific DNA binding);GO:0046982(protein heterodimerization activity);GO:0048193(Golgi vesicle transport)	NA	NA	NA	NA		protein_coding	7.93411	8.74189	8.80912	19.4702	25.7588	24.6689	0.364605	-1.45559	1.25422e-23	2.13581e-22	down	yes
Solyc06g005650.2	Solyc06g005650.2		Solyc06g005650.2.1	GO:0005737(cytoplasm);GO:0016567(protein ubiquitination);GO:0046872(metal ion binding);GO:0061630(ubiquitin protein ligase activity)	NA	NA	NA	NA		protein_coding	28.7454	35.4893	26.4969	12.4922	16.6541	14.0082	2.10249	1.0721	1.34593e-23	2.28882e-22	up	yes
Solyc02g093090.1	Solyc02g093090.1		Solyc02g093090.1.1	GO:0005794(Golgi apparatus);GO:0009834(plant-type secondary cell wall biogenesis);GO:0016021(integral component of membrane);GO:0045491(xylan metabolic process);GO:0045492(xylan biosynthetic process)	NA	NA	NA	NA		protein_coding	48.3432	47.4551	45.7079	89.867	117.059	103.594	0.455708	-1.13382	1.35276e-23	2.29886e-22	down	yes
Solyc05g007850.2	Solyc05g007850.2		Solyc05g007850.2.1	GO:0003953(NAD+ nucleosidase activity);GO:0006952(defense response);GO:0007165(signal transduction);GO:0043531(ADP binding);GO:0098542(defense response to other organism)	NA	NA	NA	NA	Bacterial spot disease resistance protein 4 [Source:UniProtKB/TrEMBL;Acc:Q6T3R3]	protein_coding	2.25278	2.23916	2.13335	5.46486	7.33283	7.98193	0.318836	-1.64911	1.54775e-23	2.623e-22	down	yes
Solyc03g121890.1	Solyc03g121890.1		Solyc03g121890.1.1	GO:0005634(nucleus);GO:0005829(cytosol);GO:0005886(plasma membrane);GO:0016021(integral component of membrane)	NA	NA	NA	NA		protein_coding	9.81367	8.30578	8.91288	3.95343	3.9821	4.22517	2.22292	1.15246	1.59962e-23	2.70718e-22	up	yes
Solyc11g065180.2	Solyc11g065180.2		Solyc11g065180.2.1	GO:0003723(RNA binding);GO:0006400(tRNA modification)	NA	NA	NA	NA		protein_coding	6.17706	5.58192	5.86725	13.8471	17.5002	15.1778	0.378855	-1.40028	1.81149e-23	3.05806e-22	down	yes
Solyc08g075560.1	Solyc08g075560.1		Solyc08g075560.1.1	NA	NA	NA	NA	NA		protein_coding	26.5553	20.0102	32.2814	1.74093	2.17054	1.57882	14.3612	3.8441	1.85448e-23	3.12563e-22	up	yes
Solyc10g009480.3	Solyc10g009480.3		Solyc10g009480.3.1	NA	NA	NA	NA	NA		protein_coding	3.15782	3.59606	3.38619	0.853346	0.85308	1.09793	3.61583	1.85433	1.94909e-23	3.28285e-22	up	yes
Solyc06g074500.2	Solyc06g074500.2		Solyc06g074500.2.1	NA	NA	NA	NA	NA		protein_coding	6.67092	5.47344	6.3287	17.8293	23.0756	19.8158	0.30423	-1.71677	1.97571e-23	3.32315e-22	down	yes
Solyc12g096240.2	Solyc12g096240.2		Solyc12g096240.2.1	GO:0003824(catalytic activity);GO:0006520(cellular amino acid metabolic process);GO:0008483(transaminase activity);GO:0009058(biosynthetic process);GO:0030170(pyridoxal phosphate binding)	NA	NA	NA	NA		protein_coding	1.58183	1.50272	1.66412	6.55659	12.3184	9.30149	0.168533	-2.5689	1.98465e-23	3.33365e-22	down	yes
Solyc05g010080.3	Solyc05g010080.3		Solyc05g010080.3.1	GO:0005886(plasma membrane)	NA	NA	NA	NA		protein_coding	5.83734	5.25616	5.98929	2.18937	1.34786	1.16681	3.63152	1.86057	2.03507e-23	3.416e-22	up	yes
Solyc11g072290.2	Solyc11g072290.2		Solyc11g072290.2.1	NA	NA	NA	NA	NA		protein_coding	15.7744	15.8843	15.4036	39.0095	35.9471	36.5327	0.422125	-1.24426	2.21496e-23	3.71291e-22	down	yes
Solyc01g079170.3	Solyc01g079170.3		Solyc01g079170.3.1	GO:0006012(galactose metabolic process);GO:0009408(response to heat);GO:0009409(response to cold);GO:0009414(response to water deprivation);GO:0009644(response to high light intensity);GO:0009651(response to salt stress);GO:0009737(response to abscisic acid);GO:0016757(glycosyltransferase activity);GO:0042542(response to hydrogen peroxide);GO:0047216(inositol 3-alpha-galactosyltransferase activit…	00052(Galactose metabolism);01100(Metabolic pathways)	K18819	EC:2.4.1.123	NA	Hexosyltransferase [Source:UniProtKB/TrEMBL;Acc:K4AXG3]	protein_coding	6.00006	5.96108	5.66448	1.163	1.3532	1.83362	4.05204	2.01865	2.56447e-23	4.28424e-22	up	yes
Solyc03g113350.3	Solyc03g113350.3		Solyc03g113350.3.1	GO:0008270(zinc ion binding)	NA	NA	NA	NA		protein_coding	12.9855	12.0008	13.5955	30.4753	30.4844	27.443	0.436432	-1.19617	2.58357e-23	4.31323e-22	down	yes
Solyc07g055780.3	Solyc07g055780.3		Solyc07g055780.3.1	GO:0016740(transferase activity)	NA	NA	NA	NA		protein_coding	0.104538	0.1671	0.107803	1.47305	1.70017	1.25013	0.0857814	-3.54319	2.82316e-23	4.70686e-22	down	yes
Solyc01g099630.3	XTH1	544272	Solyc01g099630.3.1	GO:0004553(hydrolase activity, hydrolyzing O-glycosyl compounds);GO:0005576(extracellular region);GO:0005618(cell wall);GO:0005975(carbohydrate metabolic process);GO:0006073(cellular glucan metabolic process);GO:0008152(metabolic process);GO:0010411(xyloglucan metabolic process);GO:0016740(transferase activity);GO:0016762(xyloglucan:xyloglucosyl transferase activity);GO:0016787(hydrolase activity…	NA	K08235	EC:2.4.1.207	NA	Probable xyloglucan endotransglucosylase/hydrolase 1 [Source:UniProtKB/Swiss-Prot;Acc:Q40144]	protein_coding	20.8357	16.9391	15.5618	40.5801	52.6954	47.5433	0.37876	-1.40064	2.86444e-23	4.77245e-22	down	yes
Solyc03g033710.3	Solyc03g033710.3		Solyc03g033710.3.1	GO:0004601(peroxidase activity);GO:0005576(extracellular region);GO:0006979(response to oxidative stress);GO:0020037(heme binding);GO:0042744(hydrogen peroxide catabolic process);GO:0046872(metal ion binding)	00940(Phenylpropanoid biosynthesis);01100(Metabolic pathways);01110(Biosynthesis of secondary metabolites)	K00430	EC:1.11.1.7	NA	Peroxidase [Source:UniProtKB/TrEMBL;Acc:K4BFP3]	protein_coding	4.56417	5.51531	5.13575	18.1503	17.4472	14.057	0.306422	-1.70641	3.30241e-23	5.49474e-22	down	yes
Solyc07g018370.2	Solyc07g018370.2		Solyc07g018370.2.1	GO:0003700(DNA-binding transcription factor activity)	NA	NA	NA	NA		protein_coding	0.300491	0.308759	0.092082	3.63382	3.55666	5.23078	0.0564622	-4.14657	3.38957e-23	5.63596e-22	down	yes
Solyc09g092090.3	Solyc09g092090.3		Solyc09g092090.3.1	GO:0003735(structural constituent of ribosome);GO:0005840(ribosome);GO:0006412(translation)	NA	NA	NA	NA		protein_coding	5.26181	5.35858	3.82256	13.0246	14.742	13.6247	0.348938	-1.51896	3.57329e-23	5.93743e-22	down	yes
Solyc07g066030.3	Solyc07g066030.3		Solyc07g066030.3.1	GO:0016504(peptidase activator activity);GO:0070577(lysine-acetylated histone binding);GO:0070628(proteasome binding)	NA	NA	NA	NA	PA200 [Source:Projected from Arabidopsis thaliana (AT3G13330) UniProtKB/TrEMBL;Acc:A0A178VC52]	protein_coding	4.27257	4.91653	3.6494	10.1219	10.212	9.84526	0.42541	-1.23308	3.63312e-23	6.02873e-22	down	yes
Solyc11g067330.1	Solyc11g067330.1		Solyc11g067330.1.1	GO:0016747(acyltransferase activity, transferring groups other than amino-acyl groups)	NA	NA	NA	NA		protein_coding	6.38478	5.61604	7.42245	21.7623	24.2701	18.8644	0.299295	-1.74036	3.72726e-23	6.17285e-22	down	yes
Solyc07g007680.3	Solyc07g007680.3		Solyc07g007680.3.1	GO:0005783(endoplasmic reticulum);GO:0006869(lipid transport);GO:0008289(lipid binding);GO:0016021(integral component of membrane)	NA	NA	NA	NA		protein_coding	4.39597	5.4238	4.31854	11.0593	14.4733	12.5355	0.371395	-1.42897	3.72748e-23	6.17285e-22	down	yes
Solyc07g008560.3	Solyc07g008560.3		Solyc07g008560.3.1	GO:0003993(acid phosphatase activity);GO:0016787(hydrolase activity);GO:0046872(metal ion binding)	NA	NA	NA	NA	Purple acid phosphatase [Source:UniProtKB/TrEMBL;Acc:K4CBX5]	protein_coding	40.9598	40.7051	45.0115	80.7421	100.202	97.8215	0.454419	-1.13791	3.92509e-23	6.49574e-22	down	yes
Solyc04g014330.1	Solyc04g014330.1		Solyc04g014330.1.1	NA	NA	NA	NA	NA		protein_coding	103.394	75.6548	105.738	38.7809	26.9772	24.403	3.15864	1.65931	4.06872e-23	6.71993e-22	up	yes
Solyc08g042130.3	Solyc08g042130.3		Solyc08g042130.3.1	GO:0015031(protein transport);GO:0035091(phosphatidylinositol binding)	NA	NA	NA	NA		protein_coding	2.62457	2.78835	2.50578	7.64635	9.69912	7.3636	0.320478	-1.6417	4.16551e-23	6.87518e-22	down	yes
Solyc12g014620.2	Solyc12g014620.2		Solyc12g014620.2.1	NA	NA	NA	NA	NA		protein_coding	18.6046	13.1962	14.0208	3.98999	1.99743	2.28151	5.54142	2.47025	4.46395e-23	7.36283e-22	up	yes
Solyc08g008310.3	Solyc08g008310.3		Solyc08g008310.3.1	GO:0004467(long-chain fatty acid-CoA ligase activity);GO:0006631(fatty acid metabolic process);GO:0016021(integral component of membrane);GO:0032977(membrane insertase activity)	NA	NA	NA	NA		protein_coding	0.622756	0.678098	0.72421	2.83359	3.34417	2.5447	0.232167	-2.10677	4.64073e-23	7.64419e-22	down	yes
Solyc05g012850.2	Solyc05g012850.2		Solyc05g012850.2.1	GO:0016020(membrane);GO:0016021(integral component of membrane)	NA	NA	NA	NA		protein_coding	6.81475	7.85215	6.63469	1.6533	2.56818	1.76617	3.55759	1.8309	4.85865e-23	7.99249e-22	up	yes
Solyc11g010110.2	Solyc11g010110.2		Solyc11g010110.2.1	GO:0001510(RNA methylation);GO:0008168(methyltransferase activity);GO:0016428(tRNA (cytosine-5-)-methyltransferase activity)	NA	NA	NA	NA		protein_coding	5.2459	4.52265	4.67611	12.6755	12.834	12.7348	0.377694	-1.40471	5.71451e-23	9.35049e-22	down	yes
Solyc12g009930.2	Solyc12g009930.2		Solyc12g009930.2.1	GO:0008194(UDP-glycosyltransferase activity)	NA	NA	NA	NA		protein_coding	21.3742	22.1158	25.5612	54.6994	71.6956	55.649	0.37931	-1.39855	5.83138e-23	9.5354e-22	down	yes
Solyc08g065140.1	Solyc08g065140.1		Solyc08g065140.1.1	GO:0005886(plasma membrane);GO:0016021(integral component of membrane)	NA	NA	NA	NA		protein_coding	13.802	10.3255	9.75156	38.8618	36.8531	34.1531	0.308362	-1.6973	5.88311e-23	9.61363e-22	down	yes
Solyc01g109470.3	Solyc01g109470.3		Solyc01g109470.3.1	NA	NA	NA	NA	NA		protein_coding	11.5304	9.99721	11.5004	27.0248	31.7949	27.7365	0.381579	-1.38995	5.99405e-23	9.78843e-22	down	yes
Solyc08g007450.1	Solyc08g007450.1		Solyc08g007450.1.1	GO:0004857(enzyme inhibitor activity);GO:0043086(negative regulation of catalytic activity)	NA	NA	NA	NA		protein_coding	3.19079	2.32874	1.84272	13.2462	15.7408	12.7477	0.176406	-2.50303	6.70244e-23	1.09236e-21	down	yes
Solyc07g056570.1	NCED1	544163	Solyc07g056570.1.1	GO:0006970(response to osmotic stress);GO:0009414(response to water deprivation);GO:0009507(chloroplast);GO:0009535(chloroplast thylakoid membrane);GO:0009536(plastid);GO:0009555(pollen development);GO:0009570(chloroplast stroma);GO:0009651(response to salt stress);GO:0009688(abscisic acid biosynthetic process);GO:0009733(response to auxin);GO:0009737(response to abscisic acid);GO:0009738(abscisi…	00906(Carotenoid biosynthesis);01100(Metabolic pathways);01110(Biosynthesis of secondary metabolites)	K09840	EC:1.13.11.51	NA	9-cis-epoxycarotenoid dioxygenase NCED1, chloroplastic [Source:UniProtKB/Swiss-Prot;Acc:O24023]	protein_coding	9.33987	7.46766	7.94665	2.50117	3.80848	3.094	2.6324	1.39638	7.38005e-23	1.20041e-21	up	yes
Solyc01g058500.3	Solyc01g058500.3		Solyc01g058500.3.1	NA	NA	NA	NA	NA		protein_coding	185.835	176.899	162.625	63.9067	86.7086	102.831	2.07286	1.05162	8.42683e-23	1.36618e-21	up	yes
Solyc07g062520.3	Solyc07g062520.3		Solyc07g062520.3.1	GO:0004497(monooxygenase activity);GO:0005506(iron ion binding);GO:0016705(oxidoreductase activity, acting on paired donors, with incorporation or reduction of molecular oxygen);GO:0020037(heme binding)	NA	NA	NA	NA		protein_coding	6.23345	6.53425	5.61892	12.8949	16.4586	13.2194	0.431885	-1.21128	8.53258e-23	1.38151e-21	down	yes
Solyc03g006250.3	Solyc03g006250.3		Solyc03g006250.3.1	GO:0016788(hydrolase activity, acting on ester bonds)	NA	NA	NA	NA		protein_coding	8.97695	10.7609	9.64278	20.8609	26.846	22.5813	0.418002	-1.25842	9.66064e-23	1.56108e-21	down	yes
Solyc08g081140.3	Solyc08g081140.3		Solyc08g081140.3.1	GO:0046983(protein dimerization activity)	NA	NA	NA	NA		protein_coding	4.64035	4.40102	4.44305	11.8163	12.8857	13.1907	0.355858	-1.49063	1.1017e-22	1.77676e-21	down	yes
Solyc12g056930.2	Solyc12g056930.2		Solyc12g056930.2.1	GO:0005886(plasma membrane);GO:0008271(secondary active sulfate transmembrane transporter activity);GO:0008272(sulfate transport);GO:0015116(sulfate transmembrane transporter activity);GO:0015301(obsolete anion:anion antiporter activity);GO:0016020(membrane);GO:0016021(integral component of membrane);GO:0055085(transmembrane transport);GO:1902358(sulfate transmembrane transport)	NA	NA	NA	NA		protein_coding	1.23232	1.23391	1.01415	3.85542	4.36341	3.64625	0.29333	-1.76941	1.1829e-22	1.90523e-21	down	yes
Solyc10g007070.3	Solyc10g007070.3		Solyc10g007070.3.1	GO:0009055(electron transfer activity)	NA	NA	NA	NA		protein_coding	6.99389	9.51063	9.35455	33.7347	30.2076	28.433	0.279935	-1.83684	1.21231e-22	1.95132e-21	down	yes
Solyc01g095530.2	Solyc01g095530.2		Solyc01g095530.2.1	NA	NA	NA	NA	NA		protein_coding	12.8994	12.0693	14.282	4.09149	3.07352	3.03591	3.84776	1.94402	1.26805e-22	2.03971e-21	up	yes
Solyc03g117890.3	Solyc03g117890.3		Solyc03g117890.3.1	GO:0009507(chloroplast);GO:0009535(chloroplast thylakoid membrane);GO:0009570(chloroplast stroma)	NA	NA	NA	NA		protein_coding	2.61921	3.89818	3.88963	11.5484	15.585	11.2016	0.271475	-1.88111	1.28057e-22	2.05717e-21	down	yes
Solyc04g081460.2	Solyc04g081460.2		Solyc04g081460.2.1	GO:0016020(membrane);GO:0016021(integral component of membrane)	NA	NA	NA	NA		protein_coding	7.60561	7.65688	8.09299	24.6675	22.9431	24.3435	0.324588	-1.62332	1.31772e-22	2.11272e-21	down	yes
Solyc03g093620.1	Solyc03g093620.1		Solyc03g093620.1.1	GO:0008146(sulfotransferase activity)	NA	NA	NA	NA	Sulfotransferase [Source:UniProtKB/TrEMBL;Acc:K4BIN8]	protein_coding	2.9064	3.73025	2.66254	10.8002	13.6098	11.6837	0.257641	-1.95657	1.39e-22	2.22715e-21	down	yes
Solyc12g005350.2	Solyc12g005350.2		Solyc12g005350.2.1	GO:0003824(catalytic activity);GO:0016491(oxidoreductase activity);GO:0016616(oxidoreductase activity, acting on the CH-OH group of donors, NAD or NADP as acceptor);GO:0050662(obsolete coenzyme binding)	NA	NA	NA	NA		protein_coding	4.82486	4.06077	4.77853	13.0256	14.5947	13.6005	0.331487	-1.59297	1.40345e-22	2.24724e-21	down	yes
Solyc04g082380.3	Solyc04g082380.3		Solyc04g082380.3.1	NA	NA	NA	NA	NA		protein_coding	2.81253	2.87649	2.58688	8.69803	10.6147	9.86516	0.283635	-1.81789	1.41034e-22	2.25682e-21	down	yes
Solyc03g115920.3	Solyc03g115920.3		Solyc03g115920.3.1	GO:0000151(ubiquitin ligase complex);GO:0000209(protein polyubiquitination);GO:0004842(ubiquitin-protein transferase activity);GO:0005737(cytoplasm);GO:0006511(ubiquitin-dependent protein catabolic process);GO:0016567(protein ubiquitination);GO:0031624(ubiquitin conjugating enzyme binding);GO:0032436(positive regulation of proteasomal ubiquitin-dependent protein catabolic process);GO:0046872(meta…	NA	K11975	EC:2.3.2.31	NA	RBR-type E3 ubiquitin transferase [Source:UniProtKB/TrEMBL;Acc:K4BL94]	protein_coding	16.6974	15.9667	14.5759	5.52674	8.14643	6.42051	2.35099	1.23327	1.49811e-22	2.39262e-21	up	yes
Solyc10g061950.2	Solyc10g061950.2		Solyc10g061950.2.1	NA	NA	NA	NA	NA		protein_coding	2.40891	2.1838	2.74589	9.96434	11.3026	9.64963	0.237368	-2.0748	1.51118e-22	2.41192e-21	down	yes
Solyc03g120320.1	Solyc03g120320.1		Solyc03g120320.1.1	GO:0005515(protein binding);GO:0080037(negative regulation of cytokinin-activated signaling pathway);GO:2000762(regulation of phenylpropanoid metabolic process)	NA	NA	NA	NA		protein_coding	6.70737	7.67349	8.90413	1.56163	2.41261	1.22219	4.48096	2.16381	1.52179e-22	2.42729e-21	up	yes
Solyc01g090910.3	Solyc01g090910.3		Solyc01g090910.3.1	GO:0005789(endoplasmic reticulum membrane);GO:0016021(integral component of membrane)	NA	NA	NA	NA		protein_coding	29.7398	30.1283	28.4737	65.4643	64.2127	60.0754	0.465564	-1.10295	1.52675e-22	2.43362e-21	down	yes
Solyc06g048750.3	Solyc06g048750.3		Solyc06g048750.3.1	NA	NA	NA	NA	NA		protein_coding	29.1501	29.389	31.0922	10.1843	10.1823	15.3127	2.51213	1.32891	1.53142e-22	2.43792e-21	up	yes
Solyc03g111370.3	Solyc03g111370.3		Solyc03g111370.3.1	NA	NA	NA	NA	NA		protein_coding	22.5505	22.7777	20.7218	52.2747	48.684	47.4858	0.444948	-1.16829	1.55658e-22	2.47637e-21	down	yes
Solyc04g007810.1	Solyc04g007810.1		Solyc04g007810.1.1	NA	NA	NA	NA	NA		protein_coding	15.3882	16.6872	13.3409	4.50278	4.82252	4.42105	3.30388	1.72416	1.58473e-22	2.51954e-21	up	yes
Solyc09g014710.3	Solyc09g014710.3		Solyc09g014710.3.1	GO:0004672(protein kinase activity);GO:0005509(calcium ion binding);GO:0005524(ATP binding);GO:0006468(protein phosphorylation);GO:0007166(cell surface receptor signaling pathway);GO:0030247(polysaccharide binding)	NA	NA	NA	NA		protein_coding	1.95368	3.29116	2.02281	7.76831	9.07525	8.81831	0.283208	-1.82007	1.65461e-22	2.62894e-21	down	yes
Solyc06g005130.3	Solyc06g005130.3		Solyc06g005130.3.1	GO:0003677(DNA binding);GO:0003700(DNA-binding transcription factor activity);GO:0005634(nucleus);GO:0006355(regulation of DNA-templated transcription)	NA	NA	NA	NA		protein_coding	0.993735	1.64609	1.23272	7.18261	7.61995	5.88825	0.187162	-2.41764	1.68926e-22	2.68055e-21	down	yes
Solyc01g010390.3	Solyc01g010390.3		Solyc01g010390.3.1	GO:0004553(hydrolase activity, hydrolyzing O-glycosyl compounds);GO:0005975(carbohydrate metabolic process);GO:0008422(beta-glucosidase activity)	00460(Cyanoamino acid metabolism);00500(Starch and sucrose metabolism);00940(Phenylpropanoid biosynthesis);01100(Metabolic pathways);01110(Biosynthesis of secondary metabolites)	K01188	EC:3.2.1.21	NA		protein_coding	1.71904	1.96938	1.30536	5.63613	6.40017	6.62475	0.267605	-1.90183	1.88451e-22	2.9827e-21	down	yes
Solyc01g109500.3	Solyc01g109500.3		Solyc01g109500.3.1	NA	NA	NA	NA	NA		protein_coding	38.1452	34.9944	44.5553	90.3335	113.726	95.3599	0.393078	-1.34711	1.91025e-22	3.0215e-21	down	yes
Solyc12g042075.1	Solyc12g042075.1		Solyc12g042075.1.1	GO:0003677(DNA binding);GO:0005515(protein binding);GO:0006355(regulation of DNA-templated transcription);GO:0009725(response to hormone)	NA	NA	NA	NA		protein_coding	15.9377	19.5525	15.0456	7.36985	8.99979	7.86031	2.08568	1.06051	1.99937e-22	3.15842e-21	up	yes
Solyc05g056060.3	Solyc05g056060.3		Solyc05g056060.3.1	NA	NA	NA	NA	NA		protein_coding	5.21865	5.49758	4.44634	1.05157	1.78138	1.49314	3.50492	1.80938	2.22178e-22	3.50752e-21	up	yes
Solyc03g006880.3	Solyc03g006880.3		Solyc03g006880.3.1	GO:0002238(response to molecule of fungal origin);GO:0009416(response to light stimulus);GO:0009686(gibberellin biosynthetic process);GO:0009805(coumarin biosynthetic process);GO:0009826(unidimensional cell growth);GO:0009908(flower development);GO:0016491(oxidoreductase activity);GO:0016706(2-oxoglutarate-dependent dioxygenase activity);GO:0031418(L-ascorbic acid binding);GO:0045544(gibberellin …	00904(Diterpenoid biosynthesis);01100(Metabolic pathways);01110(Biosynthesis of secondary metabolites)	K05282	EC:1.14.11.12	NA	Gibberellin 20-oxidase-1 [Source:UniProtKB/TrEMBL;Acc:Q9ZPP4]	protein_coding	0.378464	0.426659	0.263921	2.62524	2.83225	3.0588	0.125529	-2.9939	2.4938e-22	3.9294e-21	down	yes
Solyc12g068070.2	Solyc12g068070.2		Solyc12g068070.2.1	GO:0030674(protein-macromolecule adaptor activity);GO:0031410(cytoplasmic vesicle);GO:0060178(regulation of exocyst localization)	NA	NA	NA	NA	Filament-like plant protein 3 [Source:Projected from Arabidopsis thaliana (AT3G05270) UniProtKB/Swiss-Prot;Acc:Q9MA92]	protein_coding	2.79985	3.06694	2.32846	7.19424	9.21015	7.59431	0.341487	-1.5501	2.55512e-22	4.02346e-21	down	yes
Solyc02g084880.3	Solyc02g084880.3		Solyc02g084880.3.1	GO:0001228(DNA-binding transcription activator activity, RNA polymerase II-specific);GO:0005634(nucleus);GO:0046983(protein dimerization activity)	NA	NA	NA	NA		protein_coding	1.71641	1.62109	1.87472	5.83344	6.48812	5.02661	0.300448	-1.73481	2.59637e-22	4.08581e-21	down	yes
Solyc08g078500.3	Solyc08g078500.3		Solyc08g078500.3.1	NA	NA	NA	NA	NA		protein_coding	2.93412	2.43692	2.1843	7.07226	10.1959	7.74908	0.302005	-1.72735	2.78486e-22	4.37685e-21	down	yes
Solyc07g056390.3	Solyc07g056390.3		Solyc07g056390.3.1	GO:0005783(endoplasmic reticulum);GO:0015035(protein-disulfide reductase activity);GO:0016972(thiol oxidase activity);GO:0034975(protein folding in endoplasmic reticulum);GO:0071949(FAD binding)	NA	NA	NA	NA	Like disulfide bond formation protein [Source:Projected from Arabidopsis thaliana (AT1G72280) UniProtKB/TrEMBL;Acc:Q0WSW0]	protein_coding	10.1848	9.63473	7.1368	21.1519	25.4596	25.4145	0.374258	-1.41789	2.81246e-22	4.4174e-21	down	yes
Solyc11g011400.2	Solyc11g011400.2		Solyc11g011400.2.1	NA	NA	NA	NA	NA		protein_coding	7.28648	7.14751	10.3607	40.7797	28.9506	38.4934	0.229106	-2.12592	2.84753e-22	4.46964e-21	down	yes
Solyc03g118550.3	Solyc03g118550.3		Solyc03g118550.3.1	GO:0005515(protein binding);GO:0046983(protein dimerization activity)	NA	NA	NA	NA	TPR repeat-containing thioredoxin TDX [Source:Projected from Arabidopsis thaliana (AT3G17880) UniProtKB/Swiss-Prot;Acc:Q8VWG7]	protein_coding	14.6449	14.9704	15.7146	34.5121	37.0865	32.937	0.433631	-1.20546	3.02033e-22	4.73485e-21	down	yes
Solyc06g050250.1	Solyc06g050250.1		Solyc06g050250.1.1	GO:0005345(purine nucleobase transmembrane transporter activity);GO:0005886(plasma membrane);GO:0015205(nucleobase transmembrane transporter activity);GO:0015853(adenine transport);GO:0015854(guanine transport);GO:0016020(membrane);GO:0016021(integral component of membrane);GO:0022857(transmembrane transporter activity);GO:0055085(transmembrane transport)	NA	NA	NA	NA	AZG1 [Source:Projected from Arabidopsis thaliana (AT3G10960) UniProtKB/TrEMBL;Acc:A0A178VPT2]	protein_coding	7.65118	9.83693	7.5629	2.91943	3.61315	3.86867	2.40846	1.26811	3.21994e-22	5.04137e-21	up	yes
Solyc12g019470.2	Solyc12g019470.2		Solyc12g019470.2.1	NA	NA	NA	NA	NA		protein_coding	8.10945	6.65668	5.59443	20.0347	25.3128	19.9935	0.311605	-1.68221	3.30186e-22	5.16636e-21	down	yes
Solyc07g043420.3	Solyc07g043420.3		Solyc07g043420.3.1	GO:0002238(response to molecule of fungal origin);GO:0009805(coumarin biosynthetic process);GO:0016491(oxidoreductase activity);GO:0016706(2-oxoglutarate-dependent dioxygenase activity);GO:0031418(L-ascorbic acid binding);GO:0046872(metal ion binding);GO:0051213(dioxygenase activity)	NA	NA	NA	NA	Steroid 16alpha-hydroxylase [Source:UniProtKB/TrEMBL;Acc:Q40131]	protein_coding	712.237	729.345	641.544	1243.21	1783.25	1555.83	0.454603	-1.13732	3.32552e-22	5.20007e-21	down	yes
Solyc08g014240.3	Solyc08g014240.3		Solyc08g014240.3.1	GO:0003824(catalytic activity);GO:0019752(carboxylic acid metabolic process);GO:0046912(acyltransferase activity, acyl groups converted into alkyl on transfer)	NA	NA	NA	NA		protein_coding	1.09624	0.826149	1.01835	4.72654	6.69111	6.08147	0.168051	-2.57303	3.51905e-22	5.49225e-21	down	yes
Solyc02g089140.2	Solyc02g089140.2		Solyc02g089140.2.1	NA	NA	NA	NA	NA		nontranslating_CDS	1.66561	1.78331	2.27845	10.9591	13.0722	15.1711	0.146097	-2.775	3.61123e-22	5.63256e-21	down	yes
Solyc08g076630.2	Solyc08g076630.2		Solyc08g076630.2.1	GO:0004190(aspartic-type endopeptidase activity);GO:0006508(proteolysis)	NA	NA	NA	NA		protein_coding	3.50698	5.46002	5.16558	20.448	16.877	17.2966	0.258736	-1.95045	3.80417e-22	5.92974e-21	down	yes
Solyc06g073120.3	Solyc06g073120.3		Solyc06g073120.3.1	GO:0000469(cleavage involved in rRNA processing)	NA	NA	NA	NA		protein_coding	9.3502	7.95271	9.33927	25.7697	38.3352	26.4208	0.294306	-1.76461	3.94009e-22	6.13e-21	down	yes
Solyc07g064250.3	Solyc07g064250.3		Solyc07g064250.3.1	GO:0005783(endoplasmic reticulum);GO:0006888(endoplasmic reticulum to Golgi vesicle-mediated transport);GO:0006890(retrograde vesicle-mediated transport, Golgi to endoplasmic reticulum);GO:0016021(integral component of membrane);GO:0045454(cell redox homeostasis)	NA	NA	NA	NA		protein_coding	9.84765	9.27584	9.21564	19.9174	25.488	21.9068	0.42101	-1.24807	3.94714e-22	6.13709e-21	down	yes
Solyc09g098110.3	Solyc09g098110.3		Solyc09g098110.3.1	GO:0046983(protein dimerization activity)	NA	NA	NA	NA	Transcription factor bHLH128 [Source:Projected from Arabidopsis thaliana (AT1G05805) UniProtKB/Swiss-Prot;Acc:Q8H102]	protein_coding	21.3698	20.8097	18.4887	41.2496	47.1109	41.3196	0.46783	-1.09594	4.11933e-22	6.39676e-21	down	yes
Solyc06g060320.3	Solyc06g060320.3		Solyc06g060320.3.1	NA	NA	NA	NA	NA		protein_coding	0.244947	0.25212	0.212942	2.41604	2.57435	1.81891	0.10427	-3.2616	4.32371e-22	6.70569e-21	down	yes
Solyc04g008940.3	Solyc04g008940.3		Solyc04g008940.3.1	NA	NA	NA	NA	NA		protein_coding	2.3197	2.26165	1.62262	5.9088	7.94012	6.79394	0.300538	-1.73438	4.41612e-22	6.84471e-21	down	yes
Solyc01g109140.3	DES	543675	Solyc01g109140.3.1	GO:0004497(monooxygenase activity);GO:0005506(iron ion binding);GO:0016125(sterol metabolic process);GO:0016491(oxidoreductase activity);GO:0016705(oxidoreductase activity, acting on paired donors, with incorporation or reduction of molecular oxygen);GO:0016829(lyase activity);GO:0020037(heme binding);GO:0046872(metal ion binding);GO:0055114(obsolete oxidation-reduction process);GO:0102895(colnel…	NA	K17874	EC:4.2.1.121	NA	9-divinyl ether synthase [Source:UniProtKB/Swiss-Prot;Acc:Q9FPM6]	protein_coding	26.6349	29.1806	27.6352	60.676	63.4753	55.0998	0.465552	-1.10299	4.69828e-22	7.2729e-21	down	yes
Solyc01g111620.3	Solyc01g111620.3		Solyc01g111620.3.1	GO:0016021(integral component of membrane)	NA	NA	NA	NA		protein_coding	53.1967	50.1835	50.0377	30.3889	22.8714	22.7606	2.0181	1.013	4.82415e-22	7.46087e-21	up	yes
Solyc02g024020.3	Solyc02g024020.3		Solyc02g024020.3.1	GO:0005096(GTPase activator activity);GO:0005543(phospholipid binding);GO:0046872(metal ion binding)	04144(Endocytosis)	NA	NA	NA		protein_coding	4.76096	4.34202	4.81879	12.0857	13.3362	14.4756	0.348938	-1.51896	4.82575e-22	7.46087e-21	down	yes
Solyc06g073940.3	Solyc06g073940.3		Solyc06g073940.3.1	NA	NA	NA	NA	NA		protein_coding	1.38774	1.36706	1.16858	5.84037	6.9823	5.03066	0.219756	-2.18602	5.00455e-22	7.73245e-21	down	yes
Solyc07g044860.3	Solyc07g044860.3		Solyc07g044860.3.1	GO:0005509(calcium ion binding);GO:0009507(chloroplast);GO:0009523(photosystem II);GO:0009535(chloroplast thylakoid membrane);GO:0009536(plastid);GO:0009579(thylakoid);GO:0009654(photosystem II oxygen evolving complex);GO:0015979(photosynthesis);GO:0016020(membrane);GO:0019898(extrinsic component of membrane)	00195(Photosynthesis)	NA	NA	NA		protein_coding	4.18485	3.41396	3.51963	0.721007	0.621016	0.931118	4.89122	2.2902	5.1228e-22	7.91021e-21	up	yes
Solyc10g083930.2	Solyc10g083930.2		Solyc10g083930.2.1	GO:0000413(protein peptidyl-prolyl isomerization);GO:0003755(peptidyl-prolyl cis-trans isomerase activity);GO:0016021(integral component of membrane)	NA	NA	NA	NA	Peptidyl-prolyl cis-trans isomerase [Source:UniProtKB/TrEMBL;Acc:K4D3H9]	protein_coding	5.1014	5.18149	5.26319	13.4244	16.9901	14.7786	0.343993	-1.53955	5.57013e-22	8.59019e-21	down	yes
Solyc06g008290.3	Solyc06g008290.3		Solyc06g008290.3.1	GO:0007034(vacuolar transport)	NA	NA	NA	NA	Vacuolar protein sorting-associated protein 2 homolog 3 [Source:Projected from Arabidopsis thaliana (AT1G03950) UniProtKB/Swiss-Prot;Acc:Q941D5]	protein_coding	7.98897	7.04671	6.25364	18.7663	23.1858	20.5741	0.340487	-1.55433	6.36136e-22	9.78595e-21	down	yes
Solyc03g120120.3	Solyc03g120120.3		Solyc03g120120.3.1	GO:0015031(protein transport)	NA	NA	NA	NA		protein_coding	2.8103	2.56149	2.57917	6.66342	9.62257	7.34887	0.336408	-1.57172	6.54274e-22	1.00524e-20	down	yes
Solyc09g015080.3	Solyc09g015080.3		Solyc09g015080.3.1	GO:0005886(plasma membrane);GO:0008289(lipid binding)	NA	NA	NA	NA	Patellin-6 [Source:Projected from Arabidopsis thaliana (AT3G51670) UniProtKB/Swiss-Prot;Acc:Q9SCU1]	protein_coding	10.9877	10.1105	10.7574	22.4338	29.2528	26.6741	0.406525	-1.29859	6.69864e-22	1.02792e-20	down	yes
Solyc06g061190.1	Solyc06g061190.1		Solyc06g061190.1.1	NA	NA	NA	NA	NA		protein_coding	18.0218	15.2851	14.6168	6.35335	4.95644	3.52917	3.22959	1.69135	6.82459e-22	1.04594e-20	up	yes
Solyc09g008020.3	Solyc09g008020.3		Solyc09g008020.3.1	NA	NA	NA	NA	NA		protein_coding	5.9249	6.41725	6.05889	13.4198	15.2932	13.6294	0.434577	-1.20231	7.04558e-22	1.07847e-20	down	yes
Solyc07g049660.3	Solyc07g049660.3		Solyc07g049660.3.1	GO:0016747(acyltransferase activity, transferring groups other than amino-acyl groups)	NA	NA	NA	NA		protein_coding	37.6802	45.6444	31.6008	16.3295	19.3605	15.6089	2.24031	1.1637	7.18565e-22	1.09787e-20	up	yes
Solyc11g072500.2	Solyc11g072500.2		Solyc11g072500.2.1	GO:0003677(DNA binding);GO:0003700(DNA-binding transcription factor activity);GO:0005634(nucleus);GO:0006355(regulation of DNA-templated transcription)	NA	NA	NA	NA		protein_coding	6.89461	5.61879	5.67208	18.8335	24.4043	17.2648	0.300574	-1.73421	8.11302e-22	1.23573e-20	down	yes
Solyc03g034057.1	Solyc03g034057.1		Solyc03g034057.1.1	NA	NA	NA	NA	NA		protein_coding	13.7073	9.4102	12.6603	33.0591	62.4298	58.9602	0.231648	-2.10999	8.38091e-22	1.27496e-20	down	yes
Solyc09g072610.3	Solyc09g072610.3		Solyc09g072610.3.1	GO:0016021(integral component of membrane);GO:0016614(oxidoreductase activity, acting on CH-OH group of donors);GO:0046577(long-chain-alcohol oxidase activity);GO:0050660(flavin adenine dinucleotide binding)	NA	K17756	EC:1.1.3.20	NA	Long-chain-alcohol oxidase [Source:UniProtKB/TrEMBL;Acc:K4CUT7]	protein_coding	2.07579	2.38107	2.31653	6.67514	7.47317	6.05209	0.33531	-1.57643	8.82466e-22	1.34082e-20	down	yes
Solyc09g082280.3	Solyc09g082280.3		Solyc09g082280.3.1	GO:0016021(integral component of membrane)	NA	NA	NA	NA		protein_coding	10.5929	9.73957	9.3765	3.85857	2.35636	2.85175	3.27671	1.71225	9.73372e-22	1.47712e-20	up	yes
Solyc07g009090.3	Solyc07g009090.3		Solyc07g009090.3.1	GO:0006952(defense response)	NA	NA	NA	NA		protein_coding	182.645	176.025	203.896	459.676	399.469	493.97	0.415756	-1.26619	9.75013e-22	1.4787e-20	down	yes
Solyc02g079950.3	Solyc02g079950.3		Solyc02g079950.3.1	GO:0005509(calcium ion binding);GO:0009507(chloroplast);GO:0009523(photosystem II);GO:0009579(thylakoid);GO:0009654(photosystem II oxygen evolving complex);GO:0009767(photosynthetic electron transport chain);GO:0015979(photosynthesis);GO:0019898(extrinsic component of membrane);GO:0045156(electron transporter, transferring electrons within the cyclic electron transport pathway of photosynthesis a…	00195(Photosynthesis)	NA	NA	NA	Photosystem II oxygen-evolving complex protein 3 [Source:UniProtKB/TrEMBL;Acc:Q672Q6]	protein_coding	2.24615	2.1814	2.02747	0.391945	0.464187	0.544344	4.60917	2.20451	9.95807e-22	1.50931e-20	up	yes
Solyc04g080370.3	Solyc04g080370.3		Solyc04g080370.3.1	GO:0010960(magnesium ion homeostasis);GO:0016021(integral component of membrane)	NA	NA	NA	NA	DUF21 domain-containing protein At1g47330 [Source:Projected from Arabidopsis thaliana (AT1G47330) UniProtKB/Swiss-Prot;Acc:Q8RY60]	protein_coding	8.16717	8.16984	7.68795	16.3963	21.1558	21.6093	0.406091	-1.30012	1.02913e-21	1.55886e-20	down	yes
Solyc10g080370.1	Solyc10g080370.1		Solyc10g080370.1.1	GO:0016021(integral component of membrane)	NA	NA	NA	NA		protein_coding	99.6242	94.6349	111.704	42.5802	28.4055	40.1962	2.75191	1.46044	1.03596e-21	1.56728e-20	up	yes
Solyc02g079415.1	Solyc02g079415.1		Solyc02g079415.1.1	GO:0001510(RNA methylation);GO:0003723(RNA binding);GO:0006396(RNA processing);GO:0008168(methyltransferase activity);GO:0008757(S-adenosylmethionine-dependent methyltransferase activity)	NA	NA	NA	NA		protein_coding	3.10185	2.81819	3.73449	8.80743	12.4303	11.7153	0.292978	-1.77114	1.03889e-21	1.57075e-20	down	yes
Solyc04g016480.3	Solyc04g016480.3		Solyc04g016480.3.1	GO:0005515(protein binding);GO:0016787(hydrolase activity)	NA	NA	NA	NA	Purple acid phosphatase 16 [Source:Projected from Arabidopsis thaliana (AT3G10150) UniProtKB/TrEMBL;Acc:A0A1I9LQV7]	protein_coding	0.496983	0.418852	0.31596	2.09712	2.73242	2.22469	0.174618	-2.51773	1.04326e-21	1.57639e-20	down	yes
Solyc03g053010.3	Solyc03g053010.3		Solyc03g053010.3.1	GO:0010506(regulation of autophagy);GO:0035658(Mon1-Ccz1 complex)	NA	NA	NA	NA		protein_coding	7.48818	7.38101	6.45582	16.931	16.4901	16.0145	0.431369	-1.213	1.07591e-21	1.62274e-20	down	yes
Solyc07g032260.3	Solyc07g032260.3		Solyc07g032260.3.1	NA	NA	NA	NA	NA		protein_coding	3.0722	3.07558	3.12473	7.36159	9.67644	8.36033	0.365083	-1.4537	1.15553e-21	1.7407e-20	down	yes
Solyc04g076810.3	Solyc04g076810.3		Solyc04g076810.3.1	GO:0004672(protein kinase activity);GO:0005524(ATP binding);GO:0006468(protein phosphorylation);GO:0007165(signal transduction)	NA	NA	NA	NA	CBL-interacting serine/threonine-protein kinase 8 [Source:Projected from Arabidopsis thaliana (AT4G24400) UniProtKB/Swiss-Prot;Acc:Q9STV4]	protein_coding	17.1156	16.2895	15.0243	31.6364	35.0139	33.5071	0.483533	-1.04831	1.17868e-21	1.77449e-20	down	yes
Solyc06g074940.3	Solyc06g074940.3		Solyc06g074940.3.1	GO:0005524(ATP binding)	NA	NA	NA	NA		protein_coding	6.49508	7.57058	6.66843	2.93574	3.39663	3.86654	2.03297	1.02359	1.24867e-21	1.87642e-20	up	yes
Solyc06g071510.3	Solyc06g071510.3		Solyc06g071510.3.1	GO:0016788(hydrolase activity, acting on ester bonds)	NA	K23978	EC:3.1.1.112	NA		protein_coding	10.7338	10.3348	11.0609	26.2292	28.1294	24.7479	0.406155	-1.2999	1.39977e-21	2.09838e-20	down	yes
Solyc09g010400.3	Solyc09g010400.3		Solyc09g010400.3.1	GO:0000786(nucleosome);GO:0003677(DNA binding);GO:0006325(chromatin organization);GO:0046982(protein heterodimerization activity)	NA	NA	NA	NA	Histone H2A [Source:UniProtKB/TrEMBL;Acc:K4CR67]	protein_coding	226.415	245.174	201.555	412.314	587.406	567.269	0.429579	-1.21901	1.43808e-21	2.15319e-20	down	yes
Solyc01g107980.3	Solyc01g107980.3		Solyc01g107980.3.1	GO:0004842(ubiquitin-protein transferase activity);GO:0016567(protein ubiquitination);GO:0061630(ubiquitin protein ligase activity)	NA	NA	NA	NA	RING-type E3 ubiquitin transferase [Source:UniProtKB/TrEMBL;Acc:K4B314]	protein_coding	29.009	31.0553	28.2831	16.052	11.3302	13.1256	2.181	1.12499	1.48987e-21	2.22803e-20	up	yes
Solyc10g084780.2	Solyc10g084780.2		Solyc10g084780.2.1	GO:0005576(extracellular region);GO:0009664(plant-type cell wall organization)	NA	NA	NA	NA		protein_coding	8.35066	9.54807	8.70515	22.3115	27.9403	24.4292	0.356234	-1.4891	1.49105e-21	2.22844e-20	down	yes
Solyc12g006050.2	Solyc12g006050.2		Solyc12g006050.2.1	GO:0015333(peptide:proton symporter activity);GO:0016020(membrane);GO:0016021(integral component of membrane);GO:0022857(transmembrane transporter activity);GO:0035673(oligopeptide transmembrane transporter activity);GO:0055085(transmembrane transport);GO:1904680(peptide transmembrane transporter activity)	NA	NA	NA	NA		protein_coding	1.34955	1.38013	1.29074	4.73347	5.81883	4.03423	0.275625	-1.85922	1.57346e-21	2.35019e-20	down	yes
Solyc09g057660.3	Solyc09g057660.3		Solyc09g057660.3.1	GO:0000413(protein peptidyl-prolyl isomerization);GO:0003755(peptidyl-prolyl cis-trans isomerase activity);GO:0005515(protein binding);GO:0005528(FK506 binding);GO:0005737(cytoplasm);GO:0061077(chaperone-mediated protein folding)	NA	K09571	EC:5.2.1.8	NA	Peptidylprolyl isomerase [Source:UniProtKB/TrEMBL;Acc:K4CTF7]	protein_coding	8.45671	8.43893	8.90123	18.3252	22.2517	18.8274	0.434259	-1.20337	1.61469e-21	2.41032e-20	down	yes
Solyc01g108250.3	Solyc01g108250.3		Solyc01g108250.3.1	GO:0005515(protein binding);GO:0005635(nuclear envelope);GO:0005737(cytoplasm)	NA	NA	NA	NA		protein_coding	2.81484	3.65152	3.36814	0.901207	0.763469	1.04767	3.62583	1.85831	1.63701e-21	2.44067e-20	up	yes
[truncated: 3,382 more rows]
