# Supplementary material for: SnRK1α1-mediated RBOH1 phosphorylation regulates reactive oxygen species to enhance tolerance to low nitrogen in tomato
Source: Plant Cell. 2024 Dec 12;37(1):koae321. doi: 10.1093/plcell/koae321 (PMC11684077; doi:10.1093/plcell/koae321)
Supplement: koae321_Supplementary_Data [file koae321_supplementary_data.zip › Supplementary Data Set 4.xlsx]

## Sheet: Supplementary Data Set 4
Supplementary Data Set 4. Gene Ontology (GO) annotation and categorization of genes downregulated in rboh1-1 mutants compared to WT under low-nitrogen stress.
GO_ID	GO_Term	GO_Category	IDs	S	TS	B	TB	Rich.Factor	P.value	Sig.Sign.P	Q.value	Sig.Sign.Q
GO:0003700	DNA-binding transcription factor activity	Molecular Function	Solyc01g109880.3, Solyc11g069240.2, Solyc05g007880.3, Solyc10g079660.2, Solyc03g007370.3, Solyc11g010270.2, Solyc09g091950.1, Solyc02g067410.2, Solyc04g080740.1, Solyc08g006110.3, Solyc10g080460.2, Solyc11g011750.2, Solyc09g091880.3, Solyc04g078770.3, Solyc05g054400.3, Solyc03g113270.3, Solyc12g010800.2, Solyc11g061750.2, Solyc10g078720.2, Solyc04g005800.3, Solyc11g073120.2, Solyc12g099370.2, Sol…	180	2507	778	17921	0.2314	1.55905e-12	****	2.5927e-09	****
GO:0005576	extracellular region	Cellular Component	Solyc05g005170.3, Solyc03g093390.3, Solyc05g046020.3, Solyc07g005100.3, Solyc04g081860.3, Solyc08g013930.3, Solyc01g006300.3, Solyc09g090010.3, Solyc05g046010.3, Solyc12g089380.2, Solyc12g005790.2, Solyc07g052510.3, Solyc08g075830.3, Solyc12g005370.2, Solyc11g066270.2, Solyc08g077910.3, Solyc07g006710.2, Solyc02g092580.3, Solyc01g008620.3, Solyc06g083030.3, Solyc01g090810.3, Solyc09g007520.3, Sol…	64	2507	207	17921	0.3092	2.58064e-10	****	2.1458e-07	****
GO:0006355	regulation of DNA-templated transcription	Biological Process	Solyc01g109880.3, Solyc01g088660.3, Solyc05g007880.3, Solyc09g083290.3, Solyc03g007370.3, Solyc11g010270.2, Solyc09g091950.1, Solyc02g067410.2, Solyc04g080740.1, Solyc08g006110.3, Solyc06g084070.3, Solyc10g081320.1, Solyc11g011750.2, Solyc04g078770.3, Solyc05g054400.3, Solyc03g097650.3, Solyc06g073180.3, Solyc07g007120.3, Solyc03g113270.3, Solyc12g010800.2, Solyc01g097290.3, Solyc11g061750.2, Sol…	223	2507	1096	17921	0.2035	1.60921e-09	****	8.92037e-07	****
GO:0042744	hydrogen peroxide catabolic process	Biological Process	Solyc05g046020.3, Solyc04g081860.3, Solyc08g013930.3, Solyc01g006300.3, Solyc05g050870.3, Solyc05g046010.3, Solyc12g005790.2, Solyc07g052510.3, Solyc09g072700.3, Solyc08g075830.3, Solyc12g005370.2, Solyc05g046030.3, Solyc01g067860.3, Solyc02g092580.3, Solyc07g017880.3, Solyc09g007520.3, Solyc10g076243.1, Solyc02g064970.3, Solyc03g044097.1, Solyc08g069040.3, Solyc05g046000.3, Solyc01g015080.3, Sol…	37	2507	100	17921	0.37	7.7057e-09	****	3.20365e-06	****
GO:0005634	nucleus	Cellular Component	Solyc01g109880.3, Solyc11g069240.2, Solyc07g043130.3, Solyc09g091960.3, Solyc05g007880.3, Solyc05g056550.3, Solyc09g083290.3, Solyc11g010270.2, Solyc09g091950.1, Solyc04g080740.1, Solyc06g084070.3, Solyc10g079050.2, Solyc10g081320.1, Solyc10g080460.2, Solyc03g112390.3, Solyc07g049160.3, Solyc04g078770.3, Solyc03g097650.3, Solyc06g073180.3, Solyc07g007120.3, Solyc09g091000.3, Solyc02g070210.3, Sol…	336	2507	1816	17921	0.185	9.68347e-09	****	3.22072e-06	****
GO:0046983	protein dimerization activity	Molecular Function	Solyc10g079660.2, Solyc12g088130.2, Solyc10g079050.2, Solyc01g111900.3, Solyc06g007960.3, Solyc07g020960.3, Solyc01g007895.1, Solyc11g032100.2, Solyc06g051550.3, Solyc07g018010.3, Solyc08g081140.3, Solyc02g084880.3, Solyc03g118550.3, Solyc09g098110.3, Solyc02g089210.3, Solyc03g113560.3, Solyc12g008930.2, Solyc06g064500.3, Solyc02g091800.3, Solyc10g009055.1, Solyc04g074810.3, Solyc09g097870.3, Sol…	76	2507	287	17921	0.2648	1.46016e-08	****	3.83083e-06	****
GO:0004601	peroxidase activity	Molecular Function	Solyc05g046020.3, Solyc04g081860.3, Solyc08g013930.3, Solyc01g006300.3, Solyc05g050870.3, Solyc05g046010.3, Solyc12g005790.2, Solyc05g050890.2, Solyc07g052510.3, Solyc09g072700.3, Solyc08g075830.3, Solyc12g005370.2, Solyc05g046030.3, Solyc01g067860.3, Solyc02g092580.3, Solyc07g017880.3, Solyc02g087090.3, Solyc09g007520.3, Solyc10g076243.1, Solyc02g064970.3, Solyc03g044097.1, Solyc08g069040.3, Sol…	42	2507	124	17921	0.3387	1.61249e-08	****	3.83083e-06	****
GO:0006979	response to oxidative stress	Biological Process	Solyc05g046020.3, Solyc04g081860.3, Solyc08g013930.3, Solyc01g006300.3, Solyc05g050870.3, Solyc05g046010.3, Solyc12g005790.2, Solyc05g050890.2, Solyc07g052510.3, Solyc09g072700.3, Solyc08g075830.3, Solyc12g005370.2, Solyc05g046030.3, Solyc01g067860.3, Solyc02g092580.3, Solyc07g017880.3, Solyc02g087090.3, Solyc09g007520.3, Solyc10g076243.1, Solyc02g064970.3, Solyc03g044097.1, Solyc08g069040.3, Sol…	46	2507	146	17921	0.3151	4.33078e-08	****	9.00261e-06	****
GO:0000981	DNA-binding transcription factor activity, RNA polymerase II-specific	Molecular Function	Solyc11g010270.2, Solyc02g067410.2, Solyc10g081320.1, Solyc07g007120.3, Solyc03g113270.3, Solyc04g005800.3, Solyc05g007180.3, Solyc02g091930.3, Solyc01g096320.3, Solyc04g074700.3, Solyc05g051460.3, Solyc06g074120.3, Solyc08g007270.3, Solyc05g006980.3, Solyc02g087840.3, Solyc03g113760.3, Solyc01g100510.3, Solyc12g056460.2, Solyc12g088380.1, Solyc07g055920.3, Solyc02g085630.3, Solyc04g081350.3, Sol…	31	2507	87	17921	0.3563	3.30282e-07	****	6.10287e-05	****
GO:0020037	heme binding	Molecular Function	Solyc05g046020.3, Solyc12g088970.1, Solyc04g081860.3, Solyc08g013930.3, Solyc01g006300.3, Solyc05g050870.3, Solyc05g046010.3, Solyc12g005790.2, Solyc05g050890.2, Solyc07g052510.3, Solyc09g072700.3, Solyc08g075830.3, Solyc12g005370.2, Solyc05g046030.3, Solyc01g067860.3, Solyc12g098320.2, Solyc02g084930.3, Solyc02g092580.3, Solyc07g008240.3, Solyc11g013810.2, Solyc07g017880.3, Solyc02g087090.3, Sol…	93	2507	406	17921	0.2291	6.73902e-07	****	0.00011207	***
GO:0043565	sequence-specific DNA binding	Molecular Function	Solyc01g109880.3, Solyc05g007880.3, Solyc11g010270.2, Solyc09g091950.1, Solyc02g067410.2, Solyc04g080740.1, Solyc03g112390.3, Solyc04g078770.3, Solyc05g054400.3, Solyc03g113270.3, Solyc04g005800.3, Solyc11g073120.2, Solyc12g099370.2, Solyc11g066400.1, Solyc05g007180.3, Solyc03g033730.1, Solyc02g084860.1, Solyc09g010960.3, Solyc11g068370.2, Solyc12g007070.2, Solyc02g091930.3, Solyc01g096320.3, Sol…	100	2507	451	17921	0.2217	1.27051e-06	****	0.000192078	***
GO:0003677	DNA binding	Molecular Function	Solyc09g091960.3, Solyc05g007880.3, Solyc09g083390.2, Solyc11g010270.2, Solyc09g091950.1, Solyc02g067410.2, Solyc10g081320.1, Solyc10g080460.2, Solyc11g011750.2, Solyc09g091880.3, Solyc03g097650.3, Solyc07g007120.3, Solyc03g113270.3, Solyc09g014250.3, Solyc11g061750.2, Solyc10g078720.2, Solyc04g005800.3, Solyc06g051060.3, Solyc05g007180.3, Solyc11g032100.2, Solyc06g035940.3, Solyc08g066660.1, Sol…	205	2507	1079	17921	0.19	1.55819e-06	****	0.000215939	***
GO:0006073	cellular glucan metabolic process	Biological Process	Solyc11g040140.2, Solyc11g066270.2, Solyc12g007270.2, Solyc09g008320.3, Solyc03g031800.3, Solyc09g092520.3, Solyc03g098430.3, Solyc11g007830.2, Solyc01g081050.3, Solyc10g005350.3, Solyc05g005680.3, Solyc01g106650.3, Solyc05g046290.3, Solyc07g009380.3, Solyc02g080160.3	15	2507	31	17921	0.4839	4.81046e-06	****	0.000571413	***
GO:0010411	xyloglucan metabolic process	Biological Process	Solyc11g040140.2, Solyc11g066270.2, Solyc12g007270.2, Solyc09g008320.3, Solyc03g031800.3, Solyc09g092520.3, Solyc03g098430.3, Solyc01g081050.3, Solyc10g005350.3, Solyc05g005680.3, Solyc01g106650.3, Solyc05g046290.3, Solyc07g009380.3, Solyc02g080160.3, Solyc02g087120.3	15	2507	31	17921	0.4839	4.81046e-06	****	0.000571413	***
GO:0004553	hydrolase activity, hydrolyzing O-glycosyl compounds	Molecular Function	Solyc12g056960.2, Solyc11g040140.2, Solyc11g066270.2, Solyc08g044510.3, Solyc07g063390.3, Solyc08g079080.3, Solyc12g007270.2, Solyc01g059965.1, Solyc01g008620.3, Solyc01g060020.3, Solyc09g008320.3, Solyc07g063880.3, Solyc05g009470.3, Solyc03g019790.3, Solyc10g083290.2, Solyc02g080290.3, Solyc03g031800.3, Solyc09g092520.3, Solyc03g098430.3, Solyc01g074040.2, Solyc04g007150.3, Solyc07g053920.3, Sol…	53	2507	208	17921	0.2548	7.26745e-06	****	0.000805718	***
GO:0042546	cell wall biogenesis	Biological Process	Solyc11g040140.2, Solyc11g066270.2, Solyc12g007270.2, Solyc09g008320.3, Solyc03g031800.3, Solyc09g092520.3, Solyc03g098430.3, Solyc01g081050.3, Solyc10g005350.3, Solyc05g005680.3, Solyc01g106650.3, Solyc05g046290.3, Solyc07g009380.3, Solyc02g080160.3, Solyc06g061210.3	15	2507	32	17921	0.4688	7.88513e-06	****	0.00081956	***
GO:0005618	cell wall	Cellular Component	Solyc09g090010.3, Solyc12g008530.2, Solyc11g040140.2, Solyc12g089380.2, Solyc11g066270.2, Solyc12g007270.2, Solyc04g008230.3, Solyc09g008320.3, Solyc03g031800.3, Solyc09g092520.3, Solyc03g098430.3, Solyc04g079600.3, Solyc02g080220.3, Solyc04g081870.3, Solyc07g047790.3, Solyc01g081050.3, Solyc03g083840.3, Solyc09g075350.3, Solyc02g081990.3, Solyc10g005350.3, Solyc11g006730.1, Solyc05g005680.3, Sol…	32	2507	105	17921	0.3048	1.02286e-05	****	0.00100059	**
GO:0030154	cell differentiation	Biological Process	Solyc03g112390.3, Solyc11g066880.2, Solyc06g053610.3, Solyc04g014470.3, Solyc01g102340.3, Solyc03g025870.3, Solyc06g074910.3, Solyc04g077260.3, Solyc10g086250.2, Solyc01g111500.3, Solyc09g009130.3, Solyc03g093890.3, Solyc08g082890.3, Solyc01g079620.3, Solyc12g049350.2, Solyc10g055410.2, Solyc01g094360.3, Solyc05g014290.3, Solyc06g083900.3, Solyc02g091980.2, Solyc02g092120.3, Solyc02g079280.3, Sol…	23	2507	66	17921	0.3485	1.61505e-05	****	0.00148008	**
GO:0016762	xyloglucan:xyloglucosyl transferase activity	Molecular Function	Solyc11g040140.2, Solyc11g066270.2, Solyc12g007270.2, Solyc09g008320.3, Solyc03g031800.3, Solyc09g092520.3, Solyc03g098430.3, Solyc01g081050.3, Solyc10g005350.3, Solyc05g005680.3, Solyc01g106650.3, Solyc05g046290.3, Solyc07g009380.3, Solyc02g080160.3	14	2507	30	17921	0.4667	1.69101e-05	****	0.00148008	**
GO:0004185	serine-type carboxypeptidase activity	Molecular Function	Solyc04g077615.1, Solyc06g083030.3, Solyc02g014830.3, Solyc11g066520.2, Solyc01g010720.3, Solyc01g087970.3, Solyc04g079047.1, Solyc05g050780.3, Solyc01g108460.2, Solyc12g099160.2, Solyc05g041530.3, Solyc12g019570.2, Solyc01g010710.3, Solyc01g104850.3, Solyc12g088280.2, Solyc04g079330.2	16	2507	38	17921	0.4211	2.1329e-05	****	0.00177351	**
GO:0008194	UDP-glycosyltransferase activity	Molecular Function	Solyc10g086240.2, Solyc04g074340.3, Solyc07g043500.1, Solyc02g066960.3, Solyc07g008230.1, Solyc09g008050.3, Solyc07g043490.1, Solyc04g016230.3, Solyc11g061980.1, Solyc01g105350.2, Solyc12g009930.2, Solyc05g053820.3, Solyc06g007650.2, Solyc01g006660.2, Solyc05g055840.3, Solyc07g043170.3, Solyc05g053890.2, Solyc11g007370.2, Solyc09g092480.2, Solyc08g006330.3, Solyc12g057070.2, Solyc03g083650.3, Sol…	37	2507	134	17921	0.2761	2.60692e-05	****	0.00206444	**
GO:0004857	enzyme inhibitor activity	Molecular Function	Solyc02g080200.3, Solyc12g009270.1, Solyc01g091110.2, Solyc11g005820.1, Solyc03g083710.1, Solyc11g019910.1, Solyc02g080220.3, Solyc08g079235.1, Solyc08g007450.1, Solyc03g083840.3, Solyc09g075350.3, Solyc03g083720.1, Solyc02g081990.3, Solyc03g083770.1, Solyc10g018330.2, Solyc10g018320.1, Solyc01g091100.2, Solyc01g088590.3, Solyc08g006690.1, Solyc03g083660.1, Solyc02g014300.2, Solyc06g034370.1	22	2507	64	17921	0.3438	3.13026e-05	****	0.0023662	**
GO:0006357	regulation of transcription by RNA polymerase II	Biological Process	Solyc10g079660.2, Solyc10g081320.1, Solyc07g007120.3, Solyc03g113270.3, Solyc10g081500.1, Solyc05g007180.3, Solyc04g074700.3, Solyc06g083260.3, Solyc06g082895.1, Solyc06g074120.3, Solyc06g035490.3, Solyc03g113760.3, Solyc01g100510.3, Solyc01g099310.3, Solyc02g078130.3, Solyc06g007660.2, Solyc12g088380.1, Solyc07g055920.3, Solyc09g074810.3, Solyc04g081350.3, Solyc03g006910.3, Solyc07g062200.2, Sol…	28	2507	92	17921	0.3043	3.6757e-05	****	0.00265769	**
GO:0008146	sulfotransferase activity	Molecular Function	Solyc11g067320.1, Solyc03g114800.1, Solyc02g090620.3, Solyc03g093620.1, Solyc05g011890.1, Solyc02g077620.1, Solyc05g013000.2, Solyc04g028380.2	8	2507	12	17921	0.6667	4.24045e-05	****	0.00282075	**
GO:0090575	RNA polymerase II transcription regulator complex	Cellular Component	Solyc07g040690.3, Solyc06g035490.3, Solyc03g113760.3, Solyc02g078130.3, Solyc04g081350.3, Solyc03g006910.3, Solyc07g062200.2, Solyc10g008250.2	8	2507	12	17921	0.6667	4.24045e-05	****	0.00282075	**
GO:0000977	RNA polymerase II transcription regulatory region sequence-specific DNA binding	Molecular Function	Solyc11g032100.2, Solyc02g089210.3, Solyc06g035490.3, Solyc01g105810.3, Solyc04g076280.3, Solyc12g056460.2, Solyc02g078130.3, Solyc01g106170.3, Solyc07g055920.3, Solyc03g006910.3, Solyc01g093960.3, Solyc07g062200.2, Solyc12g088090.2, Solyc04g078300.3, Solyc10g017630.2, Solyc10g008250.2	16	2507	44	17921	0.3636	0.000174397	***	0.0111547	*
GO:0043086	negative regulation of catalytic activity	Biological Process	Solyc12g009270.1, Solyc11g005820.1, Solyc03g083710.1, Solyc11g019910.1, Solyc08g007450.1, Solyc03g083720.1, Solyc03g083770.1, Solyc10g018320.1, Solyc01g091100.2, Solyc08g006690.1, Solyc03g083660.1, Solyc06g034370.1	12	2507	28	17921	0.4286	0.000187628	***	0.0115565	*
GO:0004499	N,N-dimethylaniline monooxygenase activity	Molecular Function	Solyc09g074430.3, Solyc09g064160.3, Solyc06g060610.2, Solyc08g068160.2, Solyc07g007290.1, Solyc09g091090.2, Solyc09g091870.1, Solyc07g042430.1, Solyc06g008050.3	9	2507	18	17921	0.5	0.000296931	***	0.0176356	*
GO:0051213	dioxygenase activity	Molecular Function	Solyc01g067620.3, Solyc06g067870.3, Solyc06g083910.3, Solyc01g090610.3, Solyc11g045520.2, Solyc11g072310.2, Solyc07g026650.3, Solyc01g108860.3, Solyc12g042980.2, Solyc02g070080.3, Solyc02g083860.3, Solyc07g061720.3, Solyc12g005940.2, Solyc03g006880.3, Solyc07g043420.3, Solyc06g069900.3, Solyc07g045040.3, Solyc03g116260.3, Solyc03g025490.3, Solyc06g082030.3, Solyc02g093070.3, Solyc07g056670.3, Sol…	23	2507	79	17921	0.2911	0.000363598	***	0.0195124	*
GO:0002238	response to molecule of fungal origin	Biological Process	Solyc11g072310.2, Solyc07g026650.3, Solyc06g066820.3, Solyc02g083860.3, Solyc07g061720.3, Solyc12g005940.2, Solyc03g006880.3, Solyc07g043420.3, Solyc06g035530.3, Solyc07g056670.3	10	2507	22	17921	0.4545	0.000363732	***	0.0195124	*
GO:0016706	2-oxoglutarate-dependent dioxygenase activity	Molecular Function	Solyc11g072310.2, Solyc07g026650.3, Solyc06g066820.3, Solyc02g083860.3, Solyc07g061720.3, Solyc12g005940.2, Solyc03g006880.3, Solyc07g043420.3, Solyc06g035530.3, Solyc07g056670.3	10	2507	22	17921	0.4545	0.000363732	***	0.0195124	*
GO:0000076	DNA replication checkpoint signaling	Biological Process	Solyc04g008600.3, Solyc06g008510.3, Solyc03g019960.3, Solyc03g007800.3	4	2507	4	17921	1	0.000382185	***	0.0198617	*
GO:0003993	acid phosphatase activity	Molecular Function	Solyc09g090600.3, Solyc01g110050.2, Solyc09g091910.2, Solyc04g008260.3, Solyc07g008560.3, Solyc03g019670.3, Solyc07g008550.3, Solyc06g050990.3, Solyc09g009610.2, Solyc04g008250.1, Solyc04g051650.3, Solyc07g008570.3	12	2507	30	17921	0.4	0.000406978	***	0.0205092	*
GO:0009734	auxin-activated signaling pathway	Biological Process	Solyc09g083290.3, Solyc06g084070.3, Solyc01g068410.3, Solyc01g097290.3, Solyc06g053830.3, Solyc03g118740.3, Solyc09g065590.3, Solyc03g121060.3, Solyc03g121970.1, Solyc09g083280.3, Solyc08g062180.2, Solyc06g053840.3, Solyc05g008060.3, Solyc07g041290.2, Solyc04g007690.3, Solyc04g054280.2, Solyc06g008590.3, Solyc05g012030.1, Solyc09g065850.3, Solyc03g120380.3, Solyc12g096980.2	21	2507	72	17921	0.2917	0.000626856	***	0.0306606	*
GO:0005730	nucleolus	Cellular Component	Solyc03g123640.3, Solyc10g079430.2, Solyc02g069950.3, Solyc03g117940.3, Solyc04g051670.3, Solyc05g053430.3, Solyc01g007250.3, Solyc07g008330.3, Solyc11g066280.2, Solyc01g096800.3, Solyc09g092240.3, Solyc09g090120.3, Solyc01g005810.3, Solyc11g072390.2, Solyc02g082130.2, Solyc01g086690.2, Solyc11g020810.2, Solyc09g061430.3, Solyc06g072250.3, Solyc09g074090.3, Solyc11g005570.2, Solyc04g076560.3, Sol…	23	2507	82	17921	0.2805	0.000651148	***	0.0309388	*
GO:0008017	microtubule binding	Molecular Function	Solyc03g114760.3, Solyc07g064970.3, Solyc01g005310.3, Solyc01g006830.3, Solyc03g007130.3, Solyc03g025470.3, Solyc06g075580.3, Solyc10g081730.2, Solyc04g008040.3, Solyc09g010810.3, Solyc11g072820.2, Solyc05g006550.3, Solyc07g065210.3, Solyc07g042560.3, Solyc04g077540.3, Solyc03g116370.3, Solyc10g083310.2, Solyc09g010060.3, Solyc12g099540.2, Solyc02g091740.3, Solyc01g096680.3, Solyc08g006630.3, Sol…	30	2507	119	17921	0.2521	0.00078935	***	0.0360068	*
GO:0016413	O-acetyltransferase activity	Molecular Function	Solyc07g053350.3, Solyc03g046270.3, Solyc06g050920.3, Solyc02g089710.3, Solyc12g014360.2, Solyc10g076400.2, Solyc02g089690.3, Solyc10g008030.3, Solyc10g080550.2, Solyc07g062220.3, Solyc02g087120.3, Solyc05g019980.2	12	2507	32	17921	0.375	0.000811086	***	0.0360068	*
GO:0005975	carbohydrate metabolic process	Biological Process	Solyc05g005170.3, Solyc07g005100.3, Solyc12g056960.2, Solyc08g014560.2, Solyc11g040140.2, Solyc11g066270.2, Solyc08g044510.3, Solyc07g063390.3, Solyc08g079080.3, Solyc12g007270.2, Solyc04g008230.3, Solyc01g059965.1, Solyc01g008620.3, Solyc01g060020.3, Solyc09g008320.3, Solyc05g050000.3, Solyc07g063880.3, Solyc05g009470.3, Solyc03g019790.3, Solyc12g019140.2, Solyc10g083290.2, Solyc02g080290.3, Sol…	78	2507	394	17921	0.198	0.000822863	***	0.0360068	*
GO:0031298	replication fork protection complex	Cellular Component	Solyc11g065900.2, Solyc03g114690.3, Solyc04g008600.3, Solyc01g111550.3, Solyc03g007800.3	5	2507	7	17921	0.7143	0.000875862	***	0.0360068	*
GO:0008574	plus-end-directed microtubule motor activity	Molecular Function	Solyc07g065210.3, Solyc10g083310.2, Solyc09g010060.3, Solyc09g007030.3, Solyc09g090320.2	5	2507	7	17921	0.7143	0.000875862	***	0.0360068	*
GO:0000278	mitotic cell cycle	Biological Process	Solyc04g076040.3, Solyc12g088650.2, Solyc03g114520.3, Solyc07g066660.3, Solyc05g051410.3, Solyc12g088500.2, Solyc01g086690.2, Solyc03g114690.3, Solyc06g008510.3, Solyc06g076860.3, Solyc03g006670.3, Solyc07g054950.2, Solyc03g019960.3, Solyc04g078470.3, Solyc04g078310.3, Solyc12g089310.2	16	2507	50	17921	0.32	0.000902843	***	0.0360068	*
GO:0001228	DNA-binding transcription activator activity, RNA polymerase II-specific	Molecular Function	Solyc10g079050.2, Solyc07g020960.3, Solyc04g015060.2, Solyc02g084880.3, Solyc03g113760.3, Solyc01g086870.3, Solyc12g088380.1, Solyc02g091440.2, Solyc03g031450.3, Solyc04g081350.3, Solyc01g099320.3, Solyc09g074760.1, Solyc05g015550.2, Solyc04g077960.1	14	2507	41	17921	0.3415	0.000909371	***	0.0360068	*
GO:0000079	regulation of cyclin-dependent protein serine/threonine kinase activity	Biological Process	Solyc04g076040.3, Solyc12g088650.2, Solyc01g090800.3, Solyc01g089850.3, Solyc07g066660.3, Solyc05g051410.3, Solyc12g088500.2, Solyc03g006670.3, Solyc07g054950.2, Solyc04g078470.3, Solyc04g078310.3	11	2507	29	17921	0.3793	0.00119303	**	0.0450911	*
GO:0016538	cyclin-dependent protein serine/threonine kinase regulator activity	Molecular Function	Solyc04g076040.3, Solyc12g088650.2, Solyc06g083260.3, Solyc07g066660.3, Solyc05g051410.3, Solyc12g088500.2, Solyc03g006670.3, Solyc07g054950.2, Solyc04g078470.3, Solyc01g099310.3, Solyc04g078310.3	11	2507	29	17921	0.3793	0.00119303	**	0.0450911	*
GO:0009805	coumarin biosynthetic process	Biological Process	Solyc11g072310.2, Solyc07g026650.3, Solyc06g066820.3, Solyc02g083860.3, Solyc07g061720.3, Solyc12g005940.2, Solyc03g006880.3, Solyc07g043420.3, Solyc06g035530.3, Solyc07g056670.3	10	2507	25	17921	0.4	0.00123358	**	0.0455877	*
GO:0008134	transcription factor binding	Molecular Function	Solyc06g082895.1, Solyc06g035490.3, Solyc03g113760.3, Solyc12g056460.2, Solyc02g078130.3, Solyc06g007660.2, Solyc04g081350.3, Solyc03g006910.3, Solyc01g093960.3, Solyc07g062200.2, Solyc09g020010.2, Solyc10g008250.2, Solyc06g054680.1	13	2507	38	17921	0.3421	0.00134784	**	0.0487273	*
GO:0007088	regulation of mitotic nuclear division	Biological Process	Solyc04g076040.3, Solyc12g088650.2, Solyc07g066660.3, Solyc05g051410.3, Solyc12g088500.2, Solyc03g006670.3, Solyc07g054950.2, Solyc04g078470.3, Solyc04g078310.3	9	2507	22	17921	0.4091	0.00179329	**	0.0633497	ns
GO:0030515	snoRNA binding	Molecular Function	Solyc01g100570.3, Solyc09g083080.3, Solyc05g055880.3, Solyc01g007250.3, Solyc01g096920.3, Solyc09g066495.1	6	2507	11	17921	0.5455	0.00182849	**	0.0633497	ns
GO:0000976	transcription cis-regulatory region binding	Molecular Function	Solyc01g109880.3, Solyc10g081320.1, Solyc01g097290.3, Solyc08g080120.3, Solyc04g079600.3, Solyc06g053610.3, Solyc02g093050.3, Solyc06g071230.3, Solyc10g086250.2, Solyc05g051060.3, Solyc01g079620.3, Solyc10g055410.2, Solyc02g079300.3, Solyc06g066340.3, Solyc11g011770.2, Solyc10g052470.1, Solyc06g071520.1	17	2507	58	17921	0.2931	0.00188169	**	0.0638624	ns
GO:0003777	microtubule motor activity	Molecular Function	Solyc03g025470.3, Solyc06g075580.3, Solyc09g010810.3, Solyc11g072820.2, Solyc07g065210.3, Solyc07g042560.3, Solyc04g077540.3, Solyc10g083310.2, Solyc09g010060.3, Solyc12g099540.2, Solyc02g091740.3, Solyc11g008350.2, Solyc03g005620.3, Solyc01g057310.3, Solyc01g108670.3, Solyc09g007030.3, Solyc12g036810.2, Solyc09g090320.2	18	2507	63	17921	0.2857	0.00192798	**	0.0641245	ns
GO:0000978	RNA polymerase II cis-regulatory region sequence-specific DNA binding	Molecular Function	Solyc10g081320.1, Solyc04g078770.3, Solyc07g007120.3, Solyc12g007070.2, Solyc04g016000.3, Solyc06g074120.3, Solyc03g113760.3, Solyc01g100510.3, Solyc12g088380.1, Solyc06g053960.3, Solyc07g055920.3, Solyc04g081350.3, Solyc06g071520.1, Solyc02g081120.3, Solyc04g077960.1	15	2507	49	17921	0.3061	0.00212857	**	0.0694081	ns
GO:0045787	positive regulation of cell cycle	Biological Process	Solyc04g076040.3, Solyc12g088650.2, Solyc07g066660.3, Solyc05g051410.3, Solyc12g088500.2, Solyc03g006670.3, Solyc07g054950.2, Solyc04g078470.3, Solyc04g078310.3	9	2507	23	17921	0.3913	0.00258403	**	0.0758002	ns
GO:0031418	L-ascorbic acid binding	Molecular Function	Solyc11g072310.2, Solyc07g026650.3, Solyc06g066820.3, Solyc02g083860.3, Solyc07g061720.3, Solyc12g005940.2, Solyc03g006880.3, Solyc07g043420.3, Solyc11g005200.2, Solyc06g035530.3, Solyc04g080885.1, Solyc07g056670.3	12	2507	36	17921	0.3333	0.00262613	**	0.0758002	ns
GO:0045944	positive regulation of transcription by RNA polymerase II	Biological Process	Solyc11g032100.2, Solyc06g083260.3, Solyc02g089210.3, Solyc06g082895.1, Solyc01g105810.3, Solyc04g076280.3, Solyc06g008210.3, Solyc03g082860.3, Solyc07g032510.3, Solyc03g113760.3, Solyc12g056460.2, Solyc06g007660.2, Solyc01g106170.3, Solyc08g023280.3, Solyc07g055920.3, Solyc04g081350.3, Solyc01g093960.3, Solyc12g088090.2, Solyc09g020010.2, Solyc04g078300.3, Solyc10g017630.2	21	2507	80	17921	0.2625	0.00269882	**	0.0758002	ns
GO:0005344	oxygen carrier activity	Molecular Function	Solyc07g008240.3, Solyc08g068070.3, Solyc08g068085.1	3	2507	3	17921	1	0.00273482	**	0.0758002	ns
GO:0015671	oxygen transport	Biological Process	Solyc07g008240.3, Solyc08g068070.3, Solyc08g068085.1	3	2507	3	17921	1	0.00273482	**	0.0758002	ns
GO:0042134	rRNA primary transcript binding	Molecular Function	Solyc01g007250.3, Solyc11g065980.2, Solyc11g066280.2	3	2507	3	17921	1	0.00273482	**	0.0758002	ns
GO:0006825	copper ion transport	Biological Process	Solyc09g005640.3, Solyc07g063160.2, Solyc10g007010.1	3	2507	3	17921	1	0.00273482	**	0.0758002	ns
GO:0009504	cell plate	Cellular Component	Solyc08g077550.3, Solyc06g053760.3, Solyc07g054140.3	3	2507	3	17921	1	0.00273482	**	0.0758002	ns
GO:0071163	DNA replication preinitiation complex assembly	Biological Process	Solyc06g008510.3, Solyc03g019960.3, Solyc01g006140.3	3	2507	3	17921	1	0.00273482	**	0.0758002	ns
GO:0007018	microtubule-based movement	Biological Process	Solyc03g025470.3, Solyc06g075580.3, Solyc09g010810.3, Solyc11g072820.2, Solyc07g065210.3, Solyc07g042560.3, Solyc04g077540.3, Solyc10g083310.2, Solyc09g010060.3, Solyc12g099540.2, Solyc02g091740.3, Solyc11g008350.2, Solyc03g005620.3, Solyc01g108670.3, Solyc09g007030.3, Solyc12g036810.2, Solyc09g090320.2	17	2507	62	17921	0.2742	0.00407337	**	0.111049	ns
GO:0032040	small-subunit processome	Cellular Component	Solyc01g100570.3, Solyc09g083080.3, Solyc10g079430.2, Solyc05g055880.3, Solyc02g069950.3, Solyc01g007250.3, Solyc09g092240.3, Solyc11g072390.2, Solyc04g076560.3, Solyc05g011990.3	10	2507	29	17921	0.3448	0.00445387	**	0.119464	ns
GO:0005983	starch catabolic process	Biological Process	Solyc11g007830.2, Solyc03g111160.3, Solyc04g053120.3, Solyc12g062250.2	4	2507	6	17921	0.6667	0.00452595	**	0.119471	ns
GO:0005871	kinesin complex	Cellular Component	Solyc03g025470.3, Solyc09g010810.3, Solyc07g065210.3, Solyc10g083310.2, Solyc09g010060.3, Solyc12g099540.2, Solyc11g008350.2, Solyc09g007030.3, Solyc09g090320.2	9	2507	25	17921	0.36	0.00497374	**	0.128516	ns
GO:0050660	flavin adenine dinucleotide binding	Molecular Function	Solyc09g074430.3, Solyc02g079440.2, Solyc06g059880.3, Solyc10g076600.2, Solyc09g072610.3, Solyc06g073560.3, Solyc09g005180.3, Solyc09g064160.3, Solyc02g070200.2, Solyc06g060610.2, Solyc07g065310.3, Solyc08g068160.2, Solyc02g079470.2, Solyc07g007290.1, Solyc02g079460.2, Solyc09g091090.2, Solyc08g061920.2, Solyc01g088160.3, Solyc06g065060.2, Solyc09g091870.1, Solyc11g071960.2, Solyc04g016430.3, Sol…	26	2507	111	17921	0.2342	0.00502319	**	0.128516	ns
GO:0007166	cell surface receptor signaling pathway	Biological Process	Solyc09g014710.3, Solyc02g083540.3, Solyc07g007020.3, Solyc09g014730.3, Solyc03g095820.3, Solyc03g033510.3, Solyc09g014720.2, Solyc02g068660.2, Solyc10g005140.1, Solyc04g082440.3, Solyc09g015240.2, Solyc09g015220.2	12	2507	39	17921	0.3077	0.0054929	**	0.138405	ns
GO:0000307	cyclin-dependent protein kinase holoenzyme complex	Cellular Component	Solyc04g076040.3, Solyc12g088650.2, Solyc06g083260.3, Solyc07g066660.3, Solyc05g051410.3, Solyc12g088500.2, Solyc03g006670.3, Solyc07g054950.2, Solyc04g078470.3, Solyc04g078310.3	10	2507	30	17921	0.3333	0.00585676	**	0.14537	ns
GO:0016747	acyltransferase activity, transferring groups other than amino-acyl groups	Molecular Function	Solyc07g006680.1, Solyc07g014580.3, Solyc07g043670.1, Solyc05g041860.3, Solyc12g005430.1, Solyc11g067290.1, Solyc12g010980.2, Solyc11g067330.1, Solyc11g071470.1, Solyc08g005890.3, Solyc12g096250.2, Solyc12g096770.1, Solyc07g008380.2, Solyc11g067340.1, Solyc11g066640.1, Solyc07g043710.3, Solyc07g043700.2, Solyc01g105550.1, Solyc07g006670.1, Solyc05g039950.2, Solyc01g105590.2, Solyc04g080720.3, Sol…	27	2507	118	17921	0.2288	0.00601695	**	0.14715	ns
GO:0080043	quercetin 3-O-glucosyltransferase activity	Molecular Function	Solyc10g086240.2, Solyc02g066960.3, Solyc07g008230.1, Solyc09g008050.3, Solyc07g043490.1, Solyc05g053820.3, Solyc06g007650.2, Solyc09g092480.2, Solyc12g096830.2, Solyc08g006410.3, Solyc09g008510.1	11	2507	35	17921	0.3143	0.00647374	**	0.153798	ns
GO:0080044	quercetin 7-O-glucosyltransferase activity	Molecular Function	Solyc10g086240.2, Solyc02g066960.3, Solyc07g008230.1, Solyc09g008050.3, Solyc07g043490.1, Solyc05g053820.3, Solyc06g007650.2, Solyc09g092480.2, Solyc12g096830.2, Solyc08g006410.3, Solyc09g008510.1	11	2507	35	17921	0.3143	0.00647374	**	0.153798	ns
GO:0004650	polygalacturonase activity	Molecular Function	Solyc05g005170.3, Solyc08g014560.2, Solyc04g008230.3, Solyc05g050000.3, Solyc12g019140.2, Solyc08g081480.3, Solyc08g060970.3, Solyc12g019120.2, Solyc01g079130.2, Solyc05g005040.3, Solyc08g014540.1, Solyc01g087280.1, Solyc03g007940.3	13	2507	45	17921	0.2889	0.00708117	**	0.163699	ns
GO:0009686	gibberellin biosynthetic process	Biological Process	Solyc11g072310.2, Solyc07g061720.3, Solyc03g006880.3, Solyc03g025490.3, Solyc07g056670.3	5	2507	10	17921	0.5	0.00728427	**	0.163699	ns
GO:0010466	negative regulation of peptidase activity	Biological Process	Solyc03g020010.1, Solyc08g080630.3, Solyc09g084460.3, Solyc03g020050.3, Solyc03g020060.3	5	2507	10	17921	0.5	0.00728427	**	0.163699	ns
GO:0030414	peptidase inhibitor activity	Molecular Function	Solyc03g020010.1, Solyc08g080630.3, Solyc09g084460.3, Solyc03g020050.3, Solyc03g020060.3	5	2507	10	17921	0.5	0.00728427	**	0.163699	ns
GO:0010951	negative regulation of endopeptidase activity	Biological Process	Solyc11g020960.2, Solyc03g020010.1, Solyc08g080630.3, Solyc09g084460.3, Solyc03g020050.3, Solyc03g020060.3	6	2507	14	17921	0.4286	0.00816785	**	0.181108	ns
GO:0071555	cell wall organization	Biological Process	Solyc05g005170.3, Solyc11g040140.2, Solyc12g089380.2, Solyc11g066270.2, Solyc09g008320.3, Solyc03g031800.3, Solyc09g092520.3, Solyc05g005560.3, Solyc01g112210.3, Solyc04g081870.3, Solyc01g081050.3, Solyc05g005540.3, Solyc10g005350.3, Solyc12g019120.2, Solyc01g106650.3, Solyc05g046290.3, Solyc07g009380.3, Solyc01g079130.2, Solyc02g080160.3, Solyc04g064490.3, Solyc08g014540.1, Solyc01g087280.1	22	2507	93	17921	0.2366	0.00830123	**	0.181644	ns
GO:0019901	protein kinase binding	Molecular Function	Solyc04g076040.3, Solyc12g088650.2, Solyc01g090800.3, Solyc01g089850.3, Solyc07g066660.3, Solyc05g051410.3, Solyc12g088500.2, Solyc03g006670.3, Solyc07g054950.2, Solyc04g078470.3, Solyc12g007210.2, Solyc04g078310.3	12	2507	41	17921	0.2927	0.00849835	**	0.183542	ns
GO:0004867	serine-type endopeptidase inhibitor activity	Molecular Function	Solyc06g061215.1, Solyc11g020960.2, Solyc03g020080.3, Solyc08g080630.3, Solyc09g084460.3, Solyc03g020050.3, Solyc03g020070.3, Solyc03g020060.3, Solyc09g084450.3	9	2507	27	17921	0.3333	0.0087948	**	0.18751	ns
GO:0007059	chromosome segregation	Biological Process	Solyc06g071600.3, Solyc03g112550.3, Solyc08g006630.3, Solyc01g056990.3	4	2507	7	17921	0.5714	0.00939274	**	0.196209	ns
GO:0019825	oxygen binding	Molecular Function	Solyc07g008240.3, Solyc08g068070.3, Solyc08g068085.1	3	2507	4	17921	0.75	0.00979273	**	0.196209	ns
GO:0015630	microtubule cytoskeleton	Cellular Component	Solyc03g114760.3, Solyc08g082710.3, Solyc02g081120.3	3	2507	4	17921	0.75	0.00979273	**	0.196209	ns
GO:0045041	protein import into mitochondrial intermembrane space	Biological Process	Solyc09g091180.3, Solyc05g053470.3, Solyc04g008770.3	3	2507	4	17921	0.75	0.00979273	**	0.196209	ns
GO:0046838	phosphorylated carbohydrate dephosphorylation	Biological Process	Solyc11g007830.2, Solyc03g111160.3, Solyc12g062250.2	3	2507	4	17921	0.75	0.00979273	**	0.196209	ns
GO:0009505	plant-type cell wall	Cellular Component	Solyc05g046020.3, Solyc04g081860.3, Solyc08g013930.3, Solyc05g046010.3, Solyc12g005790.2, Solyc08g075830.3, Solyc12g005370.2, Solyc12g094460.2, Solyc03g019790.3, Solyc09g007520.3, Solyc05g055320.3, Solyc07g007550.3, Solyc07g047740.3, Solyc05g021100.2, Solyc02g082090.3, Solyc03g019890.3, Solyc06g069580.3	17	2507	68	17921	0.25	0.0109273	*	0.216335	ns
GO:0008284	positive regulation of cell population proliferation	Biological Process	Solyc04g076040.3, Solyc12g088650.2, Solyc07g066660.3, Solyc05g051410.3, Solyc12g088500.2, Solyc03g006670.3, Solyc07g054950.2, Solyc04g078470.3, Solyc04g078310.3	9	2507	28	17921	0.3214	0.0113837	*	0.222718	ns
GO:0060918	auxin transport	Biological Process	Solyc01g068410.3, Solyc03g118740.3, Solyc08g006870.3, Solyc05g008060.3, Solyc04g007690.3	5	2507	11	17921	0.4545	0.0118308	*	0.223574	ns
GO:0010158	abaxial cell fate specification	Biological Process	Solyc04g079600.3, Solyc05g051060.3, Solyc06g066340.3, Solyc11g011770.2, Solyc11g071810.2	5	2507	11	17921	0.4545	0.0118308	*	0.223574	ns
GO:0030687	preribosome, large subunit precursor	Cellular Component	Solyc11g066280.2, Solyc01g096800.3, Solyc07g017940.1, Solyc01g005810.3, Solyc11g020810.2	5	2507	11	17921	0.4545	0.0118308	*	0.223574	ns
GO:0006629	lipid metabolic process	Biological Process	Solyc09g042700.3, Solyc06g007130.3, Solyc08g006850.3, Solyc12g044950.2, Solyc02g090930.3, Solyc10g080690.2, Solyc02g077110.3, Solyc04g079210.3, Solyc04g040130.1, Solyc02g077160.3, Solyc06g069470.3, Solyc09g065540.3, Solyc12g100250.2, Solyc10g078530.2, Solyc01g005310.3, Solyc02g077420.3, Solyc09g098450.3, Solyc06g064990.3, Solyc02g065090.3, Solyc12g088800.2, Solyc01g095720.3, Solyc09g065890.3, Sol…	35	2507	171	17921	0.2047	0.012326	*	0.230317	ns
GO:0008171	O-methyltransferase activity	Molecular Function	Solyc01g111900.3, Solyc06g007960.3, Solyc01g107910.3, Solyc03g032220.3, Solyc06g064500.3, Solyc02g077530.2, Solyc10g008120.3, Solyc02g070030.3, Solyc08g006830.3	9	2507	29	17921	0.3103	0.0145021	*	0.265021	ns
GO:0010333	terpene synthase activity	Molecular Function	Solyc01g101210.3, Solyc08g005720.3, Solyc01g105940.3, Solyc10g005390.3, Solyc01g101170.3, Solyc01g105920.3, Solyc09g092470.2, Solyc07g052120.3, Solyc10g052745.1	9	2507	29	17921	0.3103	0.0145021	*	0.265021	ns
GO:0016798	hydrolase activity, acting on glycosyl bonds	Molecular Function	Solyc11g066270.2, Solyc08g079080.3, Solyc01g059965.1, Solyc01g008620.3, Solyc03g019790.3, Solyc10g083290.2, Solyc09g092520.3, Solyc07g007550.3, Solyc01g081050.3, Solyc08g060970.3, Solyc10g085225.1, Solyc07g009380.3, Solyc04g072850.3, Solyc08g081620.3, Solyc03g019890.3, Solyc06g069580.3, Solyc08g014540.1, Solyc10g047030.2, Solyc01g087280.1	19	2507	81	17921	0.2346	0.0147851	*	0.267256	ns
GO:0016132	brassinosteroid biosynthetic process	Biological Process	Solyc02g084930.3, Solyc01g080900.3, Solyc12g006460.2, Solyc02g084740.3, Solyc07g056160.3, Solyc07g055970.1, Solyc06g065420.2	7	2507	20	17921	0.35	0.0152282	*	0.272307	ns
GO:0004497	monooxygenase activity	Molecular Function	Solyc12g088970.1, Solyc02g084930.3, Solyc01g080900.3, Solyc02g082070.3, Solyc10g039210.3, Solyc10g083700.3, Solyc09g074430.3, Solyc05g011970.3, Solyc03g095310.3, Solyc05g011940.3, Solyc07g043460.3, Solyc12g006460.2, Solyc07g062520.3, Solyc07g052370.3, Solyc01g094140.3, Solyc09g064160.3, Solyc02g084740.3, Solyc03g019870.3, Solyc04g005720.3, Solyc06g060610.2, Solyc05g047530.3, Solyc03g111973.1, Sol…	50	2507	265	17921	0.1887	0.0158714	*	0.280788	ns
GO:1901371	regulation of leaf morphogenesis	Biological Process	Solyc02g090600.1, Solyc02g090610.1, Solyc02g090590.1, Solyc04g008870.3	4	2507	8	17921	0.5	0.0167196	*	0.285379	ns
GO:0015112	nitrate transmembrane transporter activity	Molecular Function	Solyc11g069750.2, Solyc08g078950.3, Solyc08g077170.3, Solyc11g069760.1, Solyc08g007430.2	5	2507	12	17921	0.4167	0.0179772	*	0.285379	ns
GO:0016717	oxidoreductase activity, acting on paired donors, with oxidation of a pair of donors resulting in the reduction of molecular oxygen to two molecules of water	Molecular Function	Solyc06g007130.3, Solyc12g044950.2, Solyc04g040130.1, Solyc12g100250.2, Solyc12g049030.1	5	2507	12	17921	0.4167	0.0179772	*	0.285379	ns
GO:0048364	root development	Biological Process	Solyc02g090600.1, Solyc08g082710.3, Solyc11g032100.2, Solyc04g082270.3, Solyc03g032230.1, Solyc03g044560.1, Solyc02g090610.1, Solyc02g090590.1, Solyc11g008350.2, Solyc02g083090.1, Solyc02g083070.2, Solyc02g083020.1	12	2507	45	17921	0.2667	0.0182041	*	0.285379	ns
GO:0009831	plant-type cell wall modification involved in multidimensional cell growth	Biological Process	Solyc04g008230.3, Solyc05g005680.3	2	2507	2	17921	1	0.019563	*	0.285379	ns
GO:0045544	gibberellin 20-oxidase activity	Molecular Function	Solyc11g072310.2, Solyc03g006880.3	2	2507	2	17921	1	0.019563	*	0.285379	ns
GO:0050017	L-3-cyanoalanine synthase activity	Molecular Function	Solyc10g012370.3, Solyc01g094790.3	2	2507	2	17921	1	0.019563	*	0.285379	ns
GO:0010071	root meristem specification	Biological Process	Solyc07g047780.3, Solyc05g018500.3	2	2507	2	17921	1	0.019563	*	0.285379	ns
GO:0016428	cytosine-5-	Molecular Function	Solyc11g010110.2, Solyc05g051520.3	2	2507	2	17921	1	0.019563	*	0.285379	ns
GO:0004106	chorismate mutase activity	Molecular Function	Solyc02g088460.3, Solyc11g017240.2	2	2507	2	17921	1	0.019563	*	0.285379	ns
GO:0046417	chorismate metabolic process	Biological Process	Solyc02g088460.3, Solyc11g017240.2	2	2507	2	17921	1	0.019563	*	0.285379	ns
GO:0000818	nuclear MIS12/MIND complex	Cellular Component	Solyc03g114520.3, Solyc12g096170.2	2	2507	2	17921	1	0.019563	*	0.285379	ns
GO:0006878	cellular copper ion homeostasis	Biological Process	Solyc09g005640.3, Solyc11g007200.2	2	2507	2	17921	1	0.019563	*	0.285379	ns
GO:0016531	copper chaperone activity	Molecular Function	Solyc07g063160.2, Solyc10g007010.1	2	2507	2	17921	1	0.019563	*	0.285379	ns
GO:0034337	RNA folding	Biological Process	Solyc09g097910.3, Solyc08g007950.3	2	2507	2	17921	1	0.019563	*	0.285379	ns
GO:0043419	urea catabolic process	Biological Process	Solyc05g014970.3, Solyc02g031980.3	2	2507	2	17921	1	0.019563	*	0.285379	ns
GO:0000281	mitotic cytokinesis	Biological Process	Solyc06g008510.3, Solyc03g019960.3	2	2507	2	17921	1	0.019563	*	0.285379	ns
GO:0047372	acylglycerol lipase activity	Molecular Function	Solyc03g044710.3, Solyc02g090490.3	2	2507	2	17921	1	0.019563	*	0.285379	ns
GO:0000940	outer kinetochore	Cellular Component	Solyc08g006630.3, Solyc01g056990.3	2	2507	2	17921	1	0.019563	*	0.285379	ns
GO:0009824	AMP dimethylallyltransferase activity	Molecular Function	Solyc11g066960.2, Solyc09g064910.1	2	2507	2	17921	1	0.019563	*	0.285379	ns
GO:0045893	positive regulation of DNA-templated transcription	Biological Process	Solyc01g109880.3, Solyc04g080740.1, Solyc03g033730.1, Solyc02g084860.1, Solyc07g063420.3, Solyc07g040690.3, Solyc09g066270.3, Solyc10g054010.1, Solyc04g057870.3, Solyc01g108087.1, Solyc07g008730.2, Solyc04g078840.3, Solyc09g009490.3, Solyc07g063410.3, Solyc03g007410.3, Solyc06g083930.2, Solyc10g018560.2, Solyc04g008870.3, Solyc09g074760.1, Solyc05g015550.2	20	2507	89	17921	0.2247	0.0199201	*	0.288063	ns
GO:0019203	carbohydrate phosphatase activity	Molecular Function	Solyc11g007830.2, Solyc03g111160.3, Solyc12g062250.2	3	2507	5	17921	0.6	0.0219358	*	0.306548	ns
GO:0004462	lactoylglutathione lyase activity	Molecular Function	Solyc12g007310.2, Solyc02g084410.3, Solyc08g066850.3	3	2507	5	17921	0.6	0.0219358	*	0.306548	ns
GO:0030174	regulation of DNA-templated DNA replication initiation	Biological Process	Solyc06g008510.3, Solyc03g019960.3, Solyc01g006140.3	3	2507	5	17921	0.6	0.0219358	*	0.306548	ns
GO:0019210	kinase inhibitor activity	Molecular Function	Solyc04g079110.1, Solyc09g005880.1, Solyc05g054850.1	3	2507	5	17921	0.6	0.0219358	*	0.306548	ns
GO:0004364	glutathione transferase activity	Molecular Function	Solyc12g097080.2, Solyc09g063150.3, Solyc09g011650.3, Solyc01g081250.3, Solyc09g011640.3, Solyc12g011300.2, Solyc09g091120.3, Solyc12g011310.2, Solyc12g094430.1, Solyc09g011620.1, Solyc01g086680.3	11	2507	41	17921	0.2683	0.0222388	*	0.308193	ns
GO:0001510	RNA methylation	Biological Process	Solyc11g010110.2, Solyc02g079415.1, Solyc05g051520.3, Solyc07g052110.3, Solyc11g020810.2, Solyc02g070030.3	6	2507	17	17921	0.3529	0.0232265	*	0.319221	ns
GO:0046872	metal ion binding	Molecular Function	Solyc01g067620.3, Solyc05g046020.3, Solyc12g088970.1, Solyc06g067870.3, Solyc04g081860.3, Solyc08g013930.3, Solyc01g006300.3, Solyc05g046010.3, Solyc09g008200.3, Solyc12g005790.2, Solyc06g083910.3, Solyc07g052510.3, Solyc08g075830.3, Solyc08g074690.3, Solyc12g005370.2, Solyc06g059740.3, Solyc11g066440.2, Solyc04g054500.3, Solyc01g090610.3, Solyc02g092580.3, Solyc07g008240.3, Solyc11g013810.2, Sol…	140	2507	857	17921	0.1634	0.025597	*	0.348916	ns
GO:0030134	COPII-coated ER to Golgi transport vesicle	Cellular Component	Solyc04g072910.3, Solyc04g005570.3, Solyc12g006310.2, Solyc01g010940.3, Solyc06g060440.2	5	2507	13	17921	0.3846	0.0259087	*	0.350294	ns
GO:0008725	DNA-3-methyladenine glycosylase activity	Molecular Function	Solyc04g005260.2, Solyc12g010050.2, Solyc04g079990.3, Solyc10g005210.3	4	2507	9	17921	0.4444	0.0268045	*	0.359483	ns
GO:0016740	transferase activity	Molecular Function	Solyc11g066270.2, Solyc02g089700.3, Solyc07g053350.3, Solyc08g076360.3, Solyc03g006220.3, Solyc06g007170.3, Solyc03g046270.3, Solyc01g068420.3, Solyc01g086640.2, Solyc07g043490.1, Solyc08g014130.3, Solyc12g015860.2, Solyc06g051350.3, Solyc11g061980.1, Solyc12g040680.2, Solyc07g055780.3, Solyc06g050920.3, Solyc02g089710.3, Solyc01g081050.3, Solyc01g079390.3, Solyc09g089890.1, Solyc02g065610.3, Sol…	74	2507	426	17921	0.1737	0.0271433	*	0.360742	ns
GO:0045330	aspartyl esterase activity	Molecular Function	Solyc12g008530.2, Solyc02g080220.3, Solyc03g083840.3, Solyc09g075350.3, Solyc02g081990.3, Solyc01g109740.3, Solyc02g014300.2, Solyc09g091730.3	8	2507	27	17921	0.2963	0.0273322	*	0.360742	ns
GO:0048046	apoplast	Cellular Component	Solyc11g040140.2, Solyc11g066270.2, Solyc12g007270.2, Solyc09g008320.3, Solyc03g019790.3, Solyc03g031800.3, Solyc09g092520.3, Solyc03g098430.3, Solyc05g005560.3, Solyc01g081050.3, Solyc05g005540.3, Solyc10g005350.3, Solyc05g005680.3, Solyc11g007200.2, Solyc01g106650.3, Solyc01g105810.3, Solyc05g043360.2, Solyc05g046290.3, Solyc07g009380.3, Solyc02g080160.3, Solyc02g062650.3	21	2507	98	17921	0.2143	0.028592	*	0.374398	ns
GO:0045892	negative regulation of DNA-templated transcription	Biological Process	Solyc08g080120.3, Solyc11g062430.2, Solyc01g007810.1, Solyc03g082860.3, Solyc05g055220.1, Solyc06g063020.3, Solyc10g076180.1, Solyc06g082450.1, Solyc03g071550.2, Solyc09g065350.1, Solyc09g018200.1, Solyc08g068165.1, Solyc06g082460.1, Solyc09g082080.1	14	2507	59	17921	0.2373	0.0304191	*	0.395211	ns
GO:0010268	brassinosteroid homeostasis	Biological Process	Solyc02g084930.3, Solyc01g080900.3, Solyc12g006460.2, Solyc02g084740.3, Solyc07g055970.1, Solyc06g065420.2	6	2507	18	17921	0.3333	0.0308156	*	0.397259	ns
GO:0045490	pectin catabolic process	Biological Process	Solyc12g008530.2, Solyc02g080220.3, Solyc03g083840.3, Solyc09g075350.3, Solyc02g081990.3, Solyc09g008380.3, Solyc05g014000.3, Solyc01g109740.3, Solyc02g014300.2, Solyc09g091730.3, Solyc01g087280.1	11	2507	43	17921	0.2558	0.0311711	*	0.398751	ns
GO:0016114	terpenoid biosynthetic process	Biological Process	Solyc01g101210.3, Solyc01g105940.3, Solyc10g005390.3, Solyc01g101170.3, Solyc01g105920.3, Solyc09g092470.2, Solyc11g010850.2	7	2507	23	17921	0.3043	0.0330676	*	0.419782	ns
GO:0010597	green leaf volatile biosynthetic process	Biological Process	Solyc10g081320.1, Solyc06g053610.3, Solyc06g071230.3, Solyc10g086250.2, Solyc01g079620.3, Solyc10g055410.2, Solyc10g052470.1, Solyc06g071520.1	8	2507	28	17921	0.2857	0.0337116	*	0.424715	ns
GO:0008970	phospholipase A1 activity	Molecular Function	Solyc02g077110.3, Solyc02g077160.3, Solyc02g077420.3, Solyc01g095720.3, Solyc02g077430.3	5	2507	14	17921	0.3571	0.0357648	*	0.447194	ns
GO:0031428	box C/D RNP complex	Cellular Component	Solyc01g100570.3, Solyc09g083080.3, Solyc05g055880.3	3	2507	6	17921	0.5	0.0393456	*	0.46676	ns
GO:1902025	nitrate import	Biological Process	Solyc02g090600.1, Solyc02g090610.1, Solyc02g090590.1	3	2507	6	17921	0.5	0.0393456	*	0.46676	ns
GO:2000280	regulation of root development	Biological Process	Solyc02g090600.1, Solyc02g090610.1, Solyc02g090590.1	3	2507	6	17921	0.5	0.0393456	*	0.46676	ns
GO:0006013	mannose metabolic process	Biological Process	Solyc05g048760.3, Solyc08g008670.3, Solyc02g083700.3	3	2507	6	17921	0.5	0.0393456	*	0.46676	ns
GO:0004124	cysteine synthase activity	Molecular Function	Solyc10g012370.3, Solyc01g094790.3, Solyc01g097950.3	3	2507	6	17921	0.5	0.0393456	*	0.46676	ns
GO:0004602	glutathione peroxidase activity	Molecular Function	Solyc08g006720.3, Solyc09g064850.3, Solyc08g068800.3	3	2507	6	17921	0.5	0.0393456	*	0.46676	ns
GO:0006535	cysteine biosynthetic process from serine	Biological Process	Solyc10g012370.3, Solyc01g094790.3, Solyc01g097950.3, Solyc10g006040.1	4	2507	10	17921	0.4	0.0398181	*	0.46676	ns
GO:0004806	triglyceride lipase activity	Molecular Function	Solyc02g090930.3, Solyc12g088800.2, Solyc04g078800.3, Solyc02g090920.2	4	2507	10	17921	0.4	0.0398181	*	0.46676	ns
GO:0007034	vacuolar transport	Biological Process	Solyc08g065900.3, Solyc02g069680.3, Solyc06g008290.3, Solyc05g055170.3, Solyc11g070120.2, Solyc12g096650.2	6	2507	19	17921	0.3158	0.0398556	*	0.46676	ns
GO:0009733	response to auxin	Biological Process	Solyc11g045520.2, Solyc01g009935.1, Solyc03g123550.1, Solyc04g081250.1, Solyc01g110830.3, Solyc07g042490.1, Solyc01g110590.3, Solyc08g007435.1, Solyc01g110560.3, Solyc07g045060.1, Solyc01g110843.1, Solyc01g110860.1, Solyc03g097510.1, Solyc10g083320.2, Solyc09g064910.1, Solyc04g081270.1, Solyc02g084005.1, Solyc12g089270.1, Solyc01g110680.3, Solyc03g082520.1, Solyc01g110735.1	21	2507	102	17921	0.2059	0.0423674	*	0.492707	ns
GO:0010468	regulation of gene expression	Biological Process	Solyc07g047780.3, Solyc12g040680.2, Solyc05g018500.3, Solyc05g007510.3, Solyc03g059270.3, Solyc05g008020.3, Solyc03g006150.2, Solyc01g087050.3, Solyc11g062060.2	9	2507	35	17921	0.2571	0.0473335	*	0.508642	ns
GO:0016709	P	Molecular Function	Solyc12g088970.1, Solyc02g082070.3, Solyc10g039210.3, Solyc10g083700.3, Solyc02g084740.3, Solyc05g047530.3, Solyc03g111973.1, Solyc04g083140.2, Solyc06g084820.2, Solyc01g008640.3, Solyc01g009370.2, Solyc02g092250.3, Solyc08g074260.3, Solyc05g015350.3, Solyc01g010490.3, Solyc10g078220.2	16	2507	74	17921	0.2162	0.0477989	*	0.508642	ns
GO:1901601	strigolactone biosynthetic process	Biological Process	Solyc01g067620.3, Solyc09g065750.3	2	2507	3	17921	0.6667	0.0532193	ns	0.508642	ns
GO:0000041	transition metal ion transport	Biological Process	Solyc02g069190.3, Solyc02g069200.2	2	2507	3	17921	0.6667	0.0532193	ns	0.508642	ns
GO:0098662	inorganic cation transmembrane transport	Biological Process	Solyc02g069190.3, Solyc02g069200.2	2	2507	3	17921	0.6667	0.0532193	ns	0.508642	ns
GO:0004097	catechol oxidase activity	Molecular Function	Solyc08g074690.3, Solyc02g078650.3	2	2507	3	17921	0.6667	0.0532193	ns	0.508642	ns
GO:0046148	pigment biosynthetic process	Biological Process	Solyc08g074690.3, Solyc02g078650.3	2	2507	3	17921	0.6667	0.0532193	ns	0.508642	ns
GO:0019499	cyanide metabolic process	Biological Process	Solyc10g012370.3, Solyc01g094790.3	2	2507	3	17921	0.6667	0.0532193	ns	0.508642	ns
GO:0051777	ent-kaurenoate oxidase activity	Molecular Function	Solyc01g080900.3, Solyc12g006460.2	2	2507	3	17921	0.6667	0.0532193	ns	0.508642	ns
GO:0052861	glucan endo-1,3-beta-glucanase activity, C-3 substituted reducing group	Molecular Function	Solyc02g089730.1, Solyc03g046200.1	2	2507	3	17921	0.6667	0.0532193	ns	0.508642	ns
GO:0000727	double-strand break repair via break-induced replication	Biological Process	Solyc11g065900.2, Solyc08g077990.3	2	2507	3	17921	0.6667	0.0532193	ns	0.508642	ns
GO:0004824	lysine-tRNA ligase activity	Molecular Function	Solyc10g076600.2, Solyc01g005540.3	2	2507	3	17921	0.6667	0.0532193	ns	0.508642	ns
GO:0006430	lysyl-tRNA aminoacylation	Biological Process	Solyc10g076600.2, Solyc01g005540.3	2	2507	3	17921	0.6667	0.0532193	ns	0.508642	ns
GO:0004566	beta-glucuronidase activity	Molecular Function	Solyc07g007550.3, Solyc06g069580.3	2	2507	3	17921	0.6667	0.0532193	ns	0.508642	ns
GO:0016972	thiol oxidase activity	Molecular Function	Solyc07g056390.3, Solyc11g071960.2	2	2507	3	17921	0.6667	0.0532193	ns	0.508642	ns
GO:0005980	glycogen catabolic process	Biological Process	Solyc09g031970.3, Solyc03g065340.3	2	2507	3	17921	0.6667	0.0532193	ns	0.508642	ns
GO:0102250	linear malto-oligosaccharide phosphorylase activity	Molecular Function	Solyc09g031970.3, Solyc03g065340.3	2	2507	3	17921	0.6667	0.0532193	ns	0.508642	ns
GO:0102499	SHG alpha-glucan phosphorylase activity	Molecular Function	Solyc09g031970.3, Solyc03g065340.3	2	2507	3	17921	0.6667	0.0532193	ns	0.508642	ns
GO:0005977	glycogen metabolic process	Biological Process	Solyc01g081520.3, Solyc05g054060.3	2	2507	3	17921	0.6667	0.0532193	ns	0.508642	ns
GO:0006152	purine nucleoside catabolic process	Biological Process	Solyc12g096630.2, Solyc12g018990.2	2	2507	3	17921	0.6667	0.0532193	ns	0.508642	ns
GO:0008477	purine nucleosidase activity	Molecular Function	Solyc12g096630.2, Solyc12g018990.2	2	2507	3	17921	0.6667	0.0532193	ns	0.508642	ns
GO:0044238	primary metabolic process	Biological Process	Solyc03g071750.3, Solyc06g073090.3	2	2507	3	17921	0.6667	0.0532193	ns	0.508642	ns
GO:0071339	MLL1 complex	Cellular Component	Solyc01g007140.3, Solyc07g032510.3	2	2507	3	17921	0.6667	0.0532193	ns	0.508642	ns
GO:0016139	glycoside catabolic process	Biological Process	Solyc11g042460.2, Solyc03g006980.3	2	2507	3	17921	0.6667	0.0532193	ns	0.508642	ns
GO:0061087	positive regulation of histone H3-K27 methylation	Biological Process	Solyc07g008730.2, Solyc03g114690.3	2	2507	3	17921	0.6667	0.0532193	ns	0.508642	ns
GO:0031436	BRCA1-BARD1 complex	Cellular Component	Solyc06g008210.3, Solyc08g023280.3	2	2507	3	17921	0.6667	0.0532193	ns	0.508642	ns
GO:0071816	tail-anchored membrane protein insertion into ER membrane	Biological Process	Solyc10g017810.2, Solyc00g007080.3	2	2507	3	17921	0.6667	0.0532193	ns	0.508642	ns
GO:0016435	guanine	Molecular Function	Solyc11g020810.2, Solyc06g072250.3	2	2507	3	17921	0.6667	0.0532193	ns	0.508642	ns
GO:0048478	replication fork protection	Biological Process	Solyc04g008600.3, Solyc03g007800.3	2	2507	3	17921	0.6667	0.0532193	ns	0.508642	ns
GO:0009933	meristem structural organization	Biological Process	Solyc11g005800.2, Solyc11g005690.2	2	2507	3	17921	0.6667	0.0532193	ns	0.508642	ns
GO:0000467	SSU-rRNA, 5.8S rRNA, LSU-rRNA	Biological Process	Solyc07g052340.3, Solyc09g074090.3	2	2507	3	17921	0.6667	0.0532193	ns	0.508642	ns
GO:0043231	intracellular membrane-bounded organelle	Cellular Component	Solyc10g086240.2, Solyc07g043500.1, Solyc02g066960.3, Solyc07g008230.1, Solyc09g008050.3, Solyc07g043490.1, Solyc04g016230.3, Solyc11g061980.1, Solyc05g053820.3, Solyc06g007650.2, Solyc03g083650.3, Solyc11g012020.2, Solyc03g071850.1, Solyc12g096830.2, Solyc07g008920.3, Solyc08g006410.3, Solyc06g062290.1, Solyc04g016200.1, Solyc10g079980.1, Solyc09g008510.1	20	2507	99	17921	0.202	0.0554114	ns	0.526566	ns
GO:0009904	chloroplast accumulation movement	Biological Process	Solyc09g042710.3, Solyc07g065680.3, Solyc04g081390.3, Solyc12g036810.2	4	2507	11	17921	0.3636	0.0558108	ns	0.527349	ns
GO:0030001	metal ion transport	Biological Process	Solyc02g069190.3, Solyc11g018530.2, Solyc04g054500.3, Solyc02g081600.3, Solyc11g007200.2, Solyc11g018535.1, Solyc05g054210.3, Solyc02g069200.2, Solyc06g050715.1, Solyc03g043640.3, Solyc08g078730.3, Solyc02g091310.2, Solyc06g084340.1, Solyc02g083550.2	14	2507	64	17921	0.2188	0.056456	ns	0.530431	ns
GO:0009611	response to wounding	Biological Process	Solyc07g040690.3, Solyc01g087850.2, Solyc06g068930.2, Solyc08g080630.3, Solyc09g084460.3, Solyc09g084450.3, Solyc11g011030.2, Solyc12g049400.2	8	2507	31	17921	0.2581	0.0586414	ns	0.547869	ns
GO:0048507	meristem development	Biological Process	Solyc06g035455.1, Solyc08g066365.1, Solyc05g015658.1, Solyc11g056637.1, Solyc04g014615.1, Solyc03g059435.1, Solyc09g061685.1	7	2507	26	17921	0.2692	0.0611554	ns	0.555291	ns
GO:0005179	hormone activity	Molecular Function	Solyc02g090600.1, Solyc02g090610.1, Solyc02g090590.1	3	2507	7	17921	0.4286	0.0618103	ns	0.555291	ns
GO:2001070	starch binding	Molecular Function	Solyc11g007830.2, Solyc03g111160.3, Solyc09g014400.3	3	2507	7	17921	0.4286	0.0618103	ns	0.555291	ns
GO:0004467	long-chain fatty acid-CoA ligase activity	Molecular Function	Solyc08g008310.3, Solyc09g075790.3, Solyc01g079240.3	3	2507	7	17921	0.4286	0.0618103	ns	0.555291	ns
GO:0000175	3'-5'-exoribonuclease activity	Molecular Function	Solyc06g082810.3, Solyc07g052340.3, Solyc09g018780.3	3	2507	7	17921	0.4286	0.0618103	ns	0.555291	ns
GO:0016272	prefoldin complex	Cellular Component	Solyc06g053460.2, Solyc01g097300.3, Solyc08g044345.1	3	2507	7	17921	0.4286	0.0618103	ns	0.555291	ns
GO:0071704	organic substance metabolic process	Biological Process	Solyc12g056960.2, Solyc07g053920.3, Solyc05g013810.3, Solyc02g084990.3, Solyc11g012190.2, Solyc11g010350.2	6	2507	21	17921	0.2857	0.0625169	ns	0.555291	ns
GO:0016102	diterpenoid biosynthetic process	Biological Process	Solyc01g101210.3, Solyc01g105940.3, Solyc10g005390.3, Solyc01g101170.3, Solyc01g105920.3, Solyc09g092470.2	6	2507	21	17921	0.2857	0.0625169	ns	0.555291	ns
GO:0008152	metabolic process	Biological Process	Solyc11g066270.2, Solyc08g079080.3, Solyc01g059965.1, Solyc01g008620.3, Solyc03g019790.3, Solyc10g083290.2, Solyc09g092520.3, Solyc01g081050.3, Solyc08g060970.3, Solyc07g009380.3, Solyc04g072850.3, Solyc08g081620.3, Solyc03g019890.3, Solyc08g014540.1, Solyc10g047030.2, Solyc01g087280.1	16	2507	78	17921	0.2051	0.0717848	ns	0.555291	ns
GO:0008083	growth factor activity	Molecular Function	Solyc11g066880.2, Solyc09g009130.3, Solyc07g007270.3, Solyc02g092120.3	4	2507	12	17921	0.3333	0.0747276	ns	0.555291	ns
GO:0005509	calcium ion binding	Molecular Function	Solyc10g047240.2, Solyc03g083320.3, Solyc07g065820.3, Solyc06g053930.3, Solyc11g006370.2, Solyc09g014710.3, Solyc01g006840.3, Solyc12g055920.2, Solyc12g005040.2, Solyc12g009630.2, Solyc07g064910.3, Solyc11g018610.2, Solyc07g007020.3, Solyc01g097550.3, Solyc04g005720.3, Solyc09g014730.3, Solyc05g056230.3, Solyc11g008770.2, Solyc06g082990.3, Solyc10g044700.1, Solyc11g012020.2, Solyc01g105650.3, Sol…	40	2507	228	17921	0.1754	0.0750549	ns	0.555291	ns
GO:0080163	regulation of protein serine/threonine phosphatase activity	Biological Process	Solyc09g091000.3, Solyc07g005380.3, Solyc12g096960.2, Solyc10g076410.1, Solyc05g054380.2	5	2507	17	17921	0.2941	0.077533	ns	0.555291	ns
GO:0006260	DNA replication	Biological Process	Solyc05g007450.3, Solyc03g115050.3, Solyc03g007550.3, Solyc12g013880.2, Solyc06g008510.3, Solyc03g019960.3, Solyc01g103960.3, Solyc01g111550.3, Solyc01g100080.3, Solyc05g054493.1, Solyc05g054430.3, Solyc03g111680.3, Solyc07g055900.1	13	2507	62	17921	0.2097	0.0851444	ns	0.555291	ns
GO:0019953	sexual reproduction	Biological Process	Solyc03g093390.3, Solyc01g090810.3, Solyc10g008440.3	3	2507	8	17921	0.375	0.0888647	ns	0.555291	ns
GO:0071732	cellular response to nitric oxide	Biological Process	Solyc11g045520.2, Solyc07g026650.3, Solyc12g005940.2	3	2507	8	17921	0.375	0.0888647	ns	0.555291	ns
GO:0010960	magnesium ion homeostasis	Biological Process	Solyc03g007580.2, Solyc04g080370.3, Solyc12g035710.2	3	2507	8	17921	0.375	0.0888647	ns	0.555291	ns
GO:0010224	response to UV-B	Biological Process	Solyc02g083860.3, Solyc09g005230.3, Solyc05g006120.3	3	2507	8	17921	0.375	0.0888647	ns	0.555291	ns
GO:0010315	auxin export across the plasma membrane	Biological Process	Solyc03g118740.3, Solyc05g008060.3, Solyc04g007690.3	3	2507	8	17921	0.375	0.0888647	ns	0.555291	ns
GO:0010329	auxin efflux transmembrane transporter activity	Molecular Function	Solyc03g118740.3, Solyc05g008060.3, Solyc04g007690.3	3	2507	8	17921	0.375	0.0888647	ns	0.555291	ns
GO:0003688	DNA replication origin binding	Molecular Function	Solyc05g007450.3, Solyc06g076860.3, Solyc01g111550.3	3	2507	8	17921	0.375	0.0888647	ns	0.555291	ns
GO:0043138	3'-5' DNA helicase activity	Molecular Function	Solyc06g069480.3, Solyc01g103960.3, Solyc11g020770.2	3	2507	8	17921	0.375	0.0888647	ns	0.555291	ns
GO:0035064	methylated histone binding	Molecular Function	Solyc07g008730.2, Solyc06g008490.3, Solyc02g069740.3	3	2507	8	17921	0.375	0.0888647	ns	0.555291	ns
GO:0004866	endopeptidase inhibitor activity	Molecular Function	Solyc03g098710.1, Solyc03g020010.1, Solyc03g098720.3, Solyc03g098760.2, Solyc06g072210.1	5	2507	18	17921	0.2778	0.0955012	ns	0.555291	ns
GO:0009909	regulation of flower development	Biological Process	Solyc12g096500.2, Solyc08g081350.2, Solyc12g056460.2, Solyc02g089540.3, Solyc11g072850.2	5	2507	18	17921	0.2778	0.0955012	ns	0.555291	ns
GO:0009640	photomorphogenesis	Biological Process	Solyc06g073180.3, Solyc07g063120.3, Solyc12g013840.2, Solyc04g081020.3	4	2507	13	17921	0.3077	0.0964249	ns	0.555291	ns
GO:0010252	auxin homeostasis	Biological Process	Solyc03g123640.3, Solyc03g118740.3, Solyc05g008060.3, Solyc04g007690.3	4	2507	13	17921	0.3077	0.0964249	ns	0.555291	ns
GO:0019900	kinase binding	Molecular Function	Solyc03g083320.3, Solyc07g065820.3, Solyc12g055920.2, Solyc08g036590.1	4	2507	13	17921	0.3077	0.0964249	ns	0.555291	ns
GO:0048278	vesicle docking	Biological Process	Solyc06g053760.3, Solyc11g069230.2, Solyc07g054140.3, Solyc01g109750.2	4	2507	13	17921	0.3077	0.0964249	ns	0.555291	ns
GO:0001227	DNA-binding transcription repressor activity, RNA polymerase II-specific	Molecular Function	Solyc06g008490.3, Solyc03g113760.3, Solyc04g081350.3, Solyc02g069740.3	4	2507	13	17921	0.3077	0.0964249	ns	0.555291	ns
GO:0004564	beta-fructofuranosidase activity	Molecular Function	Solyc08g079080.3, Solyc10g083290.2	2	2507	4	17921	0.5	0.0966459	ns	0.555291	ns
GO:0010497	plasmodesmata-mediated intercellular transport	Biological Process	Solyc03g114760.3, Solyc09g090680.3	2	2507	4	17921	0.5	0.0966459	ns	0.555291	ns
GO:0004615	phosphomannomutase activity	Molecular Function	Solyc05g048760.3, Solyc08g008670.3	2	2507	4	17921	0.5	0.0966459	ns	0.555291	ns
GO:0010492	maintenance of shoot apical meristem identity	Biological Process	Solyc07g047780.3, Solyc05g018500.3	2	2507	4	17921	0.5	0.0966459	ns	0.555291	ns
GO:0003995	acyl-CoA dehydrogenase activity	Molecular Function	Solyc10g076600.2, Solyc06g073560.3	2	2507	4	17921	0.5	0.0966459	ns	0.555291	ns
GO:0005884	actin filament	Cellular Component	Solyc09g056170.3, Solyc06g083070.3	2	2507	4	17921	0.5	0.0966459	ns	0.555291	ns
GO:0032432	actin filament bundle	Cellular Component	Solyc09g056170.3, Solyc06g083070.3	2	2507	4	17921	0.5	0.0966459	ns	0.555291	ns
GO:0051639	actin filament network formation	Biological Process	Solyc09g056170.3, Solyc06g083070.3	2	2507	4	17921	0.5	0.0966459	ns	0.555291	ns
GO:0034975	protein folding in endoplasmic reticulum	Biological Process	Solyc07g056390.3, Solyc08g082540.3	2	2507	4	17921	0.5	0.0966459	ns	0.555291	ns
GO:0005664	nuclear origin of replication recognition complex	Cellular Component	Solyc05g007450.3, Solyc12g013880.2	2	2507	4	17921	0.5	0.0966459	ns	0.555291	ns
GO:0004645	1,4-alpha-oligoglucan phosphorylase activity	Molecular Function	Solyc09g031970.3, Solyc03g065340.3	2	2507	4	17921	0.5	0.0966459	ns	0.555291	ns
GO:0008184	glycogen phosphorylase activity	Molecular Function	Solyc09g031970.3, Solyc03g065340.3	2	2507	4	17921	0.5	0.0966459	ns	0.555291	ns
GO:0003983	UTP:glucose-1-phosphate uridylyltransferase activity	Molecular Function	Solyc01g081520.3, Solyc05g054060.3	2	2507	4	17921	0.5	0.0966459	ns	0.555291	ns
GO:0006011	UDP-glucose metabolic process	Biological Process	Solyc01g081520.3, Solyc05g054060.3	2	2507	4	17921	0.5	0.0966459	ns	0.555291	ns
GO:0000070	mitotic sister chromatid segregation	Biological Process	Solyc03g114520.3, Solyc01g007160.3	2	2507	4	17921	0.5	0.0966459	ns	0.555291	ns
GO:0031519	PcG protein complex	Cellular Component	Solyc01g079390.3, Solyc02g093190.3	2	2507	4	17921	0.5	0.0966459	ns	0.555291	ns
GO:0046976	H3-K27 specific	Molecular Function	Solyc01g079390.3, Solyc02g093190.3	2	2507	4	17921	0.5	0.0966459	ns	0.555291	ns
GO:0005047	signal recognition particle binding	Molecular Function	Solyc03g093970.3, Solyc02g062810.3	2	2507	4	17921	0.5	0.0966459	ns	0.555291	ns
GO:0030942	endoplasmic reticulum signal peptide binding	Molecular Function	Solyc03g093970.3, Solyc02g062810.3	2	2507	4	17921	0.5	0.0966459	ns	0.555291	ns
GO:0033314	mitotic DNA replication checkpoint signaling	Biological Process	Solyc03g007550.3, Solyc06g076860.3	2	2507	4	17921	0.5	0.0966459	ns	0.555291	ns
GO:0043982	histone H4-K8 acetylation	Biological Process	Solyc09g090120.3, Solyc07g032510.3	2	2507	4	17921	0.5	0.0966459	ns	0.555291	ns
GO:0009787	regulation of abscisic acid-activated signaling pathway	Biological Process	Solyc09g092480.2, Solyc04g008870.3	2	2507	4	17921	0.5	0.0966459	ns	0.555291	ns
GO:0008285	negative regulation of cell population proliferation	Biological Process	Solyc06g005610.1, Solyc06g076320.1	2	2507	4	17921	0.5	0.0966459	ns	0.555291	ns
GO:0032452	histone demethylase activity	Molecular Function	Solyc06g008490.3, Solyc02g069740.3	2	2507	4	17921	0.5	0.0966459	ns	0.555291	ns
GO:0034647	histone H3-tri/di/monomethyl-lysine-4 demethylase activity	Molecular Function	Solyc06g008490.3, Solyc02g069740.3	2	2507	4	17921	0.5	0.0966459	ns	0.555291	ns
GO:0035097	histone methyltransferase complex	Cellular Component	Solyc06g008490.3, Solyc02g069740.3	2	2507	4	17921	0.5	0.0966459	ns	0.555291	ns
GO:0035066	positive regulation of histone acetylation	Biological Process	Solyc06g008210.3, Solyc08g023280.3	2	2507	4	17921	0.5	0.0966459	ns	0.555291	ns
GO:0035067	negative regulation of histone acetylation	Biological Process	Solyc06g008210.3, Solyc08g023280.3	2	2507	4	17921	0.5	0.0966459	ns	0.555291	ns
GO:0016151	nickel cation binding	Molecular Function	Solyc05g014970.3, Solyc02g031980.3	2	2507	4	17921	0.5	0.0966459	ns	0.555291	ns
GO:0043111	replication fork arrest	Biological Process	Solyc04g008600.3, Solyc03g007800.3	2	2507	4	17921	0.5	0.0966459	ns	0.555291	ns
GO:0031262	Ndc80 complex	Cellular Component	Solyc06g071600.3, Solyc03g112550.3	2	2507	4	17921	0.5	0.0966459	ns	0.555291	ns
GO:0070182	DNA polymerase binding	Molecular Function	Solyc06g008510.3, Solyc03g019960.3	2	2507	4	17921	0.5	0.0966459	ns	0.555291	ns
GO:0016817	hydrolase activity, acting on acid anhydrides	Molecular Function	Solyc09g082380.3, Solyc11g011460.2	2	2507	4	17921	0.5	0.0966459	ns	0.555291	ns
GO:0019843	rRNA binding	Molecular Function	Solyc08g014560.2, Solyc01g007250.3, Solyc05g054990.3, Solyc11g065980.2, Solyc11g066280.2, Solyc01g096800.3, Solyc02g084380.3, Solyc03g077925.1, Solyc08g007950.3	9	2507	40	17921	0.225	0.0973954	ns	0.555291	ns
GO:0006351	DNA-templated transcription	Biological Process	Solyc09g083290.3, Solyc09g091950.1, Solyc06g084070.3, Solyc11g061750.2, Solyc11g032100.2, Solyc08g066660.1, Solyc11g068370.2, Solyc06g053830.3, Solyc03g044300.3, Solyc05g053430.3, Solyc06g036000.3, Solyc08g080150.1, Solyc06g053330.3, Solyc04g054510.3, Solyc09g083280.3, Solyc01g090560.3, Solyc04g005280.3, Solyc10g085210.2, Solyc12g011190.2, Solyc06g007530.2, Solyc10g078670.2, Solyc04g007000.1, Sol…	52	2507	312	17921	0.1667	0.0999356	ns	0.555291	ns
GO:0010073	meristem maintenance	Biological Process	Solyc06g035455.1, Solyc08g066365.1, Solyc05g015658.1, Solyc11g056637.1, Solyc04g014615.1, Solyc03g059435.1, Solyc09g061685.1	7	2507	29	17921	0.2414	0.100424	ns	0.555291	ns
GO:0004864	protein phosphatase inhibitor activity	Molecular Function	Solyc09g091000.3, Solyc07g005380.3, Solyc12g096960.2, Solyc05g005520.1, Solyc10g076410.1, Solyc05g054380.2	6	2507	24	17921	0.25	0.108134	ns	0.555291	ns
GO:0016765	other than methyl	Molecular Function	Solyc12g015860.2, Solyc10g005820.2, Solyc07g061990.3, Solyc10g005840.3, Solyc03g025560.3, Solyc11g066960.2	6	2507	24	17921	0.25	0.108134	ns	0.555291	ns
GO:0008080	N-acetyltransferase activity	Molecular Function	Solyc05g025890.2, Solyc05g041860.3, Solyc08g006730.1, Solyc04g051670.3, Solyc12g010680.2, Solyc08g068710.1, Solyc05g005900.3, Solyc03g025710.3, Solyc03g071550.2, Solyc06g054090.1	10	2507	47	17921	0.2128	0.112387	ns	0.555291	ns
GO:0005874	microtubule	Cellular Component	Solyc07g064970.3, Solyc03g025470.3, Solyc09g010810.3, Solyc05g006550.3, Solyc07g065210.3, Solyc03g116370.3, Solyc10g083310.2, Solyc09g010060.3, Solyc12g099540.2, Solyc03g007060.3, Solyc11g008350.2, Solyc12g089310.2, Solyc09g007030.3, Solyc12g036810.2, Solyc09g090320.2	15	2507	77	17921	0.1948	0.112598	ns	0.555291	ns
GO:0006749	glutathione metabolic process	Biological Process	Solyc12g097080.2, Solyc09g063150.3, Solyc09g011650.3, Solyc01g081250.3, Solyc09g011640.3, Solyc12g011300.2, Solyc09g091120.3, Solyc12g011310.2, Solyc12g094430.1, Solyc09g011620.1, Solyc08g062570.1, Solyc01g086680.3	12	2507	59	17921	0.2034	0.114106	ns	0.555291	ns
GO:0007015	actin filament organization	Biological Process	Solyc12g056960.2, Solyc01g081540.3, Solyc12g007210.2, Solyc11g010350.2, Solyc06g008530.2	5	2507	19	17921	0.2632	0.115375	ns	0.555291	ns
GO:0008375	acetylglucosaminyltransferase activity	Molecular Function	Solyc11g065470.2, Solyc12g013850.2, Solyc07g052650.2, Solyc12g055960.1, Solyc12g005730.2	5	2507	19	17921	0.2632	0.115375	ns	0.555291	ns
GO:0007064	mitotic sister chromatid cohesion	Biological Process	Solyc01g086690.2, Solyc03g116970.2, Solyc06g051300.3, Solyc03g025710.3, Solyc03g116930.3	5	2507	19	17921	0.2632	0.115375	ns	0.555291	ns
GO:0010167	response to nitrate	Biological Process	Solyc08g078950.3, Solyc08g077170.3, Solyc08g007430.2	3	2507	9	17921	0.3333	0.119895	ns	0.555291	ns
GO:0006189	'de novo' IMP biosynthetic process	Biological Process	Solyc07g006530.3, Solyc08g078490.3, Solyc01g110520.3	3	2507	9	17921	0.3333	0.119895	ns	0.555291	ns
GO:0009903	chloroplast avoidance movement	Biological Process	Solyc09g042710.3, Solyc07g065680.3, Solyc04g081390.3	3	2507	9	17921	0.3333	0.119895	ns	0.555291	ns
GO:0009299	mRNA transcription	Biological Process	Solyc06g082210.1, Solyc10g007310.1, Solyc12g014260.1	3	2507	9	17921	0.3333	0.119895	ns	0.555291	ns
GO:0008312	7S RNA binding	Molecular Function	Solyc03g093970.3, Solyc02g062810.3, Solyc08g082740.3	3	2507	9	17921	0.3333	0.119895	ns	0.555291	ns
GO:0008356	asymmetric cell division	Biological Process	Solyc09g007460.3, Solyc08g014030.1, Solyc05g012230.3	3	2507	9	17921	0.3333	0.119895	ns	0.555291	ns
GO:0015743	malate transport	Biological Process	Solyc05g009590.3, Solyc08g082950.3, Solyc11g071350.1, Solyc11g068970.1	4	2507	14	17921	0.2857	0.120689	ns	0.555291	ns
GO:0071281	cellular response to iron ion	Biological Process	Solyc11g045520.2, Solyc07g026650.3, Solyc12g005940.2, Solyc01g006650.2	4	2507	14	17921	0.2857	0.120689	ns	0.555291	ns
GO:0006415	translational termination	Biological Process	Solyc08g007490.3, Solyc08g079490.3, Solyc10g079840.2, Solyc09g074650.3	4	2507	14	17921	0.2857	0.120689	ns	0.555291	ns
GO:0042221	response to chemical	Biological Process	Solyc09g011640.3, Solyc12g094430.1, Solyc09g011620.1, Solyc01g086680.3	4	2507	14	17921	0.2857	0.120689	ns	0.555291	ns
GO:0042545	cell wall modification	Biological Process	Solyc02g080200.3, Solyc12g008530.2, Solyc02g080220.3, Solyc03g083840.3, Solyc09g075350.3, Solyc02g081990.3, Solyc01g109740.3, Solyc02g014300.2, Solyc01g090130.2, Solyc09g091730.3	10	2507	48	17921	0.2083	0.125124	ns	0.555291	ns
GO:0055114	obsolete oxidation-reduction process	Biological Process	Solyc02g084930.3, Solyc01g080900.3, Solyc10g017570.3, Solyc03g059190.3, Solyc12g006460.2, Solyc02g084740.3, Solyc11g071460.2, Solyc07g055970.1, Solyc07g045080.3, Solyc06g065420.2	10	2507	48	17921	0.2083	0.125124	ns	0.555291	ns
GO:0071949	FAD binding	Molecular Function	Solyc11g013810.2, Solyc02g079440.2, Solyc07g056390.3, Solyc09g005180.3, Solyc02g070200.2, Solyc08g079530.3, Solyc02g079470.2, Solyc02g079460.2, Solyc08g061920.2, Solyc01g088160.3, Solyc06g065060.2, Solyc04g016430.3	12	2507	60	17921	0.2	0.125448	ns	0.555291	ns
GO:0009873	ethylene-activated signaling pathway	Biological Process	Solyc11g011750.2, Solyc05g050790.2, Solyc05g051180.2, Solyc04g014530.1, Solyc12g042210.2, Solyc05g051200.1, Solyc12g056590.2, Solyc09g089610.3, Solyc04g071770.3, Solyc01g006650.2, Solyc03g005520.1	11	2507	54	17921	0.2037	0.125634	ns	0.555291	ns
GO:0016125	sterol metabolic process	Biological Process	Solyc02g084930.3, Solyc01g080900.3, Solyc12g006460.2, Solyc02g084740.3, Solyc07g055970.1, Solyc06g065420.2	6	2507	25	17921	0.24	0.126312	ns	0.555291	ns
GO:0012505	endomembrane system	Cellular Component	Solyc01g111520.3, Solyc06g053760.3, Solyc08g078880.3, Solyc11g069230.2, Solyc07g054140.3, Solyc01g109750.2	6	2507	25	17921	0.24	0.126312	ns	0.555291	ns
GO:0000049	tRNA binding	Molecular Function	Solyc10g076600.2, Solyc08g074580.3, Solyc01g080810.3, Solyc06g048610.3, Solyc11g012760.2	5	2507	20	17921	0.25	0.137029	ns	0.555291	ns
GO:0009738	abscisic acid-activated signaling pathway	Biological Process	Solyc09g091000.3, Solyc07g005380.3, Solyc11g006370.2, Solyc01g006840.3, Solyc12g096960.2, Solyc11g018610.2, Solyc09g092480.2, Solyc04g009910.3, Solyc10g076410.1, Solyc12g005030.2, Solyc11g065660.2, Solyc05g054380.2	12	2507	61	17921	0.1967	0.137396	ns	0.555291	ns
GO:0018455	P	Molecular Function	Solyc06g059740.3	1	2507	1	17921	1	0.139892	ns	0.555291	ns
GO:0006809	nitric oxide biosynthetic process	Biological Process	Solyc11g013810.2	1	2507	1	17921	1	0.139892	ns	0.555291	ns
GO:0009703	NADH	Molecular Function	Solyc11g013810.2	1	2507	1	17921	1	0.139892	ns	0.555291	ns
GO:0050464	NADPH	Molecular Function	Solyc11g013810.2	1	2507	1	17921	1	0.139892	ns	0.555291	ns
GO:0002230	positive regulation of defense response to virus by host	Biological Process	Solyc03g114760.3	1	2507	1	17921	1	0.139892	ns	0.555291	ns
GO:0010375	stomatal complex patterning	Biological Process	Solyc03g114760.3	1	2507	1	17921	1	0.139892	ns	0.555291	ns
GO:0051224	negative regulation of protein transport	Biological Process	Solyc03g114760.3	1	2507	1	17921	1	0.139892	ns	0.555291	ns
GO:0051493	regulation of cytoskeleton organization	Biological Process	Solyc03g114760.3	1	2507	1	17921	1	0.139892	ns	0.555291	ns
GO:0004180	carboxypeptidase activity	Molecular Function	Solyc06g083030.3	1	2507	1	17921	1	0.139892	ns	0.555291	ns
GO:0044070	regulation of anion transport	Biological Process	Solyc04g082680.3	1	2507	1	17921	1	0.139892	ns	0.555291	ns
GO:0050342	tocopherol O-methyltransferase activity	Molecular Function	Solyc08g076360.3	1	2507	1	17921	1	0.139892	ns	0.555291	ns
GO:0004557	alpha-galactosidase activity	Molecular Function	Solyc03g019790.3	1	2507	1	17921	1	0.139892	ns	0.555291	ns
GO:0015925	galactosidase activity	Molecular Function	Solyc03g019790.3	1	2507	1	17921	1	0.139892	ns	0.555291	ns
GO:0045486	naringenin 3-dioxygenase activity	Molecular Function	Solyc02g083860.3	1	2507	1	17921	1	0.139892	ns	0.555291	ns
GO:0061629	RNA polymerase II-specific DNA-binding transcription factor binding	Molecular Function	Solyc10g081500.1	1	2507	1	17921	1	0.139892	ns	0.555291	ns
GO:0030775	glucuronoxylan 4-O-methyltransferase activity	Molecular Function	Solyc11g031950.1	1	2507	1	17921	1	0.139892	ns	0.555291	ns
GO:0015204	urea transmembrane transporter activity	Molecular Function	Solyc08g075570.3	1	2507	1	17921	1	0.139892	ns	0.555291	ns
GO:0071918	urea transmembrane transport	Biological Process	Solyc08g075570.3	1	2507	1	17921	1	0.139892	ns	0.555291	ns
GO:0000274	mitochondrial proton-transporting ATP synthase, stator stalk	Cellular Component	Solyc11g072450.2	1	2507	1	17921	1	0.139892	ns	0.555291	ns
GO:0004337	geranyltranstransferase activity	Molecular Function	Solyc12g015860.2	1	2507	1	17921	1	0.139892	ns	0.555291	ns
GO:0045337	farnesyl diphosphate biosynthetic process	Biological Process	Solyc12g015860.2	1	2507	1	17921	1	0.139892	ns	0.555291	ns
GO:0050366	tyramine N-feruloyltransferase activity	Molecular Function	Solyc08g006730.1	1	2507	1	17921	1	0.139892	ns	0.555291	ns
GO:0010214	seed coat development	Biological Process	Solyc08g080120.3	1	2507	1	17921	1	0.139892	ns	0.555291	ns
GO:0080112	seed growth	Biological Process	Solyc08g080120.3	1	2507	1	17921	1	0.139892	ns	0.555291	ns
GO:2000652	regulation of secondary cell wall biogenesis	Biological Process	Solyc08g080120.3	1	2507	1	17921	1	0.139892	ns	0.555291	ns
GO:0003923	GPI-anchor transamidase activity	Molecular Function	Solyc10g007850.3	1	2507	1	17921	1	0.139892	ns	0.555291	ns
GO:1900057	positive regulation of leaf senescence	Biological Process	Solyc06g053830.3	1	2507	1	17921	1	0.139892	ns	0.555291	ns
GO:0034756	regulation of iron ion transport	Biological Process	Solyc06g051550.3	1	2507	1	17921	1	0.139892	ns	0.555291	ns
GO:0004018	fumarate-forming	Molecular Function	Solyc07g006530.3	1	2507	1	17921	1	0.139892	ns	0.555291	ns
GO:0006188	IMP biosynthetic process	Biological Process	Solyc07g006530.3	1	2507	1	17921	1	0.139892	ns	0.555291	ns
GO:0009152	purine ribonucleotide biosynthetic process	Biological Process	Solyc07g006530.3	1	2507	1	17921	1	0.139892	ns	0.555291	ns
GO:0070626	fumarate-forming	Molecular Function	Solyc07g006530.3	1	2507	1	17921	1	0.139892	ns	0.555291	ns
GO:0016072	rRNA metabolic process	Biological Process	Solyc04g051670.3	1	2507	1	17921	1	0.139892	ns	0.555291	ns
GO:0034470	ncRNA processing	Biological Process	Solyc04g051670.3	1	2507	1	17921	1	0.139892	ns	0.555291	ns
GO:0051391	tRNA acetylation	Biological Process	Solyc04g051670.3	1	2507	1	17921	1	0.139892	ns	0.555291	ns
GO:1904812	rRNA acetylation involved in maturation of SSU-rRNA	Biological Process	Solyc04g051670.3	1	2507	1	17921	1	0.139892	ns	0.555291	ns
GO:1990883	rRNA cytidine N-acetyltransferase activity	Molecular Function	Solyc04g051670.3	1	2507	1	17921	1	0.139892	ns	0.555291	ns
GO:0080060	integument development	Biological Process	Solyc04g079600.3	1	2507	1	17921	1	0.139892	ns	0.555291	ns
GO:0004485	methylcrotonoyl-CoA carboxylase activity	Molecular Function	Solyc09g065540.3	1	2507	1	17921	1	0.139892	ns	0.555291	ns
GO:0006482	protein demethylation	Biological Process	Solyc11g042430.2	1	2507	1	17921	1	0.139892	ns	0.555291	ns
GO:0051723	protein methylesterase activity	Molecular Function	Solyc11g042430.2	1	2507	1	17921	1	0.139892	ns	0.555291	ns
GO:0004088	glutamine-hydrolyzing	Molecular Function	Solyc03g115630.3	1	2507	1	17921	1	0.139892	ns	0.555291	ns
GO:0001193	maintenance of transcriptional fidelity during transcription elongation by RNA polymerase II	Biological Process	Solyc05g053430.3	1	2507	1	17921	1	0.139892	ns	0.555291	ns
GO:0051983	regulation of chromosome segregation	Biological Process	Solyc04g072210.3	1	2507	1	17921	1	0.139892	ns	0.555291	ns
GO:0016504	peptidase activator activity	Molecular Function	Solyc07g066030.3	1	2507	1	17921	1	0.139892	ns	0.555291	ns
GO:0070577	lysine-acetylated histone binding	Molecular Function	Solyc07g066030.3	1	2507	1	17921	1	0.139892	ns	0.555291	ns
GO:0060178	regulation of exocyst localization	Biological Process	Solyc12g068070.2	1	2507	1	17921	1	0.139892	ns	0.555291	ns
GO:1901747	2-	Biological Process	Solyc02g088460.3	1	2507	1	17921	1	0.139892	ns	0.555291	ns
GO:0003352	regulation of cilium movement	Biological Process	Solyc05g054840.3	1	2507	1	17921	1	0.139892	ns	0.555291	ns
GO:0004157	dihydropyrimidinase activity	Molecular Function	Solyc11g064920.2	1	2507	1	17921	1	0.139892	ns	0.555291	ns
GO:0034501	protein localization to kinetochore	Biological Process	Solyc03g114520.3	1	2507	1	17921	1	0.139892	ns	0.555291	ns
GO:0009682	induced systemic resistance	Biological Process	Solyc07g040690.3	1	2507	1	17921	1	0.139892	ns	0.555291	ns
GO:0048587	regulation of short-day photoperiodism, flowering	Biological Process	Solyc01g079390.3	1	2507	1	17921	1	0.139892	ns	0.555291	ns
GO:0042814	monopolar cell growth	Biological Process	Solyc02g084740.3	1	2507	1	17921	1	0.139892	ns	0.555291	ns
GO:0048441	petal development	Biological Process	Solyc02g084740.3	1	2507	1	17921	1	0.139892	ns	0.555291	ns
GO:0005534	galactose binding	Molecular Function	Solyc01g058390.3	1	2507	1	17921	1	0.139892	ns	0.555291	ns
GO:0003904	deoxyribodipyrimidine photo-lyase activity	Molecular Function	Solyc08g079530.3	1	2507	1	17921	1	0.139892	ns	0.555291	ns
GO:0009650	UV protection	Biological Process	Solyc08g079530.3	1	2507	1	17921	1	0.139892	ns	0.555291	ns
GO:0004164	diphthine synthase activity	Molecular Function	Solyc04g081310.3	1	2507	1	17921	1	0.139892	ns	0.555291	ns
GO:0010409	extensin metabolic process	Biological Process	Solyc03g063750.3	1	2507	1	17921	1	0.139892	ns	0.555291	ns
GO:0097264	self proteolysis	Biological Process	Solyc01g087850.2	1	2507	1	17921	1	0.139892	ns	0.555291	ns
GO:1902066	regulation of cell wall pectin metabolic process	Biological Process	Solyc01g087850.2	1	2507	1	17921	1	0.139892	ns	0.555291	ns
GO:0048825	cotyledon development	Biological Process	Solyc12g006690.2	1	2507	1	17921	1	0.139892	ns	0.555291	ns
GO:0004639	phosphoribosylaminoimidazolesuccinocarboxamide synthase activity	Molecular Function	Solyc01g081300.3	1	2507	1	17921	1	0.139892	ns	0.555291	ns
GO:0004573	Glc3Man9GlcNAc2 oligosaccharide glucosidase activity	Molecular Function	Solyc05g015220.3	1	2507	1	17921	1	0.139892	ns	0.555291	ns
GO:0009311	oligosaccharide metabolic process	Biological Process	Solyc05g015220.3	1	2507	1	17921	1	0.139892	ns	0.555291	ns
GO:0010212	response to ionizing radiation	Biological Process	Solyc03g007550.3	1	2507	1	17921	1	0.139892	ns	0.555291	ns
GO:0010729	positive regulation of hydrogen peroxide biosynthetic process	Biological Process	Solyc05g055850.3	1	2507	1	17921	1	0.139892	ns	0.555291	ns
GO:0006408	snRNA export from nucleus	Biological Process	Solyc04g080350.3	1	2507	1	17921	1	0.139892	ns	0.555291	ns
GO:0004076	biotin synthase activity	Molecular Function	Solyc06g073470.3	1	2507	1	17921	1	0.139892	ns	0.555291	ns
GO:0000481	maturation of 5S rRNA	Biological Process	Solyc09g097910.3	1	2507	1	17921	1	0.139892	ns	0.555291	ns
GO:0043972	histone H3-K23 acetylation	Biological Process	Solyc09g090120.3	1	2507	1	17921	1	0.139892	ns	0.555291	ns
GO:0043983	histone H4-K12 acetylation	Biological Process	Solyc09g090120.3	1	2507	1	17921	1	0.139892	ns	0.555291	ns
GO:0044154	histone H3-K14 acetylation	Biological Process	Solyc09g090120.3	1	2507	1	17921	1	0.139892	ns	0.555291	ns
GO:0070776	MOZ/MORF histone acetyltransferase complex	Cellular Component	Solyc09g090120.3	1	2507	1	17921	1	0.139892	ns	0.555291	ns
GO:1990467	NuA3a histone acetyltransferase complex	Cellular Component	Solyc09g090120.3	1	2507	1	17921	1	0.139892	ns	0.555291	ns
GO:1990468	NuA3b histone acetyltransferase complex	Cellular Component	Solyc09g090120.3	1	2507	1	17921	1	0.139892	ns	0.555291	ns
GO:0047215	indole-3-acetate beta-glucosyltransferase activity	Molecular Function	Solyc09g092480.2	1	2507	1	17921	1	0.139892	ns	0.555291	ns
GO:0080148	negative regulation of response to water deprivation	Biological Process	Solyc09g092480.2	1	2507	1	17921	1	0.139892	ns	0.555291	ns
GO:0008193	tRNA guanylyltransferase activity	Molecular Function	Solyc04g051600.3	1	2507	1	17921	1	0.139892	ns	0.555291	ns
GO:0004358	glutamate N-acetyltransferase activity	Molecular Function	Solyc09g010420.3	1	2507	1	17921	1	0.139892	ns	0.555291	ns
GO:0048244	phytanoyl-CoA dioxygenase activity	Molecular Function	Solyc05g007970.3	1	2507	1	17921	1	0.139892	ns	0.555291	ns
GO:0002184	cytoplasmic translational termination	Biological Process	Solyc09g065270.3	1	2507	1	17921	1	0.139892	ns	0.555291	ns
GO:0033729	anthocyanidin reductase activity	Molecular Function	Solyc03g031470.3	1	2507	1	17921	1	0.139892	ns	0.555291	ns
GO:0046527	glucosyltransferase activity	Molecular Function	Solyc01g094380.2	1	2507	1	17921	1	0.139892	ns	0.555291	ns
GO:0032963	collagen metabolic process	Biological Process	Solyc01g005100.3	1	2507	1	17921	1	0.139892	ns	0.555291	ns
GO:0043529	GET complex	Cellular Component	Solyc10g017810.2	1	2507	1	17921	1	0.139892	ns	0.555291	ns
GO:0032956	regulation of actin cytoskeleton organization	Biological Process	Solyc11g012020.2	1	2507	1	17921	1	0.139892	ns	0.555291	ns
GO:0007130	synaptonemal complex assembly	Biological Process	Solyc01g086690.2	1	2507	1	17921	1	0.139892	ns	0.555291	ns
GO:0030892	mitotic cohesin complex	Cellular Component	Solyc01g086690.2	1	2507	1	17921	1	0.139892	ns	0.555291	ns
GO:0030893	meiotic cohesin complex	Cellular Component	Solyc01g086690.2	1	2507	1	17921	1	0.139892	ns	0.555291	ns
GO:1990414	replication-born double-strand break repair via sister chromatid exchange	Biological Process	Solyc01g086690.2	1	2507	1	17921	1	0.139892	ns	0.555291	ns
GO:0009039	urease activity	Molecular Function	Solyc05g014970.3	1	2507	1	17921	1	0.139892	ns	0.555291	ns
GO:0035550	urease complex	Cellular Component	Solyc05g014970.3	1	2507	1	17921	1	0.139892	ns	0.555291	ns
GO:0080179	1-methylguanosine metabolic process	Biological Process	Solyc11g012760.2	1	2507	1	17921	1	0.139892	ns	0.555291	ns
GO:0006154	adenosine catabolic process	Biological Process	Solyc10g005310.3	1	2507	1	17921	1	0.139892	ns	0.555291	ns
GO:0046103	inosine biosynthetic process	Biological Process	Solyc10g005310.3	1	2507	1	17921	1	0.139892	ns	0.555291	ns
GO:0051304	chromosome separation	Biological Process	Solyc11g013240.2	1	2507	1	17921	1	0.139892	ns	0.555291	ns
GO:0010117	photoprotection	Biological Process	Solyc12g005180.2	1	2507	1	17921	1	0.139892	ns	0.555291	ns
GO:0036094	small molecule binding	Molecular Function	Solyc12g005180.2	1	2507	1	17921	1	0.139892	ns	0.555291	ns
GO:0046322	negative regulation of fatty acid oxidation	Biological Process	Solyc12g005180.2	1	2507	1	17921	1	0.139892	ns	0.555291	ns
GO:0150006	urease activator complex	Cellular Component	Solyc02g031980.3	1	2507	1	17921	1	0.139892	ns	0.555291	ns
GO:1905182	positive regulation of urease activity	Biological Process	Solyc02g031980.3	1	2507	1	17921	1	0.139892	ns	0.555291	ns
GO:0004077	biotin-[acetyl-CoA-carboxylase] ligase activity	Molecular Function	Solyc11g013200.2	1	2507	1	17921	1	0.139892	ns	0.555291	ns
GO:0060148	positive regulation of post-transcriptional gene silencing	Biological Process	Solyc05g007510.3	1	2507	1	17921	1	0.139892	ns	0.555291	ns
GO:0070476	guanine-N7	Biological Process	Solyc06g072250.3	1	2507	1	17921	1	0.139892	ns	0.555291	ns
GO:0002953	5'-deoxynucleotidase activity	Molecular Function	Solyc05g010150.3	1	2507	1	17921	1	0.139892	ns	0.555291	ns
GO:0048479	style development	Biological Process	Solyc05g008750.3	1	2507	1	17921	1	0.139892	ns	0.555291	ns
GO:0048480	stigma development	Biological Process	Solyc05g008750.3	1	2507	1	17921	1	0.139892	ns	0.555291	ns
GO:0052745	inositol phosphate phosphatase activity	Molecular Function	Solyc06g050990.3	1	2507	1	17921	1	0.139892	ns	0.555291	ns
GO:0009647	skotomorphogenesis	Biological Process	Solyc07g056160.3	1	2507	1	17921	1	0.139892	ns	0.555291	ns
GO:0000025	maltose catabolic process	Biological Process	Solyc04g053120.3	1	2507	1	17921	1	0.139892	ns	0.555291	ns
GO:0102500	beta-maltose 4-alpha-glucanotransferase activity	Molecular Function	Solyc04g053120.3	1	2507	1	17921	1	0.139892	ns	0.555291	ns
GO:0016859	cis-trans isomerase activity	Molecular Function	Solyc09g065750.3	1	2507	1	17921	1	0.139892	ns	0.555291	ns
GO:0036377	arbuscular mycorrhizal association	Biological Process	Solyc08g075760.3	1	2507	1	17921	1	0.139892	ns	0.555291	ns
GO:0060149	negative regulation of post-transcriptional gene silencing	Biological Process	Solyc09g074090.3	1	2507	1	17921	1	0.139892	ns	0.555291	ns
GO:0071034	CUT catabolic process	Biological Process	Solyc09g074090.3	1	2507	1	17921	1	0.139892	ns	0.555291	ns
GO:0071035	nuclear polyadenylation-dependent rRNA catabolic process	Biological Process	Solyc09g074090.3	1	2507	1	17921	1	0.139892	ns	0.555291	ns
GO:0071038	nuclear polyadenylation-dependent tRNA catabolic process	Biological Process	Solyc09g074090.3	1	2507	1	17921	1	0.139892	ns	0.555291	ns
GO:0072423	response to DNA damage checkpoint signaling	Biological Process	Solyc11g005690.2	1	2507	1	17921	1	0.139892	ns	0.555291	ns
GO:0007112	male meiosis cytokinesis	Biological Process	Solyc03g119490.3	1	2507	1	17921	1	0.139892	ns	0.555291	ns
GO:0004656	procollagen-proline 4-dioxygenase activity	Molecular Function	Solyc11g005200.2	1	2507	1	17921	1	0.139892	ns	0.555291	ns
GO:0000965	mitochondrial RNA 3'-end processing	Biological Process	Solyc11g011460.2	1	2507	1	17921	1	0.139892	ns	0.555291	ns
GO:0045025	mitochondrial degradosome	Cellular Component	Solyc11g011460.2	1	2507	1	17921	1	0.139892	ns	0.555291	ns
GO:0008107	galactoside 2-alpha-L-fucosyltransferase activity	Molecular Function	Solyc06g061210.3	1	2507	1	17921	1	0.139892	ns	0.555291	ns
GO:0000389	mRNA 3'-splice site recognition	Biological Process	Solyc05g051070.3	1	2507	1	17921	1	0.139892	ns	0.555291	ns
GO:0071020	post-spliceosomal complex	Cellular Component	Solyc05g051070.3	1	2507	1	17921	1	0.139892	ns	0.555291	ns
GO:0071633	dihydroceramidase activity	Molecular Function	Solyc08g016620.3	1	2507	1	17921	1	0.139892	ns	0.555291	ns
GO:0006778	porphyrin-containing compound metabolic process	Biological Process	Solyc09g074910.1	1	2507	1	17921	1	0.139892	ns	0.555291	ns
GO:0033204	ribonuclease P RNA binding	Molecular Function	Solyc09g007370.3	1	2507	1	17921	1	0.139892	ns	0.555291	ns
GO:0034472	snRNA 3'-end processing	Biological Process	Solyc04g008030.2	1	2507	1	17921	1	0.139892	ns	0.555291	ns
GO:0010629	negative regulation of gene expression	Biological Process	Solyc02g090400.3	1	2507	1	17921	1	0.139892	ns	0.555291	ns
GO:0048449	floral organ formation	Biological Process	Solyc02g090400.3	1	2507	1	17921	1	0.139892	ns	0.555291	ns
GO:0090701	specification of plant organ identity	Biological Process	Solyc02g090400.3	1	2507	1	17921	1	0.139892	ns	0.555291	ns
GO:0034421	post-translational protein acetylation	Biological Process	Solyc01g007160.3	1	2507	1	17921	1	0.139892	ns	0.555291	ns
GO:0034061	DNA polymerase activity	Molecular Function	Solyc05g006120.3	1	2507	1	17921	1	0.139892	ns	0.555291	ns
GO:0000225	N-acetylglucosaminylphosphatidylinositol deacetylase activity	Molecular Function	Solyc11g017400.2	1	2507	1	17921	1	0.139892	ns	0.555291	ns
GO:0102682	Delta2-isopentenyl	Molecular Function	Solyc06g075090.3	1	2507	1	17921	1	0.139892	ns	0.555291	ns
GO:0010116	positive regulation of abscisic acid biosynthetic process	Biological Process	Solyc04g008870.3	1	2507	1	17921	1	0.139892	ns	0.555291	ns
GO:1905615	positive regulation of developmental vegetative growth	Biological Process	Solyc04g008870.3	1	2507	1	17921	1	0.139892	ns	0.555291	ns
GO:0018685	alkane 1-monooxygenase activity	Molecular Function	Solyc01g010900.3	1	2507	1	17921	1	0.139892	ns	0.555291	ns
GO:0051307	meiotic chromosome separation	Biological Process	Solyc01g104490.3	1	2507	1	17921	1	0.139892	ns	0.555291	ns
GO:0004044	amidophosphoribosyltransferase activity	Molecular Function	Solyc01g110520.3	1	2507	1	17921	1	0.139892	ns	0.555291	ns
GO:0044715	8-oxo-dGDP phosphatase activity	Molecular Function	Solyc07g009170.3	1	2507	1	17921	1	0.139892	ns	0.555291	ns
GO:0015081	sodium ion transmembrane transporter activity	Molecular Function	Solyc07g014690.3	1	2507	1	17921	1	0.139892	ns	0.555291	ns
GO:0048235	pollen sperm cell differentiation	Biological Process	Solyc01g087280.1	1	2507	1	17921	1	0.139892	ns	0.555291	ns
GO:0009638	phototropism	Biological Process	Solyc07g043130.3, Solyc05g007480.1	2	2507	5	17921	0.4	0.146453	ns	0.555291	ns
GO:0045047	protein targeting to ER	Biological Process	Solyc05g048760.3, Solyc08g008670.3	2	2507	5	17921	0.4	0.146453	ns	0.555291	ns
GO:0045491	xylan metabolic process	Biological Process	Solyc11g031950.1, Solyc02g093090.1	2	2507	5	17921	0.4	0.146453	ns	0.555291	ns
GO:0010078	maintenance of root meristem identity	Biological Process	Solyc07g047780.3, Solyc05g018500.3	2	2507	5	17921	0.4	0.146453	ns	0.555291	ns
GO:0045487	gibberellin catabolic process	Biological Process	Solyc07g061720.3, Solyc07g056670.3	2	2507	5	17921	0.4	0.146453	ns	0.555291	ns
GO:0052634	C-19 gibberellin 2-beta-dioxygenase activity	Molecular Function	Solyc07g061720.3, Solyc07g056670.3	2	2507	5	17921	0.4	0.146453	ns	0.555291	ns
GO:0010089	xylem development	Biological Process	Solyc08g080120.3, Solyc05g045705.1	2	2507	5	17921	0.4	0.146453	ns	0.555291	ns
GO:0052746	inositol phosphorylation	Biological Process	Solyc08g015630.3, Solyc03g097150.3	2	2507	5	17921	0.4	0.146453	ns	0.555291	ns
GO:0033499	galactose catabolic process via UDP-galactose	Biological Process	Solyc03g113030.3, Solyc01g058390.3	2	2507	5	17921	0.4	0.146453	ns	0.555291	ns
GO:0015165	pyrimidine nucleotide-sugar transmembrane transporter activity	Molecular Function	Solyc09g098520.3, Solyc01g095540.3	2	2507	5	17921	0.4	0.146453	ns	0.555291	ns
GO:0090481	pyrimidine nucleotide-sugar transmembrane transport	Biological Process	Solyc09g098520.3, Solyc01g095540.3	2	2507	5	17921	0.4	0.146453	ns	0.555291	ns
GO:0004351	glutamate decarboxylase activity	Molecular Function	Solyc01g005000.3, Solyc04g025530.3	2	2507	5	17921	0.4	0.146453	ns	0.555291	ns
GO:0006536	glutamate metabolic process	Biological Process	Solyc01g005000.3, Solyc04g025530.3	2	2507	5	17921	0.4	0.146453	ns	0.555291	ns
GO:0006538	glutamate catabolic process	Biological Process	Solyc01g005000.3, Solyc04g025530.3	2	2507	5	17921	0.4	0.146453	ns	0.555291	ns
GO:0045132	meiotic chromosome segregation	Biological Process	Solyc11g066350.2, Solyc01g007160.3	2	2507	5	17921	0.4	0.146453	ns	0.555291	ns
GO:0005094	Rho GDP-dissociation inhibitor activity	Molecular Function	Solyc04g014760.3, Solyc12g098660.2	2	2507	5	17921	0.4	0.146453	ns	0.555291	ns
GO:0030686	90S preribosome	Cellular Component	Solyc09g092240.3, Solyc04g008790.1	2	2507	5	17921	0.4	0.146453	ns	0.555291	ns
GO:0043981	histone H4-K5 acetylation	Biological Process	Solyc09g090120.3, Solyc07g032510.3	2	2507	5	17921	0.4	0.146453	ns	0.555291	ns
GO:0000492	box C/D snoRNP assembly	Biological Process	Solyc01g096920.3, Solyc04g049660.2	2	2507	5	17921	0.4	0.146453	ns	0.555291	ns
GO:0045717	negative regulation of fatty acid biosynthetic process	Biological Process	Solyc06g008210.3, Solyc08g023280.3	2	2507	5	17921	0.4	0.146453	ns	0.555291	ns
GO:0043014	alpha-tubulin binding	Molecular Function	Solyc11g042523.1, Solyc04g007090.1	2	2507	5	17921	0.4	0.146453	ns	0.555291	ns
GO:0005249	voltage-gated potassium channel activity	Molecular Function	Solyc01g010080.3, Solyc01g104030.3, Solyc10g024360.2, Solyc08g068000.2	4	2507	15	17921	0.2667	0.147254	ns	0.555291	ns
GO:0009835	fruit ripening	Biological Process	Solyc05g005560.3, Solyc12g005940.2, Solyc09g092480.2, Solyc05g050010.3	4	2507	15	17921	0.2667	0.147254	ns	0.555291	ns
GO:0050790	regulation of catalytic activity	Biological Process	Solyc02g069100.3, Solyc08g062660.3, Solyc01g105810.3, Solyc02g069110.3	4	2507	15	17921	0.2667	0.147254	ns	0.555291	ns
GO:0006400	tRNA modification	Biological Process	Solyc11g065180.2, Solyc01g020240.3, Solyc04g051600.3, Solyc09g064910.1	4	2507	15	17921	0.2667	0.147254	ns	0.555291	ns
GO:0006270	DNA replication initiation	Biological Process	Solyc05g007450.3, Solyc06g076860.3, Solyc08g077990.3, Solyc01g111550.3	4	2507	15	17921	0.2667	0.147254	ns	0.555291	ns
GO:0051015	actin filament binding	Molecular Function	Solyc12g056960.2, Solyc09g056170.3, Solyc09g074470.3, Solyc06g083070.3, Solyc12g088320.2, Solyc03g095600.1, Solyc03g113710.3, Solyc11g010350.2, Solyc10g045290.2	9	2507	44	17921	0.2045	0.153295	ns	0.573729	ns
GO:0071577	zinc ion transmembrane transport	Biological Process	Solyc02g069190.3, Solyc02g081600.3, Solyc02g069200.2	3	2507	10	17921	0.3	0.154213	ns	0.573729	ns
GO:0051017	actin filament bundle assembly	Biological Process	Solyc12g056960.2, Solyc09g056170.3, Solyc06g083070.3	3	2507	10	17921	0.3	0.154213	ns	0.573729	ns
GO:0004805	trehalose-phosphatase activity	Molecular Function	Solyc04g054930.3, Solyc04g072920.3, Solyc05g051880.3	3	2507	10	17921	0.3	0.154213	ns	0.573729	ns
GO:0002161	aminoacyl-tRNA editing activity	Molecular Function	Solyc06g060420.3, Solyc01g080810.3, Solyc12g019110.2	3	2507	10	17921	0.3	0.154213	ns	0.573729	ns
GO:0010200	response to chitin	Biological Process	Solyc02g093050.3, Solyc12g008380.1, Solyc05g054650.1	3	2507	10	17921	0.3	0.154213	ns	0.573729	ns
GO:0008168	methyltransferase activity	Molecular Function	Solyc01g111900.3, Solyc05g050000.3, Solyc06g007960.3, Solyc08g076360.3, Solyc04g040180.3, Solyc10g052600.1, Solyc11g010110.2, Solyc02g079415.1, Solyc01g079390.3, Solyc05g051520.3, Solyc05g014120.1, Solyc04g081310.3, Solyc06g064500.3, Solyc02g091140.3, Solyc07g052110.3, Solyc04g005250.3, Solyc01g005230.3, Solyc02g077530.2, Solyc11g020810.2, Solyc06g035790.3, Solyc06g072250.3, Solyc03g078060.3, Sol…	29	2507	171	17921	0.1696	0.155158	ns	0.575954	ns
GO:0016705	oxidoreductase activity, acting on paired donors, with incorporation or reduction of molecular oxygen	Molecular Function	Solyc12g088970.1, Solyc02g084930.3, Solyc01g080900.3, Solyc02g082070.3, Solyc10g039210.3, Solyc10g083700.3, Solyc05g011970.3, Solyc03g095310.3, Solyc05g011940.3, Solyc07g043460.3, Solyc12g006460.2, Solyc07g062520.3, Solyc07g052370.3, Solyc01g094140.3, Solyc02g084740.3, Solyc03g019870.3, Solyc05g047530.3, Solyc03g111973.1, Solyc04g083140.2, Solyc03g121510.3, Solyc10g083400.1, Solyc06g084820.2, Sol…	43	2507	264	17921	0.1629	0.159573	ns	0.591025	ns
GO:0006952	defense response	Biological Process	Solyc04g007750.3, Solyc09g091950.1, Solyc09g005400.3, Solyc01g059965.1, Solyc01g008620.3, Solyc01g097270.3, Solyc09g091000.3, Solyc04g008150.2, Solyc09g005500.3, Solyc07g009100.3, Solyc07g005380.3, Solyc03g044300.3, Solyc07g009040.3, Solyc06g008450.3, Solyc05g007850.2, Solyc07g009090.3, Solyc12g096960.2, Solyc07g009070.3, Solyc07g009060.3, Solyc07g040690.3, Solyc05g006620.3, Solyc01g087850.2, Sol…	61	2507	385	17921	0.1584	0.161735	ns	0.597701	ns
GO:0006813	potassium ion transport	Biological Process	Solyc01g010080.3, Solyc12g005680.2, Solyc01g104030.3, Solyc10g024360.2, Solyc08g068000.2, Solyc03g097860.1	6	2507	27	17921	0.2222	0.166677	ns	0.611886	ns
GO:0004683	calmodulin-dependent protein kinase activity	Molecular Function	Solyc11g006370.2, Solyc01g006840.3, Solyc11g018610.2, Solyc04g009910.3, Solyc12g005030.2, Solyc11g065660.2	6	2507	27	17921	0.2222	0.166677	ns	0.611886	ns
GO:0009931	calcium-dependent protein serine/threonine kinase activity	Molecular Function	Solyc11g006370.2, Solyc01g006840.3, Solyc11g018610.2, Solyc04g009910.3, Solyc12g005030.2, Solyc11g065660.2	6	2507	27	17921	0.2222	0.166677	ns	0.611886	ns
GO:0030599	pectinesterase activity	Molecular Function	Solyc02g080200.3, Solyc12g008530.2, Solyc02g080220.3, Solyc03g083840.3, Solyc09g075350.3, Solyc02g081990.3, Solyc01g109740.3, Solyc02g014300.2, Solyc01g090130.2, Solyc09g091730.3	10	2507	51	17921	0.1961	0.167731	ns	0.6144	ns
GO:0008483	transaminase activity	Molecular Function	Solyc12g088000.2, Solyc08g014610.3, Solyc12g096240.2, Solyc07g032740.3, Solyc10g075175.1, Solyc05g050010.3, Solyc10g075170.2, Solyc03g043890.3	8	2507	39	17921	0.2051	0.170032	ns	0.621458	ns
GO:0009653	anatomical structure morphogenesis	Biological Process	Solyc03g093390.3, Solyc12g089380.2, Solyc01g090810.3, Solyc04g081870.3	4	2507	16	17921	0.25	0.175818	ns	0.637006	ns
GO:0008283	cell population proliferation	Biological Process	Solyc11g066880.2, Solyc09g009130.3, Solyc11g005800.2, Solyc02g092120.3	4	2507	16	17921	0.25	0.175818	ns	0.637006	ns
GO:2000022	regulation of jasmonic acid mediated signaling pathway	Biological Process	Solyc07g040690.3, Solyc06g068930.2, Solyc11g011030.2, Solyc12g049400.2	4	2507	16	17921	0.25	0.175818	ns	0.637006	ns
GO:0009691	cytokinin biosynthetic process	Biological Process	Solyc04g077690.2, Solyc11g066960.2, Solyc09g064910.1, Solyc06g075090.3	4	2507	16	17921	0.25	0.175818	ns	0.637006	ns
GO:0007275	multicellular organism development	Biological Process	Solyc02g084930.3, Solyc01g080900.3, Solyc12g006460.2, Solyc02g084740.3, Solyc12g056460.2, Solyc07g055970.1, Solyc01g009715.1, Solyc01g093960.3, Solyc06g065420.2, Solyc06g054680.1, Solyc11g071810.2	11	2507	58	17921	0.1897	0.180139	ns	0.637329	ns
GO:0003690	double-stranded DNA binding	Molecular Function	Solyc11g017430.2, Solyc10g086250.2, Solyc04g072520.2, Solyc02g082010.2, Solyc01g111550.3, Solyc05g054493.1, Solyc02g033030.3, Solyc03g006150.2, Solyc02g069320.1, Solyc02g021430.1	10	2507	52	17921	0.1923	0.183307	ns	0.637329	ns
GO:0010427	abscisic acid binding	Molecular Function	Solyc09g091000.3, Solyc07g005380.3, Solyc12g096960.2, Solyc10g076410.1, Solyc05g054380.2	5	2507	22	17921	0.2273	0.185058	ns	0.637329	ns
GO:0016788	hydrolase activity, acting on ester bonds	Molecular Function	Solyc11g051060.2, Solyc02g071700.3, Solyc05g050210.3, Solyc06g065530.3, Solyc03g006250.3, Solyc06g071510.3, Solyc06g065010.3, Solyc01g099030.3, Solyc06g007310.3, Solyc03g019670.3, Solyc06g064990.3, Solyc06g064960.3, Solyc02g071530.2, Solyc01g008790.3, Solyc05g009430.3, Solyc12g049550.2, Solyc09g030370.3, Solyc09g063060.3	18	2507	103	17921	0.1748	0.186979	ns	0.637329	ns
GO:0005484	SNAP receptor activity	Molecular Function	Solyc10g081580.2, Solyc03g115470.3, Solyc08g077550.3, Solyc06g053760.3, Solyc11g069230.2, Solyc07g054140.3, Solyc06g072760.3, Solyc01g109750.2	8	2507	40	17921	0.2	0.188191	ns	0.637329	ns
GO:0009926	auxin polar transport	Biological Process	Solyc03g118740.3, Solyc05g008060.3, Solyc04g007690.3	3	2507	11	17921	0.2727	0.191114	ns	0.637329	ns
GO:0048193	Golgi vesicle transport	Biological Process	Solyc04g015060.2, Solyc12g089150.2, Solyc06g069210.3	3	2507	11	17921	0.2727	0.191114	ns	0.637329	ns
GO:0003747	translation release factor activity	Molecular Function	Solyc08g079490.3, Solyc10g079840.2, Solyc09g074650.3	3	2507	11	17921	0.2727	0.191114	ns	0.637329	ns
GO:0099402	plant organ development	Biological Process	Solyc08g006870.3, Solyc04g040220.3, Solyc03g096300.3	3	2507	11	17921	0.2727	0.191114	ns	0.637329	ns
GO:0040008	regulation of growth	Biological Process	Solyc09g091120.3, Solyc07g042100.3, Solyc12g097070.2	3	2507	11	17921	0.2727	0.191114	ns	0.637329	ns
GO:0009751	response to salicylic acid	Biological Process	Solyc05g007510.3, Solyc03g119740.3, Solyc04g008870.3	3	2507	11	17921	0.2727	0.191114	ns	0.637329	ns
GO:0045786	negative regulation of cell cycle	Biological Process	Solyc11g066000.1, Solyc10g086450.1, Solyc02g086450.1	3	2507	11	17921	0.2727	0.191114	ns	0.637329	ns
GO:0009815	1-aminocyclopropane-1-carboxylate oxidase activity	Molecular Function	Solyc07g026650.3, Solyc12g005940.2	2	2507	6	17921	0.3333	0.200006	ns	0.637329	ns
GO:0071398	cellular response to fatty acid	Biological Process	Solyc07g026650.3, Solyc12g005940.2	2	2507	6	17921	0.3333	0.200006	ns	0.637329	ns
GO:0006379	mRNA cleavage	Biological Process	Solyc05g053430.3, Solyc04g054510.3	2	2507	6	17921	0.3333	0.200006	ns	0.637329	ns
GO:0005788	endoplasmic reticulum lumen	Cellular Component	Solyc09g007630.3, Solyc09g005120.3	2	2507	6	17921	0.3333	0.200006	ns	0.637329	ns
GO:0070569	uridylyltransferase activity	Molecular Function	Solyc01g081520.3, Solyc05g054060.3	2	2507	6	17921	0.3333	0.200006	ns	0.637329	ns
GO:0032957	inositol trisphosphate metabolic process	Biological Process	Solyc08g015630.3, Solyc03g097150.3	2	2507	6	17921	0.3333	0.200006	ns	0.637329	ns
GO:0047325	inositol tetrakisphosphate 1-kinase activity	Molecular Function	Solyc08g015630.3, Solyc03g097150.3	2	2507	6	17921	0.3333	0.200006	ns	0.637329	ns
GO:0052725	inositol-1,3,4-trisphosphate 6-kinase activity	Molecular Function	Solyc08g015630.3, Solyc03g097150.3	2	2507	6	17921	0.3333	0.200006	ns	0.637329	ns
GO:0052726	inositol-1,3,4-trisphosphate 5-kinase activity	Molecular Function	Solyc08g015630.3, Solyc03g097150.3	2	2507	6	17921	0.3333	0.200006	ns	0.637329	ns
GO:0009637	response to blue light	Biological Process	Solyc05g007020.3, Solyc07g062790.1	2	2507	6	17921	0.3333	0.200006	ns	0.637329	ns
GO:0016810	but not peptide	Molecular Function	Solyc11g064920.2, Solyc05g014970.3	2	2507	6	17921	0.3333	0.200006	ns	0.637329	ns
GO:0010112	regulation of systemic acquired resistance	Biological Process	Solyc07g040690.3, Solyc01g100940.2	2	2507	6	17921	0.3333	0.200006	ns	0.637329	ns
GO:0005786	signal recognition particle, endoplasmic reticulum targeting	Cellular Component	Solyc03g093970.3, Solyc02g062810.3	2	2507	6	17921	0.3333	0.200006	ns	0.637329	ns
GO:0000774	adenyl-nucleotide exchange factor activity	Molecular Function	Solyc12g014470.2, Solyc04g009320.3	2	2507	6	17921	0.3333	0.200006	ns	0.637329	ns
GO:0070531	BRCA1-A complex	Cellular Component	Solyc06g008210.3, Solyc08g023280.3	2	2507	6	17921	0.3333	0.200006	ns	0.637329	ns
GO:0007062	sister chromatid cohesion	Biological Process	Solyc01g086690.2, Solyc01g007160.3	2	2507	6	17921	0.3333	0.200006	ns	0.637329	ns
GO:0010048	vernalization response	Biological Process	Solyc04g076400.3, Solyc12g056460.2	2	2507	6	17921	0.3333	0.200006	ns	0.637329	ns
GO:0009044	xylan 1,4-beta-xylosidase activity	Molecular Function	Solyc04g072850.3, Solyc10g047030.2	2	2507	6	17921	0.3333	0.200006	ns	0.637329	ns
GO:0051315	attachment of mitotic spindle microtubules to kinetochore	Biological Process	Solyc06g008510.3, Solyc03g019960.3	2	2507	6	17921	0.3333	0.200006	ns	0.637329	ns
GO:0032508	DNA duplex unwinding	Biological Process	Solyc11g065900.2, Solyc09g097910.3, Solyc01g103960.3, Solyc07g055900.1	4	2507	17	17921	0.2353	0.20606	ns	0.637329	ns
GO:0003887	DNA-directed DNA polymerase activity	Molecular Function	Solyc05g006120.3, Solyc03g111680.3, Solyc03g062930.2, Solyc12g044340.2	4	2507	17	17921	0.2353	0.20606	ns	0.637329	ns
GO:0008757	S-adenosylmethionine-dependent methyltransferase activity	Molecular Function	Solyc01g111900.3, Solyc06g007960.3, Solyc02g079415.1, Solyc03g032220.3, Solyc06g035790.3, Solyc06g069870.3, Solyc08g006830.3, Solyc06g035810.1	8	2507	41	17921	0.1951	0.207126	ns	0.637329	ns
GO:0031201	SNARE complex	Cellular Component	Solyc03g115470.3, Solyc08g077550.3, Solyc06g053760.3, Solyc11g069230.2, Solyc07g054140.3, Solyc03g033850.3, Solyc01g109750.2	7	2507	35	17921	0.2	0.210021	ns	0.637329	ns
GO:0006364	rRNA processing	Biological Process	Solyc10g079430.2, Solyc02g069950.3, Solyc09g083270.3, Solyc01g007250.3, Solyc11g065980.2, Solyc11g066280.2, Solyc01g096800.3, Solyc07g017940.1, Solyc10g007550.3, Solyc06g011570.3, Solyc11g020810.2	11	2507	60	17921	0.1833	0.210947	ns	0.637329	ns
GO:0001522	pseudouridine synthesis	Biological Process	Solyc04g082130.3, Solyc01g097600.2, Solyc02g080320.3, Solyc09g056260.3, Solyc09g066495.1	5	2507	23	17921	0.2174	0.211073	ns	0.637329	ns
GO:0005216	ion channel activity	Molecular Function	Solyc01g010080.3, Solyc08g069140.3, Solyc01g104030.3, Solyc10g024360.2, Solyc08g068000.2, Solyc10g006800.3	6	2507	29	17921	0.2069	0.211674	ns	0.637329	ns
GO:0005794	Golgi apparatus	Cellular Component	Solyc07g053350.3, Solyc01g100210.3, Solyc03g046270.3, Solyc10g085040.1, Solyc04g005570.3, Solyc11g031950.1, Solyc07g054490.3, Solyc02g093090.1, Solyc04g078980.3, Solyc06g050920.3, Solyc02g089710.3, Solyc11g064920.2, Solyc03g120700.3, Solyc03g063750.3, Solyc08g077550.3, Solyc12g014360.2, Solyc07g018200.1, Solyc01g010940.3, Solyc10g076400.2, Solyc02g089690.3, Solyc10g008030.3, Solyc10g080550.2, Sol…	35	2507	219	17921	0.1598	0.221474	ns	0.637329	ns
GO:0005385	zinc ion transmembrane transporter activity	Molecular Function	Solyc02g069190.3, Solyc02g081600.3, Solyc02g069200.2	3	2507	12	17921	0.25	0.22991	ns	0.637329	ns
GO:0009116	nucleoside metabolic process	Biological Process	Solyc11g007730.2, Solyc08g066880.3, Solyc01g110520.3	3	2507	12	17921	0.25	0.22991	ns	0.637329	ns
GO:0006614	SRP-dependent cotranslational protein targeting to membrane	Biological Process	Solyc03g093970.3, Solyc02g062810.3, Solyc08g082740.3	3	2507	12	17921	0.25	0.22991	ns	0.637329	ns
GO:0010105	negative regulation of ethylene-activated signaling pathway	Biological Process	Solyc10g076450.2, Solyc05g053410.3, Solyc09g089610.3	3	2507	12	17921	0.25	0.22991	ns	0.637329	ns
GO:0004620	phospholipase activity	Molecular Function	Solyc09g065890.3, Solyc03g044710.3, Solyc02g090490.3	3	2507	12	17921	0.25	0.22991	ns	0.637329	ns
GO:0009690	cytokinin metabolic process	Biological Process	Solyc04g077690.2, Solyc08g061920.2, Solyc04g016430.3	3	2507	12	17921	0.25	0.22991	ns	0.637329	ns
GO:0045839	negative regulation of mitotic nuclear division	Biological Process	Solyc11g066000.1, Solyc10g086450.1, Solyc02g086450.1	3	2507	12	17921	0.25	0.22991	ns	0.637329	ns
GO:0015079	potassium ion transmembrane transporter activity	Molecular Function	Solyc12g005680.2, Solyc06g051830.2, Solyc03g097860.1, Solyc09g074820.3	4	2507	18	17921	0.2222	0.237648	ns	0.637329	ns
GO:0008324	cation transmembrane transporter activity	Molecular Function	Solyc12g017350.2, Solyc12g100300.2, Solyc01g006150.3, Solyc09g074750.3, Solyc07g014690.3	5	2507	24	17921	0.2083	0.238162	ns	0.637329	ns
GO:0006508	proteolysis	Biological Process	Solyc04g072020.3, Solyc12g087940.2, Solyc11g011440.1, Solyc04g077615.1, Solyc06g083030.3, Solyc02g014830.3, Solyc01g079940.3, Solyc11g066520.2, Solyc04g015680.3, Solyc08g076640.1, Solyc11g066610.2, Solyc01g079920.3, Solyc09g010960.3, Solyc02g069100.3, Solyc10g007850.3, Solyc01g010720.3, Solyc01g087970.3, Solyc02g063480.2, Solyc10g086550.2, Solyc08g076630.2, Solyc04g015690.3, Solyc10g084325.1, Sol…	55	2507	357	17921	0.1541	0.238361	ns	0.637329	ns
GO:0009416	response to light stimulus	Biological Process	Solyc11g072310.2, Solyc07g061720.3, Solyc03g006880.3, Solyc06g082210.1, Solyc10g007310.1, Solyc01g100220.3, Solyc12g014260.1, Solyc07g056670.3	8	2507	43	17921	0.186	0.247044	ns	0.637329	ns
GO:0006281	DNA repair	Biological Process	Solyc01g086930.3, Solyc04g005260.2, Solyc08g079530.3, Solyc03g115050.3, Solyc12g010050.2, Solyc06g008210.3, Solyc02g071530.2, Solyc03g114690.3, Solyc11g073220.2, Solyc01g103960.3, Solyc03g111600.3, Solyc03g007800.3, Solyc08g023280.3, Solyc01g066610.3, Solyc04g079990.3, Solyc03g111597.1, Solyc03g117510.3, Solyc05g006120.3, Solyc11g020770.2, Solyc10g005210.3, Solyc03g116930.3, Solyc07g055900.1	22	2507	135	17921	0.163	0.252028	ns	0.637329	ns
GO:0009826	unidimensional cell growth	Biological Process	Solyc11g072310.2, Solyc03g006880.3	2	2507	7	17921	0.2857	0.255284	ns	0.637329	ns
GO:0042973	glucan endo-1,3-beta-D-glucosidase activity	Molecular Function	Solyc01g059965.1, Solyc01g008620.3	2	2507	7	17921	0.2857	0.255284	ns	0.637329	ns
GO:0006458	'de novo' protein folding	Biological Process	Solyc09g091180.3, Solyc05g053470.3	2	2507	7	17921	0.2857	0.255284	ns	0.637329	ns
GO:0004089	carbonate dehydratase activity	Molecular Function	Solyc09g009830.3, Solyc11g069660.2	2	2507	7	17921	0.2857	0.255284	ns	0.637329	ns
GO:0070652	HAUS complex	Cellular Component	Solyc12g005050.2, Solyc10g079740.2	2	2507	7	17921	0.2857	0.255284	ns	0.637329	ns
GO:0008199	ferric iron binding	Molecular Function	Solyc04g008260.3, Solyc04g008250.1	2	2507	7	17921	0.2857	0.255284	ns	0.637329	ns
GO:0033617	mitochondrial cytochrome c oxidase assembly	Biological Process	Solyc06g050870.3, Solyc09g005640.3	2	2507	7	17921	0.2857	0.255284	ns	0.637329	ns
GO:0006353	DNA-templated transcription termination	Biological Process	Solyc02g072260.3, Solyc09g025260.3	2	2507	7	17921	0.2857	0.255284	ns	0.637329	ns
GO:0046355	mannan catabolic process	Biological Process	Solyc07g053920.3, Solyc02g084990.3	2	2507	7	17921	0.2857	0.255284	ns	0.637329	ns
GO:0006207	'de novo' pyrimidine nucleobase biosynthetic process	Biological Process	Solyc03g115630.3, Solyc03g083610.3	2	2507	7	17921	0.2857	0.255284	ns	0.637329	ns
GO:0034485	phosphatidylinositol-3,4,5-trisphosphate 5-phosphatase activity	Molecular Function	Solyc01g005090.3, Solyc09g065480.2	2	2507	7	17921	0.2857	0.255284	ns	0.637329	ns
GO:0005885	Arp2/3 protein complex	Cellular Component	Solyc05g006470.3, Solyc12g098420.2	2	2507	7	17921	0.2857	0.255284	ns	0.637329	ns
GO:0034314	Arp2/3 complex-mediated actin nucleation	Biological Process	Solyc05g006470.3, Solyc12g098420.2	2	2507	7	17921	0.2857	0.255284	ns	0.637329	ns
GO:0017183	peptidyl-diphthamide biosynthetic process from peptidyl-histidine	Biological Process	Solyc04g081310.3, Solyc12g088890.2	2	2507	7	17921	0.2857	0.255284	ns	0.637329	ns
GO:0034765	regulation of ion transmembrane transport	Biological Process	Solyc01g104030.3, Solyc10g024360.2	2	2507	7	17921	0.2857	0.255284	ns	0.637329	ns
GO:0005744	TIM23 mitochondrial import inner membrane translocase complex	Cellular Component	Solyc10g006020.3, Solyc08g006120.3	2	2507	7	17921	0.2857	0.255284	ns	0.637329	ns
GO:0006777	Mo-molybdopterin cofactor biosynthetic process	Biological Process	Solyc01g073730.3, Solyc05g050570.3	2	2507	7	17921	0.2857	0.255284	ns	0.637329	ns
GO:0032968	positive regulation of transcription elongation by RNA polymerase II	Biological Process	Solyc11g012150.2, Solyc10g054400.1	2	2507	7	17921	0.2857	0.255284	ns	0.637329	ns
GO:0004712	protein serine/threonine/tyrosine kinase activity	Molecular Function	Solyc03g006720.1, Solyc11g013240.2	2	2507	7	17921	0.2857	0.255284	ns	0.637329	ns
GO:0000228	nuclear chromosome	Cellular Component	Solyc01g086690.2, Solyc03g007800.3	2	2507	7	17921	0.2857	0.255284	ns	0.637329	ns
GO:0040029	epigenetic regulation of gene expression	Biological Process	Solyc04g076400.3, Solyc11g005690.2	2	2507	7	17921	0.2857	0.255284	ns	0.637329	ns
GO:0045493	xylan catabolic process	Biological Process	Solyc04g072850.3, Solyc10g047030.2	2	2507	7	17921	0.2857	0.255284	ns	0.637329	ns
GO:0003968	RNA-directed 5'-3' RNA polymerase activity	Molecular Function	Solyc05g007510.3, Solyc06g051190.2	2	2507	7	17921	0.2857	0.255284	ns	0.637329	ns
GO:0019139	cytokinin dehydrogenase activity	Molecular Function	Solyc08g061920.2, Solyc04g016430.3	2	2507	7	17921	0.2857	0.255284	ns	0.637329	ns
GO:0016763	pentosyltransferase activity	Molecular Function	Solyc04g074920.2, Solyc03g118930.2	2	2507	7	17921	0.2857	0.255284	ns	0.637329	ns
GO:0080162	endoplasmic reticulum to cytosol auxin transport	Biological Process	Solyc03g032080.3, Solyc02g082450.3	2	2507	7	17921	0.2857	0.255284	ns	0.637329	ns
GO:0045168	cell-cell signaling involved in cell fate commitment	Biological Process	Solyc05g006610.3, Solyc01g011095.1	2	2507	7	17921	0.2857	0.255284	ns	0.637329	ns
GO:1990269	RNA polymerase II C-terminal domain phosphoserine binding	Molecular Function	Solyc09g083390.2	1	2507	2	17921	0.5	0.260221	ns	0.637329	ns
GO:0004022	NAD+	Molecular Function	Solyc06g059740.3	1	2507	2	17921	0.5	0.260221	ns	0.637329	ns
GO:0004024	alcohol dehydrogenase activity, zinc-dependent	Molecular Function	Solyc06g059740.3	1	2507	2	17921	0.5	0.260221	ns	0.637329	ns
GO:0051903	hydroxymethyl	Molecular Function	Solyc06g059740.3	1	2507	2	17921	0.5	0.260221	ns	0.637329	ns
GO:0004181	metallocarboxypeptidase activity	Molecular Function	Solyc04g072020.3	1	2507	2	17921	0.5	0.260221	ns	0.637329	ns
GO:0005775	vacuolar lumen	Cellular Component	Solyc08g079080.3	1	2507	2	17921	0.5	0.260221	ns	0.637329	ns
GO:0043546	molybdopterin cofactor binding	Molecular Function	Solyc11g013810.2	1	2507	2	17921	0.5	0.260221	ns	0.637329	ns
GO:0071369	cellular response to ethylene stimulus	Biological Process	Solyc11g045520.2	1	2507	2	17921	0.5	0.260221	ns	0.637329	ns
GO:0101005	deubiquitinase activity	Molecular Function	Solyc07g064590.3	1	2507	2	17921	0.5	0.260221	ns	0.637329	ns
GO:0000811	GINS complex	Cellular Component	Solyc11g065900.2	1	2507	2	17921	0.5	0.260221	ns	0.637329	ns
GO:0010192	mucilage biosynthetic process	Biological Process	Solyc08g080120.3	1	2507	2	17921	0.5	0.260221	ns	0.637329	ns
GO:0044208	'de novo' AMP biosynthetic process	Biological Process	Solyc07g006530.3	1	2507	2	17921	0.5	0.260221	ns	0.637329	ns
GO:0010942	positive regulation of cell death	Biological Process	Solyc07g063090.1	1	2507	2	17921	0.5	0.260221	ns	0.637329	ns
GO:0080141	regulation of jasmonic acid biosynthetic process	Biological Process	Solyc07g063090.1	1	2507	2	17921	0.5	0.260221	ns	0.637329	ns
GO:0030658	transport vesicle membrane	Cellular Component	Solyc07g054490.3	1	2507	2	17921	0.5	0.260221	ns	0.637329	ns
GO:0055038	recycling endosome membrane	Cellular Component	Solyc07g054490.3	1	2507	2	17921	0.5	0.260221	ns	0.637329	ns
GO:0006283	transcription-coupled nucleotide-excision repair	Biological Process	Solyc05g053430.3	1	2507	2	17921	0.5	0.260221	ns	0.637329	ns
GO:0000469	cleavage involved in rRNA processing	Biological Process	Solyc06g073120.3	1	2507	2	17921	0.5	0.260221	ns	0.637329	ns
GO:0035658	Mon1-Ccz1 complex	Cellular Component	Solyc03g053010.3	1	2507	2	17921	0.5	0.260221	ns	0.637329	ns
GO:0005338	nucleotide-sugar transmembrane transporter activity	Molecular Function	Solyc12g056640.2	1	2507	2	17921	0.5	0.260221	ns	0.637329	ns
GO:0015780	nucleotide-sugar transmembrane transport	Biological Process	Solyc12g056640.2	1	2507	2	17921	0.5	0.260221	ns	0.637329	ns
GO:0044281	small molecule metabolic process	Biological Process	Solyc02g088460.3	1	2507	2	17921	0.5	0.260221	ns	0.637329	ns
GO:0051028	mRNA transport	Biological Process	Solyc08g062660.3	1	2507	2	17921	0.5	0.260221	ns	0.637329	ns
GO:0008470	isovaleryl-CoA dehydrogenase activity	Molecular Function	Solyc06g073560.3	1	2507	2	17921	0.5	0.260221	ns	0.637329	ns
GO:0010264	myo-inositol hexakisphosphate biosynthetic process	Biological Process	Solyc08g015630.3	1	2507	2	17921	0.5	0.260221	ns	0.637329	ns
GO:0005844	polysome	Cellular Component	Solyc03g121310.2	1	2507	2	17921	0.5	0.260221	ns	0.637329	ns
GO:0016603	glutaminyl-peptide cyclotransferase activity	Molecular Function	Solyc03g007920.3	1	2507	2	17921	0.5	0.260221	ns	0.637329	ns
GO:0017186	peptidyl-pyroglutamic acid biosynthetic process, using glutaminyl-peptide cyclotransferase	Biological Process	Solyc03g007920.3	1	2507	2	17921	0.5	0.260221	ns	0.637329	ns
GO:0048731	system development	Biological Process	Solyc07g063420.3	1	2507	2	17921	0.5	0.260221	ns	0.637329	ns
GO:0006212	uracil catabolic process	Biological Process	Solyc11g064920.2	1	2507	2	17921	0.5	0.260221	ns	0.637329	ns
GO:0002188	translation reinitiation	Biological Process	Solyc12g008910.2	1	2507	2	17921	0.5	0.260221	ns	0.637329	ns
GO:0080027	response to herbivore	Biological Process	Solyc07g040690.3	1	2507	2	17921	0.5	0.260221	ns	0.637329	ns
GO:0106167	extracellular ATP signaling	Biological Process	Solyc07g040690.3	1	2507	2	17921	0.5	0.260221	ns	0.637329	ns
GO:0070734	histone H3-K27 methylation	Biological Process	Solyc01g079390.3	1	2507	2	17921	0.5	0.260221	ns	0.637329	ns
GO:0048443	stamen development	Biological Process	Solyc02g084740.3	1	2507	2	17921	0.5	0.260221	ns	0.637329	ns
GO:0043043	peptide biosynthetic process	Biological Process	Solyc01g044490.3	1	2507	2	17921	0.5	0.260221	ns	0.637329	ns
GO:0004335	galactokinase activity	Molecular Function	Solyc01g058390.3	1	2507	2	17921	0.5	0.260221	ns	0.637329	ns
GO:0006307	DNA dealkylation involved in DNA repair	Biological Process	Solyc06g069480.3	1	2507	2	17921	0.5	0.260221	ns	0.637329	ns
GO:0000719	photoreactive repair	Biological Process	Solyc08g079530.3	1	2507	2	17921	0.5	0.260221	ns	0.637329	ns
GO:0006376	mRNA splice site selection	Biological Process	Solyc03g093160.3	1	2507	2	17921	0.5	0.260221	ns	0.637329	ns
GO:0009827	plant-type cell wall modification	Biological Process	Solyc01g087850.2	1	2507	2	17921	0.5	0.260221	ns	0.637329	ns
GO:0043171	peptide catabolic process	Biological Process	Solyc01g087850.2	1	2507	2	17921	0.5	0.260221	ns	0.637329	ns
GO:0036374	glutathione hydrolase activity	Molecular Function	Solyc05g051780.3	1	2507	2	17921	0.5	0.260221	ns	0.637329	ns
GO:0034090	maintenance of meiotic sister chromatid cohesion	Biological Process	Solyc11g066350.2	1	2507	2	17921	0.5	0.260221	ns	0.637329	ns
GO:0045144	meiotic sister chromatid segregation	Biological Process	Solyc11g066350.2	1	2507	2	17921	0.5	0.260221	ns	0.637329	ns
GO:0044571	[2Fe-2S] cluster assembly	Biological Process	Solyc01g006870.3	1	2507	2	17921	0.5	0.260221	ns	0.637329	ns
GO:0060090	molecular adaptor activity	Molecular Function	Solyc11g062300.2	1	2507	2	17921	0.5	0.260221	ns	0.637329	ns
GO:0051169	nuclear transport	Biological Process	Solyc01g056520.3	1	2507	2	17921	0.5	0.260221	ns	0.637329	ns
GO:0006282	regulation of DNA repair	Biological Process	Solyc07g065870.3	1	2507	2	17921	0.5	0.260221	ns	0.637329	ns
GO:0043968	histone H2A acetylation	Biological Process	Solyc09g090120.3	1	2507	2	17921	0.5	0.260221	ns	0.637329	ns
GO:0010294	abscisic acid glucosyltransferase activity	Molecular Function	Solyc09g092480.2	1	2507	2	17921	0.5	0.260221	ns	0.637329	ns
GO:0005542	folic acid binding	Molecular Function	Solyc07g054430.3	1	2507	2	17921	0.5	0.260221	ns	0.637329	ns
GO:0006501	C-terminal protein lipidation	Biological Process	Solyc02g036380.3	1	2507	2	17921	0.5	0.260221	ns	0.637329	ns
GO:0034274	Atg12-Atg5-Atg16 complex	Cellular Component	Solyc02g036380.3	1	2507	2	17921	0.5	0.260221	ns	0.637329	ns
GO:0097344	Rix1 complex	Cellular Component	Solyc01g007140.3	1	2507	2	17921	0.5	0.260221	ns	0.637329	ns
GO:0004348	glucosylceramidase activity	Molecular Function	Solyc11g042460.2	1	2507	2	17921	0.5	0.260221	ns	0.637329	ns
GO:0006680	glucosylceramide catabolic process	Biological Process	Solyc11g042460.2	1	2507	2	17921	0.5	0.260221	ns	0.637329	ns
GO:0019008	molybdopterin synthase complex	Cellular Component	Solyc01g073730.3	1	2507	2	17921	0.5	0.260221	ns	0.637329	ns
GO:0010236	plastoquinone biosynthetic process	Biological Process	Solyc07g061990.3	1	2507	2	17921	0.5	0.260221	ns	0.637329	ns
GO:0004385	guanylate kinase activity	Molecular Function	Solyc10g079140.2	1	2507	2	17921	0.5	0.260221	ns	0.637329	ns
GO:0006163	purine nucleotide metabolic process	Biological Process	Solyc10g079140.2	1	2507	2	17921	0.5	0.260221	ns	0.637329	ns
GO:0004822	isoleucine-tRNA ligase activity	Molecular Function	Solyc01g080810.3	1	2507	2	17921	0.5	0.260221	ns	0.637329	ns
GO:0006428	isoleucyl-tRNA aminoacylation	Biological Process	Solyc01g080810.3	1	2507	2	17921	0.5	0.260221	ns	0.637329	ns
GO:0004830	tryptophan-tRNA ligase activity	Molecular Function	Solyc12g095850.2	1	2507	2	17921	0.5	0.260221	ns	0.637329	ns
GO:0006436	tryptophanyl-tRNA aminoacylation	Biological Process	Solyc12g095850.2	1	2507	2	17921	0.5	0.260221	ns	0.637329	ns
GO:0016289	CoA hydrolase activity	Molecular Function	Solyc02g078410.1	1	2507	2	17921	0.5	0.260221	ns	0.637329	ns
GO:0061522	1,4-dihydroxy-2-naphthoyl-CoA thioesterase activity	Molecular Function	Solyc02g078410.1	1	2507	2	17921	0.5	0.260221	ns	0.637329	ns
GO:0000795	synaptonemal complex	Cellular Component	Solyc01g086690.2	1	2507	2	17921	0.5	0.260221	ns	0.637329	ns
GO:0009561	megagametogenesis	Biological Process	Solyc01g086690.2	1	2507	2	17921	0.5	0.260221	ns	0.637329	ns
GO:0002151	G-quadruplex RNA binding	Molecular Function	Solyc07g032510.3	1	2507	2	17921	0.5	0.260221	ns	0.637329	ns
GO:0032876	negative regulation of DNA endoreduplication	Biological Process	Solyc03g113760.3	1	2507	2	17921	0.5	0.260221	ns	0.637329	ns
GO:0043596	nuclear replication fork	Cellular Component	Solyc03g114690.3	1	2507	2	17921	0.5	0.260221	ns	0.637329	ns
GO:0004000	adenosine deaminase activity	Molecular Function	Solyc10g005310.3	1	2507	2	17921	0.5	0.260221	ns	0.637329	ns
GO:0000453	enzyme-directed rRNA 2'-O-methylation	Biological Process	Solyc11g020810.2	1	2507	2	17921	0.5	0.260221	ns	0.637329	ns
GO:0008650	uridine-2'-O-	Molecular Function	Solyc11g020810.2	1	2507	2	17921	0.5	0.260221	ns	0.637329	ns
GO:0007093	mitotic cell cycle checkpoint signaling	Biological Process	Solyc11g013240.2	1	2507	2	17921	0.5	0.260221	ns	0.637329	ns
GO:0000829	inositol heptakisphosphate kinase activity	Molecular Function	Solyc03g058950.3	1	2507	2	17921	0.5	0.260221	ns	0.637329	ns
GO:0006003	fructose 2,6-bisphosphate metabolic process	Biological Process	Solyc06g082155.1	1	2507	2	17921	0.5	0.260221	ns	0.637329	ns
GO:0004825	methionine-tRNA ligase activity	Molecular Function	Solyc05g054600.3	1	2507	2	17921	0.5	0.260221	ns	0.637329	ns
GO:0006431	methionyl-tRNA aminoacylation	Biological Process	Solyc05g054600.3	1	2507	2	17921	0.5	0.260221	ns	0.637329	ns
GO:0001172	RNA-templated transcription	Biological Process	Solyc05g007510.3	1	2507	2	17921	0.5	0.260221	ns	0.637329	ns
GO:0010025	wax biosynthetic process	Biological Process	Solyc05g007510.3	1	2507	2	17921	0.5	0.260221	ns	0.637329	ns
GO:0010605	negative regulation of macromolecule metabolic process	Biological Process	Solyc05g007510.3	1	2507	2	17921	0.5	0.260221	ns	0.637329	ns
GO:0005881	cytoplasmic microtubule	Cellular Component	Solyc03g116370.3	1	2507	2	17921	0.5	0.260221	ns	0.637329	ns
GO:0009652	thigmotropism	Biological Process	Solyc03g116370.3	1	2507	2	17921	0.5	0.260221	ns	0.637329	ns
GO:0031110	regulation of microtubule polymerization or depolymerization	Biological Process	Solyc03g116370.3	1	2507	2	17921	0.5	0.260221	ns	0.637329	ns
GO:0035371	microtubule plus-end	Cellular Component	Solyc03g116370.3	1	2507	2	17921	0.5	0.260221	ns	0.637329	ns
GO:0035372	protein localization to microtubule	Biological Process	Solyc03g116370.3	1	2507	2	17921	0.5	0.260221	ns	0.637329	ns
GO:1904825	protein localization to microtubule plus-end	Biological Process	Solyc03g116370.3	1	2507	2	17921	0.5	0.260221	ns	0.637329	ns
GO:0006335	DNA replication-dependent chromatin assembly	Biological Process	Solyc11g005800.2	1	2507	2	17921	0.5	0.260221	ns	0.637329	ns
GO:0033186	CAF-1 complex	Cellular Component	Solyc11g005800.2	1	2507	2	17921	0.5	0.260221	ns	0.637329	ns
GO:0031390	Ctf18 RFC-like complex	Cellular Component	Solyc06g051300.3	1	2507	2	17921	0.5	0.260221	ns	0.637329	ns
GO:0006626	protein targeting to mitochondrion	Biological Process	Solyc10g047300.2	1	2507	2	17921	0.5	0.260221	ns	0.637329	ns
GO:1904380	endoplasmic reticulum mannose trimming	Biological Process	Solyc03g113900.3	1	2507	2	17921	0.5	0.260221	ns	0.637329	ns
GO:1904382	mannose trimming involved in glycoprotein ERAD pathway	Biological Process	Solyc03g113900.3	1	2507	2	17921	0.5	0.260221	ns	0.637329	ns
GO:0009378	four-way junction helicase activity	Molecular Function	Solyc01g103960.3	1	2507	2	17921	0.5	0.260221	ns	0.637329	ns
GO:0071215	cellular response to abscisic acid stimulus	Biological Process	Solyc01g103960.3	1	2507	2	17921	0.5	0.260221	ns	0.637329	ns
GO:0019827	stem cell population maintenance	Biological Process	Solyc12g006790.2	1	2507	2	17921	0.5	0.260221	ns	0.637329	ns
GO:0004134	4-alpha-glucanotransferase activity	Molecular Function	Solyc04g053120.3	1	2507	2	17921	0.5	0.260221	ns	0.637329	ns
GO:0008864	formyltetrahydrofolate deformylase activity	Molecular Function	Solyc08g078490.3	1	2507	2	17921	0.5	0.260221	ns	0.637329	ns
GO:0034475	U4 snRNA 3'-end processing	Biological Process	Solyc09g074090.3	1	2507	2	17921	0.5	0.260221	ns	0.637329	ns
GO:0071051	polyadenylation-dependent snoRNA 3'-end processing	Biological Process	Solyc09g074090.3	1	2507	2	17921	0.5	0.260221	ns	0.637329	ns
GO:0000126	transcription factor TFIIIB complex	Cellular Component	Solyc01g088720.3	1	2507	2	17921	0.5	0.260221	ns	0.637329	ns
GO:0000995	RNA polymerase III general transcription initiation factor activity	Molecular Function	Solyc01g088720.3	1	2507	2	17921	0.5	0.260221	ns	0.637329	ns
GO:0000095	S-adenosyl-L-methionine transmembrane transporter activity	Molecular Function	Solyc08g081070.3	1	2507	2	17921	0.5	0.260221	ns	0.637329	ns
GO:0015136	sialic acid transmembrane transporter activity	Molecular Function	Solyc01g095540.3	1	2507	2	17921	0.5	0.260221	ns	0.637329	ns
GO:0043488	regulation of mRNA stability	Biological Process	Solyc10g079840.2	1	2507	2	17921	0.5	0.260221	ns	0.637329	ns
GO:0071480	cellular response to gamma radiation	Biological Process	Solyc08g023280.3	1	2507	2	17921	0.5	0.260221	ns	0.637329	ns
GO:0043295	glutathione binding	Molecular Function	Solyc12g094430.1	1	2507	2	17921	0.5	0.260221	ns	0.637329	ns
GO:0002094	polyprenyltransferase activity	Molecular Function	Solyc03g025560.3	1	2507	2	17921	0.5	0.260221	ns	0.637329	ns
GO:0016094	polyprenol biosynthetic process	Biological Process	Solyc03g025560.3	1	2507	2	17921	0.5	0.260221	ns	0.637329	ns
GO:0035243	protein-arginine omega-N symmetric methyltransferase activity	Molecular Function	Solyc12g098360.2	1	2507	2	17921	0.5	0.260221	ns	0.637329	ns
GO:0000350	generation of catalytic spliceosome for second transesterification step	Biological Process	Solyc05g051070.3	1	2507	2	17921	0.5	0.260221	ns	0.637329	ns
GO:0032886	regulation of microtubule-based process	Biological Process	Solyc11g008350.2	1	2507	2	17921	0.5	0.260221	ns	0.637329	ns
GO:0035529	NADH pyrophosphatase activity	Molecular Function	Solyc05g016690.3	1	2507	2	17921	0.5	0.260221	ns	0.637329	ns
GO:0047631	ADP-ribose diphosphatase activity	Molecular Function	Solyc05g016690.3	1	2507	2	17921	0.5	0.260221	ns	0.637329	ns
GO:0010118	stomatal movement	Biological Process	Solyc08g016620.3	1	2507	2	17921	0.5	0.260221	ns	0.637329	ns
GO:1902456	regulation of stomatal opening	Biological Process	Solyc08g016620.3	1	2507	2	17921	0.5	0.260221	ns	0.637329	ns
GO:0010155	regulation of proton transport	Biological Process	Solyc08g068850.3	1	2507	2	17921	0.5	0.260221	ns	0.637329	ns
GO:1901673	regulation of mitotic spindle assembly	Biological Process	Solyc01g057310.3	1	2507	2	17921	0.5	0.260221	ns	0.637329	ns
GO:0005901	caveola	Cellular Component	Solyc03g117250.3	1	2507	2	17921	0.5	0.260221	ns	0.637329	ns
GO:0010581	regulation of starch biosynthetic process	Biological Process	Solyc09g008260.3	1	2507	2	17921	0.5	0.260221	ns	0.637329	ns
GO:0010227	floral organ abscission	Biological Process	Solyc05g010000.1	1	2507	2	17921	0.5	0.260221	ns	0.637329	ns
GO:0071249	cellular response to nitrate	Biological Process	Solyc11g069760.1	1	2507	2	17921	0.5	0.260221	ns	0.637329	ns
GO:0006949	syncytium formation	Biological Process	Solyc10g008440.3	1	2507	2	17921	0.5	0.260221	ns	0.637329	ns
GO:0002100	tRNA wobble adenosine to inosine editing	Biological Process	Solyc07g008650.3	1	2507	2	17921	0.5	0.260221	ns	0.637329	ns
GO:0008251	tRNA-specific adenosine deaminase activity	Molecular Function	Solyc07g008650.3	1	2507	2	17921	0.5	0.260221	ns	0.637329	ns
GO:0030677	ribonuclease P complex	Cellular Component	Solyc09g007370.3	1	2507	2	17921	0.5	0.260221	ns	0.637329	ns
GO:0016971	flavin-linked sulfhydryl oxidase activity	Molecular Function	Solyc11g071960.2	1	2507	2	17921	0.5	0.260221	ns	0.637329	ns
GO:0052865	1-deoxy-D-xylulose 5-phosphate biosynthetic process	Biological Process	Solyc11g010850.2	1	2507	2	17921	0.5	0.260221	ns	0.637329	ns
GO:0009011	starch synthase activity	Molecular Function	Solyc02g071040.3	1	2507	2	17921	0.5	0.260221	ns	0.637329	ns
GO:0045900	negative regulation of translational elongation	Biological Process	Solyc06g073090.3	1	2507	2	17921	0.5	0.260221	ns	0.637329	ns
GO:0006851	mitochondrial calcium ion transmembrane transport	Biological Process	Solyc02g014560.3	1	2507	2	17921	0.5	0.260221	ns	0.637329	ns
GO:0005674	transcription factor TFIIF complex	Cellular Component	Solyc10g054400.1	1	2507	2	17921	0.5	0.260221	ns	0.637329	ns
GO:1901001	negative regulation of response to salt stress	Biological Process	Solyc04g008870.3	1	2507	2	17921	0.5	0.260221	ns	0.637329	ns
GO:0010344	seed oilbody biogenesis	Biological Process	Solyc12g010920.2	1	2507	2	17921	0.5	0.260221	ns	0.637329	ns
GO:0050080	malonyl-CoA decarboxylase activity	Molecular Function	Solyc02g036300.3	1	2507	2	17921	0.5	0.260221	ns	0.637329	ns
GO:0072686	mitotic spindle	Cellular Component	Solyc01g104490.3	1	2507	2	17921	0.5	0.260221	ns	0.637329	ns
GO:0045930	negative regulation of mitotic cell cycle	Biological Process	Solyc08g014030.1	1	2507	2	17921	0.5	0.260221	ns	0.637329	ns
GO:0034256	ide	Molecular Function	Solyc05g032660.3	1	2507	2	17921	0.5	0.260221	ns	0.637329	ns
GO:0004560	alpha-L-fucosidase activity	Molecular Function	Solyc03g006980.3	1	2507	2	17921	0.5	0.260221	ns	0.637329	ns
GO:0010047	fruit dehiscence	Biological Process	Solyc01g087280.1	1	2507	2	17921	0.5	0.260221	ns	0.637329	ns
GO:0035091	phosphatidylinositol binding	Molecular Function	Solyc08g042130.3, Solyc09g031590.3, Solyc09g025240.3, Solyc11g005460.2, Solyc03g117730.3	5	2507	25	17921	0.2	0.266125	ns	0.650831	ns
GO:0016758	hexosyltransferase activity	Molecular Function	Solyc07g043500.1, Solyc04g016230.3, Solyc11g061980.1, Solyc09g092480.2, Solyc07g018200.1, Solyc08g006330.3, Solyc03g083650.3, Solyc03g071850.1, Solyc12g009820.2, Solyc06g062290.1, Solyc04g016200.1, Solyc10g079980.1	12	2507	70	17921	0.1714	0.268874	ns	0.654197	ns
GO:0005764	lysosome	Cellular Component	Solyc09g042700.3, Solyc02g076710.3, Solyc03g006980.3	3	2507	13	17921	0.2308	0.269956	ns	0.654197	ns
GO:0016614	oxidoreductase activity, acting on CH-OH group of donors	Molecular Function	Solyc09g072610.3, Solyc06g062600.3, Solyc06g035580.3	3	2507	13	17921	0.2308	0.269956	ns	0.654197	ns
GO:0031490	chromatin DNA binding	Molecular Function	Solyc04g009473.1, Solyc04g009470.3, Solyc02g079300.3	3	2507	13	17921	0.2308	0.269956	ns	0.654197	ns
GO:0006820	anion transport	Biological Process	Solyc04g082040.3, Solyc11g071350.1, Solyc11g068970.1	3	2507	13	17921	0.2308	0.269956	ns	0.654197	ns
GO:0006261	DNA-templated DNA replication	Biological Process	Solyc11g065900.2, Solyc03g114690.3, Solyc03g111680.3, Solyc03g062930.2	4	2507	19	17921	0.2105	0.270255	ns	0.654197	ns
GO:0030150	protein import into mitochondrial matrix	Biological Process	Solyc10g006020.3, Solyc12g014470.2, Solyc01g098230.3, Solyc08g006120.3	4	2507	19	17921	0.2105	0.270255	ns	0.654197	ns
GO:0006857	oligopeptide transport	Biological Process	Solyc08g078950.3, Solyc09g011390.3, Solyc08g007430.2, Solyc12g044310.2, Solyc08g061010.3	5	2507	26	17921	0.1923	0.294759	ns	0.707337	ns
GO:0009834	plant-type secondary cell wall biogenesis	Biological Process	Solyc11g031950.1, Solyc02g093090.1, Solyc04g078980.3, Solyc07g053540.1, Solyc06g054660.1	5	2507	26	17921	0.1923	0.294759	ns	0.707337	ns
GO:0048367	shoot system development	Biological Process	Solyc04g082270.3, Solyc03g032230.1, Solyc02g083090.1, Solyc02g083070.2, Solyc02g083020.1	5	2507	26	17921	0.1923	0.294759	ns	0.707337	ns
GO:0016627	oxidoreductase activity, acting on the CH-CH group of donors	Molecular Function	Solyc10g076600.2, Solyc06g073560.3, Solyc01g005310.3, Solyc11g006290.2, Solyc11g006300.2	5	2507	26	17921	0.1923	0.294759	ns	0.707337	ns
GO:0046910	pectinesterase inhibitor activity	Molecular Function	Solyc02g080220.3, Solyc03g083840.3, Solyc09g075350.3, Solyc02g081990.3, Solyc02g014300.2	5	2507	26	17921	0.1923	0.294759	ns	0.707337	ns
GO:0006974	cellular response to DNA damage stimulus	Biological Process	Solyc06g008210.3, Solyc03g114690.3, Solyc04g008600.3, Solyc08g023280.3, Solyc05g054493.1	5	2507	26	17921	0.1923	0.294759	ns	0.707337	ns
GO:0018105	peptidyl-serine phosphorylation	Biological Process	Solyc11g006370.2, Solyc01g006840.3, Solyc11g018610.2, Solyc12g088820.2, Solyc05g021100.2, Solyc04g009910.3, Solyc08g077990.3, Solyc12g005030.2, Solyc11g065660.2	9	2507	52	17921	0.1731	0.299213	ns	0.712166	ns
GO:0030247	polysaccharide binding	Molecular Function	Solyc09g014710.3, Solyc07g007020.3, Solyc09g014730.3, Solyc05g009050.3, Solyc09g014720.2, Solyc02g068660.2, Solyc10g005140.1	7	2507	39	17921	0.1795	0.299921	ns	0.712166	ns
GO:0008061	chitin binding	Molecular Function	Solyc07g005100.3, Solyc01g097270.3, Solyc04g072000.3, Solyc07g005110.3	4	2507	20	17921	0.2	0.303561	ns	0.712166	ns
GO:0009982	pseudouridine synthase activity	Molecular Function	Solyc04g082130.3, Solyc01g097600.2, Solyc02g080320.3, Solyc09g056260.3	4	2507	20	17921	0.2	0.303561	ns	0.712166	ns
GO:0005543	phospholipid binding	Molecular Function	Solyc02g024020.3, Solyc08g043140.3, Solyc02g043810.3, Solyc12g017430.2	4	2507	20	17921	0.2	0.303561	ns	0.712166	ns
GO:0006906	vesicle fusion	Biological Process	Solyc06g053760.3, Solyc11g069230.2, Solyc07g054140.3, Solyc01g109750.2	4	2507	20	17921	0.2	0.303561	ns	0.712166	ns
GO:0008271	secondary active sulfate transmembrane transporter activity	Molecular Function	Solyc05g007980.3, Solyc12g056930.2, Solyc12g056920.2	3	2507	14	17921	0.2143	0.310665	ns	0.712166	ns
GO:0003756	protein disulfide isomerase activity	Molecular Function	Solyc04g049450.3, Solyc06g060290.3, Solyc11g019920.2	3	2507	14	17921	0.2143	0.310665	ns	0.712166	ns
GO:0015629	actin cytoskeleton	Cellular Component	Solyc05g006470.3, Solyc03g025740.3, Solyc12g098420.2	3	2507	14	17921	0.2143	0.310665	ns	0.712166	ns
GO:0031347	regulation of defense response	Biological Process	Solyc06g068930.2, Solyc11g011030.2, Solyc12g049400.2	3	2507	14	17921	0.2143	0.310665	ns	0.712166	ns
GO:0016477	cell migration	Biological Process	Solyc12g056960.2, Solyc12g007210.2	2	2507	8	17921	0.25	0.310758	ns	0.712166	ns
GO:0090501	RNA phosphodiester bond hydrolysis	Biological Process	Solyc01g097270.3, Solyc01g097240.3	2	2507	8	17921	0.25	0.310758	ns	0.712166	ns
GO:0009965	leaf morphogenesis	Biological Process	Solyc03g019790.3, Solyc02g084740.3	2	2507	8	17921	0.25	0.310758	ns	0.712166	ns
GO:0009959	negative gravitropism	Biological Process	Solyc03g033580.3, Solyc05g050930.2	2	2507	8	17921	0.25	0.310758	ns	0.712166	ns
GO:0043023	ribosomal large subunit binding	Molecular Function	Solyc11g007740.2, Solyc09g065270.3	2	2507	8	17921	0.25	0.310758	ns	0.712166	ns
GO:0016985	mannan endo-1,4-beta-mannosidase activity	Molecular Function	Solyc07g053920.3, Solyc02g084990.3	2	2507	8	17921	0.25	0.310758	ns	0.712166	ns
GO:0033897	ribonuclease T2 activity	Molecular Function	Solyc04g005640.3, Solyc07g006560.3	2	2507	8	17921	0.25	0.310758	ns	0.712166	ns
GO:0032977	membrane insertase activity	Molecular Function	Solyc08g008310.3, Solyc11g018747.1	2	2507	8	17921	0.25	0.310758	ns	0.712166	ns
GO:0004029	NAD+	Molecular Function	Solyc12g007030.2, Solyc08g068190.3	2	2507	8	17921	0.25	0.310758	ns	0.712166	ns
GO:0030833	regulation of actin filament polymerization	Biological Process	Solyc05g006470.3, Solyc12g098420.2	2	2507	8	17921	0.25	0.310758	ns	0.712166	ns
GO:0009881	photoreceptor activity	Molecular Function	Solyc05g007020.3, Solyc05g053410.3	2	2507	8	17921	0.25	0.310758	ns	0.712166	ns
GO:0000427	plastid-encoded plastid RNA polymerase complex	Cellular Component	Solyc04g057870.3, Solyc03g111050.3	2	2507	8	17921	0.25	0.310758	ns	0.712166	ns
GO:0009508	plastid chromosome	Cellular Component	Solyc04g057870.3, Solyc03g111050.3	2	2507	8	17921	0.25	0.310758	ns	0.712166	ns
GO:0009524	phragmoplast	Cellular Component	Solyc06g053760.3, Solyc03g119490.3	2	2507	8	17921	0.25	0.310758	ns	0.712166	ns
GO:0048481	plant ovule development	Biological Process	Solyc12g095850.2, Solyc01g093960.3	2	2507	8	17921	0.25	0.310758	ns	0.712166	ns
GO:0010026	trichome differentiation	Biological Process	Solyc11g005800.2, Solyc10g080600.2	2	2507	8	17921	0.25	0.310758	ns	0.712166	ns
GO:0009927	histidine phosphotransfer kinase activity	Molecular Function	Solyc01g098400.3, Solyc08g068960.3	2	2507	8	17921	0.25	0.310758	ns	0.712166	ns
GO:0005506	iron ion binding	Molecular Function	Solyc12g088970.1, Solyc02g084930.3, Solyc12g100270.2, Solyc01g080900.3, Solyc02g082070.3, Solyc10g039210.3, Solyc10g083700.3, Solyc05g011970.3, Solyc03g095310.3, Solyc05g011940.3, Solyc07g043460.3, Solyc12g006460.2, Solyc07g062520.3, Solyc07g052370.3, Solyc01g094140.3, Solyc02g084740.3, Solyc03g019870.3, Solyc06g062430.3, Solyc05g047530.3, Solyc03g111973.1, Solyc01g088400.3, Solyc04g083140.2, Sol…	47	2507	312	17921	0.1506	0.313973	ns	0.712166	ns
GO:0038023	signaling receptor activity	Molecular Function	Solyc09g091000.3, Solyc07g005380.3, Solyc12g096960.2, Solyc10g076410.1, Solyc05g054380.2	5	2507	27	17921	0.1852	0.323869	ns	0.712166	ns
GO:0006284	base-excision repair	Biological Process	Solyc04g005260.2, Solyc12g010050.2, Solyc04g079990.3, Solyc03g117510.3, Solyc10g005210.3	5	2507	27	17921	0.1852	0.323869	ns	0.712166	ns
GO:0000149	SNARE binding	Molecular Function	Solyc08g077550.3, Solyc06g053760.3, Solyc11g069230.2, Solyc07g054140.3, Solyc01g109750.2	5	2507	27	17921	0.1852	0.323869	ns	0.712166	ns
GO:0005992	trehalose biosynthetic process	Biological Process	Solyc04g054930.3, Solyc04g072920.3, Solyc10g046770.2, Solyc05g051880.3	4	2507	21	17921	0.1905	0.337266	ns	0.712166	ns
GO:0061408	positive regulation of transcription from RNA polymerase II promoter in response to heat stress	Biological Process	Solyc04g078770.3, Solyc12g007070.2, Solyc04g016000.3, Solyc06g053960.3	4	2507	21	17921	0.1905	0.337266	ns	0.712166	ns
GO:0016602	CCAAT-binding factor complex	Cellular Component	Solyc04g015060.2, Solyc01g099320.3, Solyc09g074760.1, Solyc05g015550.2	4	2507	21	17921	0.1905	0.337266	ns	0.712166	ns
GO:0000413	protein peptidyl-prolyl isomerization	Biological Process	Solyc06g051650.3, Solyc10g083930.2, Solyc09g057660.3, Solyc01g010590.2, Solyc01g108340.3, Solyc02g090480.3	6	2507	34	17921	0.1765	0.337625	ns	0.712166	ns
GO:0050661	NADP binding	Molecular Function	Solyc09g074430.3, Solyc09g064160.3, Solyc06g060610.2, Solyc08g068160.2, Solyc07g007290.1, Solyc09g091090.2, Solyc09g091870.1, Solyc07g042430.1, Solyc06g008050.3	9	2507	54	17921	0.1667	0.340268	ns	0.712166	ns
GO:0007165	signal transduction	Biological Process	Solyc08g061220.3, Solyc11g066880.2, Solyc07g005440.1, Solyc01g008840.3, Solyc06g068450.2, Solyc05g007850.2, Solyc04g076810.3, Solyc05g006620.3, Solyc12g098910.2, Solyc12g009570.2, Solyc05g052270.2, Solyc06g007440.3, Solyc01g080350.3, Solyc06g050300.2, Solyc09g009130.3, Solyc11g012050.1, Solyc06g084450.3, Solyc03g119490.3, Solyc11g011080.2, Solyc11g011350.2, Solyc08g068960.3, Solyc12g077370.2, Sol…	28	2507	184	17921	0.1522	0.345551	ns	0.712166	ns
GO:0006418	tRNA aminoacylation for protein translation	Biological Process	Solyc10g076600.2, Solyc01g080810.3, Solyc06g048610.3, Solyc12g095850.2, Solyc05g054600.3, Solyc01g005540.3, Solyc12g019110.2	7	2507	41	17921	0.1707	0.347605	ns	0.712166	ns
GO:0008272	sulfate transport	Biological Process	Solyc05g007980.3, Solyc12g056930.2, Solyc12g056920.2	3	2507	15	17921	0.2	0.351517	ns	0.712166	ns
GO:0015116	sulfate transmembrane transporter activity	Molecular Function	Solyc05g007980.3, Solyc12g056930.2, Solyc12g056920.2	3	2507	15	17921	0.2	0.351517	ns	0.712166	ns
GO:0045492	xylan biosynthetic process	Biological Process	Solyc11g031950.1, Solyc02g093090.1, Solyc04g078980.3	3	2507	15	17921	0.2	0.351517	ns	0.712166	ns
GO:0051225	spindle assembly	Biological Process	Solyc12g005050.2, Solyc10g079740.2, Solyc03g116370.3	3	2507	15	17921	0.2	0.351517	ns	0.712166	ns
GO:0007623	circadian rhythm	Biological Process	Solyc11g007830.2, Solyc03g111160.3, Solyc11g005180.1	3	2507	15	17921	0.2	0.351517	ns	0.712166	ns
GO:0051726	regulation of cell cycle	Biological Process	Solyc03g113760.3, Solyc04g081350.3, Solyc03g044480.3	3	2507	15	17921	0.2	0.351517	ns	0.712166	ns
GO:0003860	3-hydroxyisobutyryl-CoA hydrolase activity	Molecular Function	Solyc07g044710.2, Solyc07g044720.2, Solyc07g044730.3	3	2507	15	17921	0.2	0.351517	ns	0.712166	ns
GO:0009630	gravitropism	Biological Process	Solyc07g042100.3, Solyc03g098070.3, Solyc01g005060.3	3	2507	15	17921	0.2	0.351517	ns	0.712166	ns
GO:0009739	response to gibberellin	Biological Process	Solyc10g080600.2, Solyc03g119740.3, Solyc04g008870.3	3	2507	15	17921	0.2	0.351517	ns	0.712166	ns
GO:0032875	regulation of DNA endoreduplication	Biological Process	Solyc11g066000.1, Solyc10g086450.1, Solyc02g086450.1	3	2507	15	17921	0.2	0.351517	ns	0.712166	ns
GO:0005773	vacuole	Cellular Component	Solyc08g079080.3, Solyc01g059965.1, Solyc02g014830.3, Solyc10g085040.1, Solyc06g069470.3, Solyc11g042430.2, Solyc01g087610.3, Solyc02g093960.3, Solyc09g090120.3, Solyc12g008380.1, Solyc03g019890.3, Solyc01g104850.3, Solyc04g079330.2	13	2507	82	17921	0.1585	0.358702	ns	0.712166	ns
GO:0007163	establishment or maintenance of cell polarity	Biological Process	Solyc12g056960.2	1	2507	3	17921	0.3333	0.363721	ns	0.712166	ns
GO:0046294	formaldehyde catabolic process	Biological Process	Solyc06g059740.3	1	2507	3	17921	0.3333	0.363721	ns	0.712166	ns
GO:0006665	sphingolipid metabolic process	Biological Process	Solyc09g042700.3	1	2507	3	17921	0.3333	0.363721	ns	0.712166	ns
GO:0051365	cellular response to potassium ion starvation	Biological Process	Solyc07g026650.3	1	2507	3	17921	0.3333	0.363721	ns	0.712166	ns
GO:0004477	methenyltetrahydrofolate cyclohydrolase activity	Molecular Function	Solyc10g080970.2	1	2507	3	17921	0.3333	0.363721	ns	0.712166	ns
GO:0004586	ornithine decarboxylase activity	Molecular Function	Solyc03g098300.1	1	2507	3	17921	0.3333	0.363721	ns	0.712166	ns
GO:0033387	putrescine biosynthetic process from ornithine	Biological Process	Solyc03g098300.1	1	2507	3	17921	0.3333	0.363721	ns	0.712166	ns
GO:0003852	2-isopropylmalate synthase activity	Molecular Function	Solyc08g014130.3	1	2507	3	17921	0.3333	0.363721	ns	0.712166	ns
GO:0070125	mitochondrial translational elongation	Biological Process	Solyc12g011270.2	1	2507	3	17921	0.3333	0.363721	ns	0.712166	ns
GO:0003984	acetolactate synthase activity	Molecular Function	Solyc06g059880.3	1	2507	3	17921	0.3333	0.363721	ns	0.712166	ns
GO:0009099	valine biosynthetic process	Biological Process	Solyc06g059880.3	1	2507	3	17921	0.3333	0.363721	ns	0.712166	ns
GO:0080001	mucilage extrusion from seed coat	Biological Process	Solyc08g080120.3	1	2507	3	17921	0.3333	0.363721	ns	0.712166	ns
GO:0008889	glycerophosphodiester phosphodiesterase activity	Molecular Function	Solyc06g069470.3	1	2507	3	17921	0.3333	0.363721	ns	0.712166	ns
GO:0015030	Cajal body	Cellular Component	Solyc03g117940.3	1	2507	3	17921	0.3333	0.363721	ns	0.712166	ns
GO:0030620	U2 snRNA binding	Molecular Function	Solyc03g117940.3	1	2507	3	17921	0.3333	0.363721	ns	0.712166	ns
GO:0010193	response to ozone	Biological Process	Solyc07g063090.1	1	2507	3	17921	0.3333	0.363721	ns	0.712166	ns
GO:0030674	protein-macromolecule adaptor activity	Molecular Function	Solyc12g068070.2	1	2507	3	17921	0.3333	0.363721	ns	0.712166	ns
GO:0046577	long-chain-alcohol oxidase activity	Molecular Function	Solyc09g072610.3	1	2507	3	17921	0.3333	0.363721	ns	0.712166	ns
GO:0046739	transport of virus in multicellular host	Biological Process	Solyc09g090680.3	1	2507	3	17921	0.3333	0.363721	ns	0.712166	ns
GO:0051382	kinetochore assembly	Biological Process	Solyc03g114520.3	1	2507	3	17921	0.3333	0.363721	ns	0.712166	ns
GO:0004034	aldose 1-epimerase activity	Molecular Function	Solyc03g113030.3	1	2507	3	17921	0.3333	0.363721	ns	0.712166	ns
GO:0003885	D-arabinono-1,4-lactone oxidase activity	Molecular Function	Solyc09g005180.3	1	2507	3	17921	0.3333	0.363721	ns	0.712166	ns
GO:0001666	response to hypoxia	Biological Process	Solyc07g040690.3	1	2507	3	17921	0.3333	0.363721	ns	0.712166	ns
GO:0034457	Mpp10 complex	Cellular Component	Solyc01g007250.3	1	2507	3	17921	0.3333	0.363721	ns	0.712166	ns
GO:0051781	positive regulation of cell division	Biological Process	Solyc01g087610.3	1	2507	3	17921	0.3333	0.363721	ns	0.712166	ns
GO:0009642	response to light intensity	Biological Process	Solyc09g090540.3	1	2507	3	17921	0.3333	0.363721	ns	0.712166	ns
GO:0000445	THO complex part of transcription export complex	Cellular Component	Solyc11g072180.2	1	2507	3	17921	0.3333	0.363721	ns	0.712166	ns
GO:0019310	inositol catabolic process	Biological Process	Solyc06g062430.3	1	2507	3	17921	0.3333	0.363721	ns	0.712166	ns
GO:0050113	inositol oxygenase activity	Molecular Function	Solyc06g062430.3	1	2507	3	17921	0.3333	0.363721	ns	0.712166	ns
GO:0061578	Lys63-specific deubiquitinase activity	Molecular Function	Solyc03g119330.3	1	2507	3	17921	0.3333	0.363721	ns	0.712166	ns
GO:0070536	protein K63-linked deubiquitination	Biological Process	Solyc03g119330.3	1	2507	3	17921	0.3333	0.363721	ns	0.712166	ns
GO:0008242	omega peptidase activity	Molecular Function	Solyc10g007420.3	1	2507	3	17921	0.3333	0.363721	ns	0.712166	ns
GO:0034722	gamma-glutamyl-peptidase activity	Molecular Function	Solyc10g007420.3	1	2507	3	17921	0.3333	0.363721	ns	0.712166	ns
GO:0010043	response to zinc ion	Biological Process	Solyc04g071610.3	1	2507	3	17921	0.3333	0.363721	ns	0.712166	ns
GO:0006611	protein export from nucleus	Biological Process	Solyc01g056520.3	1	2507	3	17921	0.3333	0.363721	ns	0.712166	ns
GO:0010494	cytoplasmic stress granule	Cellular Component	Solyc06g073550.3	1	2507	3	17921	0.3333	0.363721	ns	0.712166	ns
GO:0070370	cellular heat acclimation	Biological Process	Solyc06g073550.3	1	2507	3	17921	0.3333	0.363721	ns	0.712166	ns
GO:0016851	magnesium chelatase activity	Molecular Function	Solyc04g015750.3	1	2507	3	17921	0.3333	0.363721	ns	0.712166	ns
GO:0004127	cytidylate kinase activity	Molecular Function	Solyc03g083610.3	1	2507	3	17921	0.3333	0.363721	ns	0.712166	ns
GO:0030041	actin filament polymerization	Biological Process	Solyc12g098420.2	1	2507	3	17921	0.3333	0.363721	ns	0.712166	ns
GO:0019748	secondary metabolic process	Biological Process	Solyc05g050780.3	1	2507	3	17921	0.3333	0.363721	ns	0.712166	ns
GO:0000796	condensin complex	Cellular Component	Solyc11g011370.2	1	2507	3	17921	0.3333	0.363721	ns	0.712166	ns
GO:0032299	ribonuclease H2 complex	Cellular Component	Solyc05g012940.3	1	2507	3	17921	0.3333	0.363721	ns	0.712166	ns
GO:0005093	Rab GDP-dissociation inhibitor activity	Molecular Function	Solyc01g105810.3	1	2507	3	17921	0.3333	0.363721	ns	0.712166	ns
GO:0017102	methionyl glutamyl tRNA synthetase complex	Cellular Component	Solyc06g048610.3	1	2507	3	17921	0.3333	0.363721	ns	0.712166	ns
GO:0009958	positive gravitropism	Biological Process	Solyc10g049660.2	1	2507	3	17921	0.3333	0.363721	ns	0.712166	ns
GO:0035312	5'-3' exodeoxyribonuclease activity	Molecular Function	Solyc02g071530.2	1	2507	3	17921	0.3333	0.363721	ns	0.712166	ns
GO:0003857	3-hydroxyacyl-CoA dehydrogenase activity	Molecular Function	Solyc08g068390.3	1	2507	3	17921	0.3333	0.363721	ns	0.712166	ns
GO:0009019	guanine-N1-	Molecular Function	Solyc11g012760.2	1	2507	3	17921	0.3333	0.363721	ns	0.712166	ns
GO:0043984	histone H4-K16 acetylation	Biological Process	Solyc07g032510.3	1	2507	3	17921	0.3333	0.363721	ns	0.712166	ns
GO:0044545	NSL complex	Cellular Component	Solyc07g032510.3	1	2507	3	17921	0.3333	0.363721	ns	0.712166	ns
GO:0000466	SSU-rRNA, 5.8S rRNA, LSU-rRNA	Biological Process	Solyc11g020810.2	1	2507	3	17921	0.3333	0.363721	ns	0.712166	ns
GO:1901562	response to paraquat	Biological Process	Solyc12g005180.2	1	2507	3	17921	0.3333	0.363721	ns	0.712166	ns
GO:0031380	nuclear RNA-directed RNA polymerase complex	Cellular Component	Solyc05g007510.3	1	2507	3	17921	0.3333	0.363721	ns	0.712166	ns
GO:0051010	microtubule plus-end binding	Molecular Function	Solyc03g116370.3	1	2507	3	17921	0.3333	0.363721	ns	0.712166	ns
GO:0051233	spindle midzone	Cellular Component	Solyc03g116370.3	1	2507	3	17921	0.3333	0.363721	ns	0.712166	ns
GO:0006637	acyl-CoA metabolic process	Biological Process	Solyc12g019490.2	1	2507	3	17921	0.3333	0.363721	ns	0.712166	ns
GO:0016987	sigma factor activity	Molecular Function	Solyc08g065970.3	1	2507	3	17921	0.3333	0.363721	ns	0.712166	ns
GO:0071482	cellular response to light stimulus	Biological Process	Solyc08g065970.3	1	2507	3	17921	0.3333	0.363721	ns	0.712166	ns
GO:0010928	regulation of auxin mediated signaling pathway	Biological Process	Solyc05g008750.3	1	2507	3	17921	0.3333	0.363721	ns	0.712166	ns
GO:0070417	cellular response to cold	Biological Process	Solyc01g103960.3	1	2507	3	17921	0.3333	0.363721	ns	0.712166	ns
GO:0019784	deNEDDylase activity	Molecular Function	Solyc05g005310.2	1	2507	3	17921	0.3333	0.363721	ns	0.712166	ns
GO:0000177	RNase complex	Cellular Component	Solyc09g074090.3	1	2507	3	17921	0.3333	0.363721	ns	0.712166	ns
GO:0034427	nuclear-transcribed mRNA catabolic process, exonucleolytic, 3'-5'	Biological Process	Solyc09g074090.3	1	2507	3	17921	0.3333	0.363721	ns	0.712166	ns
GO:0004066	glutamine-hydrolyzing	Molecular Function	Solyc05g012200.3	1	2507	3	17921	0.3333	0.363721	ns	0.712166	ns
GO:0006529	asparagine biosynthetic process	Biological Process	Solyc05g012200.3	1	2507	3	17921	0.3333	0.363721	ns	0.712166	ns
GO:0006269	DNA replication, synthesis of RNA primer	Biological Process	Solyc04g045530.3	1	2507	3	17921	0.3333	0.363721	ns	0.712166	ns
GO:0017053	transcription repressor complex	Cellular Component	Solyc12g098160.2	1	2507	3	17921	0.3333	0.363721	ns	0.712166	ns
GO:0010052	guard cell differentiation	Biological Process	Solyc03g007410.3	1	2507	3	17921	0.3333	0.363721	ns	0.712166	ns
GO:0006308	DNA catabolic process	Biological Process	Solyc05g009430.3	1	2507	3	17921	0.3333	0.363721	ns	0.712166	ns
GO:0031415	NatA complex	Cellular Component	Solyc03g025710.3	1	2507	3	17921	0.3333	0.363721	ns	0.712166	ns
GO:0008381	mechanosensitive ion channel activity	Molecular Function	Solyc04g082040.3	1	2507	3	17921	0.3333	0.363721	ns	0.712166	ns
GO:0004832	valine-tRNA ligase activity	Molecular Function	Solyc12g019110.2	1	2507	3	17921	0.3333	0.363721	ns	0.712166	ns
GO:0006438	valyl-tRNA aminoacylation	Biological Process	Solyc12g019110.2	1	2507	3	17921	0.3333	0.363721	ns	0.712166	ns
GO:0015292	uniporter activity	Molecular Function	Solyc03g044960.2	1	2507	3	17921	0.3333	0.363721	ns	0.712166	ns
GO:0006275	regulation of DNA replication	Biological Process	Solyc01g007160.3	1	2507	3	17921	0.3333	0.363721	ns	0.712166	ns
GO:0008661	1-deoxy-D-xylulose-5-phosphate synthase activity	Molecular Function	Solyc11g010850.2	1	2507	3	17921	0.3333	0.363721	ns	0.712166	ns
GO:0018022	peptidyl-lysine methylation	Biological Process	Solyc07g045310.3	1	2507	3	17921	0.3333	0.363721	ns	0.712166	ns
GO:0004482	guanine-N7-	Molecular Function	Solyc03g118250.3	1	2507	3	17921	0.3333	0.363721	ns	0.712166	ns
GO:0043024	ribosomal small subunit binding	Molecular Function	Solyc06g073090.3	1	2507	3	17921	0.3333	0.363721	ns	0.712166	ns
GO:0009360	DNA polymerase III complex	Cellular Component	Solyc03g111680.3	1	2507	3	17921	0.3333	0.363721	ns	0.712166	ns
GO:0009975	cyclase activity	Molecular Function	Solyc06g048790.1	1	2507	3	17921	0.3333	0.363721	ns	0.712166	ns
GO:0052381	tRNA dimethylallyltransferase activity	Molecular Function	Solyc09g064910.1	1	2507	3	17921	0.3333	0.363721	ns	0.712166	ns
GO:0050826	response to freezing	Biological Process	Solyc12g010920.2	1	2507	3	17921	0.3333	0.363721	ns	0.712166	ns
GO:0080110	sporopollenin biosynthetic process	Biological Process	Solyc01g010900.3	1	2507	3	17921	0.3333	0.363721	ns	0.712166	ns
GO:0003896	DNA primase activity	Molecular Function	Solyc12g044340.2	1	2507	3	17921	0.3333	0.363721	ns	0.712166	ns
GO:0042276	error-prone translesion synthesis	Biological Process	Solyc12g044340.2	1	2507	3	17921	0.3333	0.363721	ns	0.712166	ns
GO:0051091	positive regulation of DNA-binding transcription factor activity	Biological Process	Solyc10g078440.1	1	2507	3	17921	0.3333	0.363721	ns	0.712166	ns
GO:0016149	translation release factor activity, codon specific	Molecular Function	Solyc09g074650.3	1	2507	3	17921	0.3333	0.363721	ns	0.712166	ns
GO:0009956	radial pattern formation	Biological Process	Solyc08g014030.1	1	2507	3	17921	0.3333	0.363721	ns	0.712166	ns
GO:0043874	acireductone synthase activity	Molecular Function	Solyc07g063060.2	1	2507	3	17921	0.3333	0.363721	ns	0.712166	ns
GO:0004559	alpha-mannosidase activity	Molecular Function	Solyc02g083700.3	1	2507	3	17921	0.3333	0.363721	ns	0.712166	ns
GO:0005657	replication fork	Cellular Component	Solyc07g055900.1	1	2507	3	17921	0.3333	0.363721	ns	0.712166	ns
GO:0009113	purine nucleobase biosynthetic process	Biological Process	Solyc01g110520.3	1	2507	3	17921	0.3333	0.363721	ns	0.712166	ns
GO:0009755	hormone-mediated signaling pathway	Biological Process	Solyc12g056730.1	1	2507	3	17921	0.3333	0.363721	ns	0.712166	ns
GO:0009934	regulation of meristem structural organization	Biological Process	Solyc02g081120.3	1	2507	3	17921	0.3333	0.363721	ns	0.712166	ns
GO:0010582	floral meristem determinacy	Biological Process	Solyc02g081120.3	1	2507	3	17921	0.3333	0.363721	ns	0.712166	ns
GO:0048440	carpel development	Biological Process	Solyc02g081120.3	1	2507	3	17921	0.3333	0.363721	ns	0.712166	ns
GO:0042343	indole glucosinolate metabolic process	Biological Process	Solyc12g088970.1, Solyc10g039210.3	2	2507	9	17921	0.2222	0.36529	ns	0.712166	ns
GO:0019438	aromatic compound biosynthetic process	Biological Process	Solyc01g111900.3, Solyc06g007960.3	2	2507	9	17921	0.2222	0.36529	ns	0.712166	ns
GO:0009620	response to fungus	Biological Process	Solyc03g019790.3, Solyc12g005940.2	2	2507	9	17921	0.2222	0.36529	ns	0.712166	ns
GO:0046912	acyltransferase activity, acyl groups converted into alkyl on transfer	Molecular Function	Solyc08g014130.3, Solyc08g014240.3	2	2507	9	17921	0.2222	0.36529	ns	0.712166	ns
GO:0006591	ornithine metabolic process	Biological Process	Solyc08g006730.1, Solyc08g068710.1	2	2507	9	17921	0.2222	0.36529	ns	0.712166	ns
GO:0000775	chromosome, centromeric region	Cellular Component	Solyc03g114520.3, Solyc11g066350.2	2	2507	9	17921	0.2222	0.36529	ns	0.712166	ns
GO:0016799	hydrolase activity, hydrolyzing N-glycosyl compounds	Molecular Function	Solyc12g096630.2, Solyc03g117510.3	2	2507	9	17921	0.2222	0.36529	ns	0.712166	ns
GO:0070181	small ribosomal subunit rRNA binding	Molecular Function	Solyc05g054990.3, Solyc02g084380.3	2	2507	9	17921	0.2222	0.36529	ns	0.712166	ns
GO:0007266	Rho protein signal transduction	Biological Process	Solyc04g014760.3, Solyc12g007210.2	2	2507	9	17921	0.2222	0.36529	ns	0.712166	ns
GO:0000123	histone acetyltransferase complex	Cellular Component	Solyc09g090120.3, Solyc03g082860.3	2	2507	9	17921	0.2222	0.36529	ns	0.712166	ns
GO:0004869	cysteine-type endopeptidase inhibitor activity	Molecular Function	Solyc09g097850.1, Solyc04g014790.1	2	2507	9	17921	0.2222	0.36529	ns	0.712166	ns
GO:0016818	hydrolase activity, acting on acid anhydrides, in phosphorus-containing anhydrides	Molecular Function	Solyc03g005460.3, Solyc10g079510.2	2	2507	9	17921	0.2222	0.36529	ns	0.712166	ns
GO:0009809	lignin biosynthetic process	Biological Process	Solyc01g009370.2, Solyc10g078220.2	2	2507	9	17921	0.2222	0.36529	ns	0.712166	ns
GO:0005622	intracellular anatomical structure	Cellular Component	Solyc05g026130.3, Solyc07g064290.3, Solyc08g065890.3, Solyc04g007470.3, Solyc09g097900.3, Solyc12g005840.2, Solyc12g088820.2, Solyc04g008770.3, Solyc05g021100.2, Solyc02g071220.3, Solyc01g080350.3, Solyc06g008250.3, Solyc04g008090.3, Solyc08g068960.3, Solyc12g005750.1, Solyc10g006440.3	16	2507	103	17921	0.1553	0.366485	ns	0.713658	ns
GO:0016757	glycosyltransferase activity	Molecular Function	Solyc01g100210.3, Solyc01g086640.2, Solyc11g061980.1, Solyc01g112210.3, Solyc04g078980.3, Solyc05g008260.3, Solyc12g062940.2, Solyc03g063750.3, Solyc05g047560.1, Solyc08g074970.1, Solyc09g092480.2, Solyc08g006330.3, Solyc10g081430.2, Solyc03g043920.3, Solyc11g071850.2, Solyc12g056050.1, Solyc07g044960.1, Solyc12g056260.1, Solyc04g064490.3, Solyc12g013850.2, Solyc04g045470.3, Solyc05g012660.2, Sol…	33	2507	221	17921	0.1493	0.370851	ns	0.720096	ns
GO:0051119	sugar transmembrane transporter activity	Molecular Function	Solyc06g060590.3, Solyc01g080680.3, Solyc02g062750.3, Solyc03g005880.3	4	2507	22	17921	0.1818	0.37109	ns	0.720096	ns
GO:0000724	double-strand break repair via homologous recombination	Biological Process	Solyc06g008210.3, Solyc11g005800.2, Solyc01g103960.3, Solyc08g023280.3	4	2507	22	17921	0.1818	0.37109	ns	0.720096	ns
GO:1990961	xenobiotic detoxification by transmembrane export across the plasma membrane	Biological Process	Solyc11g010380.2, Solyc03g034400.3, Solyc08g080310.1, Solyc08g005880.3, Solyc07g008410.3, Solyc05g013470.3, Solyc03g112250.2, Solyc04g009790.3	8	2507	49	17921	0.1633	0.377604	ns	0.731882	ns
GO:0071805	potassium ion transmembrane transport	Biological Process	Solyc12g005680.2, Solyc01g104030.3, Solyc06g051830.2, Solyc03g005840.2, Solyc03g097860.1, Solyc09g074820.3	6	2507	36	17921	0.1667	0.39052	ns	0.753758	ns
GO:0005793	endoplasmic reticulum-Golgi intermediate compartment	Cellular Component	Solyc04g005570.3, Solyc01g010940.3, Solyc06g060440.2	3	2507	16	17921	0.1875	0.392063	ns	0.753758	ns
GO:0110165	cellular anatomical entity	Cellular Component	Solyc12g011270.2, Solyc10g007420.3, Solyc11g010630.3	3	2507	16	17921	0.1875	0.392063	ns	0.753758	ns
GO:0000122	negative regulation of transcription by RNA polymerase II	Biological Process	Solyc05g006540.3, Solyc03g113760.3, Solyc04g081350.3	3	2507	16	17921	0.1875	0.392063	ns	0.753758	ns
GO:0000785	chromatin	Cellular Component	Solyc05g006540.3, Solyc02g079300.3, Solyc03g116930.3	3	2507	16	17921	0.1875	0.392063	ns	0.753758	ns
GO:0030173	integral component of Golgi membrane	Cellular Component	Solyc06g069210.3, Solyc09g089630.3, Solyc01g095540.3	3	2507	16	17921	0.1875	0.392063	ns	0.753758	ns
GO:0000462	SSU-rRNA, 5.8S rRNA, LSU-rRNA	Biological Process	Solyc11g072390.2, Solyc11g005570.2, Solyc04g076560.3	3	2507	16	17921	0.1875	0.392063	ns	0.753758	ns
GO:0003755	peptidyl-prolyl cis-trans isomerase activity	Molecular Function	Solyc04g077615.1, Solyc06g051650.3, Solyc10g083930.2, Solyc09g057660.3, Solyc01g010590.2, Solyc01g108340.3, Solyc03g007170.3, Solyc04g054510.3, Solyc02g090480.3	9	2507	57	17921	0.1579	0.403209	ns	0.774291	ns
GO:0009607	response to biotic stimulus	Biological Process	Solyc09g091000.3, Solyc12g096960.2, Solyc01g097240.3, Solyc01g102520.3	4	2507	23	17921	0.1739	0.404778	ns	0.776407	ns
GO:0035556	intracellular signal transduction	Biological Process	Solyc05g056550.3, Solyc11g006370.2, Solyc12g040680.2, Solyc01g006840.3, Solyc11g018610.2, Solyc12g088820.2, Solyc12g098910.2, Solyc05g021100.2, Solyc04g009910.3, Solyc12g005030.2, Solyc11g065660.2, Solyc05g008020.3, Solyc07g047990.1	13	2507	85	17921	0.1529	0.410279	ns	0.786053	ns
GO:0019722	calcium-mediated signaling	Biological Process	Solyc03g083320.3, Solyc07g065820.3, Solyc06g053930.3, Solyc12g055920.2, Solyc08g036590.1	5	2507	30	17921	0.1667	0.412193	ns	0.787905	ns
GO:0009736	cytokinin-activated signaling pathway	Biological Process	Solyc02g071220.3, Solyc10g079595.1, Solyc03g115770.3, Solyc01g098400.3, Solyc04g077690.2	5	2507	30	17921	0.1667	0.412193	ns	0.787905	ns
GO:0009298	GDP-mannose biosynthetic process	Biological Process	Solyc05g048760.3, Solyc08g008670.3	2	2507	10	17921	0.2	0.418059	ns	0.789148	ns
GO:0009693	ethylene biosynthetic process	Biological Process	Solyc12g005940.2, Solyc05g050010.3	2	2507	10	17921	0.2	0.418059	ns	0.789148	ns
GO:0008422	beta-glucosidase activity	Molecular Function	Solyc01g010390.3, Solyc11g042460.2	2	2507	10	17921	0.2	0.418059	ns	0.789148	ns
GO:0004439	phosphatidylinositol-4,5-bisphosphate 5-phosphatase activity	Molecular Function	Solyc01g005090.3, Solyc09g065480.2	2	2507	10	17921	0.2	0.418059	ns	0.789148	ns
GO:0007010	cytoskeleton organization	Biological Process	Solyc01g005310.3, Solyc04g008040.3	2	2507	10	17921	0.2	0.418059	ns	0.789148	ns
GO:0017119	Golgi transport complex	Cellular Component	Solyc04g008640.3, Solyc03g120700.3	2	2507	10	17921	0.2	0.418059	ns	0.789148	ns
GO:0031507	heterochromatin formation	Biological Process	Solyc01g079390.3, Solyc11g005800.2	2	2507	10	17921	0.2	0.418059	ns	0.789148	ns
GO:0042644	chloroplast nucleoid	Cellular Component	Solyc02g079730.3, Solyc03g095180.3	2	2507	10	17921	0.2	0.418059	ns	0.789148	ns
GO:0090630	activation of GTPase activity	Biological Process	Solyc06g008250.3, Solyc10g006440.3	2	2507	10	17921	0.2	0.418059	ns	0.789148	ns
GO:0051740	ethylene binding	Molecular Function	Solyc05g053410.3, Solyc09g089610.3	2	2507	10	17921	0.2	0.418059	ns	0.789148	ns
GO:0016491	oxidoreductase activity	Molecular Function	Solyc12g088970.1, Solyc01g006300.3, Solyc07g052510.3, Solyc08g074690.3, Solyc06g059740.3, Solyc09g011130.2, Solyc11g013810.2, Solyc11g072310.2, Solyc07g026650.3, Solyc06g066820.3, Solyc01g094237.1, Solyc12g094460.2, Solyc12g100270.2, Solyc01g094220.3, Solyc02g078650.3, Solyc02g083860.3, Solyc09g075860.3, Solyc03g033970.1, Solyc03g112540.3, Solyc01g094910.3, Solyc09g074430.3, Solyc02g079440.2, Sol…	91	2507	635	17921	0.1433	0.418064	ns	0.789148	ns
GO:0044237	cellular metabolic process	Biological Process	Solyc01g103960.3, Solyc07g052340.3, Solyc08g074600.3	3	2507	17	17921	0.1765	0.431921	ns	0.789221	ns
GO:0046873	metal ion transmembrane transporter activity	Molecular Function	Solyc02g069190.3, Solyc11g018530.2, Solyc02g081600.3, Solyc11g018535.1, Solyc02g069200.2	5	2507	31	17921	0.1613	0.441405	ns	0.789221	ns
GO:0042802	identical protein binding	Molecular Function	Solyc01g097290.3, Solyc06g053830.3, Solyc01g087850.2, Solyc04g071610.3, Solyc11g071960.2	5	2507	31	17921	0.1613	0.441405	ns	0.789221	ns
GO:0004190	aspartic-type endopeptidase activity	Molecular Function	Solyc12g087940.2, Solyc11g011440.1, Solyc01g079940.3, Solyc08g076640.1, Solyc01g079920.3, Solyc02g063480.2, Solyc08g076630.2, Solyc08g076620.1, Solyc03g117690.3, Solyc05g056450.3, Solyc06g074000.1, Solyc03g005280.3, Solyc01g079930.2	13	2507	87	17921	0.1494	0.444857	ns	0.789221	ns
GO:0042128	nitrate assimilation	Biological Process	Solyc11g013810.2	1	2507	4	17921	0.25	0.452746	ns	0.789221	ns
GO:0016442	RISC complex	Cellular Component	Solyc07g049160.3	1	2507	4	17921	0.25	0.452746	ns	0.789221	ns
GO:0010189	vitamin E biosynthetic process	Biological Process	Solyc08g076360.3	1	2507	4	17921	0.25	0.452746	ns	0.789221	ns
GO:0000170	sphingosine hydroxylase activity	Molecular Function	Solyc12g100270.2	1	2507	4	17921	0.25	0.452746	ns	0.789221	ns
GO:0052692	raffinose alpha-galactosidase activity	Molecular Function	Solyc03g019790.3	1	2507	4	17921	0.25	0.452746	ns	0.789221	ns
GO:0001664	G protein-coupled receptor binding	Molecular Function	Solyc08g061220.3	1	2507	4	17921	0.25	0.452746	ns	0.789221	ns
GO:0007188	adenylate cyclase-modulating G protein-coupled receptor signaling pathway	Biological Process	Solyc08g061220.3	1	2507	4	17921	0.25	0.452746	ns	0.789221	ns
GO:0004488	NADP+	Molecular Function	Solyc10g080970.2	1	2507	4	17921	0.25	0.452746	ns	0.789221	ns
GO:0009098	leucine biosynthetic process	Biological Process	Solyc08g014130.3	1	2507	4	17921	0.25	0.452746	ns	0.789221	ns
GO:0031119	tRNA pseudouridine synthesis	Biological Process	Solyc04g082130.3	1	2507	4	17921	0.25	0.452746	ns	0.789221	ns
GO:0010447	response to acidic pH	Biological Process	Solyc11g066420.1	1	2507	4	17921	0.25	0.452746	ns	0.789221	ns
GO:0032588	trans-Golgi network membrane	Cellular Component	Solyc07g054490.3	1	2507	4	17921	0.25	0.452746	ns	0.789221	ns
GO:0009916	alternative oxidase activity	Molecular Function	Solyc11g011980.2	1	2507	4	17921	0.25	0.452746	ns	0.789221	ns
GO:0102721	ubiquinol:oxygen oxidoreductase activity	Molecular Function	Solyc11g011980.2	1	2507	4	17921	0.25	0.452746	ns	0.789221	ns
GO:0070628	proteasome binding	Molecular Function	Solyc07g066030.3	1	2507	4	17921	0.25	0.452746	ns	0.789221	ns
GO:1902358	sulfate transmembrane transport	Biological Process	Solyc12g056930.2	1	2507	4	17921	0.25	0.452746	ns	0.789221	ns
GO:0031410	cytoplasmic vesicle	Cellular Component	Solyc12g068070.2	1	2507	4	17921	0.25	0.452746	ns	0.789221	ns
GO:0005528	FK506 binding	Molecular Function	Solyc09g057660.3	1	2507	4	17921	0.25	0.452746	ns	0.789221	ns
GO:2000012	regulation of auxin polar transport	Biological Process	Solyc08g065430.3	1	2507	4	17921	0.25	0.452746	ns	0.789221	ns
GO:1901409	positive regulation of phosphorylation of RNA polymerase II C-terminal domain	Biological Process	Solyc06g083260.3	1	2507	4	17921	0.25	0.452746	ns	0.789221	ns
GO:0005787	signal peptidase complex	Cellular Component	Solyc12g006540.2	1	2507	4	17921	0.25	0.452746	ns	0.789221	ns
GO:0034227	tRNA thio-modification	Biological Process	Solyc08g074580.3	1	2507	4	17921	0.25	0.452746	ns	0.789221	ns
GO:0009840	chloroplastic endopeptidase Clp complex	Cellular Component	Solyc05g012620.3	1	2507	4	17921	0.25	0.452746	ns	0.789221	ns
GO:0031348	negative regulation of defense response	Biological Process	Solyc07g040690.3	1	2507	4	17921	0.25	0.452746	ns	0.789221	ns
GO:0010305	leaf vascular tissue pattern formation	Biological Process	Solyc09g065590.3	1	2507	4	17921	0.25	0.452746	ns	0.789221	ns
GO:1900367	positive regulation of defense response to insect	Biological Process	Solyc01g087850.2	1	2507	4	17921	0.25	0.452746	ns	0.789221	ns
GO:0035925	mRNA 3'-UTR AU-rich region binding	Molecular Function	Solyc01g009630.3	1	2507	4	17921	0.25	0.452746	ns	0.789221	ns
GO:0030688	preribosome, small subunit precursor	Cellular Component	Solyc07g017940.1	1	2507	4	17921	0.25	0.452746	ns	0.789221	ns
GO:0005049	nuclear export signal receptor activity	Molecular Function	Solyc01g056520.3	1	2507	4	17921	0.25	0.452746	ns	0.789221	ns
GO:0010099	regulation of photomorphogenesis	Biological Process	Solyc01g109780.3	1	2507	4	17921	0.25	0.452746	ns	0.789221	ns
GO:0007143	female meiotic nuclear division	Biological Process	Solyc01g005010.3	1	2507	4	17921	0.25	0.452746	ns	0.789221	ns
GO:0009041	uridylate kinase activity	Molecular Function	Solyc03g083610.3	1	2507	4	17921	0.25	0.452746	ns	0.789221	ns
GO:0003863	2-methylpropanoyl-transferring	Molecular Function	Solyc05g056480.3	1	2507	4	17921	0.25	0.452746	ns	0.789221	ns
GO:0005947	mitochondrial alpha-ketoglutarate dehydrogenase complex	Cellular Component	Solyc05g056480.3	1	2507	4	17921	0.25	0.452746	ns	0.789221	ns
GO:0009083	branched-chain amino acid catabolic process	Biological Process	Solyc05g056480.3	1	2507	4	17921	0.25	0.452746	ns	0.789221	ns
GO:0007076	mitotic chromosome condensation	Biological Process	Solyc11g011370.2	1	2507	4	17921	0.25	0.452746	ns	0.789221	ns
GO:0007142	male meiosis II	Biological Process	Solyc03g031780.3	1	2507	4	17921	0.25	0.452746	ns	0.789221	ns
GO:0005092	GDP-dissociation inhibitor activity	Molecular Function	Solyc01g105810.3	1	2507	4	17921	0.25	0.452746	ns	0.789221	ns
GO:0001405	PAM complex, Tim23 associated import motor	Cellular Component	Solyc12g014470.2	1	2507	4	17921	0.25	0.452746	ns	0.789221	ns
GO:0106310	protein serine kinase activity	Molecular Function	Solyc03g006720.1	1	2507	4	17921	0.25	0.452746	ns	0.789221	ns
GO:0017108	5'-flap endonuclease activity	Molecular Function	Solyc02g071530.2	1	2507	4	17921	0.25	0.452746	ns	0.789221	ns
GO:0045145	single-stranded DNA 5'-3' exodeoxyribonuclease activity	Molecular Function	Solyc02g071530.2	1	2507	4	17921	0.25	0.452746	ns	0.789221	ns
GO:0048256	flap endonuclease activity	Molecular Function	Solyc02g071530.2	1	2507	4	17921	0.25	0.452746	ns	0.789221	ns
GO:0051908	double-stranded DNA 5'-3' exodeoxyribonuclease activity	Molecular Function	Solyc02g071530.2	1	2507	4	17921	0.25	0.452746	ns	0.789221	ns
GO:0006620	post-translational protein targeting to endoplasmic reticulum membrane	Biological Process	Solyc10g017810.2	1	2507	4	17921	0.25	0.452746	ns	0.789221	ns
GO:0048527	lateral root development	Biological Process	Solyc01g100220.3	1	2507	4	17921	0.25	0.452746	ns	0.789221	ns
GO:0010431	seed maturation	Biological Process	Solyc12g005180.2	1	2507	4	17921	0.25	0.452746	ns	0.789221	ns
GO:0008494	translation activator activity	Molecular Function	Solyc09g011250.3	1	2507	4	17921	0.25	0.452746	ns	0.789221	ns
GO:0070131	positive regulation of mitochondrial translation	Biological Process	Solyc09g011250.3	1	2507	4	17921	0.25	0.452746	ns	0.789221	ns
GO:0097177	mitochondrial ribosome binding	Molecular Function	Solyc09g011250.3	1	2507	4	17921	0.25	0.452746	ns	0.789221	ns
GO:0110102	ribulose bisphosphate carboxylase complex assembly	Biological Process	Solyc11g065740.2	1	2507	4	17921	0.25	0.452746	ns	0.789221	ns
GO:0016742	hydroxymethyl-, formyl- and related transferase activity	Molecular Function	Solyc08g078490.3	1	2507	4	17921	0.25	0.452746	ns	0.789221	ns
GO:0000187	obsolete activation of MAPK activity	Biological Process	Solyc03g119490.3	1	2507	4	17921	0.25	0.452746	ns	0.789221	ns
GO:0004708	MAP kinase kinase activity	Molecular Function	Solyc03g119490.3	1	2507	4	17921	0.25	0.452746	ns	0.789221	ns
GO:0004673	protein histidine kinase activity	Molecular Function	Solyc08g068960.3	1	2507	4	17921	0.25	0.452746	ns	0.789221	ns
GO:0003691	double-stranded telomeric DNA binding	Molecular Function	Solyc03g121840.3	1	2507	4	17921	0.25	0.452746	ns	0.789221	ns
GO:0005876	spindle microtubule	Cellular Component	Solyc08g006630.3	1	2507	4	17921	0.25	0.452746	ns	0.789221	ns
GO:0005795	Golgi stack	Cellular Component	Solyc09g074910.1	1	2507	4	17921	0.25	0.452746	ns	0.789221	ns
GO:0000172	ribonuclease MRP complex	Cellular Component	Solyc09g007370.3	1	2507	4	17921	0.25	0.452746	ns	0.789221	ns
GO:0016180	snRNA processing	Biological Process	Solyc04g008030.2	1	2507	4	17921	0.25	0.452746	ns	0.789221	ns
GO:0032039	integrator complex	Cellular Component	Solyc04g008030.2	1	2507	4	17921	0.25	0.452746	ns	0.789221	ns
GO:0047938	glucose-6-phosphate 1-epimerase activity	Molecular Function	Solyc10g011760.3	1	2507	4	17921	0.25	0.452746	ns	0.789221	ns
GO:0009001	serine O-acetyltransferase activity	Molecular Function	Solyc10g006040.1	1	2507	4	17921	0.25	0.452746	ns	0.789221	ns
GO:0006518	peptide metabolic process	Biological Process	Solyc03g083580.3	1	2507	4	17921	0.25	0.452746	ns	0.789221	ns
GO:0006627	protein processing involved in protein targeting to mitochondrion	Biological Process	Solyc03g083580.3	1	2507	4	17921	0.25	0.452746	ns	0.789221	ns
GO:0051762	sesquiterpene biosynthetic process	Biological Process	Solyc06g048790.1	1	2507	4	17921	0.25	0.452746	ns	0.789221	ns
GO:0016846	carbon-sulfur lyase activity	Molecular Function	Solyc05g031600.2	1	2507	4	17921	0.25	0.452746	ns	0.789221	ns
GO:0009901	anther dehiscence	Biological Process	Solyc01g087280.1	1	2507	4	17921	0.25	0.452746	ns	0.789221	ns
GO:0045165	cell fate commitment	Biological Process	Solyc11g071810.2	1	2507	4	17921	0.25	0.452746	ns	0.789221	ns
GO:0009696	salicylic acid metabolic process	Biological Process	Solyc03g070380.3, Solyc05g012180.3	2	2507	11	17921	0.1818	0.468491	ns	0.799017	ns
GO:0080030	methyl indole-3-acetate esterase activity	Molecular Function	Solyc03g070380.3, Solyc05g012180.3	2	2507	11	17921	0.1818	0.468491	ns	0.799017	ns
GO:0080031	methyl salicylate esterase activity	Molecular Function	Solyc03g070380.3, Solyc05g012180.3	2	2507	11	17921	0.1818	0.468491	ns	0.799017	ns
GO:0080032	methyl jasmonate esterase activity	Molecular Function	Solyc03g070380.3, Solyc05g012180.3	2	2507	11	17921	0.1818	0.468491	ns	0.799017	ns
GO:0030422	siRNA processing	Biological Process	Solyc07g049160.3, Solyc05g007510.3	2	2507	11	17921	0.1818	0.468491	ns	0.799017	ns
GO:0080167	response to karrikin	Biological Process	Solyc09g009420.1, Solyc03g019890.3	2	2507	11	17921	0.1818	0.468491	ns	0.799017	ns
GO:0005811	lipid droplet	Cellular Component	Solyc05g047580.3, Solyc01g007790.3	2	2507	11	17921	0.1818	0.468491	ns	0.799017	ns
GO:0043328	protein transport to vacuole involved in ubiquitin-dependent protein catabolic process via the multivesicular body sorting pathway	Biological Process	Solyc09g025240.3, Solyc11g005460.2	2	2507	11	17921	0.1818	0.468491	ns	0.799017	ns
GO:0016298	lipase activity	Molecular Function	Solyc01g007790.3, Solyc06g064990.3	2	2507	11	17921	0.1818	0.468491	ns	0.799017	ns
GO:0005758	mitochondrial intermembrane space	Cellular Component	Solyc07g063160.2, Solyc10g007010.1	2	2507	11	17921	0.1818	0.468491	ns	0.799017	ns
GO:0009860	pollen tube growth	Biological Process	Solyc09g005120.3, Solyc08g016620.3	2	2507	11	17921	0.1818	0.468491	ns	0.799017	ns
GO:0000723	telomere maintenance	Biological Process	Solyc02g070300.3, Solyc07g055900.1	2	2507	11	17921	0.1818	0.468491	ns	0.799017	ns
GO:0016847	1-aminocyclopropane-1-carboxylate synthase activity	Molecular Function	Solyc05g050010.3, Solyc03g043890.3	2	2507	11	17921	0.1818	0.468491	ns	0.799017	ns
GO:0042218	1-aminocyclopropane-1-carboxylate biosynthetic process	Biological Process	Solyc05g050010.3, Solyc03g043890.3	2	2507	11	17921	0.1818	0.468491	ns	0.799017	ns
GO:0004197	cysteine-type endopeptidase activity	Molecular Function	Solyc02g069100.3, Solyc07g005530.3, Solyc05g053690.2, Solyc01g104490.3, Solyc02g076710.3, Solyc02g069110.3	6	2507	39	17921	0.1538	0.469376	ns	0.799017	ns
GO:0009664	plant-type cell wall organization	Biological Process	Solyc12g089380.2, Solyc10g084780.2, Solyc04g081870.3, Solyc05g052245.1, Solyc08g080060.3	5	2507	32	17921	0.1562	0.470253	ns	0.799017	ns
GO:0006352	DNA-templated transcription initiation	Biological Process	Solyc03g007370.3, Solyc05g054140.3, Solyc08g065970.3, Solyc01g088720.3, Solyc09g083340.2	5	2507	32	17921	0.1562	0.470253	ns	0.799017	ns
GO:0008299	isoprenoid biosynthetic process	Biological Process	Solyc12g015860.2, Solyc10g005820.2, Solyc07g061990.3, Solyc10g005840.3, Solyc11g010850.2	5	2507	32	17921	0.1562	0.470253	ns	0.799017	ns
GO:0003953	NAD+ nucleosidase activity	Molecular Function	Solyc05g007850.2, Solyc05g006620.3, Solyc11g011080.2, Solyc11g011350.2, Solyc05g024377.1	5	2507	32	17921	0.1562	0.470253	ns	0.799017	ns
GO:0006310	DNA recombination	Biological Process	Solyc03g115050.3, Solyc01g103960.3, Solyc01g099460.2, Solyc07g055900.1, Solyc08g074600.3	5	2507	32	17921	0.1562	0.470253	ns	0.799017	ns
GO:0006367	transcription initiation at RNA polymerase II promoter	Biological Process	Solyc05g053430.3, Solyc11g012150.2, Solyc10g054400.1	3	2507	18	17921	0.1667	0.470775	ns	0.799017	ns
GO:0050662	obsolete coenzyme binding	Molecular Function	Solyc12g005350.2, Solyc03g031470.3, Solyc06g061280.3	3	2507	18	17921	0.1667	0.470775	ns	0.799017	ns
GO:0015020	glucuronosyltransferase activity	Molecular Function	Solyc04g078980.3, Solyc12g013850.2, Solyc12g055960.1	3	2507	18	17921	0.1667	0.470775	ns	0.799017	ns
GO:0009555	pollen development	Biological Process	Solyc05g007450.3, Solyc01g086690.2, Solyc11g005800.2	3	2507	18	17921	0.1667	0.470775	ns	0.799017	ns
GO:0070403	NAD+ binding	Molecular Function	Solyc08g068390.3, Solyc01g066700.3, Solyc01g066620.3	3	2507	18	17921	0.1667	0.470775	ns	0.799017	ns
GO:0006891	intra-Golgi vesicle-mediated transport	Biological Process	Solyc04g008640.3, Solyc03g120700.3, Solyc08g077550.3, Solyc06g069210.3	4	2507	25	17921	0.16	0.470858	ns	0.799017	ns
GO:0005615	extracellular space	Cellular Component	Solyc01g008620.3, Solyc07g063090.1, Solyc01g087850.2, Solyc10g007420.3, Solyc08g068990.2, Solyc02g076710.3	6	2507	40	17921	0.15	0.495098	ns	0.826534	ns
GO:0043531	ADP binding	Molecular Function	Solyc04g008150.2, Solyc06g008450.3, Solyc05g007850.2, Solyc05g006620.3, Solyc06g008770.2, Solyc03g005670.3, Solyc05g054010.3, Solyc11g020100.2, Solyc04g012010.3, Solyc08g074250.2, Solyc12g096920.1, Solyc05g053990.3, Solyc05g044490.2, Solyc06g008800.2, Solyc11g011080.2, Solyc11g011350.2, Solyc04g011980.1, Solyc05g013260.2, Solyc04g011960.2, Solyc05g054340.3, Solyc04g009690.2, Solyc12g005970.1, Sol…	28	2507	197	17921	0.1421	0.495111	ns	0.826534	ns
GO:0009705	plant-type vacuole membrane	Cellular Component	Solyc05g009590.3, Solyc12g009570.2, Solyc11g071350.1, Solyc11g069760.1, Solyc11g068970.1	5	2507	33	17921	0.1515	0.498611	ns	0.826534	ns
GO:0006855	xenobiotic transmembrane transport	Biological Process	Solyc11g010380.2, Solyc03g034400.3, Solyc08g080310.1, Solyc05g013470.3	4	2507	26	17921	0.1538	0.502876	ns	0.826534	ns
GO:0009617	response to bacterium	Biological Process	Solyc05g008890.3, Solyc07g040690.3, Solyc03g119190.3	3	2507	19	17921	0.1579	0.508373	ns	0.826534	ns
GO:0015211	purine nucleoside transmembrane transporter activity	Molecular Function	Solyc02g071080.2, Solyc12g057100.2, Solyc02g071110.3	3	2507	19	17921	0.1579	0.508373	ns	0.826534	ns
GO:0052546	cell wall pectin metabolic process	Biological Process	Solyc06g035790.3, Solyc06g069870.3, Solyc06g035810.1	3	2507	19	17921	0.1579	0.508373	ns	0.826534	ns
GO:0006520	cellular amino acid metabolic process	Biological Process	Solyc12g088000.2, Solyc12g096240.2, Solyc07g032740.3, Solyc10g075175.1, Solyc05g050010.3, Solyc10g075170.2, Solyc03g043890.3	7	2507	48	17921	0.1458	0.51546	ns	0.826534	ns
GO:0042742	defense response to bacterium	Biological Process	Solyc01g097270.3, Solyc12g099660.2, Solyc07g063090.1, Solyc07g040690.3, Solyc05g021100.2, Solyc09g065270.3, Solyc01g097240.3	7	2507	48	17921	0.1458	0.51546	ns	0.826534	ns
GO:0000160	phosphorelay signal transduction system	Biological Process	Solyc02g071220.3, Solyc10g079595.1, Solyc03g115770.3, Solyc01g098400.3, Solyc08g068960.3, Solyc05g053410.3, Solyc09g089610.3	7	2507	48	17921	0.1458	0.51546	ns	0.826534	ns
GO:0009694	jasmonic acid metabolic process	Biological Process	Solyc03g070380.3, Solyc05g012180.3	2	2507	12	17921	0.1667	0.516208	ns	0.826534	ns
GO:0034976	response to endoplasmic reticulum stress	Biological Process	Solyc04g049450.3, Solyc11g019920.2	2	2507	12	17921	0.1667	0.516208	ns	0.826534	ns
GO:0003872	6-phosphofructokinase activity	Molecular Function	Solyc12g095880.2, Solyc03g093520.3	2	2507	12	17921	0.1667	0.516208	ns	0.826534	ns
GO:0009639	response to red or far red light	Biological Process	Solyc03g033580.3, Solyc05g050930.2	2	2507	12	17921	0.1667	0.516208	ns	0.826534	ns
GO:0008198	ferrous iron binding	Molecular Function	Solyc04g008260.3, Solyc04g008250.1	2	2507	12	17921	0.1667	0.516208	ns	0.826534	ns
GO:0009627	systemic acquired resistance	Biological Process	Solyc07g040690.3, Solyc07g065110.1	2	2507	12	17921	0.1667	0.516208	ns	0.826534	ns
GO:0019538	protein metabolic process	Biological Process	Solyc01g007260.3, Solyc07g018070.3	2	2507	12	17921	0.1667	0.516208	ns	0.826534	ns
GO:0036211	protein modification process	Biological Process	Solyc07g041870.3, Solyc11g013200.2	2	2507	12	17921	0.1667	0.516208	ns	0.826534	ns
GO:0004659	prenyltransferase activity	Molecular Function	Solyc07g061990.3, Solyc03g025560.3	2	2507	12	17921	0.1667	0.516208	ns	0.826534	ns
GO:0045927	positive regulation of growth	Biological Process	Solyc03g007090.1, Solyc10g084880.3	2	2507	12	17921	0.1667	0.516208	ns	0.826534	ns
GO:0030246	carbohydrate binding	Molecular Function	Solyc05g009470.3, Solyc04g007150.3, Solyc03g113030.3, Solyc09g014400.3, Solyc03g031980.3, Solyc09g011840.1, Solyc04g080420.3, Solyc09g007510.2, Solyc12g088050.2, Solyc03g019890.3, Solyc10g011760.3, Solyc02g083700.3	12	2507	84	17921	0.1429	0.516442	ns	0.826534	ns
GO:0032502	developmental process	Biological Process	Solyc07g041640.3, Solyc09g005230.3, Solyc10g080530.2, Solyc02g069320.1, Solyc11g071810.2, Solyc02g021430.1	6	2507	41	17921	0.1463	0.520382	ns	0.826534	ns
GO:0010277	chlorophyllide a oxygenase [overall] activity	Molecular Function	Solyc11g066440.2	1	2507	5	17921	0.2	0.52932	ns	0.826534	ns
GO:0030151	molybdenum ion binding	Molecular Function	Solyc11g013810.2	1	2507	5	17921	0.2	0.52932	ns	0.826534	ns
GO:0005834	heterotrimeric G-protein complex	Cellular Component	Solyc08g061220.3	1	2507	5	17921	0.2	0.52932	ns	0.826534	ns
GO:0044613	nuclear pore central transport channel	Cellular Component	Solyc02g080190.3	1	2507	5	17921	0.2	0.52932	ns	0.826534	ns
GO:0009317	acetyl-CoA carboxylase complex	Cellular Component	Solyc09g013080.3	1	2507	5	17921	0.2	0.52932	ns	0.826534	ns
GO:0098655	cation transmembrane transport	Biological Process	Solyc11g072450.2	1	2507	5	17921	0.2	0.52932	ns	0.826534	ns
GO:0000815	ESCRT III complex	Cellular Component	Solyc02g069680.3	1	2507	5	17921	0.2	0.52932	ns	0.826534	ns
GO:0000920	septum digestion after cytokinesis	Biological Process	Solyc02g069680.3	1	2507	5	17921	0.2	0.52932	ns	0.826534	ns
GO:0006491	N-glycan processing	Biological Process	Solyc12g099660.2	1	2507	5	17921	0.2	0.52932	ns	0.826534	ns
GO:0009727	detection of ethylene stimulus	Biological Process	Solyc12g005940.2	1	2507	5	17921	0.2	0.52932	ns	0.826534	ns
GO:0005746	mitochondrial respirasome	Cellular Component	Solyc06g050870.3	1	2507	5	17921	0.2	0.52932	ns	0.826534	ns
GO:0016255	attachment of GPI anchor to protein	Biological Process	Solyc10g007850.3	1	2507	5	17921	0.2	0.52932	ns	0.826534	ns
GO:0010044	response to aluminum ion	Biological Process	Solyc11g066420.1	1	2507	5	17921	0.2	0.52932	ns	0.826534	ns
GO:0009863	salicylic acid mediated signaling pathway	Biological Process	Solyc07g063090.1	1	2507	5	17921	0.2	0.52932	ns	0.826534	ns
GO:0080142	regulation of salicylic acid biosynthetic process	Biological Process	Solyc07g063090.1	1	2507	5	17921	0.2	0.52932	ns	0.826534	ns
GO:0030008	TRAPP complex	Cellular Component	Solyc04g015060.2	1	2507	5	17921	0.2	0.52932	ns	0.826534	ns
GO:0010506	regulation of autophagy	Biological Process	Solyc03g053010.3	1	2507	5	17921	0.2	0.52932	ns	0.826534	ns
GO:0043547	positive regulation of GTPase activity	Biological Process	Solyc08g062660.3	1	2507	5	17921	0.2	0.52932	ns	0.826534	ns
GO:0019905	syntaxin binding	Molecular Function	Solyc04g047750.3	1	2507	5	17921	0.2	0.52932	ns	0.826534	ns
GO:0045737	positive regulation of cyclin-dependent protein serine/threonine kinase activity	Biological Process	Solyc06g083260.3	1	2507	5	17921	0.2	0.52932	ns	0.826534	ns
GO:0043562	cellular response to nitrogen levels	Biological Process	Solyc11g064920.2	1	2507	5	17921	0.2	0.52932	ns	0.826534	ns
GO:0001731	formation of translation preinitiation complex	Biological Process	Solyc12g008910.2	1	2507	5	17921	0.2	0.52932	ns	0.826534	ns
GO:0009625	response to insect	Biological Process	Solyc07g040690.3	1	2507	5	17921	0.2	0.52932	ns	0.826534	ns
GO:0009862	systemic acquired resistance, salicylic acid mediated signaling pathway	Biological Process	Solyc07g040690.3	1	2507	5	17921	0.2	0.52932	ns	0.826534	ns
GO:0004084	branched-chain-amino-acid transaminase activity	Molecular Function	Solyc04g077240.3	1	2507	5	17921	0.2	0.52932	ns	0.826534	ns
GO:0009081	branched-chain amino acid metabolic process	Biological Process	Solyc04g077240.3	1	2507	5	17921	0.2	0.52932	ns	0.826534	ns
GO:0080147	root hair cell development	Biological Process	Solyc03g063750.3	1	2507	5	17921	0.2	0.52932	ns	0.826534	ns
GO:0006751	glutathione catabolic process	Biological Process	Solyc05g051780.3	1	2507	5	17921	0.2	0.52932	ns	0.826534	ns
GO:0001671	ATPase activator activity	Molecular Function	Solyc01g006870.3	1	2507	5	17921	0.2	0.52932	ns	0.826534	ns
GO:1901564	organonitrogen compound metabolic process	Biological Process	Solyc03g071750.3	1	2507	5	17921	0.2	0.52932	ns	0.826534	ns
GO:0009395	phospholipid catabolic process	Biological Process	Solyc03g019670.3	1	2507	5	17921	0.2	0.52932	ns	0.826534	ns
GO:0009102	biotin biosynthetic process	Biological Process	Solyc06g073470.3	1	2507	5	17921	0.2	0.52932	ns	0.826534	ns
GO:0007140	male meiotic nuclear division	Biological Process	Solyc01g005010.3	1	2507	5	17921	0.2	0.52932	ns	0.826534	ns
GO:0034045	phagophore assembly site membrane	Cellular Component	Solyc02g036380.3	1	2507	5	17921	0.2	0.52932	ns	0.826534	ns
GO:0032544	plastid translation	Biological Process	Solyc09g065270.3	1	2507	5	17921	0.2	0.52932	ns	0.826534	ns
GO:0042274	ribosomal small subunit biogenesis	Biological Process	Solyc02g082130.2	1	2507	5	17921	0.2	0.52932	ns	0.826534	ns
GO:0017101	aminoacyl-tRNA synthetase multienzyme complex	Cellular Component	Solyc06g048610.3	1	2507	5	17921	0.2	0.52932	ns	0.826534	ns
GO:0006306	DNA methylation	Biological Process	Solyc04g005250.3	1	2507	5	17921	0.2	0.52932	ns	0.826534	ns
GO:0008278	cohesin complex	Cellular Component	Solyc01g086690.2	1	2507	5	17921	0.2	0.52932	ns	0.826534	ns
GO:0042023	DNA endoreduplication	Biological Process	Solyc03g113760.3	1	2507	5	17921	0.2	0.52932	ns	0.826534	ns
GO:0019239	deaminase activity	Molecular Function	Solyc10g005310.3	1	2507	5	17921	0.2	0.52932	ns	0.826534	ns
GO:0046592	polyamine oxidase activity	Molecular Function	Solyc05g018880.1	1	2507	5	17921	0.2	0.52932	ns	0.826534	ns
GO:0009615	response to virus	Biological Process	Solyc05g007510.3	1	2507	5	17921	0.2	0.52932	ns	0.826534	ns
GO:0009143	nucleoside triphosphate catabolic process	Biological Process	Solyc09g090300.3	1	2507	5	17921	0.2	0.52932	ns	0.826534	ns
GO:0004571	mannosyl-oligosaccharide 1,2-alpha-mannosidase activity	Molecular Function	Solyc03g113900.3	1	2507	5	17921	0.2	0.52932	ns	0.826534	ns
GO:0044772	mitotic cell cycle phase transition	Biological Process	Solyc04g078470.3	1	2507	5	17921	0.2	0.52932	ns	0.826534	ns
GO:0010223	secondary shoot formation	Biological Process	Solyc09g065750.3	1	2507	5	17921	0.2	0.52932	ns	0.826534	ns
GO:0000178	RNase complex	Cellular Component	Solyc09g074090.3	1	2507	5	17921	0.2	0.52932	ns	0.826534	ns
GO:0070300	phosphatidic acid binding	Molecular Function	Solyc02g079780.1	1	2507	5	17921	0.2	0.52932	ns	0.826534	ns
GO:0043047	single-stranded telomeric DNA binding	Molecular Function	Solyc02g070300.3	1	2507	5	17921	0.2	0.52932	ns	0.826534	ns
GO:0090406	pollen tube	Cellular Component	Solyc08g016620.3	1	2507	5	17921	0.2	0.52932	ns	0.826534	ns
GO:0015248	sterol transporter activity	Molecular Function	Solyc07g008920.3	1	2507	5	17921	0.2	0.52932	ns	0.826534	ns
GO:0032934	sterol binding	Molecular Function	Solyc07g008920.3	1	2507	5	17921	0.2	0.52932	ns	0.826534	ns
GO:0001682	tRNA 5'-leader removal	Biological Process	Solyc09g007370.3	1	2507	5	17921	0.2	0.52932	ns	0.826534	ns
GO:0051560	mitochondrial calcium ion homeostasis	Biological Process	Solyc03g044960.2	1	2507	5	17921	0.2	0.52932	ns	0.826534	ns
GO:0005267	potassium channel activity	Molecular Function	Solyc03g005840.2	1	2507	5	17921	0.2	0.52932	ns	0.826534	ns
GO:0005982	starch metabolic process	Biological Process	Solyc02g071040.3	1	2507	5	17921	0.2	0.52932	ns	0.826534	ns
GO:0009584	detection of visible light	Biological Process	Solyc05g053410.3	1	2507	5	17921	0.2	0.52932	ns	0.826534	ns
GO:0017006	protein-tetrapyrrole linkage	Biological Process	Solyc05g053410.3	1	2507	5	17921	0.2	0.52932	ns	0.826534	ns
GO:0009649	entrainment of circadian clock	Biological Process	Solyc06g051680.1	1	2507	5	17921	0.2	0.52932	ns	0.826534	ns
GO:0008878	glucose-1-phosphate adenylyltransferase activity	Molecular Function	Solyc08g015670.3	1	2507	5	17921	0.2	0.52932	ns	0.826534	ns
GO:0009646	response to absence of light	Biological Process	Solyc07g062790.1	1	2507	5	17921	0.2	0.52932	ns	0.826534	ns
GO:0017022	myosin binding	Molecular Function	Solyc06g071190.3	1	2507	5	17921	0.2	0.52932	ns	0.826534	ns
GO:0006811	ion transport	Biological Process	Solyc02g069190.3, Solyc01g010080.3, Solyc08g069140.3, Solyc12g005680.2, Solyc01g104030.3, Solyc02g069200.2, Solyc10g024360.2, Solyc08g068000.2, Solyc10g006800.3, Solyc03g097860.1	10	2507	71	17921	0.1408	0.542719	ns	0.846662	ns
GO:0042026	protein refolding	Biological Process	Solyc09g091180.3, Solyc05g053470.3, Solyc03g120850.3	3	2507	20	17921	0.15	0.544516	ns	0.84867	ns
GO:0006631	fatty acid metabolic process	Biological Process	Solyc09g065540.3, Solyc08g008310.3, Solyc08g068390.3, Solyc09g075790.3, Solyc01g066620.3, Solyc01g079240.3	6	2507	42	17921	0.1429	0.54515	ns	0.848862	ns
GO:0016787	hydrolase activity	Molecular Function	Solyc11g066270.2, Solyc08g079080.3, Solyc01g059965.1, Solyc01g008620.3, Solyc06g083030.3, Solyc08g005800.3, Solyc03g019790.3, Solyc10g083290.2, Solyc10g080690.2, Solyc01g110050.2, Solyc04g015680.3, Solyc09g091910.2, Solyc09g092520.3, Solyc04g008260.3, Solyc01g074040.2, Solyc11g007830.2, Solyc07g008560.3, Solyc04g016480.3, Solyc11g064920.2, Solyc01g081050.3, Solyc08g060970.3, Solyc12g019440.2, Sol…	59	2507	425	17921	0.1388	0.547374	ns	0.851528	ns
GO:0006457	protein folding	Biological Process	Solyc04g049450.3, Solyc09g091180.3, Solyc02g080130.3, Solyc05g053470.3, Solyc06g051650.3, Solyc04g081570.3, Solyc02g062540.3, Solyc07g047790.3, Solyc10g012400.3, Solyc01g108340.3, Solyc05g056230.3, Solyc11g019920.2, Solyc06g053460.2, Solyc01g097300.3, Solyc12g014470.2, Solyc02g090480.3, Solyc08g044345.1, Solyc03g120850.3, Solyc11g042523.1, Solyc04g007090.1	20	2507	144	17921	0.1389	0.550621	ns	0.855778	ns
GO:0005768	endosome	Cellular Component	Solyc02g072180.3, Solyc01g112210.3, Solyc01g010590.2, Solyc06g069210.3, Solyc11g062360.2, Solyc06g035790.3, Solyc04g064490.3, Solyc05g015640.3, Solyc06g069870.3, Solyc06g035810.1, Solyc02g081120.3	11	2507	79	17921	0.1392	0.55602	ns	0.861434	ns
GO:0008289	lipid binding	Molecular Function	Solyc02g070210.3, Solyc03g119440.3, Solyc06g035940.3, Solyc01g111520.3, Solyc07g007680.3, Solyc09g015080.3, Solyc12g009790.2, Solyc01g006870.3, Solyc01g102720.3, Solyc07g008920.3, Solyc09g008500.2, Solyc07g006100.3, Solyc03g098200.3, Solyc09g025230.3	14	2507	101	17921	0.1386	0.558533	ns	0.861434	ns
GO:0005544	calcium-dependent phospholipid binding	Molecular Function	Solyc10g047240.2, Solyc01g097550.3	2	2507	13	17921	0.1538	0.560981	ns	0.861434	ns
GO:0007005	mitochondrion organization	Biological Process	Solyc09g091180.3, Solyc05g053470.3	2	2507	13	17921	0.1538	0.560981	ns	0.861434	ns
GO:0010274	hydrotropism	Biological Process	Solyc04g016060.1, Solyc06g069300.1	2	2507	13	17921	0.1538	0.560981	ns	0.861434	ns
GO:0006012	galactose metabolic process	Biological Process	Solyc08g080570.3, Solyc01g058390.3	2	2507	13	17921	0.1538	0.560981	ns	0.861434	ns
GO:0045489	pectin biosynthetic process	Biological Process	Solyc01g112210.3, Solyc04g064490.3	2	2507	13	17921	0.1538	0.560981	ns	0.861434	ns
GO:0006541	glutamine metabolic process	Biological Process	Solyc03g115630.3, Solyc02g086300.3	2	2507	13	17921	0.1538	0.560981	ns	0.861434	ns
GO:0000463	SSU-rRNA, 5.8S rRNA, LSU-rRNA	Biological Process	Solyc06g068400.3, Solyc11g020810.2	2	2507	13	17921	0.1538	0.560981	ns	0.861434	ns
GO:0019915	lipid storage	Biological Process	Solyc01g007790.3, Solyc12g010920.2	2	2507	13	17921	0.1538	0.560981	ns	0.861434	ns
GO:0005504	fatty acid binding	Molecular Function	Solyc07g065110.1, Solyc08g061480.3	2	2507	13	17921	0.1538	0.560981	ns	0.861434	ns
GO:0007030	Golgi organization	Biological Process	Solyc04g005570.3, Solyc04g008640.3, Solyc01g010940.3, Solyc06g060440.2	4	2507	28	17921	0.1429	0.564132	ns	0.861434	ns
GO:0005783	endoplasmic reticulum	Cellular Component	Solyc04g049450.3, Solyc04g072910.3, Solyc01g080900.3, Solyc04g005570.3, Solyc03g119440.3, Solyc12g099660.2, Solyc03g118740.3, Solyc12g006460.2, Solyc01g111520.3, Solyc07g007680.3, Solyc07g056390.3, Solyc07g064250.3, Solyc09g059570.3, Solyc05g012340.3, Solyc11g064920.2, Solyc12g009790.2, Solyc12g006310.2, Solyc05g056230.3, Solyc11g019920.2, Solyc07g018200.1, Solyc01g010940.3, Solyc05g008060.3, Sol…	34	2507	247	17921	0.1377	0.568897	ns	0.861434	ns
GO:0008138	protein tyrosine/serine/threonine phosphatase activity	Molecular Function	Solyc11g007830.2, Solyc03g111160.3, Solyc12g062250.2	3	2507	21	17921	0.1429	0.579058	ns	0.861434	ns
GO:0005813	centrosome	Cellular Component	Solyc08g062660.3, Solyc10g079740.2, Solyc01g104490.3	3	2507	21	17921	0.1429	0.579058	ns	0.861434	ns
GO:0000155	phosphorelay sensor kinase activity	Molecular Function	Solyc08g068960.3, Solyc05g053410.3, Solyc09g089610.3	3	2507	21	17921	0.1429	0.579058	ns	0.861434	ns
GO:0006890	retrograde vesicle-mediated transport, Golgi to endoplasmic reticulum	Biological Process	Solyc04g072910.3, Solyc07g064250.3, Solyc12g006310.2, Solyc08g077550.3, Solyc03g033850.3	5	2507	36	17921	0.1389	0.579699	ns	0.861434	ns
GO:0006869	lipid transport	Biological Process	Solyc03g119440.3, Solyc01g111520.3, Solyc07g007680.3, Solyc12g009790.2, Solyc05g008895.1, Solyc06g069070.1, Solyc09g008500.2	7	2507	51	17921	0.1373	0.582967	ns	0.861434	ns
GO:0016616	oxidoreductase activity, acting on the CH-OH group of donors, NAD or NADP as acceptor	Molecular Function	Solyc01g094237.1, Solyc01g094220.3, Solyc12g005350.2, Solyc10g085380.2, Solyc11g071460.2, Solyc03g031470.3, Solyc08g068390.3, Solyc06g061280.3, Solyc10g018140.2, Solyc08g005120.3, Solyc12g042370.2, Solyc01g066620.3	12	2507	88	17921	0.1364	0.584882	ns	0.861434	ns
GO:0004812	aminoacyl-tRNA ligase activity	Molecular Function	Solyc10g076600.2, Solyc01g080810.3, Solyc12g095850.2, Solyc05g054600.3, Solyc01g005540.3, Solyc12g019110.2	6	2507	44	17921	0.1364	0.592869	ns	0.861434	ns
GO:0016570	histone modification	Biological Process	Solyc09g083390.2	1	2507	6	17921	0.1667	0.595182	ns	0.861434	ns
GO:0016593	Cdc73/Paf1 complex	Cellular Component	Solyc09g083390.2	1	2507	6	17921	0.1667	0.595182	ns	0.861434	ns
GO:0030968	endoplasmic reticulum unfolded protein response	Biological Process	Solyc07g007380.3	1	2507	6	17921	0.1667	0.595182	ns	0.861434	ns
GO:0019001	guanyl nucleotide binding	Molecular Function	Solyc08g061220.3	1	2507	6	17921	0.1667	0.595182	ns	0.861434	ns
GO:0016104	triterpenoid biosynthetic process	Biological Process	Solyc05g047580.3	1	2507	6	17921	0.1667	0.595182	ns	0.861434	ns
GO:0003989	acetyl-CoA carboxylase activity	Molecular Function	Solyc09g013080.3	1	2507	6	17921	0.1667	0.595182	ns	0.861434	ns
GO:0000276	o	Cellular Component	Solyc11g072450.2	1	2507	6	17921	0.1667	0.595182	ns	0.861434	ns
GO:0008131	primary amine oxidase activity	Molecular Function	Solyc09g075930.2	1	2507	6	17921	0.1667	0.595182	ns	0.861434	ns
GO:0009308	amine metabolic process	Biological Process	Solyc09g075930.2	1	2507	6	17921	0.1667	0.595182	ns	0.861434	ns
GO:0051300	spindle pole body organization	Biological Process	Solyc06g053930.3	1	2507	6	17921	0.1667	0.595182	ns	0.861434	ns
GO:0042765	GPI-anchor transamidase complex	Cellular Component	Solyc10g007850.3	1	2507	6	17921	0.1667	0.595182	ns	0.861434	ns
GO:0048316	seed development	Biological Process	Solyc07g063090.1	1	2507	6	17921	0.1667	0.595182	ns	0.861434	ns
GO:0006165	nucleoside diphosphate phosphorylation	Biological Process	Solyc12g049370.2	1	2507	6	17921	0.1667	0.595182	ns	0.861434	ns
GO:0006228	UTP biosynthetic process	Biological Process	Solyc12g049370.2	1	2507	6	17921	0.1667	0.595182	ns	0.861434	ns
GO:0016688	L-ascorbate peroxidase activity	Molecular Function	Solyc06g060260.3	1	2507	6	17921	0.1667	0.595182	ns	0.861434	ns
GO:0007098	centrosome cycle	Biological Process	Solyc10g079740.2	1	2507	6	17921	0.1667	0.595182	ns	0.861434	ns
GO:0019318	hexose metabolic process	Biological Process	Solyc03g113030.3	1	2507	6	17921	0.1667	0.595182	ns	0.861434	ns
GO:0009966	regulation of signal transduction	Biological Process	Solyc05g005520.1	1	2507	6	17921	0.1667	0.595182	ns	0.861434	ns
GO:0009786	regulation of asymmetric cell division	Biological Process	Solyc03g114750.3	1	2507	6	17921	0.1667	0.595182	ns	0.861434	ns
GO:0010628	positive regulation of gene expression	Biological Process	Solyc01g087850.2	1	2507	6	17921	0.1667	0.595182	ns	0.861434	ns
GO:0048767	root hair elongation	Biological Process	Solyc03g025490.3	1	2507	6	17921	0.1667	0.595182	ns	0.861434	ns
GO:0009266	response to temperature stimulus	Biological Process	Solyc03g065340.3	1	2507	6	17921	0.1667	0.595182	ns	0.861434	ns
GO:0051276	chromosome organization	Biological Process	Solyc02g087980.3	1	2507	6	17921	0.1667	0.595182	ns	0.861434	ns
GO:0080019	alcohol-forming	Molecular Function	Solyc01g104185.1	1	2507	6	17921	0.1667	0.595182	ns	0.861434	ns
GO:0042372	phylloquinone biosynthetic process	Biological Process	Solyc02g078410.1	1	2507	6	17921	0.1667	0.595182	ns	0.861434	ns
GO:0045017	glycerolipid biosynthetic process	Biological Process	Solyc01g011430.3	1	2507	6	17921	0.1667	0.595182	ns	0.861434	ns
GO:0031167	rRNA methylation	Biological Process	Solyc11g020810.2	1	2507	6	17921	0.1667	0.595182	ns	0.861434	ns
GO:0031977	thylakoid lumen	Cellular Component	Solyc12g005180.2	1	2507	6	17921	0.1667	0.595182	ns	0.861434	ns
GO:0004040	amidase activity	Molecular Function	Solyc10g047300.2	1	2507	6	17921	0.1667	0.595182	ns	0.861434	ns
GO:0048564	photosystem I assembly	Biological Process	Solyc01g106090.3	1	2507	6	17921	0.1667	0.595182	ns	0.861434	ns
GO:0030838	positive regulation of actin filament polymerization	Biological Process	Solyc12g007210.2	1	2507	6	17921	0.1667	0.595182	ns	0.861434	ns
GO:0031532	actin cytoskeleton reorganization	Biological Process	Solyc12g007210.2	1	2507	6	17921	0.1667	0.595182	ns	0.861434	ns
GO:0000176	RNase complex	Cellular Component	Solyc09g074090.3	1	2507	6	17921	0.1667	0.595182	ns	0.861434	ns
GO:0010311	lateral root formation	Biological Process	Solyc03g119490.3	1	2507	6	17921	0.1667	0.595182	ns	0.861434	ns
GO:0018401	peptidyl-proline hydroxylation to 4-hydroxy-L-proline	Biological Process	Solyc11g005200.2	1	2507	6	17921	0.1667	0.595182	ns	0.861434	ns
GO:0042937	tripeptide transmembrane transporter activity	Molecular Function	Solyc09g011390.3	1	2507	6	17921	0.1667	0.595182	ns	0.861434	ns
GO:0042938	dipeptide transport	Biological Process	Solyc09g011390.3	1	2507	6	17921	0.1667	0.595182	ns	0.861434	ns
GO:0071916	dipeptide transmembrane transporter activity	Molecular Function	Solyc09g011390.3	1	2507	6	17921	0.1667	0.595182	ns	0.861434	ns
GO:0003730	mRNA 3'-UTR binding	Molecular Function	Solyc10g079840.2	1	2507	6	17921	0.1667	0.595182	ns	0.861434	ns
GO:0001678	cellular glucose homeostasis	Biological Process	Solyc11g065220.2	1	2507	6	17921	0.1667	0.595182	ns	0.861434	ns
GO:0004340	glucokinase activity	Molecular Function	Solyc11g065220.2	1	2507	6	17921	0.1667	0.595182	ns	0.861434	ns
GO:0004396	hexokinase activity	Molecular Function	Solyc11g065220.2	1	2507	6	17921	0.1667	0.595182	ns	0.861434	ns
GO:0005536	glucose binding	Molecular Function	Solyc11g065220.2	1	2507	6	17921	0.1667	0.595182	ns	0.861434	ns
GO:0019158	mannokinase activity	Molecular Function	Solyc11g065220.2	1	2507	6	17921	0.1667	0.595182	ns	0.861434	ns
GO:0042176	regulation of protein catabolic process	Biological Process	Solyc01g111700.2	1	2507	6	17921	0.1667	0.595182	ns	0.861434	ns
GO:0009415	response to water	Biological Process	Solyc02g062390.3	1	2507	6	17921	0.1667	0.595182	ns	0.861434	ns
GO:0008534	oxidized purine nucleobase lesion DNA N-glycosylase activity	Molecular Function	Solyc03g117510.3	1	2507	6	17921	0.1667	0.595182	ns	0.861434	ns
GO:0030490	maturation of SSU-rRNA	Biological Process	Solyc09g007440.3	1	2507	6	17921	0.1667	0.595182	ns	0.861434	ns
GO:0009228	thiamine biosynthetic process	Biological Process	Solyc11g010850.2	1	2507	6	17921	0.1667	0.595182	ns	0.861434	ns
GO:0004373	starch	Molecular Function	Solyc02g071040.3	1	2507	6	17921	0.1667	0.595182	ns	0.861434	ns
GO:0004861	cyclin-dependent protein serine/threonine kinase inhibitor activity	Molecular Function	Solyc03g044480.3	1	2507	6	17921	0.1667	0.595182	ns	0.861434	ns
GO:0006370	7-methylguanosine mRNA capping	Biological Process	Solyc03g118250.3	1	2507	6	17921	0.1667	0.595182	ns	0.861434	ns
GO:0006417	regulation of translation	Biological Process	Solyc06g073090.3	1	2507	6	17921	0.1667	0.595182	ns	0.861434	ns
GO:0005663	DNA replication factor C complex	Cellular Component	Solyc03g111680.3	1	2507	6	17921	0.1667	0.595182	ns	0.861434	ns
GO:0035435	phosphate ion transmembrane transport	Biological Process	Solyc06g068600.3	1	2507	6	17921	0.1667	0.595182	ns	0.861434	ns
GO:0019199	transmembrane receptor protein kinase activity	Molecular Function	Solyc01g098410.3	1	2507	6	17921	0.1667	0.595182	ns	0.861434	ns
GO:0019509	L-methionine salvage from methylthioadenosine	Biological Process	Solyc07g063060.2	1	2507	6	17921	0.1667	0.595182	ns	0.861434	ns
GO:0033356	UDP-L-arabinose metabolic process	Biological Process	Solyc03g070390.3	1	2507	6	17921	0.1667	0.595182	ns	0.861434	ns
GO:0052691	UDP-arabinopyranose mutase activity	Molecular Function	Solyc03g070390.3	1	2507	6	17921	0.1667	0.595182	ns	0.861434	ns
GO:0006002	fructose 6-phosphate metabolic process	Biological Process	Solyc12g095880.2, Solyc03g093520.3	2	2507	14	17921	0.1429	0.6027	ns	0.864789	ns
GO:0010090	trichome morphogenesis	Biological Process	Solyc08g082710.3, Solyc10g080600.2	2	2507	14	17921	0.1429	0.6027	ns	0.864789	ns
GO:0016866	intramolecular transferase activity	Molecular Function	Solyc05g047580.3, Solyc03g070390.3	2	2507	14	17921	0.1429	0.6027	ns	0.864789	ns
GO:0004445	inositol-polyphosphate 5-phosphatase activity	Molecular Function	Solyc01g005090.3, Solyc09g065480.2	2	2507	14	17921	0.1429	0.6027	ns	0.864789	ns
GO:0005388	P-type calcium transporter activity	Molecular Function	Solyc07g022790.3, Solyc02g092450.3	2	2507	14	17921	0.1429	0.6027	ns	0.864789	ns
GO:0070006	metalloaminopeptidase activity	Molecular Function	Solyc05g009790.2, Solyc01g099110.3	2	2507	14	17921	0.1429	0.6027	ns	0.864789	ns
GO:0008810	cellulase activity	Molecular Function	Solyc01g110340.3, Solyc08g081620.3	2	2507	14	17921	0.1429	0.6027	ns	0.864789	ns
GO:0030245	cellulose catabolic process	Biological Process	Solyc01g110340.3, Solyc08g081620.3	2	2507	14	17921	0.1429	0.6027	ns	0.864789	ns
GO:0005667	transcription regulator complex	Cellular Component	Solyc03g113760.3, Solyc04g081350.3	2	2507	14	17921	0.1429	0.6027	ns	0.864789	ns
GO:0004713	protein tyrosine kinase activity	Molecular Function	Solyc03g059080.2, Solyc10g005140.1	2	2507	14	17921	0.1429	0.6027	ns	0.864789	ns
GO:0004386	helicase activity	Molecular Function	Solyc06g069480.3, Solyc10g007550.3, Solyc07g064520.3, Solyc01g103960.3, Solyc02g081420.3, Solyc01g103690.3, Solyc01g099460.2, Solyc10g079510.2, Solyc08g074600.3	9	2507	67	17921	0.1343	0.605818	ns	0.868514	ns
GO:0003682	chromatin binding	Molecular Function	Solyc03g120940.3, Solyc06g008490.3, Solyc01g086690.2, Solyc03g114690.3, Solyc11g070160.2, Solyc02g069740.3	6	2507	45	17921	0.1333	0.615707	ns	0.881931	ns
GO:0050832	defense response to fungus	Biological Process	Solyc01g097270.3, Solyc09g007520.3, Solyc07g040690.3, Solyc02g078130.3, Solyc01g097240.3, Solyc07g006770.2, Solyc11g007790.1, Solyc12g056730.1	8	2507	61	17921	0.1311	0.634079	ns	0.890712	ns
GO:0042910	xenobiotic transmembrane transporter activity	Molecular Function	Solyc11g010380.2, Solyc03g034400.3, Solyc08g080310.1, Solyc08g005880.3, Solyc07g008410.3, Solyc05g013470.3, Solyc03g112250.2, Solyc04g009790.3	8	2507	61	17921	0.1311	0.634079	ns	0.890712	ns
GO:0009082	branched-chain amino acid biosynthetic process	Biological Process	Solyc08g014130.3, Solyc06g059880.3	2	2507	15	17921	0.1333	0.641343	ns	0.890712	ns
GO:0006401	RNA catabolic process	Biological Process	Solyc04g005640.3, Solyc11g011460.2	2	2507	15	17921	0.1333	0.641343	ns	0.890712	ns
GO:0009073	aromatic amino acid family biosynthetic process	Biological Process	Solyc02g088460.3, Solyc11g017240.2	2	2507	15	17921	0.1333	0.641343	ns	0.890712	ns
GO:0016628	oxidoreductase activity, acting on the CH-CH group of donors, NAD or NADP as acceptor	Molecular Function	Solyc11g030720.2, Solyc07g045080.3	2	2507	15	17921	0.1333	0.641343	ns	0.890712	ns
GO:0016459	myosin complex	Cellular Component	Solyc01g081540.3, Solyc06g008530.2	2	2507	15	17921	0.1333	0.641343	ns	0.890712	ns
GO:0007264	small GTPase mediated signal transduction	Biological Process	Solyc01g105810.3, Solyc12g007210.2	2	2507	15	17921	0.1333	0.641343	ns	0.890712	ns
GO:0019252	starch biosynthetic process	Biological Process	Solyc09g008260.3, Solyc02g071040.3	2	2507	15	17921	0.1333	0.641343	ns	0.890712	ns
GO:0030170	pyridoxal phosphate binding	Molecular Function	Solyc12g088000.2, Solyc08g014610.3, Solyc10g012370.3, Solyc01g094790.3, Solyc12g096240.2, Solyc09g031970.3, Solyc07g032740.3, Solyc01g005000.3, Solyc03g065340.3, Solyc10g075175.1, Solyc04g025530.3, Solyc05g050010.3, Solyc10g075170.2, Solyc06g030590.2, Solyc03g043890.3	15	2507	114	17921	0.1316	0.642125	ns	0.890712	ns
GO:0045735	nutrient reservoir activity	Molecular Function	Solyc09g090010.3, Solyc01g104110.3, Solyc11g006730.1	3	2507	23	17921	0.1304	0.642963	ns	0.890712	ns
GO:0006914	autophagy	Biological Process	Solyc12g005230.2, Solyc02g036380.3, Solyc02g065180.3	3	2507	23	17921	0.1304	0.642963	ns	0.890712	ns
GO:0006004	fucose metabolic process	Biological Process	Solyc01g086640.2, Solyc04g045470.3, Solyc03g006980.3	3	2507	23	17921	0.1304	0.642963	ns	0.890712	ns
GO:0006383	transcription by RNA polymerase III	Biological Process	Solyc01g088720.3, Solyc06g083510.3, Solyc07g063290.3	3	2507	23	17921	0.1304	0.642963	ns	0.890712	ns
GO:0008236	serine-type peptidase activity	Molecular Function	Solyc11g066610.2, Solyc10g084325.1, Solyc09g010220.3, Solyc04g081810.3, Solyc01g006660.2, Solyc01g087850.2, Solyc12g011140.2, Solyc05g041530.3, Solyc02g050240.3, Solyc04g049630.3, Solyc08g080010.2, Solyc04g078710.2	12	2507	92	17921	0.1304	0.648796	ns	0.890712	ns
GO:0031464	Cul4A-RING E3 ubiquitin ligase complex	Cellular Component	Solyc03g031530.3	1	2507	7	17921	0.1429	0.651832	ns	0.890712	ns
GO:0009749	response to glucose	Biological Process	Solyc03g123640.3	1	2507	7	17921	0.1429	0.651832	ns	0.890712	ns
GO:0031683	G-protein beta/gamma-subunit complex binding	Molecular Function	Solyc08g061220.3	1	2507	7	17921	0.1429	0.651832	ns	0.890712	ns
GO:0003978	UDP-glucose 4-epimerase activity	Molecular Function	Solyc08g080570.3	1	2507	7	17921	0.1429	0.651832	ns	0.890712	ns
GO:0005771	multivesicular body	Cellular Component	Solyc02g069680.3	1	2507	7	17921	0.1429	0.651832	ns	0.890712	ns
GO:0009097	isoleucine biosynthetic process	Biological Process	Solyc06g059880.3	1	2507	7	17921	0.1429	0.651832	ns	0.890712	ns
GO:0010039	response to iron ion	Biological Process	Solyc06g051550.3	1	2507	7	17921	0.1429	0.651832	ns	0.890712	ns
GO:0006183	GTP biosynthetic process	Biological Process	Solyc12g049370.2	1	2507	7	17921	0.1429	0.651832	ns	0.890712	ns
GO:0070973	protein localization to endoplasmic reticulum exit site	Biological Process	Solyc09g059570.3	1	2507	7	17921	0.1429	0.651832	ns	0.890712	ns
GO:0005801	cis-Golgi network	Cellular Component	Solyc04g008640.3	1	2507	7	17921	0.1429	0.651832	ns	0.890712	ns
GO:0022904	respiratory electron transport chain	Biological Process	Solyc09g008270.3	1	2507	7	17921	0.1429	0.651832	ns	0.890712	ns
GO:0008180	COP9 signalosome	Cellular Component	Solyc11g062430.2	1	2507	7	17921	0.1429	0.651832	ns	0.890712	ns
GO:0005849	mRNA cleavage factor complex	Cellular Component	Solyc01g009630.3	1	2507	7	17921	0.1429	0.651832	ns	0.890712	ns
GO:0006796	phosphate-containing compound metabolic process	Biological Process	Solyc03g071750.3	1	2507	7	17921	0.1429	0.651832	ns	0.890712	ns
GO:0048500	signal recognition particle	Cellular Component	Solyc08g082740.3	1	2507	7	17921	0.1429	0.651832	ns	0.890712	ns
GO:0015018	galactosylgalactosylxylosylprotein 3-beta-glucuronosyltransferase activity	Molecular Function	Solyc09g007420.3	1	2507	7	17921	0.1429	0.651832	ns	0.890712	ns
GO:0042793	plastid transcription	Biological Process	Solyc04g057870.3	1	2507	7	17921	0.1429	0.651832	ns	0.890712	ns
GO:0006526	arginine biosynthetic process	Biological Process	Solyc09g010420.3	1	2507	7	17921	0.1429	0.651832	ns	0.890712	ns
GO:0042752	regulation of circadian rhythm	Biological Process	Solyc10g050220.2	1	2507	7	17921	0.1429	0.651832	ns	0.890712	ns
GO:0000285	1-phosphatidylinositol-3-phosphate 5-kinase activity	Molecular Function	Solyc04g007650.3	1	2507	7	17921	0.1429	0.651832	ns	0.890712	ns
GO:0042549	photosystem II stabilization	Biological Process	Solyc10g085680.2	1	2507	7	17921	0.1429	0.651832	ns	0.890712	ns
GO:0004144	diacylglycerol O-acyltransferase activity	Molecular Function	Solyc01g011430.3	1	2507	7	17921	0.1429	0.651832	ns	0.890712	ns
GO:0050664	P	Molecular Function	Solyc06g075570.2	1	2507	7	17921	0.1429	0.651832	ns	0.890712	ns
GO:0000776	kinetochore	Cellular Component	Solyc06g071600.3	1	2507	7	17921	0.1429	0.651832	ns	0.890712	ns
GO:0016872	intramolecular lyase activity	Molecular Function	Solyc08g061480.3	1	2507	7	17921	0.1429	0.651832	ns	0.890712	ns
GO:0047429	nucleoside triphosphate diphosphatase activity	Molecular Function	Solyc09g090300.3	1	2507	7	17921	0.1429	0.651832	ns	0.890712	ns
GO:0043928	exonucleolytic catabolism of deadenylated mRNA	Biological Process	Solyc09g074090.3	1	2507	7	17921	0.1429	0.651832	ns	0.890712	ns
GO:0005868	cytoplasmic dynein complex	Cellular Component	Solyc12g006630.2	1	2507	7	17921	0.1429	0.651832	ns	0.890712	ns
GO:0045505	dynein intermediate chain binding	Molecular Function	Solyc12g006630.2	1	2507	7	17921	0.1429	0.651832	ns	0.890712	ns
GO:0051959	dynein light intermediate chain binding	Molecular Function	Solyc12g006630.2	1	2507	7	17921	0.1429	0.651832	ns	0.890712	ns
GO:2000582	obsolete positive regulation of microtubule motor activity, plus-end-directed	Biological Process	Solyc12g006630.2	1	2507	7	17921	0.1429	0.651832	ns	0.890712	ns
GO:0009247	glycolipid biosynthetic process	Biological Process	Solyc12g009820.2	1	2507	7	17921	0.1429	0.651832	ns	0.890712	ns
GO:0016584	obsolete nucleosome positioning	Biological Process	Solyc02g033030.3	1	2507	7	17921	0.1429	0.651832	ns	0.890712	ns
GO:0031936	obsolete negative regulation of chromatin silencing	Biological Process	Solyc02g033030.3	1	2507	7	17921	0.1429	0.651832	ns	0.890712	ns
GO:0015706	nitrate transmembrane transport	Biological Process	Solyc11g069760.1	1	2507	7	17921	0.1429	0.651832	ns	0.890712	ns
GO:0009631	cold acclimation	Biological Process	Solyc02g062390.3	1	2507	7	17921	0.1429	0.651832	ns	0.890712	ns
GO:0003906	apurinic or apyrimidinic site	Molecular Function	Solyc03g117510.3	1	2507	7	17921	0.1429	0.651832	ns	0.890712	ns
GO:0009864	induced systemic resistance, jasmonic acid mediated signaling pathway	Biological Process	Solyc04g040220.3	1	2507	7	17921	0.1429	0.651832	ns	0.890712	ns
GO:0045736	negative regulation of cyclin-dependent protein serine/threonine kinase activity	Biological Process	Solyc03g044480.3	1	2507	7	17921	0.1429	0.651832	ns	0.890712	ns
GO:0009788	negative regulation of abscisic acid-activated signaling pathway	Biological Process	Solyc01g005200.2	1	2507	7	17921	0.1429	0.651832	ns	0.890712	ns
GO:0071669	plant-type cell wall organization or biogenesis	Biological Process	Solyc03g070390.3	1	2507	7	17921	0.1429	0.651832	ns	0.890712	ns
GO:0051603	proteolysis involved in protein catabolic process	Biological Process	Solyc02g014830.3, Solyc04g015680.3, Solyc12g099160.2, Solyc01g104850.3, Solyc02g076710.3, Solyc04g079330.2	6	2507	47	17921	0.1277	0.659131	ns	0.899208	ns
GO:0016853	isomerase activity	Molecular Function	Solyc05g047580.3, Solyc08g008670.3, Solyc02g088460.3, Solyc01g010590.2, Solyc03g113030.3, Solyc10g011760.3	6	2507	47	17921	0.1277	0.659131	ns	0.899208	ns
GO:0009414	response to water deprivation	Biological Process	Solyc03g114760.3, Solyc09g031970.3, Solyc03g065340.3, Solyc04g071610.3, Solyc12g005180.2, Solyc02g062390.3, Solyc04g008870.3	7	2507	55	17921	0.1273	0.665092	ns	0.905861	ns
GO:0009506	plasmodesma	Cellular Component	Solyc05g046020.3, Solyc04g081860.3, Solyc08g013930.3, Solyc05g046010.3, Solyc12g005790.2, Solyc08g075830.3, Solyc12g005370.2, Solyc12g094460.2, Solyc09g007520.3, Solyc01g096940.3, Solyc05g055320.3, Solyc07g047740.3, Solyc09g090680.3, Solyc12g013700.2, Solyc05g054860.1, Solyc05g051270.3, Solyc09g005120.3, Solyc06g053760.3, Solyc06g048610.3, Solyc11g012020.2, Solyc02g082090.3, Solyc01g103960.3, Sol…	29	2507	220	17921	0.1318	0.665097	ns	0.905861	ns
GO:0004675	transmembrane receptor protein serine/threonine kinase activity	Molecular Function	Solyc01g111570.3, Solyc02g089290.3, Solyc07g018140.3, Solyc04g005910.3, Solyc01g098740.3, Solyc07g006610.3, Solyc06g083500.3, Solyc04g075000.1, Solyc10g005300.3, Solyc02g086960.2	10	2507	78	17921	0.1282	0.666338	ns	0.906809	ns
GO:0019752	carboxylic acid metabolic process	Biological Process	Solyc08g014130.3, Solyc08g014240.3, Solyc01g005000.3, Solyc04g025530.3	4	2507	32	17921	0.125	0.672931	ns	0.914284	ns
GO:0015171	amino acid transmembrane transporter activity	Molecular Function	Solyc11g066800.2, Solyc03g013440.3, Solyc10g084830.2, Solyc12g088190.2	4	2507	32	17921	0.125	0.672931	ns	0.914284	ns
GO:0098869	cellular oxidant detoxification	Biological Process	Solyc01g006300.3, Solyc07g052510.3, Solyc06g060260.3, Solyc07g047740.3, Solyc02g087070.3	5	2507	40	17921	0.125	0.675797	ns	0.914463	ns
GO:0004540	ribonuclease activity	Molecular Function	Solyc01g097270.3, Solyc01g097240.3	2	2507	16	17921	0.125	0.676955	ns	0.914463	ns
GO:0016998	cell wall macromolecule catabolic process	Biological Process	Solyc09g008320.3, Solyc04g072000.3	2	2507	16	17921	0.125	0.676955	ns	0.914463	ns
GO:0015995	chlorophyll biosynthetic process	Biological Process	Solyc04g015750.3, Solyc09g072880.3	2	2507	16	17921	0.125	0.676955	ns	0.914463	ns
GO:0016307	phosphatidylinositol phosphate kinase activity	Molecular Function	Solyc04g007650.3, Solyc10g078460.2	2	2507	16	17921	0.125	0.676955	ns	0.914463	ns
GO:0046488	phosphatidylinositol metabolic process	Biological Process	Solyc04g007650.3, Solyc10g078460.2	2	2507	16	17921	0.125	0.676955	ns	0.914463	ns
GO:0005743	mitochondrial inner membrane	Cellular Component	Solyc06g066550.3, Solyc09g005640.3, Solyc11g008770.2, Solyc01g098230.3, Solyc05g013190.3, Solyc08g081070.3	6	2507	48	17921	0.125	0.679655	ns	0.914463	ns
GO:0000287	magnesium ion binding	Molecular Function	Solyc06g059880.3, Solyc08g015630.3, Solyc01g101210.3, Solyc04g051600.3, Solyc03g097150.3, Solyc08g005720.3, Solyc01g105940.3, Solyc03g025560.3, Solyc10g005390.3, Solyc06g076655.1, Solyc01g101170.3, Solyc02g069430.3, Solyc01g105920.3, Solyc09g092470.2, Solyc07g052120.3, Solyc10g052745.1	16	2507	125	17921	0.128	0.688205	ns	0.914463	ns
GO:0030163	protein catabolic process	Biological Process	Solyc12g087940.2, Solyc11g011440.1, Solyc01g079940.3, Solyc08g076640.1, Solyc02g063480.2, Solyc08g076620.1, Solyc05g056450.3, Solyc06g074000.1	8	2507	64	17921	0.125	0.688549	ns	0.914463	ns
GO:0034605	cellular response to heat	Biological Process	Solyc04g078770.3, Solyc12g007070.2, Solyc04g016000.3, Solyc06g053960.3	4	2507	33	17921	0.1212	0.696975	ns	0.914463	ns
GO:0071013	catalytic step 2 spliceosome	Cellular Component	Solyc07g065800.3, Solyc10g005800.3, Solyc03g006520.3, Solyc05g051070.3	4	2507	33	17921	0.1212	0.696975	ns	0.914463	ns
GO:0006888	endoplasmic reticulum to Golgi vesicle-mediated transport	Biological Process	Solyc04g072910.3, Solyc04g005570.3, Solyc07g064250.3, Solyc09g059570.3, Solyc12g006310.2, Solyc08g077550.3, Solyc01g111690.3, Solyc01g010940.3, Solyc07g054140.3, Solyc06g060440.2	10	2507	80	17921	0.125	0.697845	ns	0.914463	ns
GO:0016722	oxidoreductase activity, acting on metal ions	Molecular Function	Solyc12g094460.2, Solyc05g043360.2, Solyc02g062650.3	3	2507	25	17921	0.12	0.699689	ns	0.914463	ns
GO:0008408	3'-5' exonuclease activity	Molecular Function	Solyc01g100270.3, Solyc01g100180.3, Solyc07g052340.3	3	2507	25	17921	0.12	0.699689	ns	0.914463	ns
GO:0009911	positive regulation of flower development	Biological Process	Solyc03g019790.3	1	2507	8	17921	0.125	0.700557	ns	0.914463	ns
GO:0009785	blue light signaling pathway	Biological Process	Solyc09g009420.1	1	2507	8	17921	0.125	0.700557	ns	0.914463	ns
GO:0010017	red or far-red light signaling pathway	Biological Process	Solyc10g085040.1	1	2507	8	17921	0.125	0.700557	ns	0.914463	ns
GO:0009813	flavonoid biosynthetic process	Biological Process	Solyc02g083860.3	1	2507	8	17921	0.125	0.700557	ns	0.914463	ns
GO:0045324	late endosome to vacuole transport	Biological Process	Solyc02g069680.3	1	2507	8	17921	0.125	0.700557	ns	0.914463	ns
GO:0010030	positive regulation of seed germination	Biological Process	Solyc12g005940.2	1	2507	8	17921	0.125	0.700557	ns	0.914463	ns
GO:0009867	jasmonic acid mediated signaling pathway	Biological Process	Solyc07g063090.1	1	2507	8	17921	0.125	0.700557	ns	0.914463	ns
GO:0004550	nucleoside diphosphate kinase activity	Molecular Function	Solyc12g049370.2	1	2507	8	17921	0.125	0.700557	ns	0.914463	ns
GO:0015301	obsolete anion:anion antiporter activity	Molecular Function	Solyc12g056930.2	1	2507	8	17921	0.125	0.700557	ns	0.914463	ns
GO:0010119	regulation of stomatal movement	Biological Process	Solyc01g102340.3	1	2507	8	17921	0.125	0.700557	ns	0.914463	ns
GO:0046907	intracellular transport	Biological Process	Solyc08g062660.3	1	2507	8	17921	0.125	0.700557	ns	0.914463	ns
GO:0043666	regulation of phosphoprotein phosphatase activity	Biological Process	Solyc05g005520.1	1	2507	8	17921	0.125	0.700557	ns	0.914463	ns
GO:0046835	carbohydrate phosphorylation	Biological Process	Solyc01g058390.3	1	2507	8	17921	0.125	0.700557	ns	0.914463	ns
GO:0031902	late endosome membrane	Cellular Component	Solyc08g077550.3	1	2507	8	17921	0.125	0.700557	ns	0.914463	ns
GO:0032991	protein-containing complex	Cellular Component	Solyc04g071610.3	1	2507	8	17921	0.125	0.700557	ns	0.914463	ns
GO:0000422	autophagy of mitochondrion	Biological Process	Solyc02g036380.3	1	2507	8	17921	0.125	0.700557	ns	0.914463	ns
GO:0003918	double strand cut, ATP-hydrolyzing	Molecular Function	Solyc01g014490.3	1	2507	8	17921	0.125	0.700557	ns	0.914463	ns
GO:0097428	protein maturation by iron-sulfur cluster transfer	Biological Process	Solyc05g051700.3	1	2507	8	17921	0.125	0.700557	ns	0.914463	ns
GO:0051260	protein homooligomerization	Biological Process	Solyc11g012020.2	1	2507	8	17921	0.125	0.700557	ns	0.914463	ns
GO:0016308	1-phosphatidylinositol-4-phosphate 5-kinase activity	Molecular Function	Solyc10g078460.2	1	2507	8	17921	0.125	0.700557	ns	0.914463	ns
GO:0008649	rRNA methyltransferase activity	Molecular Function	Solyc11g020810.2	1	2507	8	17921	0.125	0.700557	ns	0.914463	ns
GO:0009644	response to high light intensity	Biological Process	Solyc12g005180.2	1	2507	8	17921	0.125	0.700557	ns	0.914463	ns
GO:0005815	microtubule organizing center	Cellular Component	Solyc03g116370.3	1	2507	8	17921	0.125	0.700557	ns	0.914463	ns
GO:0047617	acyl-CoA hydrolase activity	Molecular Function	Solyc12g019490.2	1	2507	8	17921	0.125	0.700557	ns	0.914463	ns
GO:0070897	transcription preinitiation complex assembly	Biological Process	Solyc01g088720.3	1	2507	8	17921	0.125	0.700557	ns	0.914463	ns
GO:0010088	phloem development	Biological Process	Solyc05g013860.3	1	2507	8	17921	0.125	0.700557	ns	0.914463	ns
GO:0071014	post-mRNA release spliceosomal complex	Cellular Component	Solyc05g051070.3	1	2507	8	17921	0.125	0.700557	ns	0.914463	ns
GO:0000015	phosphopyruvate hydratase complex	Cellular Component	Solyc06g076655.1	1	2507	8	17921	0.125	0.700557	ns	0.914463	ns
GO:0004634	phosphopyruvate hydratase activity	Molecular Function	Solyc06g076655.1	1	2507	8	17921	0.125	0.700557	ns	0.914463	ns
GO:0009753	response to jasmonic acid	Biological Process	Solyc01g101170.3	1	2507	8	17921	0.125	0.700557	ns	0.914463	ns
GO:0006801	superoxide metabolic process	Biological Process	Solyc03g095180.3	1	2507	8	17921	0.125	0.700557	ns	0.914463	ns
GO:0006303	double-strand break repair via nonhomologous end joining	Biological Process	Solyc05g006120.3	1	2507	8	17921	0.125	0.700557	ns	0.914463	ns
GO:0016279	protein-lysine N-methyltransferase activity	Molecular Function	Solyc07g045310.3	1	2507	8	17921	0.125	0.700557	ns	0.914463	ns
GO:0038199	ethylene receptor activity	Molecular Function	Solyc09g089610.3	1	2507	8	17921	0.125	0.700557	ns	0.914463	ns
GO:0042753	positive regulation of circadian rhythm	Biological Process	Solyc06g051680.1	1	2507	8	17921	0.125	0.700557	ns	0.914463	ns
GO:0006893	Golgi to plasma membrane transport	Biological Process	Solyc12g056523.1	1	2507	8	17921	0.125	0.700557	ns	0.914463	ns
GO:0015297	antiporter activity	Molecular Function	Solyc11g010380.2, Solyc03g034400.3, Solyc08g080310.1, Solyc08g005880.3, Solyc07g008410.3, Solyc05g013470.3, Solyc03g112250.2, Solyc04g009790.3	8	2507	65	17921	0.1231	0.705519	ns	0.919804	ns
GO:0005507	copper ion binding	Molecular Function	Solyc12g094460.2, Solyc09g075930.2, Solyc05g008290.3, Solyc09g005640.3, Solyc07g063160.2, Solyc10g007010.1, Solyc09g065270.3, Solyc05g043360.2, Solyc02g062650.3	9	2507	73	17921	0.1233	0.709123	ns	0.919804	ns
GO:0030433	ubiquitin-dependent ERAD pathway	Biological Process	Solyc07g007380.3, Solyc07g064590.3	2	2507	17	17921	0.1176	0.709626	ns	0.919804	ns
GO:0047262	polygalacturonate 4-alpha-galacturonosyltransferase activity	Molecular Function	Solyc01g112210.3, Solyc04g064490.3	2	2507	17	17921	0.1176	0.709626	ns	0.919804	ns
GO:0045292	mRNA cis splicing, via spliceosome	Biological Process	Solyc07g065800.3, Solyc10g005800.3	2	2507	17	17921	0.1176	0.709626	ns	0.919804	ns
GO:0016573	histone acetylation	Biological Process	Solyc09g090120.3, Solyc03g025710.3	2	2507	17	17921	0.1176	0.709626	ns	0.919804	ns
GO:0046274	lignin catabolic process	Biological Process	Solyc05g043360.2, Solyc02g062650.3	2	2507	17	17921	0.1176	0.709626	ns	0.919804	ns
GO:0052716	hydroquinone:oxygen oxidoreductase activity	Molecular Function	Solyc05g043360.2, Solyc02g062650.3	2	2507	17	17921	0.1176	0.709626	ns	0.919804	ns
GO:2000369	regulation of clathrin-dependent endocytosis	Biological Process	Solyc02g043810.3, Solyc12g017430.2	2	2507	17	17921	0.1176	0.709626	ns	0.919804	ns
GO:0042803	protein homodimerization activity	Molecular Function	Solyc02g088460.3, Solyc01g087850.2, Solyc12g014470.2, Solyc05g053410.3, Solyc02g081120.3	5	2507	42	17921	0.119	0.717954	ns	0.929874	ns
GO:0003333	amino acid transmembrane transport	Biological Process	Solyc11g066800.2, Solyc03g013440.3, Solyc10g084830.2, Solyc12g088190.2	4	2507	34	17921	0.1176	0.719722	ns	0.931438	ns
GO:0048366	leaf development	Biological Process	Solyc11g005800.2, Solyc12g006790.2, Solyc08g014030.1	3	2507	26	17921	0.1154	0.72536	ns	0.935394	ns
GO:0005096	GTPase activator activity	Molecular Function	Solyc02g024020.3, Solyc08g062660.3, Solyc06g008250.3, Solyc06g084450.3, Solyc08g043140.3, Solyc10g006440.3	6	2507	51	17921	0.1176	0.736269	ns	0.935394	ns
GO:0048544	recognition of pollen	Biological Process	Solyc03g006770.3, Solyc03g006720.1, Solyc07g063700.2, Solyc07g053130.3, Solyc07g063770.3, Solyc03g007790.3	6	2507	51	17921	0.1176	0.736269	ns	0.935394	ns
GO:0032259	methylation	Biological Process	Solyc08g076360.3, Solyc01g079390.3, Solyc11g020810.2, Solyc02g093190.3, Solyc06g035810.1	5	2507	43	17921	0.1163	0.73751	ns	0.935394	ns
GO:0016579	protein deubiquitination	Biological Process	Solyc07g064590.3, Solyc07g005530.3, Solyc09g019970.3, Solyc03g119330.3, Solyc05g053690.2	5	2507	43	17921	0.1163	0.73751	ns	0.935394	ns
GO:0016779	nucleotidyltransferase activity	Molecular Function	Solyc06g051790.3, Solyc05g007510.3, Solyc11g018770.2, Solyc05g006120.3, Solyc08g015670.3	5	2507	43	17921	0.1163	0.73751	ns	0.935394	ns
GO:0015035	protein-disulfide reductase activity	Molecular Function	Solyc08g082590.3, Solyc05g006860.3, Solyc07g056390.3, Solyc04g008770.3, Solyc05g006830.3, Solyc09g009860.1, Solyc11g071960.2, Solyc11g006430.1	8	2507	67	17921	0.1194	0.737613	ns	0.935394	ns
GO:0006032	chitin catabolic process	Biological Process	Solyc07g005100.3, Solyc04g072000.3	2	2507	18	17921	0.1111	0.739482	ns	0.935394	ns
GO:0009908	flower development	Biological Process	Solyc11g072310.2, Solyc03g006880.3	2	2507	18	17921	0.1111	0.739482	ns	0.935394	ns
GO:0004525	ribonuclease III activity	Molecular Function	Solyc07g049160.3, Solyc07g049165.1	2	2507	18	17921	0.1111	0.739482	ns	0.935394	ns
GO:0030234	enzyme regulator activity	Molecular Function	Solyc06g053930.3, Solyc01g111700.2	2	2507	18	17921	0.1111	0.739482	ns	0.935394	ns
GO:0004707	MAP kinase activity	Molecular Function	Solyc12g040680.2, Solyc05g008020.3	2	2507	18	17921	0.1111	0.739482	ns	0.935394	ns
GO:0006623	protein targeting to vacuole	Biological Process	Solyc08g065890.3, Solyc08g077550.3	2	2507	18	17921	0.1111	0.739482	ns	0.935394	ns
GO:0000226	microtubule cytoskeleton organization	Biological Process	Solyc07g064970.3, Solyc03g007130.3, Solyc01g096680.3, Solyc12g089310.2	4	2507	35	17921	0.1143	0.74118	ns	0.935394	ns
GO:0016592	mediator complex	Cellular Component	Solyc06g083260.3, Solyc06g082895.1, Solyc06g007660.2, Solyc09g020010.2	4	2507	35	17921	0.1143	0.74118	ns	0.935394	ns
GO:0009744	response to sucrose	Biological Process	Solyc03g123640.3	1	2507	9	17921	0.1111	0.742465	ns	0.935394	ns
GO:0006241	CTP biosynthetic process	Biological Process	Solyc12g049370.2	1	2507	9	17921	0.1111	0.742465	ns	0.935394	ns
GO:0010087	phloem or xylem histogenesis	Biological Process	Solyc09g065590.3	1	2507	9	17921	0.1111	0.742465	ns	0.935394	ns
GO:0030042	actin filament depolymerization	Biological Process	Solyc03g025740.3	1	2507	9	17921	0.1111	0.742465	ns	0.935394	ns
GO:0016161	beta-amylase activity	Molecular Function	Solyc08g077530.3	1	2507	9	17921	0.1111	0.742465	ns	0.935394	ns
GO:0006302	double-strand break repair	Biological Process	Solyc01g086690.2	1	2507	9	17921	0.1111	0.742465	ns	0.935394	ns
GO:0009543	chloroplast thylakoid lumen	Cellular Component	Solyc01g106090.3	1	2507	9	17921	0.1111	0.742465	ns	0.935394	ns
GO:0030286	dynein complex	Cellular Component	Solyc12g006630.2	1	2507	9	17921	0.1111	0.742465	ns	0.935394	ns
GO:0000974	Prp19 complex	Cellular Component	Solyc05g051070.3	1	2507	9	17921	0.1111	0.742465	ns	0.935394	ns
GO:0030261	chromosome condensation	Biological Process	Solyc02g033030.3	1	2507	9	17921	0.1111	0.742465	ns	0.935394	ns
GO:0045910	negative regulation of DNA recombination	Biological Process	Solyc02g033030.3	1	2507	9	17921	0.1111	0.742465	ns	0.935394	ns
GO:0004784	superoxide dismutase activity	Molecular Function	Solyc03g095180.3	1	2507	9	17921	0.1111	0.742465	ns	0.935394	ns
GO:0048040	UDP-glucuronate decarboxylase activity	Molecular Function	Solyc01g066700.3	1	2507	9	17921	0.1111	0.742465	ns	0.935394	ns
GO:0016407	acetyltransferase activity	Molecular Function	Solyc01g007160.3	1	2507	9	17921	0.1111	0.742465	ns	0.935394	ns
GO:0004177	aminopeptidase activity	Molecular Function	Solyc03g083580.3	1	2507	9	17921	0.1111	0.742465	ns	0.935394	ns
GO:0009585	red, far-red light phototransduction	Biological Process	Solyc05g053410.3	1	2507	9	17921	0.1111	0.742465	ns	0.935394	ns
GO:0032454	histone H3-methyl-lysine-9 demethylase activity	Molecular Function	Solyc02g079300.3	1	2507	9	17921	0.1111	0.742465	ns	0.935394	ns
GO:0033169	histone H3-K9 demethylation	Biological Process	Solyc02g079300.3	1	2507	9	17921	0.1111	0.742465	ns	0.935394	ns
GO:0012511	monolayer-surrounded lipid storage body	Cellular Component	Solyc12g010920.2	1	2507	9	17921	0.1111	0.742465	ns	0.935394	ns
GO:0033014	tetrapyrrole biosynthetic process	Biological Process	Solyc09g072880.3	1	2507	9	17921	0.1111	0.742465	ns	0.935394	ns
GO:0098542	defense response to other organism	Biological Process	Solyc12g088970.1, Solyc06g008450.3, Solyc05g007850.2, Solyc01g006320.3, Solyc06g008770.2, Solyc03g031980.3, Solyc12g096920.1, Solyc05g044490.2, Solyc04g007090.1, Solyc05g050430.1, Solyc11g069660.2, Solyc05g043420.1	12	2507	99	17921	0.1212	0.746517	ns	0.939786	ns
GO:0005759	mitochondrial matrix	Cellular Component	Solyc12g011270.2, Solyc09g011250.3, Solyc03g083580.3	3	2507	27	17921	0.1111	0.749279	ns	0.941126	ns
GO:0018024	histone-lysine N-methyltransferase activity	Molecular Function	Solyc01g079390.3, Solyc07g006060.3, Solyc02g093190.3	3	2507	27	17921	0.1111	0.749279	ns	0.941126	ns
GO:0051301	cell division	Biological Process	Solyc06g076860.3, Solyc04g078470.3, Solyc08g006630.3	3	2507	27	17921	0.1111	0.749279	ns	0.941126	ns
GO:0016702	oxidoreductase activity, acting on single donors with incorporation of molecular oxygen, incorporation of two atoms of oxygen	Molecular Function	Solyc03g113130.3, Solyc09g075860.3, Solyc08g029000.3, Solyc08g066720.2	4	2507	36	17921	0.1111	0.761365	ns	0.95056	ns
GO:0008237	metallopeptidase activity	Molecular Function	Solyc04g015680.3, Solyc03g083580.3	2	2507	19	17921	0.1053	0.766672	ns	0.95056	ns
GO:0016671	oxidoreductase activity, acting on a sulfur group of donors, disulfide as acceptor	Molecular Function	Solyc09g018430.3, Solyc09g018440.2	2	2507	19	17921	0.1053	0.766672	ns	0.95056	ns
GO:0003774	cytoskeletal motor activity	Molecular Function	Solyc01g081540.3, Solyc06g008530.2	2	2507	19	17921	0.1053	0.766672	ns	0.95056	ns
GO:0006635	fatty acid beta-oxidation	Biological Process	Solyc08g068390.3, Solyc07g044710.2	2	2507	19	17921	0.1053	0.766672	ns	0.95056	ns
GO:0004222	metalloendopeptidase activity	Molecular Function	Solyc04g015680.3, Solyc09g010960.3, Solyc10g086550.2, Solyc04g015690.3, Solyc06g011570.3, Solyc03g083580.3	6	2507	53	17921	0.1132	0.769831	ns	0.95056	ns
GO:0009658	chloroplast organization	Biological Process	Solyc09g065270.3, Solyc02g079730.3, Solyc10g079840.2, Solyc02g069320.1, Solyc11g045220.2, Solyc02g021430.1	6	2507	53	17921	0.1132	0.769831	ns	0.95056	ns
GO:0003714	transcription corepressor activity	Molecular Function	Solyc05g006540.3, Solyc11g062430.2, Solyc03g071550.2	3	2507	28	17921	0.1071	0.771497	ns	0.95056	ns
GO:0043022	ribosome binding	Molecular Function	Solyc11g008770.2, Solyc04g080770.3, Solyc06g073090.3	3	2507	28	17921	0.1071	0.771497	ns	0.95056	ns
GO:0008234	cysteine-type peptidase activity	Molecular Function	Solyc02g069100.3, Solyc05g005310.2, Solyc12g099530.2, Solyc02g076710.3, Solyc02g069110.3	5	2507	45	17921	0.1111	0.773597	ns	0.95056	ns
GO:0006368	transcription elongation by RNA polymerase II promoter	Biological Process	Solyc09g083390.2	1	2507	10	17921	0.1	0.77851	ns	0.95056	ns
GO:0007186	G protein-coupled receptor signaling pathway	Biological Process	Solyc08g061220.3	1	2507	10	17921	0.1	0.77851	ns	0.95056	ns
GO:0046653	tetrahydrofolate metabolic process	Biological Process	Solyc10g080970.2	1	2507	10	17921	0.1	0.77851	ns	0.95056	ns
GO:0005736	RNA polymerase I complex	Cellular Component	Solyc05g054140.3	1	2507	10	17921	0.1	0.77851	ns	0.95056	ns
GO:0032509	endosome transport via multivesicular body sorting pathway	Biological Process	Solyc02g069680.3	1	2507	10	17921	0.1	0.77851	ns	0.95056	ns
GO:0016575	histone deacetylation	Biological Process	Solyc05g006540.3	1	2507	10	17921	0.1	0.77851	ns	0.95056	ns
GO:0030976	thiamine pyrophosphate binding	Molecular Function	Solyc06g059880.3	1	2507	10	17921	0.1	0.77851	ns	0.95056	ns
GO:0019941	modification-dependent protein catabolic process	Biological Process	Solyc03g078630.3	1	2507	10	17921	0.1	0.77851	ns	0.95056	ns
GO:0061077	chaperone-mediated protein folding	Biological Process	Solyc09g057660.3	1	2507	10	17921	0.1	0.77851	ns	0.95056	ns
GO:0006896	Golgi to vacuole transport	Biological Process	Solyc08g077550.3	1	2507	10	17921	0.1	0.77851	ns	0.95056	ns
GO:0006164	purine nucleotide biosynthetic process	Biological Process	Solyc01g081300.3	1	2507	10	17921	0.1	0.77851	ns	0.95056	ns
GO:0009845	seed germination	Biological Process	Solyc09g092480.2	1	2507	10	17921	0.1	0.77851	ns	0.95056	ns
GO:0006995	cellular response to nitrogen starvation	Biological Process	Solyc02g036380.3	1	2507	10	17921	0.1	0.77851	ns	0.95056	ns
GO:0016624	oxidoreductase activity, acting on the aldehyde or oxo group of donors, disulfide as acceptor	Molecular Function	Solyc05g056480.3	1	2507	10	17921	0.1	0.77851	ns	0.95056	ns
GO:0000407	phagophore assembly site	Cellular Component	Solyc02g065180.3	1	2507	10	17921	0.1	0.77851	ns	0.95056	ns
GO:0003950	NAD+ ADP-ribosyltransferase activity	Molecular Function	Solyc05g005290.3	1	2507	10	17921	0.1	0.77851	ns	0.95056	ns
GO:0003854	3-beta-hydroxy-delta5-steroid dehydrogenase activity	Molecular Function	Solyc10g018140.2	1	2507	10	17921	0.1	0.77851	ns	0.95056	ns
GO:0043424	protein histidine kinase binding	Molecular Function	Solyc01g098400.3	1	2507	10	17921	0.1	0.77851	ns	0.95056	ns
GO:0006672	ceramide metabolic process	Biological Process	Solyc08g016620.3	1	2507	10	17921	0.1	0.77851	ns	0.95056	ns
GO:0008541	proteasome regulatory particle, lid subcomplex	Cellular Component	Solyc01g111700.2	1	2507	10	17921	0.1	0.77851	ns	0.95056	ns
GO:0016157	sucrose synthase activity	Molecular Function	Solyc03g098290.3	1	2507	10	17921	0.1	0.77851	ns	0.95056	ns
GO:0019104	DNA N-glycosylase activity	Molecular Function	Solyc03g117510.3	1	2507	10	17921	0.1	0.77851	ns	0.95056	ns
GO:0018108	peptidyl-tyrosine phosphorylation	Biological Process	Solyc10g005140.1	1	2507	10	17921	0.1	0.77851	ns	0.95056	ns
GO:0005978	glycogen biosynthetic process	Biological Process	Solyc08g015670.3	1	2507	10	17921	0.1	0.77851	ns	0.95056	ns
GO:1901259	chloroplast rRNA processing	Biological Process	Solyc08g007950.3	1	2507	10	17921	0.1	0.77851	ns	0.95056	ns
GO:0055072	iron ion homeostasis	Biological Process	Solyc08g014030.1	1	2507	10	17921	0.1	0.77851	ns	0.95056	ns
GO:0006950	response to stress	Biological Process	Solyc10g079630.1	1	2507	10	17921	0.1	0.77851	ns	0.95056	ns
GO:0009832	plant-type cell wall biogenesis	Biological Process	Solyc03g070390.3	1	2507	10	17921	0.1	0.77851	ns	0.95056	ns
GO:0016829	lyase activity	Molecular Function	Solyc01g005000.3, Solyc01g101210.3, Solyc08g005720.3, Solyc01g105940.3, Solyc05g050010.3, Solyc10g005390.3, Solyc01g101170.3, Solyc01g105920.3, Solyc09g092470.2, Solyc07g052120.3, Solyc10g052745.1, Solyc03g043890.3	12	2507	102	17921	0.1176	0.782295	ns	0.954103	ns
GO:0009737	response to abscisic acid	Biological Process	Solyc09g097910.3, Solyc09g092480.2, Solyc09g009490.3, Solyc12g005180.2, Solyc09g074910.1, Solyc02g062390.3, Solyc06g024310.1	7	2507	62	17921	0.1129	0.78256	ns	0.954103	ns
GO:0006487	protein N-linked glycosylation	Biological Process	Solyc05g048760.3, Solyc08g008670.3	2	2507	20	17921	0.1	0.791356	ns	0.959375	ns
GO:0046856	phosphatidylinositol dephosphorylation	Biological Process	Solyc01g005090.3, Solyc09g065480.2	2	2507	20	17921	0.1	0.791356	ns	0.959375	ns
GO:0030276	clathrin binding	Molecular Function	Solyc08g065890.3, Solyc02g043810.3	2	2507	20	17921	0.1	0.791356	ns	0.959375	ns
GO:0006006	glucose metabolic process	Biological Process	Solyc03g113030.3, Solyc04g053120.3	2	2507	20	17921	0.1	0.791356	ns	0.959375	ns
GO:0015914	phospholipid transport	Biological Process	Solyc01g102720.3, Solyc02g069430.3	2	2507	20	17921	0.1	0.791356	ns	0.959375	ns
GO:0003713	transcription coactivator activity	Molecular Function	Solyc04g009473.1, Solyc04g009470.3	2	2507	20	17921	0.1	0.791356	ns	0.959375	ns
GO:0048268	clathrin coat assembly	Biological Process	Solyc02g043810.3, Solyc12g017430.2	2	2507	20	17921	0.1	0.791356	ns	0.959375	ns
GO:0008643	carbohydrate transport	Biological Process	Solyc01g080680.3, Solyc02g062750.3, Solyc12g008320.2	3	2507	29	17921	0.1034	0.792075	ns	0.959375	ns
GO:0005085	guanyl-nucleotide exchange factor activity	Molecular Function	Solyc01g094610.3, Solyc12g007150.2, Solyc08g006550.3	3	2507	29	17921	0.1034	0.792075	ns	0.959375	ns
GO:0046658	anchored component of plasma membrane	Cellular Component	Solyc01g059965.1, Solyc01g008620.3, Solyc09g057630.3, Solyc12g008580.2, Solyc11g062350.2, Solyc11g071520.2, Solyc07g065540.1, Solyc02g070450.2	8	2507	71	17921	0.1127	0.794334	ns	0.961411	ns
GO:0051536	iron-sulfur cluster binding	Molecular Function	Solyc11g066440.2, Solyc01g108630.3, Solyc10g050890.2, Solyc06g073470.3, Solyc01g073730.3, Solyc05g051700.3, Solyc01g110520.3	7	2507	63	17921	0.1111	0.796508	ns	0.96334	ns
GO:0051087	chaperone binding	Molecular Function	Solyc06g035720.3, Solyc01g006870.3, Solyc12g014470.2, Solyc01g098230.3	4	2507	38	17921	0.1053	0.798028	ns	0.964478	ns
GO:0000139	Golgi membrane	Cellular Component	Solyc01g112210.3, Solyc07g054490.3, Solyc09g098520.3, Solyc06g069210.3, Solyc07g018200.1, Solyc12g056260.1, Solyc04g064490.3, Solyc01g095540.3, Solyc07g054140.3	9	2507	80	17921	0.1125	0.805251	ns	0.965873	ns
GO:0043622	cortical microtubule organization	Biological Process	Solyc03g114760.3	1	2507	11	17921	0.0909	0.809512	ns	0.965873	ns
GO:0035999	tetrahydrofolate interconversion	Biological Process	Solyc10g080970.2	1	2507	11	17921	0.0909	0.809512	ns	0.965873	ns
GO:0031386	protein tag	Molecular Function	Solyc03g078630.3	1	2507	11	17921	0.0909	0.809512	ns	0.965873	ns
GO:0071004	U2-type prespliceosome	Cellular Component	Solyc03g093160.3	1	2507	11	17921	0.0909	0.809512	ns	0.965873	ns
GO:0043248	proteasome assembly	Biological Process	Solyc11g062300.2	1	2507	11	17921	0.0909	0.809512	ns	0.965873	ns
GO:0035267	NuA4 histone acetyltransferase complex	Cellular Component	Solyc09g090120.3	1	2507	11	17921	0.0909	0.809512	ns	0.965873	ns
GO:0019205	nucleobase-containing compound kinase activity	Molecular Function	Solyc03g083610.3	1	2507	11	17921	0.0909	0.809512	ns	0.965873	ns
GO:0008378	galactosyltransferase activity	Molecular Function	Solyc07g018200.1	1	2507	11	17921	0.0909	0.809512	ns	0.965873	ns
GO:0006265	DNA topological change	Biological Process	Solyc01g014490.3	1	2507	11	17921	0.0909	0.809512	ns	0.965873	ns
GO:0000470	maturation of LSU-rRNA	Biological Process	Solyc04g008790.1	1	2507	11	17921	0.0909	0.809512	ns	0.965873	ns
GO:0060236	regulation of mitotic spindle organization	Biological Process	Solyc03g007060.3	1	2507	11	17921	0.0909	0.809512	ns	0.965873	ns
GO:0000781	chromosome, telomeric region	Cellular Component	Solyc02g070300.3	1	2507	11	17921	0.0909	0.809512	ns	0.965873	ns
GO:0004565	beta-galactosidase activity	Molecular Function	Solyc03g019890.3	1	2507	11	17921	0.0909	0.809512	ns	0.965873	ns
GO:0042732	D-xylose metabolic process	Biological Process	Solyc01g066700.3	1	2507	11	17921	0.0909	0.809512	ns	0.965873	ns
GO:0006904	vesicle docking involved in exocytosis	Biological Process	Solyc01g091300.3	1	2507	11	17921	0.0909	0.809512	ns	0.965873	ns
GO:0045087	innate immune response	Biological Process	Solyc01g098410.3	1	2507	11	17921	0.0909	0.809512	ns	0.965873	ns
GO:0016042	lipid catabolic process	Biological Process	Solyc10g080690.2, Solyc03g044710.3, Solyc02g090490.3	3	2507	30	17921	0.1	0.811085	ns	0.965873	ns
GO:0043130	ubiquitin binding	Molecular Function	Solyc01g105180.3, Solyc09g025240.3, Solyc11g005460.2	3	2507	30	17921	0.1	0.811085	ns	0.965873	ns
GO:0016311	dephosphorylation	Biological Process	Solyc11g007830.2, Solyc03g111160.3, Solyc12g062250.2	3	2507	30	17921	0.1	0.811085	ns	0.965873	ns
GO:0004568	chitinase activity	Molecular Function	Solyc07g005100.3, Solyc04g072000.3	2	2507	21	17921	0.0952	0.813703	ns	0.965873	ns
GO:0000272	polysaccharide catabolic process	Biological Process	Solyc08g077530.3, Solyc08g081620.3	2	2507	21	17921	0.0952	0.813703	ns	0.965873	ns
GO:0000045	autophagosome assembly	Biological Process	Solyc02g036380.3, Solyc02g065180.3	2	2507	21	17921	0.0952	0.813703	ns	0.965873	ns
GO:0006289	nucleotide-excision repair	Biological Process	Solyc03g117510.3, Solyc05g006120.3	2	2507	21	17921	0.0952	0.813703	ns	0.965873	ns
GO:0004523	RNA-DNA hybrid ribonuclease activity	Molecular Function	Solyc08g067650.1, Solyc11g005180.1	2	2507	21	17921	0.0952	0.813703	ns	0.965873	ns
GO:0005789	endoplasmic reticulum membrane	Cellular Component	Solyc12g100270.2, Solyc02g080130.3, Solyc04g005570.3, Solyc05g008890.3, Solyc01g067720.3, Solyc01g090910.3, Solyc01g098200.3, Solyc09g059570.3, Solyc12g010120.2, Solyc08g077550.3, Solyc01g010940.3, Solyc03g119190.3, Solyc09g089610.3, Solyc06g060440.2	14	2507	122	17921	0.1148	0.824078	ns	0.97749	ns
GO:0030145	manganese ion binding	Molecular Function	Solyc09g090010.3, Solyc03g113580.2, Solyc11g006730.1	3	2507	31	17921	0.0968	0.828601	ns	0.977891	ns
GO:0003712	transcription coregulator activity	Molecular Function	Solyc06g082895.1, Solyc06g007660.2, Solyc04g009470.3, Solyc09g020010.2	4	2507	40	17921	0.1	0.829999	ns	0.977891	ns
GO:0008233	peptidase activity	Molecular Function	Solyc06g083030.3, Solyc04g015680.3, Solyc10g007850.3, Solyc12g006880.2, Solyc12g006540.2, Solyc01g087850.2, Solyc04g080030.3, Solyc03g020060.3	8	2507	74	17921	0.1081	0.830477	ns	0.977891	ns
GO:0030148	sphingolipid biosynthetic process	Biological Process	Solyc12g100270.2	1	2507	12	17921	0.0833	0.836176	ns	0.977891	ns
GO:0044255	cellular lipid metabolic process	Biological Process	Solyc01g103650.3	1	2507	12	17921	0.0833	0.836176	ns	0.977891	ns
GO:0000165	MAPK cascade	Biological Process	Solyc12g040680.2	1	2507	12	17921	0.0833	0.836176	ns	0.977891	ns
GO:0006465	signal peptide processing	Biological Process	Solyc12g006540.2	1	2507	12	17921	0.0833	0.836176	ns	0.977891	ns
GO:2000031	regulation of salicylic acid mediated signaling pathway	Biological Process	Solyc07g040690.3	1	2507	12	17921	0.0833	0.836176	ns	0.977891	ns
GO:0048280	vesicle fusion with Golgi apparatus	Biological Process	Solyc08g077550.3	1	2507	12	17921	0.0833	0.836176	ns	0.977891	ns
GO:0006378	mRNA polyadenylation	Biological Process	Solyc01g009630.3	1	2507	12	17921	0.0833	0.836176	ns	0.977891	ns
GO:0016036	cellular response to phosphate starvation	Biological Process	Solyc02g088210.3	1	2507	12	17921	0.0833	0.836176	ns	0.977891	ns
GO:0006221	pyrimidine nucleotide biosynthetic process	Biological Process	Solyc03g083610.3	1	2507	12	17921	0.0833	0.836176	ns	0.977891	ns
GO:0032543	mitochondrial translation	Biological Process	Solyc01g080810.3	1	2507	12	17921	0.0833	0.836176	ns	0.977891	ns
GO:0031011	Ino80 complex	Cellular Component	Solyc07g032510.3	1	2507	12	17921	0.0833	0.836176	ns	0.977891	ns
GO:0018107	peptidyl-threonine phosphorylation	Biological Process	Solyc08g077990.3	1	2507	12	17921	0.0833	0.836176	ns	0.977891	ns
GO:0010374	stomatal complex development	Biological Process	Solyc03g007410.3	1	2507	12	17921	0.0833	0.836176	ns	0.977891	ns
GO:0006885	regulation of pH	Biological Process	Solyc08g078880.3	1	2507	12	17921	0.0833	0.836176	ns	0.977891	ns
GO:0000502	proteasome complex	Cellular Component	Solyc01g111700.2	1	2507	12	17921	0.0833	0.836176	ns	0.977891	ns
GO:0140326	ATPase-coupled intramembrane lipid transporter activity	Molecular Function	Solyc02g069430.3	1	2507	12	17921	0.0833	0.836176	ns	0.977891	ns
GO:0005315	inorganic phosphate transmembrane transporter activity	Molecular Function	Solyc06g068600.3	1	2507	12	17921	0.0833	0.836176	ns	0.977891	ns
GO:0005215	transporter activity	Molecular Function	Solyc07g022790.3, Solyc02g092450.3, Solyc12g057100.2, Solyc12g010320.2, Solyc02g071110.3, Solyc02g069430.3	6	2507	58	17921	0.1034	0.839591	ns	0.978981	ns
GO:0006139	nucleobase-containing compound metabolic process	Biological Process	Solyc01g100270.3, Solyc03g083610.3, Solyc07g052340.3, Solyc10g079510.2	4	2507	41	17921	0.0976	0.844336	ns	0.978981	ns
GO:0031047	gene silencing by RNA	Biological Process	Solyc05g007510.3, Solyc12g006790.2, Solyc05g054420.3	3	2507	32	17921	0.0938	0.844705	ns	0.978981	ns
GO:0007017	microtubule-based process	Biological Process	Solyc12g006630.2, Solyc12g089310.2, Solyc11g005180.1	3	2507	32	17921	0.0938	0.844705	ns	0.978981	ns
GO:0016887	ATP hydrolysis activity	Molecular Function	Solyc09g091180.3, Solyc03g007760.3, Solyc05g053470.3, Solyc07g043560.3, Solyc09g010960.3, Solyc10g086550.2, Solyc04g081570.3, Solyc07g047790.3, Solyc05g007470.3, Solyc07g022790.3, Solyc04g051800.3, Solyc02g092450.3, Solyc03g025470.3, Solyc07g006160.3, Solyc09g010810.3, Solyc04g007650.3, Solyc02g087980.3, Solyc10g017810.2, Solyc02g014355.1, Solyc07g065210.3, Solyc01g099300.3, Solyc10g083310.2, Sol…	36	2507	297	17921	0.1212	0.846519	ns	0.978981	ns
GO:0006334	nucleosome assembly	Biological Process	Solyc06g069890.3, Solyc05g018810.3, Solyc08g063000.3, Solyc11g005800.2, Solyc03g121840.3	5	2507	50	17921	0.1	0.847056	ns	0.978981	ns
GO:0004674	protein serine/threonine kinase activity	Molecular Function	Solyc05g056550.3, Solyc08g080850.3, Solyc11g011880.2, Solyc07g005440.1, Solyc02g092640.3, Solyc12g040680.2, Solyc07g007020.3, Solyc04g011520.3, Solyc12g006690.2, Solyc12g088820.2, Solyc01g010950.3, Solyc03g071750.3, Solyc12g098910.2, Solyc05g021100.2, Solyc03g006770.3, Solyc12g009570.2, Solyc05g052270.2, Solyc03g031980.3, Solyc10g085680.2, Solyc03g006720.1, Solyc04g009910.3, Solyc04g012160.3, Sol…	36	2507	298	17921	0.1208	0.851861	ns	0.978981	ns
GO:0008380	RNA splicing	Biological Process	Solyc08g074420.3, Solyc07g017490.3	2	2507	23	17921	0.087	0.852066	ns	0.978981	ns
GO:0008033	tRNA processing	Biological Process	Solyc08g074580.3, Solyc11g066960.2	2	2507	23	17921	0.087	0.852066	ns	0.978981	ns
GO:0016830	carbon-carbon lyase activity	Molecular Function	Solyc01g005000.3, Solyc04g025530.3	2	2507	23	17921	0.087	0.852066	ns	0.978981	ns
GO:0030570	pectate lyase activity	Molecular Function	Solyc09g008380.3, Solyc05g014000.3	2	2507	23	17921	0.087	0.852066	ns	0.978981	ns
GO:0006807	nitrogen compound metabolic process	Biological Process	Solyc05g014970.3, Solyc02g031980.3	2	2507	23	17921	0.087	0.852066	ns	0.978981	ns
GO:0005654	nucleoplasm	Cellular Component	Solyc01g103960.3, Solyc09g074090.3	2	2507	23	17921	0.087	0.852066	ns	0.978981	ns
GO:0080188	gene silencing by RNA-directed DNA methylation	Biological Process	Solyc05g054420.3, Solyc01g060455.1	2	2507	23	17921	0.087	0.852066	ns	0.978981	ns
GO:0010027	thylakoid membrane organization	Biological Process	Solyc09g061440.3	1	2507	13	17921	0.0769	0.859109	ns	0.978981	ns
GO:0009626	plant-type hypersensitive response	Biological Process	Solyc12g005590.2	1	2507	13	17921	0.0769	0.859109	ns	0.978981	ns
GO:0002098	tRNA wobble uridine modification	Biological Process	Solyc08g074580.3	1	2507	13	17921	0.0769	0.859109	ns	0.978981	ns
GO:0006816	calcium ion transport	Biological Process	Solyc07g022790.3	1	2507	13	17921	0.0769	0.859109	ns	0.978981	ns
GO:0012507	ER to Golgi transport vesicle membrane	Cellular Component	Solyc08g077550.3	1	2507	13	17921	0.0769	0.859109	ns	0.978981	ns
GO:0070122	obsolete isopeptidase activity	Molecular Function	Solyc03g119330.3	1	2507	13	17921	0.0769	0.859109	ns	0.978981	ns
GO:0140492	metal-dependent deubiquitinase activity	Molecular Function	Solyc03g119330.3	1	2507	13	17921	0.0769	0.859109	ns	0.978981	ns
GO:0019904	protein domain specific binding	Molecular Function	Solyc11g007200.2	1	2507	13	17921	0.0769	0.859109	ns	0.978981	ns
GO:0004402	histone acetyltransferase activity	Molecular Function	Solyc03g082860.3	1	2507	13	17921	0.0769	0.859109	ns	0.978981	ns
GO:0005762	mitochondrial large ribosomal subunit	Cellular Component	Solyc05g013190.3	1	2507	13	17921	0.0769	0.859109	ns	0.978981	ns
GO:0000902	cell morphogenesis	Biological Process	Solyc12g007210.2	1	2507	13	17921	0.0769	0.859109	ns	0.978981	ns
GO:0017025	TBP-class protein binding	Molecular Function	Solyc01g088720.3	1	2507	13	17921	0.0769	0.859109	ns	0.978981	ns
GO:0016571	histone methylation	Biological Process	Solyc02g093190.3	1	2507	13	17921	0.0769	0.859109	ns	0.978981	ns
GO:0008173	RNA methyltransferase activity	Molecular Function	Solyc02g070030.3	1	2507	13	17921	0.0769	0.859109	ns	0.978981	ns
GO:0005819	spindle	Cellular Component	Solyc03g007060.3	1	2507	13	17921	0.0769	0.859109	ns	0.978981	ns
GO:0008865	fructokinase activity	Molecular Function	Solyc11g065220.2	1	2507	13	17921	0.0769	0.859109	ns	0.978981	ns
GO:0000373	Group II intron splicing	Biological Process	Solyc11g045220.2	1	2507	13	17921	0.0769	0.859109	ns	0.978981	ns
GO:0003678	DNA helicase activity	Molecular Function	Solyc07g055900.1	1	2507	13	17921	0.0769	0.859109	ns	0.978981	ns
GO:0015145	monosaccharide transmembrane transporter activity	Molecular Function	Solyc12g008320.2	1	2507	13	17921	0.0769	0.859109	ns	0.978981	ns
GO:0015293	symporter activity	Molecular Function	Solyc12g008320.2	1	2507	13	17921	0.0769	0.859109	ns	0.978981	ns
GO:0030983	mismatched DNA binding	Molecular Function	Solyc10g018530.2	1	2507	13	17921	0.0769	0.859109	ns	0.978981	ns
GO:0004714	transmembrane receptor protein tyrosine kinase activity	Molecular Function	Solyc05g007120.3, Solyc05g054860.1, Solyc02g069965.1	3	2507	33	17921	0.0909	0.859478	ns	0.978981	ns
GO:0009409	response to cold	Biological Process	Solyc03g117940.3, Solyc09g097910.3, Solyc10g050220.2	3	2507	33	17921	0.0909	0.859478	ns	0.978981	ns
GO:0003697	single-stranded DNA binding	Molecular Function	Solyc06g036000.3, Solyc01g111550.3, Solyc01g100080.3	3	2507	33	17921	0.0909	0.859478	ns	0.978981	ns
GO:0006812	cation transport	Biological Process	Solyc12g017350.2, Solyc12g100300.2, Solyc01g006150.3, Solyc09g074750.3, Solyc08g078880.3, Solyc07g014690.3	6	2507	60	17921	0.1	0.862231	ns	0.980774	ns
GO:0003724	RNA helicase activity	Molecular Function	Solyc10g007550.3, Solyc09g090740.3, Solyc07g064520.3, Solyc09g082380.3, Solyc11g011460.2, Solyc09g007440.3	6	2507	60	17921	0.1	0.862231	ns	0.980774	ns
GO:0006913	nucleocytoplasmic transport	Biological Process	Solyc02g080190.3, Solyc08g062660.3	2	2507	24	17921	0.0833	0.868415	ns	0.986458	ns
GO:0016773	phosphotransferase activity, alcohol group as acceptor	Molecular Function	Solyc01g058390.3, Solyc11g065220.2	2	2507	24	17921	0.0833	0.868415	ns	0.986458	ns
GO:0009058	biosynthetic process	Biological Process	Solyc12g088000.2, Solyc12g096240.2, Solyc07g032740.3, Solyc04g015750.3, Solyc10g075175.1, Solyc08g078490.3, Solyc05g050010.3, Solyc10g075170.2, Solyc08g015670.3, Solyc06g030590.2, Solyc03g043890.3	11	2507	103	17921	0.1068	0.869645	ns	0.987181	ns
GO:0006468	protein phosphorylation	Biological Process	Solyc03g093380.2, Solyc05g056550.3, Solyc05g007120.3, Solyc05g025820.3, Solyc04g076040.3, Solyc11g011880.2, Solyc03g114080.2, Solyc09g018170.3, Solyc01g096940.3, Solyc01g111570.3, Solyc02g089290.3, Solyc07g063120.3, Solyc07g062170.2, Solyc01g103785.1, Solyc07g005440.1, Solyc01g008840.3, Solyc02g092640.3, Solyc11g006370.2, Solyc06g068450.2, Solyc12g040680.2, Solyc09g091400.3, Solyc10g055720.2, Sol…	128	2507	997	17921	0.1284	0.870286	ns	0.987235	ns
GO:0005681	spliceosomal complex	Cellular Component	Solyc07g065800.3, Solyc10g005800.3, Solyc11g011490.2	3	2507	34	17921	0.0882	0.873003	ns	0.987609	ns
GO:0006596	polyamine biosynthetic process	Biological Process	Solyc03g098300.1	1	2507	14	17921	0.0714	0.878833	ns	0.987609	ns
GO:0004521	endoribonuclease activity	Molecular Function	Solyc04g005640.3	1	2507	14	17921	0.0714	0.878833	ns	0.987609	ns
GO:0051259	protein complex oligomerization	Biological Process	Solyc01g006870.3	1	2507	14	17921	0.0714	0.878833	ns	0.987609	ns
GO:0007049	cell cycle	Biological Process	Solyc04g078470.3	1	2507	14	17921	0.0714	0.878833	ns	0.987609	ns
GO:0045010	actin nucleation	Biological Process	Solyc03g113710.3	1	2507	14	17921	0.0714	0.878833	ns	0.987609	ns
GO:0005545	1-phosphatidylinositol binding	Molecular Function	Solyc02g043810.3	1	2507	14	17921	0.0714	0.878833	ns	0.987609	ns
GO:0015749	monosaccharide transmembrane transport	Biological Process	Solyc12g008320.2	1	2507	14	17921	0.0714	0.878833	ns	0.987609	ns
GO:0032482	Rab protein signal transduction	Biological Process	Solyc02g072180.3, Solyc07g064290.3, Solyc09g097900.3, Solyc12g005840.2	4	2507	44	17921	0.0909	0.881352	ns	0.987609	ns
GO:0004843	cysteine-type deubiquitinase activity	Molecular Function	Solyc07g064590.3, Solyc07g005530.3, Solyc09g019970.3, Solyc05g053690.2	4	2507	44	17921	0.0909	0.881352	ns	0.987609	ns
GO:0009408	response to heat	Biological Process	Solyc07g040690.3, Solyc09g005120.3, Solyc12g005180.2, Solyc05g014280.3	4	2507	44	17921	0.0909	0.881352	ns	0.987609	ns
GO:0008610	lipid biosynthetic process	Biological Process	Solyc12g100270.2, Solyc01g088400.3	2	2507	25	17921	0.08	0.883087	ns	0.987609	ns
GO:0030244	cellulose biosynthetic process	Biological Process	Solyc07g065660.3, Solyc06g024310.1	2	2507	25	17921	0.08	0.883087	ns	0.987609	ns
GO:0003746	translation elongation factor activity	Molecular Function	Solyc12g011270.2, Solyc01g044490.3	2	2507	25	17921	0.08	0.883087	ns	0.987609	ns
GO:0034599	cellular response to oxidative stress	Biological Process	Solyc11g011170.2, Solyc06g060260.3	2	2507	25	17921	0.08	0.883087	ns	0.987609	ns
GO:0015333	peptide:proton symporter activity	Molecular Function	Solyc12g006050.2, Solyc12g044310.2	2	2507	25	17921	0.08	0.883087	ns	0.987609	ns
GO:1904680	peptide transmembrane transporter activity	Molecular Function	Solyc12g006050.2, Solyc12g044310.2	2	2507	25	17921	0.08	0.883087	ns	0.987609	ns
GO:0046855	inositol phosphate dephosphorylation	Biological Process	Solyc01g005090.3, Solyc09g065480.2	2	2507	25	17921	0.08	0.883087	ns	0.987609	ns
GO:0006506	GPI anchor biosynthetic process	Biological Process	Solyc09g074210.3, Solyc11g017400.2	2	2507	25	17921	0.08	0.883087	ns	0.987609	ns
GO:1901566	organonitrogen compound biosynthetic process	Biological Process	Solyc05g050010.3, Solyc03g043890.3	2	2507	25	17921	0.08	0.883087	ns	0.987609	ns
GO:0034220	ion transmembrane transport	Biological Process	Solyc11g071350.1, Solyc11g068970.1	2	2507	25	17921	0.08	0.883087	ns	0.987609	ns
GO:0009735	response to cytokinin	Biological Process	Solyc11g045520.2, Solyc12g005940.2, Solyc09g064910.1	3	2507	35	17921	0.0857	0.885362	ns	0.988822	ns
GO:0016874	ligase activity	Molecular Function	Solyc09g013080.3, Solyc10g076600.2, Solyc09g065540.3	3	2507	35	17921	0.0857	0.885362	ns	0.988822	ns
GO:0050896	response to stimulus	Biological Process	Solyc05g007020.3, Solyc12g009570.2, Solyc05g052270.2, Solyc05g053410.3, Solyc12g008320.2	5	2507	54	17921	0.0926	0.890543	ns	0.993622	ns
GO:0031625	ubiquitin protein ligase binding	Molecular Function	Solyc07g006360.1, Solyc03g078630.3, Solyc05g012340.3, Solyc05g005790.3	4	2507	45	17921	0.0889	0.891864	ns	0.993622	ns
GO:0008308	voltage-gated anion channel activity	Molecular Function	Solyc04g082680.3	1	2507	15	17921	0.0667	0.895796	ns	0.993622	ns
GO:0006360	transcription by RNA polymerase I	Biological Process	Solyc05g054140.3	1	2507	15	17921	0.0667	0.895796	ns	0.993622	ns
GO:0031408	oxylipin biosynthetic process	Biological Process	Solyc08g029000.3	1	2507	15	17921	0.0667	0.895796	ns	0.993622	ns
GO:0005685	U1 snRNP	Cellular Component	Solyc03g093160.3	1	2507	15	17921	0.0667	0.895796	ns	0.993622	ns
GO:0002229	defense response to oomycetes	Biological Process	Solyc05g055850.3	1	2507	15	17921	0.0667	0.895796	ns	0.993622	ns
GO:0005856	cytoskeleton	Cellular Component	Solyc05g050930.2	1	2507	15	17921	0.0667	0.895796	ns	0.993622	ns
GO:0005985	sucrose metabolic process	Biological Process	Solyc03g098290.3	1	2507	15	17921	0.0667	0.895796	ns	0.993622	ns
GO:0000302	response to reactive oxygen species	Biological Process	Solyc06g060260.3, Solyc12g010320.2	2	2507	26	17921	0.0769	0.896231	ns	0.993622	ns
GO:0030036	actin cytoskeleton organization	Biological Process	Solyc12g007210.2, Solyc03g113710.3	2	2507	26	17921	0.0769	0.896231	ns	0.993622	ns
GO:0045454	cell redox homeostasis	Biological Process	Solyc08g082590.3, Solyc04g049450.3, Solyc07g064250.3, Solyc02g062540.3, Solyc09g005640.3, Solyc11g019920.2, Solyc05g006830.3, Solyc09g009860.1, Solyc11g006430.1	9	2507	90	17921	0.1	0.898351	ns	0.995308	ns
GO:0004518	nuclease activity	Molecular Function	Solyc02g071530.2, Solyc03g111600.3, Solyc03g111597.1, Solyc06g084150.3	4	2507	46	17921	0.087	0.901551	ns	0.998188	ns
GO:0005516	calmodulin binding	Molecular Function	Solyc02g093050.3, Solyc02g092450.3, Solyc01g102520.3, Solyc03g113950.3, Solyc10g079790.1	5	2507	56	17921	0.0893	0.907976	ns	0.998662	ns
GO:0051607	defense response to virus	Biological Process	Solyc03g114760.3, Solyc12g006790.2	2	2507	27	17921	0.0741	0.907987	ns	0.998662	ns
GO:0016226	iron-sulfur cluster assembly	Biological Process	Solyc03g031700.3, Solyc05g051700.3	2	2507	27	17921	0.0741	0.907987	ns	0.998662	ns
GO:0006338	chromatin remodeling	Biological Process	Solyc01g079390.3, Solyc02g093190.3	2	2507	27	17921	0.0741	0.907987	ns	0.998662	ns
GO:0010150	leaf senescence	Biological Process	Solyc11g011170.2	1	2507	16	17921	0.0625	0.910386	ns	0.998662	ns
GO:0031305	integral component of mitochondrial inner membrane	Cellular Component	Solyc06g050870.3	1	2507	16	17921	0.0625	0.910386	ns	0.998662	ns
GO:0070469	respirasome	Cellular Component	Solyc11g011980.2	1	2507	16	17921	0.0625	0.910386	ns	0.998662	ns
GO:0004693	cyclin-dependent protein serine/threonine kinase activity	Molecular Function	Solyc11g045610.2	1	2507	16	17921	0.0625	0.910386	ns	0.998662	ns
GO:0044183	protein folding chaperone	Molecular Function	Solyc11g065740.2	1	2507	16	17921	0.0625	0.910386	ns	0.998662	ns
GO:0006612	protein targeting to membrane	Biological Process	Solyc01g079100.3	1	2507	16	17921	0.0625	0.910386	ns	0.998662	ns
GO:0018230	peptidyl-L-cysteine S-palmitoylation	Biological Process	Solyc01g079100.3	1	2507	16	17921	0.0625	0.910386	ns	0.998662	ns
GO:0009707	chloroplast outer membrane	Cellular Component	Solyc06g062400.2	1	2507	16	17921	0.0625	0.910386	ns	0.998662	ns
GO:0031492	nucleosomal DNA binding	Molecular Function	Solyc02g033030.3	1	2507	16	17921	0.0625	0.910386	ns	0.998662	ns
GO:0030136	clathrin-coated vesicle	Cellular Component	Solyc02g043810.3	1	2507	16	17921	0.0625	0.910386	ns	0.998662	ns
GO:0005802	trans-Golgi network	Cellular Component	Solyc01g112210.3, Solyc01g010590.2, Solyc06g069210.3, Solyc11g062360.2, Solyc06g035790.3, Solyc04g064490.3, Solyc05g015640.3, Solyc06g069870.3, Solyc06g035810.1	9	2507	92	17921	0.0978	0.911616	ns	0.999353	ns
GO:0051082	unfolded protein binding	Molecular Function	Solyc09g091180.3, Solyc05g053470.3, Solyc04g081570.3, Solyc07g047790.3, Solyc01g108340.3, Solyc05g056230.3, Solyc06g053460.2, Solyc01g097300.3, Solyc12g014470.2, Solyc08g044345.1	10	2507	101	17921	0.099	0.913919	ns	1	ns
GO:0003779	actin binding	Molecular Function	Solyc09g074470.3, Solyc03g025740.3, Solyc11g010630.3, Solyc03g113710.3, Solyc10g045290.2	5	2507	57	17921	0.0877	0.915744	ns	1	ns
GO:0140359	ABC-type transporter activity	Molecular Function	Solyc08g081890.3, Solyc12g098840.2, Solyc03g007690.1, Solyc11g067300.2, Solyc05g014390.3, Solyc12g098210.2, Solyc05g013890.2, Solyc11g067310.2	8	2507	84	17921	0.0952	0.91609	ns	1	ns
GO:0006414	translational elongation	Biological Process	Solyc12g011270.2, Solyc01g044490.3	2	2507	28	17921	0.0714	0.918487	ns	1	ns
GO:0006325	chromatin organization	Biological Process	Solyc09g010400.3, Solyc11g005690.2	2	2507	28	17921	0.0714	0.918487	ns	1	ns
GO:0005643	nuclear pore	Cellular Component	Solyc08g062660.3, Solyc01g056520.3	2	2507	28	17921	0.0714	0.918487	ns	1	ns
GO:0046686	response to cadmium ion	Biological Process	Solyc09g031970.3, Solyc11g007200.2	2	2507	28	17921	0.0714	0.918487	ns	1	ns
GO:0002181	cytoplasmic translation	Biological Process	Solyc03g121310.2, Solyc09g056135.1	2	2507	28	17921	0.0714	0.918487	ns	1	ns
GO:0008374	O-acyltransferase activity	Molecular Function	Solyc01g011430.3, Solyc09g072710.3	2	2507	28	17921	0.0714	0.918487	ns	1	ns
GO:0031267	small GTPase binding	Molecular Function	Solyc01g056520.3	1	2507	17	17921	0.0588	0.922933	ns	1	ns
GO:0042273	ribosomal large subunit biogenesis	Biological Process	Solyc02g082130.2	1	2507	17	17921	0.0588	0.922933	ns	1	ns
GO:0016811	but not peptide	Molecular Function	Solyc02g086300.3	1	2507	17	17921	0.0588	0.922933	ns	1	ns
GO:0019706	protein-cysteine S-palmitoyltransferase activity	Molecular Function	Solyc01g079100.3	1	2507	17	17921	0.0588	0.922933	ns	1	ns
GO:0005686	U2 snRNP	Cellular Component	Solyc03g006520.3	1	2507	17	17921	0.0588	0.922933	ns	1	ns
GO:0090502	RNA phosphodiester bond hydrolysis, endonucleolytic	Biological Process	Solyc11g005180.1	1	2507	17	17921	0.0588	0.922933	ns	1	ns
GO:0070588	calcium ion transmembrane transport	Biological Process	Solyc02g092450.3	1	2507	18	17921	0.0556	0.933725	ns	1	ns
GO:0006897	endocytosis	Biological Process	Solyc11g012020.2	1	2507	18	17921	0.0556	0.933725	ns	1	ns
GO:0008094	ATP-dependent activity, acting on DNA	Molecular Function	Solyc11g073220.2	1	2507	18	17921	0.0556	0.933725	ns	1	ns
GO:0009654	photosystem II oxygen evolving complex	Cellular Component	Solyc01g106090.3	1	2507	18	17921	0.0556	0.933725	ns	1	ns
GO:0016310	phosphorylation	Biological Process	Solyc12g040680.2, Solyc03g071750.3, Solyc12g009570.2, Solyc05g052270.2, Solyc03g031980.3, Solyc03g006720.1, Solyc04g009910.3, Solyc04g012160.3, Solyc03g119490.3, Solyc09g007510.2, Solyc07g006770.2, Solyc08g068960.3, Solyc03g112730.3, Solyc05g008020.3, Solyc09g089610.3, Solyc01g098410.3, Solyc12g056730.1	17	2507	165	17921	0.103	0.936074	ns	1	ns
GO:0042393	histone binding	Molecular Function	Solyc03g082860.3, Solyc11g005800.2	2	2507	30	17921	0.0667	0.936191	ns	1	ns
GO:0003899	DNA-directed 5'-3' RNA polymerase activity	Molecular Function	Solyc05g054140.3, Solyc05g053430.3, Solyc08g065970.3, Solyc09g083340.2	4	2507	51	17921	0.0784	0.939327	ns	1	ns
GO:0006887	exocytosis	Biological Process	Solyc11g006620.2, Solyc06g053760.3, Solyc01g109750.2	3	2507	41	17921	0.0732	0.93933	ns	1	ns
GO:0046777	protein autophosphorylation	Biological Process	Solyc11g011880.2, Solyc01g096940.3, Solyc05g054860.1, Solyc08g077990.3, Solyc05g009990.3, Solyc08g068960.3, Solyc05g006670.1, Solyc12g056730.1	8	2507	89	17921	0.0899	0.94274	ns	1	ns
GO:0048038	quinone binding	Molecular Function	Solyc09g075930.2	1	2507	19	17921	0.0526	0.943005	ns	1	ns
GO:0005666	RNA polymerase III complex	Cellular Component	Solyc06g036000.3	1	2507	19	17921	0.0526	0.943005	ns	1	ns
GO:0010215	cellulose microfibril organization	Biological Process	Solyc03g114890.3	1	2507	19	17921	0.0526	0.943005	ns	1	ns
GO:0005689	U12-type spliceosomal complex	Cellular Component	Solyc03g006520.3	1	2507	19	17921	0.0526	0.943005	ns	1	ns
GO:0019898	extrinsic component of membrane	Cellular Component	Solyc01g106090.3	1	2507	19	17921	0.0526	0.943005	ns	1	ns
GO:0016772	transferase activity, transferring phosphorus-containing groups	Molecular Function	Solyc08g068960.3	1	2507	19	17921	0.0526	0.943005	ns	1	ns
GO:0009723	response to ethylene	Biological Process	Solyc09g089610.3	1	2507	19	17921	0.0526	0.943005	ns	1	ns
GO:0006366	transcription by RNA polymerase II	Biological Process	Solyc10g054400.1	1	2507	19	17921	0.0526	0.943005	ns	1	ns
GO:0004672	protein kinase activity	Molecular Function	Solyc03g093380.2, Solyc05g056550.3, Solyc05g007120.3, Solyc05g025820.3, Solyc11g011880.2, Solyc03g114080.2, Solyc09g018170.3, Solyc01g096940.3, Solyc01g111570.3, Solyc02g089290.3, Solyc07g063120.3, Solyc07g062170.2, Solyc01g103785.1, Solyc07g005440.1, Solyc01g008840.3, Solyc02g092640.3, Solyc11g006370.2, Solyc06g068450.2, Solyc12g040680.2, Solyc09g091400.3, Solyc10g055720.2, Solyc09g014710.3, Sol…	122	2507	988	17921	0.1235	0.944427	ns	1	ns
GO:0042626	ATPase-coupled transmembrane transporter activity	Molecular Function	Solyc05g056470.1, Solyc03g007690.1, Solyc11g067300.2	3	2507	42	17921	0.0714	0.945614	ns	1	ns
GO:0009793	embryo development ending in seed dormancy	Biological Process	Solyc01g087610.3, Solyc09g005640.3, Solyc09g065270.3	3	2507	42	17921	0.0714	0.945614	ns	1	ns
GO:0140658	ATP-dependent chromatin remodeler activity	Molecular Function	Solyc07g053870.3, Solyc03g005460.3, Solyc01g060455.1	3	2507	42	17921	0.0714	0.945614	ns	1	ns
GO:0005623	obsolete cell	Cellular Component	Solyc08g082590.3, Solyc02g062540.3, Solyc05g006830.3, Solyc09g009860.1, Solyc11g006430.1	5	2507	62	17921	0.0806	0.946515	ns	1	ns
GO:0006396	RNA processing	Biological Process	Solyc07g049160.3, Solyc02g079415.1, Solyc09g090930.3, Solyc07g049165.1, Solyc11g018770.2, Solyc09g007370.3, Solyc08g081040.3	7	2507	81	17921	0.0864	0.947625	ns	1	ns
GO:0018298	obsolete protein-chromophore linkage	Biological Process	Solyc05g007020.3, Solyc05g053410.3	2	2507	32	17921	0.0625	0.950204	ns	1	ns
GO:0031098	stress-activated protein kinase signaling cascade	Biological Process	Solyc03g119490.3, Solyc07g064820.1	2	2507	32	17921	0.0625	0.950204	ns	1	ns
GO:0008565	obsolete protein transporter activity	Molecular Function	Solyc04g008640.3	1	2507	20	17921	0.05	0.950987	ns	1	ns
GO:0004519	endonuclease activity	Molecular Function	Solyc05g009430.3	1	2507	20	17921	0.05	0.950987	ns	1	ns
GO:0006298	mismatch repair	Biological Process	Solyc10g018530.2	1	2507	20	17921	0.05	0.950987	ns	1	ns
GO:0004842	ubiquitin-protein transferase activity	Molecular Function	Solyc02g089240.3, Solyc02g065720.3, Solyc01g080920.3, Solyc04g057940.3, Solyc08g077460.3, Solyc03g093450.3, Solyc11g068940.1, Solyc06g008210.3, Solyc07g040940.3, Solyc08g023280.3, Solyc11g006030.1, Solyc06g074140.1, Solyc05g056500.1, Solyc04g082440.3	14	2507	144	17921	0.0972	0.951315	ns	1	ns
GO:0005774	vacuolar membrane	Cellular Component	Solyc01g112210.3, Solyc09g074470.3, Solyc06g035790.3, Solyc03g095600.1, Solyc10g084830.2, Solyc06g069870.3, Solyc05g013470.3, Solyc06g035810.1	8	2507	92	17921	0.087	0.95487	ns	1	ns
GO:0000145	exocyst	Cellular Component	Solyc11g006620.2, Solyc12g056523.1	2	2507	33	17921	0.0606	0.956058	ns	1	ns
GO:0004176	ATP-dependent peptidase activity	Molecular Function	Solyc09g010960.3, Solyc10g086550.2	2	2507	33	17921	0.0606	0.956058	ns	1	ns
GO:0016620	oxidoreductase activity, acting on the aldehyde or oxo group of donors, NAD or NADP as acceptor	Molecular Function	Solyc12g007030.2, Solyc08g068190.3	2	2507	33	17921	0.0606	0.956058	ns	1	ns
GO:0097573	glutathione oxidoreductase activity	Molecular Function	Solyc08g082590.3, Solyc09g009860.1, Solyc11g006430.1	3	2507	44	17921	0.0682	0.956405	ns	1	ns
GO:0032147	activation of protein kinase activity	Biological Process	Solyc03g119490.3, Solyc03g007060.3, Solyc07g064820.1	3	2507	44	17921	0.0682	0.956405	ns	1	ns
GO:0016760	UDP-forming	Molecular Function	Solyc07g065660.3	1	2507	21	17921	0.0476	0.957851	ns	1	ns
GO:0008081	phosphoric diester hydrolase activity	Molecular Function	Solyc06g069470.3	1	2507	21	17921	0.0476	0.957851	ns	1	ns
GO:0006694	steroid biosynthetic process	Biological Process	Solyc10g018140.2	1	2507	21	17921	0.0476	0.957851	ns	1	ns
GO:0009570	chloroplast stroma	Cellular Component	Solyc03g117890.3, Solyc06g068670.3, Solyc07g047790.3, Solyc03g065340.3, Solyc09g097910.3, Solyc09g065270.3, Solyc11g066410.2, Solyc05g051700.3, Solyc12g095850.2, Solyc02g079730.3, Solyc05g054600.3, Solyc08g061480.3, Solyc01g106090.3, Solyc10g079840.2	14	2507	147	17921	0.0952	0.960016	ns	1	ns
GO:0000027	ribosomal large subunit assembly	Biological Process	Solyc11g066280.2, Solyc01g096800.3	2	2507	34	17921	0.0588	0.961249	ns	1	ns
GO:0006470	protein dephosphorylation	Biological Process	Solyc11g007830.2, Solyc03g111160.3, Solyc00g007195.1, Solyc12g062250.2	4	2507	56	17921	0.0714	0.96342	ns	1	ns
GO:0010228	vegetative to reproductive phase transition of meristem	Biological Process	Solyc11g032100.2	1	2507	22	17921	0.0455	0.963754	ns	1	ns
GO:0042147	retrograde transport, endosome to Golgi	Biological Process	Solyc08g077550.3	1	2507	22	17921	0.0455	0.963754	ns	1	ns
GO:0009765	photosynthesis, light harvesting	Biological Process	Solyc07g022900.3	1	2507	22	17921	0.0455	0.963754	ns	1	ns
GO:0006662	glycerol ether metabolic process	Biological Process	Solyc05g006830.3	1	2507	22	17921	0.0455	0.963754	ns	1	ns
GO:0016409	palmitoyltransferase activity	Molecular Function	Solyc01g079100.3	1	2507	22	17921	0.0455	0.963754	ns	1	ns
GO:0003729	mRNA binding	Molecular Function	Solyc04g074310.3, Solyc12g008910.2, Solyc03g093160.3, Solyc01g009630.3, Solyc09g097910.3, Solyc06g073550.3, Solyc09g011250.3, Solyc07g043600.3, Solyc05g013930.2, Solyc08g007950.3, Solyc04g054270.3	11	2507	124	17921	0.0887	0.968801	ns	1	ns
GO:0015078	proton transmembrane transporter activity	Molecular Function	Solyc11g072450.2	1	2507	23	17921	0.0435	0.968831	ns	1	ns
GO:0015144	carbohydrate transmembrane transporter activity	Molecular Function	Solyc12g008320.2	1	2507	23	17921	0.0435	0.968831	ns	1	ns
GO:0006486	protein glycosylation	Biological Process	Solyc12g062940.2, Solyc03g063750.3, Solyc07g018200.1, Solyc10g081430.2, Solyc07g044960.1, Solyc12g056260.1, Solyc05g016320.2	7	2507	88	17921	0.0795	0.971201	ns	1	ns
GO:0009742	brassinosteroid mediated signaling pathway	Biological Process	Solyc12g099830.2	1	2507	24	17921	0.0417	0.973197	ns	1	ns
GO:0006606	protein import into nucleus	Biological Process	Solyc11g011790.2	1	2507	24	17921	0.0417	0.973197	ns	1	ns
GO:0015031	protein transport	Biological Process	Solyc02g069680.3, Solyc07g054490.3, Solyc08g042130.3, Solyc03g120120.3, Solyc05g026130.3, Solyc08g062660.3, Solyc05g009550.3, Solyc09g089630.3, Solyc01g105810.3, Solyc12g010700.2	10	2507	117	17921	0.0855	0.973409	ns	1	ns
GO:0006413	translational initiation	Biological Process	Solyc12g008910.2, Solyc05g052180.3	2	2507	37	17921	0.0541	0.97352	ns	1	ns
GO:0005777	peroxisome	Cellular Component	Solyc02g078410.1, Solyc08g068390.3, Solyc05g050930.2	3	2507	49	17921	0.0612	0.975249	ns	1	ns
GO:0006096	glycolytic process	Biological Process	Solyc12g095880.2, Solyc03g093520.3, Solyc06g076655.1, Solyc11g065220.2	4	2507	60	17921	0.0667	0.975929	ns	1	ns
GO:0051539	4 iron, 4 sulfur cluster binding	Molecular Function	Solyc10g050890.2, Solyc10g076300.2, Solyc06g073470.3, Solyc01g073730.3	4	2507	60	17921	0.0667	0.975929	ns	1	ns
GO:0008652	cellular amino acid biosynthetic process	Biological Process	Solyc02g088460.3	1	2507	25	17921	0.04	0.976951	ns	1	ns
GO:0005200	structural constituent of cytoskeleton	Molecular Function	Solyc12g089310.2	1	2507	25	17921	0.04	0.976951	ns	1	ns
GO:0005351	carbohydrate:proton symporter activity	Molecular Function	Solyc12g008320.2	1	2507	25	17921	0.04	0.976951	ns	1	ns
GO:0005355	glucose transmembrane transporter activity	Molecular Function	Solyc12g008320.2	1	2507	25	17921	0.04	0.976951	ns	1	ns
GO:0005886	plasma membrane	Cellular Component	Solyc05g056470.1, Solyc02g070210.3, Solyc10g085040.1, Solyc11g011880.2, Solyc12g005680.2, Solyc01g096940.3, Solyc02g081600.3, Solyc04g025750.3, Solyc01g111570.3, Solyc08g077170.3, Solyc04g072640.3, Solyc02g089290.3, Solyc03g118740.3, Solyc07g054490.3, Solyc08g065140.1, Solyc12g056930.2, Solyc09g015080.3, Solyc01g098200.3, Solyc04g079350.1, Solyc07g018140.3, Solyc07g053540.1, Solyc03g115470.3, Sol…	77	2507	670	17921	0.1149	0.97698	ns	1	ns
GO:0004252	serine-type endopeptidase activity	Molecular Function	Solyc10g084325.1, Solyc12g006540.2, Solyc04g081810.3, Solyc01g006660.2, Solyc01g087850.2, Solyc12g011140.2, Solyc02g050240.3, Solyc08g080010.2, Solyc02g050207.1, Solyc04g078710.2	10	2507	119	17921	0.084	0.977291	ns	1	ns
GO:0006886	intracellular protein transport	Biological Process	Solyc02g072180.3, Solyc04g005570.3, Solyc10g081580.2, Solyc05g026130.3, Solyc09g059570.3, Solyc07g064290.3, Solyc04g008640.3, Solyc09g097900.3, Solyc12g005840.2, Solyc01g056520.3, Solyc01g010940.3, Solyc06g053760.3, Solyc06g008250.3, Solyc11g069230.2, Solyc07g054140.3, Solyc05g044470.2, Solyc06g050220.3, Solyc06g072760.3, Solyc10g006440.3, Solyc06g060440.2, Solyc01g109750.2	21	2507	217	17921	0.0968	0.978191	ns	1	ns
GO:0005694	chromosome	Cellular Component	Solyc02g087980.3, Solyc01g103960.3	2	2507	39	17921	0.0513	0.979514	ns	1	ns
GO:0008270	zinc ion binding	Molecular Function	Solyc01g088660.3, Solyc09g083390.2, Solyc06g059740.3, Solyc04g072020.3, Solyc02g089240.3, Solyc05g054400.3, Solyc06g073180.3, Solyc09g009830.3, Solyc09g074560.3, Solyc12g099370.2, Solyc02g065720.3, Solyc12g096500.2, Solyc09g010960.3, Solyc07g041020.3, Solyc10g086550.2, Solyc05g053430.3, Solyc03g113350.3, Solyc04g007470.3, Solyc01g006810.3, Solyc09g009590.1, Solyc05g053320.1, Solyc05g051800.3, Sol…	59	2507	531	17921	0.1111	0.979967	ns	1	ns
GO:0000932	P-body	Cellular Component	Solyc06g073550.3	1	2507	26	17921	0.0385	0.98018	ns	1	ns
GO:0005198	structural molecule activity	Molecular Function	Solyc05g051700.3	1	2507	26	17921	0.0385	0.98018	ns	1	ns
GO:0008645	hexose transmembrane transport	Biological Process	Solyc12g008320.2	1	2507	26	17921	0.0385	0.98018	ns	1	ns
GO:0009451	RNA modification	Biological Process	Solyc04g082130.3, Solyc01g097600.2, Solyc02g080320.3, Solyc09g056260.3, Solyc04g005460.1, Solyc12g096680.1, Solyc03g114660.1, Solyc06g053850.3, Solyc04g063340.2, Solyc02g088650.1, Solyc03g051785.1, Solyc01g094600.2, Solyc02g065410.2, Solyc05g023900.1	14	2507	158	17921	0.0886	0.981324	ns	1	ns
GO:0015267	channel activity	Molecular Function	Solyc03g013340.3, Solyc03g005980.3	2	2507	40	17921	0.05	0.981995	ns	1	ns
GO:0006397	mRNA processing	Biological Process	Solyc01g009630.3, Solyc11g072180.2, Solyc01g101210.3	3	2507	52	17921	0.0577	0.982518	ns	1	ns
GO:0031225	anchored component of membrane	Cellular Component	Solyc03g114890.3	1	2507	27	17921	0.037	0.982957	ns	1	ns
GO:0061630	ubiquitin protein ligase activity	Molecular Function	Solyc11g011980.2, Solyc01g080920.3, Solyc01g090225.1, Solyc11g068940.1, Solyc06g064440.3, Solyc12g010500.2, Solyc11g006030.1, Solyc07g007160.3, Solyc06g074140.1, Solyc11g012950.2, Solyc05g056500.1, Solyc05g008840.2	12	2507	142	17921	0.0845	0.984101	ns	1	ns
GO:0051537	2 iron, 2 sulfur cluster binding	Molecular Function	Solyc11g066440.2, Solyc06g073470.3	2	2507	41	17921	0.0488	0.984183	ns	1	ns
GO:0035673	oligopeptide transmembrane transporter activity	Molecular Function	Solyc12g006050.2, Solyc12g044310.2	2	2507	41	17921	0.0488	0.984183	ns	1	ns
GO:0015935	small ribosomal subunit	Cellular Component	Solyc01g081520.3	1	2507	28	17921	0.0357	0.985345	ns	1	ns
GO:0009651	response to salt stress	Biological Process	Solyc12g005940.2, Solyc11g007200.2, Solyc12g009570.2, Solyc09g074910.1, Solyc04g008870.3	5	2507	76	17921	0.0658	0.986458	ns	1	ns
GO:0016567	protein ubiquitination	Biological Process	Solyc03g031530.3, Solyc07g006360.1, Solyc03g078630.3, Solyc01g080920.3, Solyc09g089890.1, Solyc04g057940.3, Solyc03g093450.3, Solyc11g068940.1, Solyc05g005790.3, Solyc07g040940.3, Solyc11g005320.1, Solyc12g087840.1, Solyc11g006030.1, Solyc06g074140.1, Solyc08g076830.1, Solyc11g012950.2, Solyc05g056500.1, Solyc04g082440.3, Solyc04g014220.1	19	2507	208	17921	0.0913	0.987245	ns	1	ns
GO:0015934	large ribosomal subunit	Cellular Component	Solyc05g013190.3	1	2507	29	17921	0.0345	0.987398	ns	1	ns
GO:0042254	ribosome biogenesis	Biological Process	Solyc09g066495.1	1	2507	29	17921	0.0345	0.987398	ns	1	ns
GO:0015299	solute:proton antiporter activity	Molecular Function	Solyc08g078880.3	1	2507	29	17921	0.0345	0.987398	ns	1	ns
GO:0015986	proton motive force-driven ATP synthesis	Biological Process	Solyc11g072450.2	1	2507	30	17921	0.0333	0.989164	ns	1	ns
GO:0003684	damaged DNA binding	Molecular Function	Solyc03g117510.3	1	2507	30	17921	0.0333	0.989164	ns	1	ns
GO:0022857	transmembrane transporter activity	Molecular Function	Solyc11g069750.2, Solyc08g078950.3, Solyc04g025750.3, Solyc08g077170.3, Solyc08g075570.3, Solyc12g006050.2, Solyc12g099580.2, Solyc05g005840.3, Solyc11g005350.2, Solyc01g111840.3, Solyc01g080680.3, Solyc07g049290.3, Solyc01g100890.3, Solyc03g118900.2, Solyc01g010350.3, Solyc09g011390.3, Solyc03g080075.1, Solyc08g007430.2, Solyc05g055540.2, Solyc12g096850.2, Solyc08g077823.1, Solyc12g044310.2, Sol…	28	2507	292	17921	0.0959	0.991082	ns	1	ns
GO:0006633	fatty acid biosynthetic process	Biological Process	Solyc09g013080.3, Solyc09g065540.3, Solyc02g036300.3, Solyc11g072990.2	4	2507	70	17921	0.0571	0.991912	ns	1	ns
GO:0061631	ubiquitin conjugating enzyme activity	Molecular Function	Solyc10g012240.3	1	2507	32	17921	0.0312	0.991988	ns	1	ns
GO:0000398	mRNA splicing, via spliceosome	Biological Process	Solyc03g117940.3, Solyc07g065800.3, Solyc08g074420.3, Solyc10g005800.3, Solyc03g006520.3, Solyc03g119430.3	6	2507	92	17921	0.0652	0.992287	ns	1	ns
GO:0009523	photosystem II	Cellular Component	Solyc09g082690.3, Solyc01g106090.3	2	2507	47	17921	0.0426	0.992795	ns	1	ns
GO:0016301	kinase activity	Molecular Function	Solyc12g040680.2, Solyc01g058390.3, Solyc03g071750.3, Solyc12g009570.2, Solyc05g052270.2, Solyc03g031980.3, Solyc03g006720.1, Solyc04g009910.3, Solyc05g007990.3, Solyc04g012160.3, Solyc03g119490.3, Solyc09g007510.2, Solyc07g006770.2, Solyc03g112730.3, Solyc05g008020.3, Solyc09g089610.3, Solyc01g098410.3, Solyc12g056730.1	18	2507	208	17921	0.0865	0.993113	ns	1	ns
GO:0005887	integral component of plasma membrane	Cellular Component	Solyc09g059570.3, Solyc05g005680.3, Solyc08g068960.3, Solyc12g008320.2	4	2507	72	17921	0.0556	0.99354	ns	1	ns
GO:0004721	phosphoprotein phosphatase activity	Molecular Function	Solyc11g007830.2, Solyc10g006020.3	2	2507	48	17921	0.0417	0.993689	ns	1	ns
GO:0016831	carboxy-lyase activity	Molecular Function	Solyc01g005000.3	1	2507	34	17921	0.0294	0.994076	ns	1	ns
GO:0016192	vesicle-mediated transport	Biological Process	Solyc10g081580.2, Solyc07g052453.1, Solyc12g089150.2, Solyc06g053760.3, Solyc07g054140.3, Solyc03g033850.3, Solyc01g091300.3, Solyc06g072760.3, Solyc01g109750.2	9	2507	126	17921	0.0714	0.994473	ns	1	ns
GO:0009535	chloroplast thylakoid membrane	Cellular Component	Solyc01g106790.3, Solyc09g082690.3, Solyc03g117890.3, Solyc06g068670.3, Solyc02g049070.3, Solyc12g005180.2, Solyc02g091640.3, Solyc01g106090.3, Solyc07g006490.3, Solyc03g083580.3	10	2507	138	17921	0.0725	0.995421	ns	1	ns
GO:0009055	electron transfer activity	Molecular Function	Solyc08g082590.3, Solyc10g007070.3, Solyc11g062350.2, Solyc09g009860.1, Solyc01g108350.3, Solyc01g108360.3, Solyc11g006430.1, Solyc10g050690.2	8	2507	119	17921	0.0672	0.99585	ns	1	ns
GO:0000786	nucleosome	Cellular Component	Solyc09g010400.3, Solyc06g005390.1, Solyc03g121840.3	3	2507	64	17921	0.0469	0.995854	ns	1	ns
GO:0046982	protein heterodimerization activity	Molecular Function	Solyc04g015060.2, Solyc09g010400.3, Solyc06g005390.1, Solyc05g051370.3, Solyc01g099320.3, Solyc09g074760.1, Solyc05g015550.2	7	2507	109	17921	0.0642	0.995986	ns	1	ns
GO:0000166	nucleotide binding	Molecular Function	Solyc08g061220.3, Solyc12g040680.2, Solyc10g076600.2, Solyc09g065540.3, Solyc07g022790.3, Solyc02g092450.3, Solyc12g009570.2, Solyc10g007550.3, Solyc05g052270.2, Solyc03g031980.3, Solyc08g078460.3, Solyc01g080810.3, Solyc03g006720.1, Solyc04g009910.3, Solyc10g012240.3, Solyc12g095850.2, Solyc04g012160.3, Solyc05g054600.3, Solyc01g103960.3, Solyc01g005540.3, Solyc07g052340.3, Solyc03g119490.3, Sol…	34	2507	358	17921	0.095	0.996198	ns	1	ns
GO:0009941	chloroplast envelope	Cellular Component	Solyc11g009070.2, Solyc02g049070.3, Solyc11g066410.2, Solyc02g091640.3, Solyc08g081070.3, Solyc11g069260.2, Solyc09g005230.3	7	2507	112	17921	0.0625	0.997024	ns	1	ns
GO:0005829	cytosol	Cellular Component	Solyc06g059740.3, Solyc05g048760.3, Solyc09g091180.3, Solyc06g007960.3, Solyc02g070210.3, Solyc09g007520.3, Solyc10g080970.2, Solyc05g053470.3, Solyc01g087550.3, Solyc11g007570.2, Solyc03g117940.3, Solyc09g042710.3, Solyc10g076600.2, Solyc08g008670.3, Solyc06g060420.3, Solyc09g031970.3, Solyc08g015630.3, Solyc04g010220.3, Solyc12g096630.2, Solyc10g079740.2, Solyc03g120700.3, Solyc01g058390.3, Sol…	50	2507	499	17921	0.1002	0.997136	ns	1	ns
GO:0000209	protein polyubiquitination	Biological Process	Solyc10g012240.3	1	2507	39	17921	0.0256	0.997216	ns	1	ns
GO:0003824	catalytic activity	Molecular Function	Solyc12g088000.2, Solyc11g007730.2, Solyc08g014610.3, Solyc04g054930.3, Solyc11g005840.2, Solyc01g068080.3, Solyc08g066880.3, Solyc05g009470.3, Solyc03g019790.3, Solyc10g080970.2, Solyc03g098300.1, Solyc04g015590.3, Solyc08g014130.3, Solyc06g059880.3, Solyc02g082910.3, Solyc07g006530.3, Solyc04g007150.3, Solyc09g075300.3, Solyc04g005260.2, Solyc12g096240.2, Solyc12g005350.2, Solyc08g014240.3, Sol…	70	2507	672	17921	0.1042	0.99798	ns	1	ns
GO:0005737	cytoplasm	Cellular Component	Solyc07g043130.3, Solyc12g056960.2, Solyc05g056550.3, Solyc12g008530.2, Solyc06g059740.3, Solyc12g095880.2, Solyc07g049160.3, Solyc10g012370.3, Solyc09g091000.3, Solyc12g097080.2, Solyc09g063150.3, Solyc04g076040.3, Solyc01g094790.3, Solyc03g098300.1, Solyc01g086640.2, Solyc10g081500.1, Solyc12g015860.2, Solyc03g078630.3, Solyc07g005380.3, Solyc11g006370.2, Solyc12g040680.2, Solyc10g076600.2, Sol…	103	2507	941	17921	0.1095	0.998096	ns	1	ns
GO:1990904	ribonucleoprotein complex	Cellular Component	Solyc05g013930.2	1	2507	42	17921	0.0238	0.998231	ns	1	ns
GO:0004722	protein serine/threonine phosphatase activity	Molecular Function	Solyc08g065500.2, Solyc00g007195.1	2	2507	59	17921	0.0339	0.99856	ns	1	ns
GO:0005739	mitochondrion	Cellular Component	Solyc09g091180.3, Solyc10g012370.3, Solyc01g094790.3, Solyc10g054320.2, Solyc05g053470.3, Solyc04g015680.3, Solyc12g011270.2, Solyc11g007740.2, Solyc09g065540.3, Solyc06g073560.3, Solyc07g047790.3, Solyc01g100580.3, Solyc01g098630.3, Solyc07g006160.3, Solyc11g008770.2, Solyc04g015750.3, Solyc11g066410.2, Solyc01g080810.3, Solyc12g095850.2, Solyc09g011250.3, Solyc05g054600.3, Solyc10g047300.2, Sol…	33	2507	366	17921	0.0902	0.998647	ns	1	ns
GO:0003743	translation initiation factor activity	Molecular Function	Solyc12g008910.2, Solyc05g052180.3	2	2507	60	17921	0.0333	0.998743	ns	1	ns
GO:0006817	phosphate ion transport	Biological Process	Solyc12g008320.2	1	2507	45	17921	0.0222	0.998875	ns	1	ns
GO:0005525	GTP binding	Molecular Function	Solyc02g072180.3, Solyc08g061220.3, Solyc06g084080.3, Solyc07g064290.3, Solyc11g012460.2, Solyc01g005310.3, Solyc04g051830.3, Solyc09g097900.3, Solyc12g005840.2, Solyc07g064910.3, Solyc11g012020.2, Solyc09g061430.3, Solyc09g090460.3, Solyc12g007210.2, Solyc06g007150.3, Solyc04g080770.3, Solyc03g118995.1, Solyc12g089310.2	18	2507	233	17921	0.0773	0.998961	ns	1	ns
GO:0003676	nucleic acid binding	Molecular Function	Solyc11g069240.2, Solyc09g083390.2, Solyc01g088100.3, Solyc04g074310.3, Solyc09g007550.3, Solyc10g074870.2, Solyc07g041020.3, Solyc11g066420.1, Solyc10g076600.2, Solyc05g053430.3, Solyc06g082810.3, Solyc02g078880.3, Solyc09g008440.1, Solyc09g011120.1, Solyc01g100270.3, Solyc06g069480.3, Solyc08g076660.3, Solyc03g115050.3, Solyc05g053320.1, Solyc03g025740.3, Solyc09g097910.3, Solyc06g075250.3, Sol…	67	2507	667	17921	0.1004	0.999242	ns	1	ns
GO:0055085	transmembrane transport	Biological Process	Solyc02g069190.3, Solyc11g069750.2, Solyc05g007980.3, Solyc12g017350.2, Solyc01g068410.3, Solyc08g078950.3, Solyc01g010080.3, Solyc05g056470.1, Solyc08g081890.3, Solyc08g069140.3, Solyc02g081600.3, Solyc11g010380.2, Solyc08g077170.3, Solyc08g075570.3, Solyc03g118740.3, Solyc03g013340.3, Solyc12g056930.2, Solyc12g006050.2, Solyc12g098840.2, Solyc12g056920.2, Solyc12g100300.2, Solyc03g007690.1, Sol…	63	2507	635	17921	0.0992	0.999301	ns	1	ns
GO:0009579	thylakoid	Cellular Component	Solyc09g065270.3, Solyc10g085680.2	2	2507	66	17921	0.0303	0.999446	ns	1	ns
GO:0016020	membrane	Cellular Component	Solyc03g093390.3, Solyc12g088970.1, Solyc02g069190.3, Solyc05g007980.3, Solyc12g089380.2, Solyc11g018530.2, Solyc01g068410.3, Solyc08g079080.3, Solyc08g078950.3, Solyc06g007130.3, Solyc01g010080.3, Solyc05g056470.1, Solyc04g010250.3, Solyc02g082070.3, Solyc08g069140.3, Solyc10g081580.2, Solyc10g039210.3, Solyc12g044950.2, Solyc12g005680.2, Solyc01g086640.2, Solyc07g065660.3, Solyc02g081600.3, Sol…	164	2507	1466	17921	0.1119	0.999599	ns	1	ns
GO:0016791	phosphatase activity	Molecular Function	Solyc08g065500.2, Solyc08g065670.3, Solyc11g007830.2, Solyc01g005090.3, Solyc03g111160.3, Solyc10g076590.2, Solyc04g015150.3, Solyc09g065480.2, Solyc06g050990.3, Solyc00g007195.1	10	2507	165	17921	0.0606	0.999638	ns	1	ns
GO:0005524	ATP binding	Molecular Function	Solyc03g093380.2, Solyc05g056550.3, Solyc05g007120.3, Solyc05g025820.3, Solyc09g091180.3, Solyc12g095880.2, Solyc05g056470.1, Solyc08g081890.3, Solyc08g080850.3, Solyc11g011880.2, Solyc03g114080.2, Solyc09g018170.3, Solyc01g096940.3, Solyc03g007760.3, Solyc05g053470.3, Solyc01g111570.3, Solyc02g089290.3, Solyc07g063120.3, Solyc07g062170.2, Solyc01g103785.1, Solyc07g043560.3, Solyc07g005440.1, Sol…	221	2507	1933	17921	0.1143	0.999803	ns	1	ns
GO:0003924	GTPase activity	Molecular Function	Solyc02g072180.3, Solyc08g061220.3, Solyc06g084080.3, Solyc07g064290.3, Solyc11g012460.2, Solyc01g005310.3, Solyc04g051830.3, Solyc09g097900.3, Solyc12g005840.2, Solyc12g007210.2, Solyc03g118995.1, Solyc12g089310.2	12	2507	194	17921	0.0619	0.999832	ns	1	ns
GO:0022627	cytosolic small ribosomal subunit	Cellular Component	Solyc06g073090.3	1	2507	58	17921	0.0172	0.999842	ns	1	ns
GO:0015979	photosynthesis	Biological Process	Solyc07g061990.3, Solyc01g106090.3	2	2507	84	17921	0.0238	0.999955	ns	1	ns
GO:0051287	NAD binding	Molecular Function	Solyc05g016690.3	1	2507	69	17921	0.0145	0.99997	ns	1	ns
GO:0016021	integral component of membrane	Cellular Component	Solyc03g093380.2, Solyc03g093390.3, Solyc12g088970.1, Solyc02g069190.3, Solyc12g056960.2, Solyc03g097580.3, Solyc05g007980.3, Solyc02g090600.1, Solyc05g009590.3, Solyc12g017350.2, Solyc11g018530.2, Solyc01g005990.3, Solyc11g072930.2, Solyc02g084930.3, Solyc01g068410.3, Solyc08g079080.3, Solyc08g078950.3, Solyc11g065470.2, Solyc06g007130.3, Solyc01g010080.3, Solyc03g031530.3, Solyc05g056470.1, Sol…	385	2507	3269	17921	0.1178	0.999982	ns	1	ns
GO:0006511	ubiquitin-dependent protein catabolic process	Biological Process	Solyc07g005530.3, Solyc09g019970.3, Solyc03g025420.3, Solyc06g064440.3, Solyc10g012240.3, Solyc07g007160.3, Solyc01g111700.2, Solyc05g053690.2	8	2507	172	17921	0.0465	0.999984	ns	1	ns
GO:0022625	cytosolic large ribosomal subunit	Cellular Component	Solyc06g068400.3, Solyc02g082130.2, Solyc09g056135.1	3	2507	108	17921	0.0278	0.999986	ns	1	ns
GO:0005515	protein binding	Molecular Function	Solyc03g093380.2, Solyc08g041700.1, Solyc07g043130.3, Solyc05g007120.3, Solyc09g083290.3, Solyc11g072930.2, Solyc06g084070.3, Solyc03g096540.3, Solyc08g076730.3, Solyc04g077615.1, Solyc09g091880.3, Solyc06g050860.3, Solyc12g097080.2, Solyc09g063150.3, Solyc10g008790.3, Solyc09g074560.3, Solyc09g082560.3, Solyc12g005230.2, Solyc03g114080.2, Solyc09g075860.3, Solyc09g098550.3, Solyc10g081500.1, Sol…	276	2507	2461	17921	0.1121	0.999995	ns	1	ns
GO:0016746	acyltransferase activity	Molecular Function	Solyc11g072990.2	1	2507	81	17921	0.0123	0.999995	ns	1	ns
GO:0009507	chloroplast	Cellular Component	Solyc11g066440.2, Solyc01g086640.2, Solyc11g011170.2, Solyc03g117940.3, Solyc11g007830.2, Solyc09g065540.3, Solyc03g117890.3, Solyc06g068670.3, Solyc09g031970.3, Solyc03g111160.3, Solyc05g012620.3, Solyc05g055850.3, Solyc11g007200.2, Solyc07g041870.3, Solyc04g057870.3, Solyc07g006160.3, Solyc04g054510.3, Solyc04g015750.3, Solyc09g065270.3, Solyc07g061990.3, Solyc10g085680.2, Solyc11g008250.2, Sol…	37	2507	493	17921	0.0751	0.999998	ns	1	ns
GO:0009536	plastid	Cellular Component	Solyc11g066440.2, Solyc09g082690.3, Solyc09g065540.3, Solyc05g009140.3, Solyc09g064910.1	5	2507	177	17921	0.0282	1	ns	1	ns
GO:0003723	RNA binding	Molecular Function	Solyc03g114760.3, Solyc03g123640.3, Solyc01g088100.3, Solyc04g074310.3, Solyc04g082130.3, Solyc10g074870.2, Solyc02g069950.3, Solyc04g005640.3, Solyc11g065180.2, Solyc02g079415.1, Solyc01g065580.3, Solyc07g065800.3, Solyc05g051520.3, Solyc08g076660.3, Solyc03g093970.3, Solyc01g020240.3, Solyc02g062810.3, Solyc10g005800.3, Solyc01g097600.2, Solyc05g052180.3, Solyc06g082990.3, Solyc02g082130.2, Sol…	45	2507	659	17921	0.0683	1	ns	1	ns
GO:0006412	translation	Biological Process	Solyc08g014560.2, Solyc02g031970.1, Solyc12g011270.2, Solyc11g007740.2, Solyc10g076600.2, Solyc09g092090.3, Solyc01g081520.3, Solyc06g063340.3, Solyc05g054990.3, Solyc01g096800.3, Solyc09g065270.3, Solyc09g065330.3, Solyc02g084380.3, Solyc11g066410.2, Solyc05g013190.3, Solyc09g056135.1	16	2507	357	17921	0.0448	1	ns	1	ns
GO:0005840	ribosome	Cellular Component	Solyc08g014560.2, Solyc02g031970.1, Solyc09g092090.3, Solyc01g081520.3, Solyc06g063340.3, Solyc12g008910.2, Solyc05g054990.3, Solyc09g065330.3, Solyc02g084380.3, Solyc11g066410.2, Solyc09g056135.1, Solyc06g073090.3	12	2507	316	17921	0.038	1	ns	1	ns
GO:0003735	structural constituent of ribosome	Molecular Function	Solyc08g014560.2, Solyc02g031970.1, Solyc09g092090.3, Solyc06g068400.3, Solyc01g081520.3, Solyc06g063340.3, Solyc05g054990.3, Solyc09g065330.3, Solyc02g084380.3, Solyc11g066410.2, Solyc05g013190.3, Solyc09g056135.1	12	2507	354	17921	0.0339	1	ns	1	ns
