# Supplementary material for: SnRK1α1-mediated RBOH1 phosphorylation regulates reactive oxygen species to enhance tolerance to low nitrogen in tomato
Source: Plant Cell. 2024 Dec 12;37(1):koae321. doi: 10.1093/plcell/koae321 (PMC11684077; doi:10.1093/plcell/koae321)
Supplement: koae321_Supplementary_Data [file koae321_supplementary_data.zip › Supplementary Data Set 5.xlsx]

## Sheet: Supplementary Data Set 5
Supplementary Data Set 5. Fragments Per Kilobase of transcript per Million mapped reads (FPKM) of seven nitrate transporters (NRTs) in RNA-seq between wild type (WT) and rboh1-1.
Gene_ID	FPKM. LN rboh1_1	FPKM. LN rboh1_2	FPKM. LN rboh1_3	FPKM. LN WT_1	FPKM. LN WT_2	FPKM. LN WT_3	fc	log2(fc)	pval	qval	regulation
Solyc12g044310	0.424912	0.207386	0.545448	0.802349	1.49566	1.23765	0.333104	-1.58595	0.000557375	0.00153565	down
Solyc08g007430	1.78408	0.8584	1.0197	5.72204	10.9068	3.51218	0.181827	-2.45936	0.00013335	0.000404962	down
NRT1.1 Solyc08g078950	48.1382	52.2137	54.4348	143.816	205.794	182.562	0.290858	-1.78161	3.52428e-59	2.98837e-57	down
Solyc07g049290	0.516574	0.619758	0.585582	1.54678	2.20086	1.62748	0.320349	-1.64228	3.0622e-10	1.82909e-09	down
Solyc12g006050	1.29074	1.34955	1.38013	4.73347	5.81883	4.03423	0.275625	-1.85922	1.57346e-21	2.35019e-20	down
Solyc08g077170	0.881472	0.997454	1.10961	3.71387	4.41545	4.48673	0.236884	-2.07775	8.17222e-32	2.25055e-30	down
NRT2.1 Solyc06g074990	80.5736	88.8838	85.0034	110.674	117.576	119.677	0.731364	-0.451339	0.00189638	0.00476703	down
