# Supplementary material for: SnRK1α1-mediated RBOH1 phosphorylation regulates reactive oxygen species to enhance tolerance to low nitrogen in tomato
Source: Plant Cell. 2024 Dec 12;37(1):koae321. doi: 10.1093/plcell/koae321 (PMC11684077; doi:10.1093/plcell/koae321)
Supplement: koae321_Supplementary_Data [file koae321_supplementary_data.zip › Supplementary Data Set 6.xlsx]

## Sheet: Supplementary Data Set 6
Supplementary Data Set 6. Kyoto Encyclopedia of Genes and Genomes (KEGG) enrichment analysis of genes downregulated in rboh1-1 mutants compared to WT under low-nitrogen stress.
Pathway_ID	KEGG_Level_1	KEGG_Level_2	Pathway_Name	IDs	S	TS	B	TB	Rich.Factor	P.value	Sig.Sign.P	Q.value	Sig.Sign.Q
ko00940	Metabolism	Biosynthesis of other secondary metabolites	Phenylpropanoid biosynthesis	Solyc04g081860.3, Solyc08g013930.3, Solyc01g006300.3, Solyc05g046010.3, Solyc12g005790.2, Solyc07g006680.1, Solyc08g075830.3, Solyc12g005370.2, Solyc02g092580.3, Solyc06g007960.3, Solyc04g010250.3, Solyc09g007520.3, Solyc08g069040.3, Solyc01g015080.3, Solyc05g055320.3, Solyc03g033710.3, Solyc01g010390.3, Solyc11g072920.2, Solyc12g007030.2, Solyc07g047740.3, Solyc03g032220.3, Solyc05g052280.3, Sol…	33	268	97	2473	0.3402	3.46019e-10	****	3.46019e-08	****
ko04075	Environmental Information Processing	Signal transduction	Plant hormone signal transduction	Solyc05g056550.3, Solyc09g083290.3, Solyc06g084070.3, Solyc06g053830.3, Solyc07g063850.3, Solyc12g088650.2, Solyc03g123550.1, Solyc07g040690.3, Solyc04g081250.1, Solyc02g071220.3, Solyc09g083280.3, Solyc12g099830.2, Solyc06g053840.3, Solyc05g046290.3, Solyc10g076410.1, Solyc04g078840.3, Solyc01g110560.3, Solyc09g009490.3, Solyc04g079110.1, Solyc04g078470.3, Solyc04g014530.1, Solyc01g098400.3, Sol…	34	268	136	2473	0.25	1.1085e-06	****	5.54251e-05	****
ko00941	Metabolism	Biosynthesis of other secondary metabolites	Flavonoid biosynthesis	Solyc07g006680.1, Solyc02g083860.3, Solyc03g032220.3, Solyc11g071470.1, Solyc05g047530.3, Solyc03g031470.3, Solyc07g008380.2, Solyc11g066640.1, Solyc01g105550.1, Solyc07g006670.1, Solyc01g009370.2, Solyc01g105590.2, Solyc10g078220.2	13	268	33	2473	0.3939	1.66065e-05	****	0.00055355	***
ko00945	Metabolism	Biosynthesis of other secondary metabolites	Stilbenoid, diarylheptanoid and gingerol biosynthesis	Solyc07g006680.1, Solyc03g032220.3, Solyc11g071470.1, Solyc05g047530.3, Solyc07g008380.2, Solyc11g066640.1, Solyc01g105550.1, Solyc07g006670.1, Solyc01g009370.2, Solyc01g105590.2, Solyc10g078220.2	11	268	26	2473	0.4231	3.45259e-05	****	0.000863147	***
ko01110	Metabolism	Global and overview maps	Biosynthesis of secondary metabolites	Solyc04g081860.3, Solyc12g088000.2, Solyc08g013930.3, Solyc01g006300.3, Solyc05g046010.3, Solyc12g005790.2, Solyc07g006680.1, Solyc08g075830.3, Solyc08g074690.3, Solyc12g005370.2, Solyc11g066440.2, Solyc02g092580.3, Solyc11g072310.2, Solyc07g026650.3, Solyc05g048760.3, Solyc12g095880.2, Solyc06g007960.3, Solyc12g100270.2, Solyc10g012370.3, Solyc01g080900.3, Solyc04g010250.3, Solyc09g007520.3, Sol…	91	268	674	2473	0.135	0.00628785	**	0.0911011	ns
ko01100	Metabolism	Global and overview maps	Metabolic pathways	Solyc07g005100.3, Solyc04g081860.3, Solyc12g088000.2, Solyc08g013930.3, Solyc01g006300.3, Solyc05g046010.3, Solyc12g008530.2, Solyc12g005790.2, Solyc07g006680.1, Solyc08g075830.3, Solyc08g074690.3, Solyc12g005370.2, Solyc02g092580.3, Solyc11g072310.2, Solyc07g026650.3, Solyc05g048760.3, Solyc12g095880.2, Solyc06g007960.3, Solyc10g012370.3, Solyc03g019790.3, Solyc01g080900.3, Solyc12g097080.2, Sol…	145	268	1161	2473	0.1249	0.00777083	**	0.0911011	ns
ko00040	Metabolism	Carbohydrate metabolism	Pentose and glucuronate interconversions	Solyc12g008530.2, Solyc02g080220.3, Solyc01g081520.3, Solyc03g083840.3, Solyc09g075350.3, Solyc12g019120.2, Solyc09g008380.3, Solyc05g014000.3, Solyc01g109740.3, Solyc05g054060.3, Solyc01g087280.1	11	268	46	2473	0.2391	0.0081991	**	0.0911011	ns
ko00052	Metabolism	Carbohydrate metabolism	Galactose metabolism	Solyc12g095880.2, Solyc03g019790.3, Solyc01g081520.3, Solyc03g113030.3, Solyc03g093520.3, Solyc05g054060.3, Solyc11g065220.2	7	268	27	2473	0.2593	0.0213993	*	0.194539	ns
ko00500	Metabolism	Carbohydrate metabolism	Starch and sucrose metabolism	Solyc01g010390.3, Solyc04g072920.3, Solyc09g031970.3, Solyc01g081520.3, Solyc03g065340.3, Solyc01g110340.3, Solyc07g014590.3, Solyc04g053120.3, Solyc05g054060.3, Solyc11g065220.2, Solyc02g071040.3	11	268	62	2473	0.1774	0.065619	ns	0.410119	ns
ko00480	Metabolism	Metabolism of other amino acids	Glutathione metabolism	Solyc12g097080.2, Solyc09g063150.3, Solyc03g098300.1, Solyc08g006720.3, Solyc12g011300.2, Solyc12g094430.1, Solyc09g011620.1, Solyc08g068800.3	8	268	43	2473	0.186	0.0863534	ns	0.479741	ns
ko00520	Metabolism	Carbohydrate metabolism	Amino sugar and nucleotide sugar metabolism	Solyc07g005100.3, Solyc05g048760.3, Solyc04g072000.3, Solyc01g112210.3, Solyc08g008670.3, Solyc01g081520.3, Solyc04g064490.3, Solyc05g054060.3, Solyc11g065220.2, Solyc11g045220.2, Solyc03g070390.3	11	268	83	2473	0.1325	0.283847	ns	0.973007	ns
ko00920	Metabolism	Energy metabolism	Sulfur metabolism	Solyc10g012370.3, Solyc01g094790.3, Solyc10g006040.1	3	268	18	2473	0.1667	0.308715	ns	0.973007	ns
ko00250	Metabolism	Amino acid metabolism	Alanine, aspartate and glutamate metabolism	Solyc07g006530.3, Solyc01g005000.3, Solyc04g025530.3, Solyc01g110520.3	4	268	30	2473	0.1333	0.412103	ns	0.975565	ns
ko00910	Metabolism	Energy metabolism	Nitrogen metabolism	Solyc01g108630.3, Solyc10g050890.2	2	268	13	2473	0.1538	0.419493	ns	0.975565	ns
ko04144	Cellular Processes	Transport and catabolism	Endocytosis	Solyc02g072180.3, Solyc02g069680.3, Solyc11g065940.2, Solyc02g024020.3, Solyc08g065890.3, Solyc07g064910.3, Solyc05g055170.3, Solyc11g070120.2, Solyc12g096650.2, Solyc11g012020.2, Solyc10g078460.2	11	268	98	2473	0.1122	0.499797	ns	0.999968	ns
ko00350	Metabolism	Amino acid metabolism	Tyrosine metabolism	Solyc12g088000.2, Solyc08g074690.3, Solyc10g085350.2	3	268	25	2473	0.12	0.519389	ns	0.999968	ns
ko00290	Metabolism	Amino acid metabolism	Valine, leucine and isoleucine biosynthesis	Solyc06g059880.3	1	268	12	2473	0.0833	0.748348	ns	0.999968	ns
ko04141	Genetic Information Processing	Folding, sorting and degradation	Protein processing in endoplasmic reticulum	Solyc04g049450.3, Solyc12g099660.2, Solyc09g059570.3, Solyc09g007630.3, Solyc04g081570.3, Solyc07g047790.3, Solyc11g019920.2, Solyc04g009320.3	8	268	103	2473	0.0777	0.886287	ns	0.999968	ns
ko01230	Metabolism	Global and overview maps	Biosynthesis of amino acids	Solyc12g095880.2, Solyc10g012370.3, Solyc01g094790.3, Solyc06g059880.3, Solyc03g093520.3, Solyc10g006040.1	6	268	121	2473	0.0496	0.99372	ns	0.999968	ns
ko03010	Genetic Information Processing	Translation	Ribosome	Solyc02g031970.1, Solyc06g068400.3, Solyc05g054990.3, Solyc09g065330.3, Solyc02g084380.3, Solyc11g066410.2, Solyc05g013190.3	7	268	196	2473	0.0357	0.999968	ns	0.999968	ns
