# Supplementary material for: SnRK1α1-mediated RBOH1 phosphorylation regulates reactive oxygen species to enhance tolerance to low nitrogen in tomato
Source: Plant Cell. 2024 Dec 12;37(1):koae321. doi: 10.1093/plcell/koae321 (PMC11684077; doi:10.1093/plcell/koae321)
Supplement: koae321_Supplementary_Data [file koae321_supplementary_data.zip › Supplementary Data Set 7.xlsx]

## Sheet: Supplementary Data Set 7
Supplementary Data Set 7. Differentially expressed genes (DEGs) of rboh1-1 mutants and WT under control conditions.
gene_id	gene_name	EntrezID	transcript_id	GO	KEGG	KO_ENTRY	EC	TF_Family	Description	trans_type	FPKM.controlrboh1_1	FPKM.controlrboh1_2	FPKM.controlrboh1_3	FPKM.controlWT_3	FPKM.controlWT_1	FPKM.controlWT_2	fc	log2(fc)	pval	qval	regulation	significant
Solyc11g072200.2	Solyc11g072200.2		Solyc11g072200.2.1	GO:0046872(metal ion binding);GO:0051213(dioxygenase activity)	NA	NA	NA	NA		protein_coding	27.4762	13.8003	11.4735	2.39568	2.52603	1.5103	8.20117	3.03583	1.21168e-16	2.12984e-12	up	yes
Solyc03g096770.1	Solyc03g096770.1		Solyc03g096770.1.1	GO:0098869(cellular oxidant detoxification)	NA	NA	NA	NA		protein_coding	12.0559	5.33817	12.7769	47.3015	62.3647	67.0555	0.170726	-2.55025	1.73193e-16	2.12984e-12	down	yes
Solyc06g073580.3	Solyc06g073580.3		Solyc06g073580.3.1	GO:0046872(metal ion binding);GO:0051213(dioxygenase activity)	NA	NA	NA	NA		protein_coding	13.7947	6.32791	2.84756	0.442051	0.30354	0.429873	19.5414	4.28846	7.58391e-16	6.21754e-12	up	yes
Solyc01g006300.3	Solyc01g006300.3		Solyc01g006300.3.1	GO:0004601(peroxidase activity);GO:0005576(extracellular region);GO:0006979(response to oxidative stress);GO:0016491(oxidoreductase activity);GO:0020037(heme binding);GO:0042744(hydrogen peroxide catabolic process);GO:0046872(metal ion binding);GO:0098869(cellular oxidant detoxification)	00940(Phenylpropanoid biosynthesis);01100(Metabolic pathways);01110(Biosynthesis of secondary metabolites)	K00430	EC:1.11.1.7	NA	Peroxidase [Source:UniProtKB/TrEMBL;Acc:K4ASJ6]	protein_coding	13.597	22.7419	18.0785	3.83153	1.98354	2.24651	6.75022	2.75493	2.32584e-15	1.4301e-11	up	yes
Solyc05g053170.3	Solyc05g053170.3		Solyc05g053170.3.1	GO:0009058(biosynthetic process);GO:0016746(acyltransferase activity);GO:0016747(acyltransferase activity, transferring groups other than amino-acyl groups)	00941(Flavonoid biosynthesis);01100(Metabolic pathways);01110(Biosynthesis of secondary metabolites);04712(Circadian rhythm - plant)	K00660	EC:2.3.1.74	NA		protein_coding	6.67615	3.69061	1.17688	0.111505	0.082238	0	59.5822	5.89681	6.98721e-15	3.43701e-11	up	yes
Solyc10g079660.2	Solyc10g079660.2		Solyc10g079660.2.1	GO:0003700(DNA-binding transcription factor activity);GO:0006357(regulation of transcription by RNA polymerase II);GO:0046983(protein dimerization activity)	NA	NA	NA	NA		protein_coding	11.9837	11.244	6.30748	2.33002	1.94765	1.12544	5.46633	2.45057	1.36285e-13	5.58656e-10	up	yes
Solyc12g088000.2	Solyc12g088000.2		Solyc12g088000.2.1	GO:0003824(catalytic activity);GO:0006520(cellular amino acid metabolic process);GO:0008483(transaminase activity);GO:0009058(biosynthetic process);GO:0030170(pyridoxal phosphate binding)	00130(Ubiquinone and other terpenoid-quinone biosynthesis);00270(Cysteine and methionine metabolism);00350(Tyrosine metabolism);00360(Phenylalanine metabolism);00400(Phenylalanine, tyrosine and tryptophan biosynthesis);00950(Isoquinoline alkaloid biosynthesis);00960(Tropane, piperidine and pyridine alkaloid biosynthesis);01100(Metabolic pathways);01110(Biosynthesis of secondary metabolites)	K00815	EC:2.6.1.5	NA		protein_coding	48.5271	50.1936	56.5611	19.0659	11.7927	11.3171	3.68179	1.88041	2.33273e-13	8.1962e-10	up	yes
Solyc12g094700.2	Solyc12g094700.2		Solyc12g094700.2.1	GO:0006508(proteolysis);GO:0008234(cysteine-type peptidase activity)	NA	NA	NA	NA		protein_coding	45.554	40.216	47.4447	17.3271	11.8865	10.908	3.32028	1.7313	6.04457e-13	1.85833e-09	up	yes
Solyc11g045520.2	Solyc11g045520.2		Solyc11g045520.2.1	GO:0009733(response to auxin);GO:0009735(response to cytokinin);GO:0046872(metal ion binding);GO:0051213(dioxygenase activity);GO:0071281(cellular response to iron ion);GO:0071369(cellular response to ethylene stimulus);GO:0071732(cellular response to nitric oxide)	NA	K23145	EC:1.14.11.60	NA		protein_coding	36.9184	24.3792	31.8561	11.1535	6.98805	5.6198	3.92039	1.971	8.76493e-13	2.16467e-09	up	yes
Solyc03g005200.3	Solyc03g005200.3		Solyc03g005200.3.1	GO:0006869(lipid transport);GO:0008289(lipid binding)	NA	NA	NA	NA		protein_coding	31.1576	27.1828	45.0026	92.4633	110.266	100.927	0.340329	-1.555	8.80124e-13	2.16467e-09	down	yes
Solyc12g089147.1	Solyc12g089147.1		Solyc12g089147.1.1	NA	NA	NA	NA	NA		protein_coding	0	0	0	0	0	320.806	9.35145e-07	-20.0283	2.07771e-12	3.98251e-09	down	yes
Solyc05g046010.3	Solyc05g046010.3		Solyc05g046010.3.1	GO:0004601(peroxidase activity);GO:0005576(extracellular region);GO:0006979(response to oxidative stress);GO:0009505(plant-type cell wall);GO:0009506(plasmodesma);GO:0020037(heme binding);GO:0042744(hydrogen peroxide catabolic process);GO:0046872(metal ion binding)	00940(Phenylpropanoid biosynthesis);01100(Metabolic pathways);01110(Biosynthesis of secondary metabolites)	K00430	EC:1.11.1.7	NA	Peroxidase [Source:UniProtKB/TrEMBL;Acc:K4C0T4]	protein_coding	365.185	288.465	256.845	120.655	97.0609	67.1445	3.19628	1.67639	2.10376e-12	3.98251e-09	up	yes
Solyc10g081570.2	Solyc10g081570.2		Solyc10g081570.2.1	NA	NA	NA	NA	NA		protein_coding	2.84047	2.22838	1.00824	7.03362	19.1783	11.6844	0.160361	-2.6406	2.2361e-12	3.98251e-09	down	yes
Solyc05g007940.3	Solyc05g007940.3		Solyc05g007940.3.1	GO:0003723(RNA binding);GO:0004518(nuclease activity);GO:0004519(endonuclease activity);GO:0004521(endoribonuclease activity);GO:0005576(extracellular region);GO:0005737(cytoplasm);GO:0006401(RNA catabolic process);GO:0016070(RNA metabolic process);GO:0016787(hydrolase activity);GO:0016829(lyase activity);GO:0033897(ribonuclease T2 activity);GO:0090305(nucleic acid phosphodiester bond hydrolysis)…	NA	K01166	EC:4.6.1.19	NA		protein_coding	19.6313	34.5129	31.6363	7.03077	6.13854	3.46128	5.15799	2.36681	2.26693e-12	3.98251e-09	up	yes
Solyc09g008380.3	Solyc09g008380.3		Solyc09g008380.3.1	GO:0016021(integral component of membrane);GO:0030570(pectate lyase activity);GO:0045490(pectin catabolic process);GO:0046872(metal ion binding)	00040(Pentose and glucuronate interconversions);01100(Metabolic pathways)	K01728	EC:4.2.2.2	NA	Pectate lyase [Source:UniProtKB/TrEMBL;Acc:K4CQM6]	protein_coding	7.51293	8.48275	7.18363	2.59875	1.51209	1.39583	4.20932	2.07359	2.67232e-12	4.38171e-09	up	yes
Solyc04g064880.3	Solyc04g064880.3		Solyc04g064880.3.1	NA	NA	NA	NA	NA		protein_coding	226.94	239.484	164.216	76.1711	60.812	41.7833	3.52773	1.81874	3.90334e-12	6.00016e-09	up	yes
Solyc12g088970.1	Solyc12g088970.1		Solyc12g088970.1.1	GO:0004497(monooxygenase activity);GO:0005506(iron ion binding);GO:0016020(membrane);GO:0016021(integral component of membrane);GO:0016491(oxidoreductase activity);GO:0016705(oxidoreductase activity, acting on paired donors, with incorporation or reduction of molecular oxygen);GO:0016709(oxidoreductase activity, acting on paired donors, with incorporation or reduction of molecular oxygen, NAD(P)H…	NA	K23136	EC:1.14.14.164	NA		protein_coding	49.822	50.2142	69.8838	16.5882	14.5393	15.1101	3.67493	1.87772	1.59338e-11	2.30525e-08	up	yes
Solyc06g068960.1	Solyc06g068960.1		Solyc06g068960.1.1	GO:0005509(calcium ion binding)	NA	NA	NA	NA		protein_coding	24.8309	20.5451	31.2047	70.8893	59.3273	70.1815	0.382142	-1.38782	1.69178e-11	2.31164e-08	down	yes
Solyc01g094910.3	Solyc01g094910.3		Solyc01g094910.3.1	GO:0016020(membrane);GO:0016021(integral component of membrane);GO:0016491(oxidoreductase activity)	NA	K00521	EC:1.16.1.7	NA		protein_coding	29.1485	38.7256	29.9711	11.1585	9.56221	8.53268	3.34475	1.7419	2.60592e-11	3.37329e-08	up	yes
Solyc06g066160.3	Solyc06g066160.3		Solyc06g066160.3.1	GO:0016491(oxidoreductase activity)	00998(Biosynthesis of various secondary metabolites - part 2);01100(Metabolic pathways);01110(Biosynthesis of secondary metabolites)	K21568	EC:1.23.1.1;EC:1.23.1.2;EC:1.23.1.3;EC:1.23.1.4	NA		protein_coding	5.70787	4.57336	8.88385	1.28792	0.472067	0.473993	8.5789	3.10079	4.08587e-11	5.02459e-08	up	yes
Solyc12g005790.2	Solyc12g005790.2		Solyc12g005790.2.1	GO:0004601(peroxidase activity);GO:0005576(extracellular region);GO:0006979(response to oxidative stress);GO:0009505(plant-type cell wall);GO:0009506(plasmodesma);GO:0020037(heme binding);GO:0042744(hydrogen peroxide catabolic process);GO:0046872(metal ion binding)	00940(Phenylpropanoid biosynthesis);01100(Metabolic pathways);01110(Biosynthesis of secondary metabolites)	K00430	EC:1.11.1.7	NA	Peroxidase [Source:UniProtKB/TrEMBL;Acc:K4DBB7]	protein_coding	77.1746	60.0764	91.4904	28.6268	16.1274	10.3725	4.14938	2.0529	1.44785e-10	1.69571e-07	up	yes
Solyc10g085170.2	Solyc10g085170.2		Solyc10g085170.2.1	NA	NA	NA	NA	NA		protein_coding	33.5402	51.9478	36.9179	12.7321	8.24914	4.55662	4.79313	2.26097	2.24355e-10	2.50818e-07	up	yes
Solyc09g008290.3	Solyc09g008290.3		Solyc09g008290.3.1	NA	NA	NA	NA	NA		protein_coding	0	0	0	0	0	13.1627	2.27916e-05	-15.4211	2.71211e-10	2.90018e-07	down	yes
Solyc06g054660.1	Solyc06g054660.1		Solyc06g054660.1.1	GO:0009834(plant-type secondary cell wall biogenesis);GO:0016021(integral component of membrane)	NA	NA	NA	NA		protein_coding	7.49897	6.02752	13.5988	0.426913	0.952281	0.393791	15.2992	3.93538	3.02772e-10	3.10278e-07	up	yes
Solyc01g067860.3	Solyc01g067860.3		Solyc01g067860.3.1	GO:0004601(peroxidase activity);GO:0006979(response to oxidative stress);GO:0020037(heme binding);GO:0042744(hydrogen peroxide catabolic process)	NA	NA	NA	NA		protein_coding	45.6961	40.0581	60.989	18.2439	8.6143	6.45137	4.40543	2.13928	3.6732e-10	3.6137e-07	up	yes
Solyc01g111145.1	Solyc01g111145.1		Solyc01g111145.1.1	NA	NA	NA	NA	NA		protein_coding	100.908	102.183	70.2925	28.6348	18.441	26.0381	3.73915	1.90271	5.85527e-10	5.3399e-07	up	yes
Solyc06g066170.3	Solyc06g066170.3		Solyc06g066170.3.1	GO:0016491(oxidoreductase activity)	00998(Biosynthesis of various secondary metabolites - part 2);01100(Metabolic pathways);01110(Biosynthesis of secondary metabolites)	K21568	EC:1.23.1.1;EC:1.23.1.2;EC:1.23.1.3;EC:1.23.1.4	NA		protein_coding	28.3908	18.4068	20.184	8.58446	4.95545	3.50407	3.92993	1.9745	6.66219e-10	5.85202e-07	up	yes
Solyc02g092430.1	Solyc02g092430.1		Solyc02g092430.1.1	GO:0002181(cytoplasmic translation);GO:0003723(RNA binding);GO:0003735(structural constituent of ribosome);GO:0005840(ribosome);GO:0006412(translation);GO:0015934(large ribosomal subunit);GO:0022625(cytosolic large ribosomal subunit);GO:0042273(ribosomal large subunit biogenesis)	03010(Ribosome)	NA	NA	NA		protein_coding	0	0	0	0	0	11.2592	2.66448e-05	-15.1958	8.66273e-10	7.34689e-07	down	yes
Solyc11g011570.1	Solyc11g011570.1		Solyc11g011570.1.1	GO:0005737(cytoplasm);GO:0008270(zinc ion binding);GO:0016567(protein ubiquitination);GO:0061630(ubiquitin protein ligase activity)	NA	NA	NA	NA		protein_coding	4.74386	2.77978	2.68901	0.215139	0.468785	0.123701	12.6453	3.66053	9.58302e-10	7.85648e-07	up	yes
Solyc09g075210.3	Solyc09g075210.3		Solyc09g075210.3.1	GO:0005739(mitochondrion)	NA	NA	NA	NA	Heat shock protein [Source:UniProtKB/TrEMBL;Acc:Q42475]	protein_coding	1698.64	1204.16	1037.75	2642.99	3418.94	4160.63	0.385476	-1.37529	1.03452e-09	8.20772e-07	down	yes
Solyc04g082710.3	Solyc04g082710.3		Solyc04g082710.3.1	GO:0006508(proteolysis);GO:0008234(cysteine-type peptidase activity)	NA	NA	NA	NA		protein_coding	38.616	28.9157	47.7902	13.652	7.03198	8.69511	3.9253	1.9728	1.07264e-09	8.24422e-07	up	yes
Solyc09g009810.1	Solyc09g009810.1		Solyc09g009810.1.1	NA	NA	NA	NA	NA		protein_coding	20.3916	21.6294	23.0936	7.52287	4.24454	2.71807	4.49516	2.16837	1.24993e-09	9.31576e-07	up	yes
Solyc10g008120.3	Solyc10g008120.3		Solyc10g008120.3.1	GO:0008168(methyltransferase activity);GO:0008171(O-methyltransferase activity);GO:0046983(protein dimerization activity)	NA	NA	NA	NA		protein_coding	20.2058	31.1654	18.0552	6.58689	6.47106	4.85524	3.87572	1.95446	1.45843e-09	1.055e-06	up	yes
Solyc08g079970.1	Solyc08g079970.1		Solyc08g079970.1.1	GO:0004252(serine-type endopeptidase activity);GO:0006508(proteolysis);GO:0008233(peptidase activity);GO:0008236(serine-type peptidase activity);GO:0016787(hydrolase activity)	NA	NA	NA	NA		protein_coding	4.54383	5.3303	8.07896	1.60508	1.48078	1.38986	4.01122	2.00404	1.51259e-09	1.06292e-06	up	yes
Solyc01g006580.3	Solyc01g006580.3		Solyc01g006580.3.1	NA	NA	NA	NA	NA		protein_coding	19.9245	20.6199	22.5841	8.80403	5.31907	5.00447	3.30039	1.72264	1.83295e-09	1.25226e-06	up	yes
Solyc07g009360.2	Solyc07g009360.2		Solyc07g009360.2.1	NA	NA	NA	NA	NA		nontranslating_CDS	11.8507	11.0006	0.770304	0.069835	0	0	338.25	8.40194	2.02673e-09	1.34723e-06	up	yes
Solyc02g091300.3	Solyc02g091300.3		Solyc02g091300.3.1	GO:0030001(metal ion transport);GO:0046872(metal ion binding)	NA	NA	NA	NA		protein_coding	32.5831	24.5858	32.0225	12.0134	9.46148	5.89348	3.25891	1.70439	2.46459e-09	1.59518e-06	up	yes
Solyc03g083785.1	Solyc03g083785.1		Solyc03g083785.1.1	GO:0010073(meristem maintenance);GO:0048507(meristem development)	NA	NA	NA	NA		protein_coding	4.43609	3.30913	0.239136	0.041589	0	0	191.983	7.58483	2.72807e-09	1.69189e-06	up	yes
Solyc04g071070.2	Solyc04g071070.2		Solyc04g071070.2.1	GO:0005199(structural constituent of cell wall);GO:0009664(plant-type cell wall organization)	NA	NA	NA	NA		protein_coding	214.969	279.774	229.479	81.0934	49.1889	71.8938	3.58213	1.84082	2.7516e-09	1.69189e-06	up	yes
Solyc06g062430.3	Solyc06g062430.3		Solyc06g062430.3.1	GO:0005506(iron ion binding);GO:0005737(cytoplasm);GO:0019310(inositol catabolic process);GO:0050113(inositol oxygenase activity)	NA	NA	NA	NA		protein_coding	21.1505	14.8157	24.5939	7.2893	5.92542	4.59422	3.40055	1.76577	3.0106e-09	1.80599e-06	up	yes
Solyc02g091900.3	Solyc02g091900.3		Solyc02g091900.3.1	GO:0003824(catalytic activity);GO:0030170(pyridoxal phosphate binding);GO:0031071(cysteine desulfurase activity);GO:0044571([2Fe-2S] cluster assembly)	NA	NA	NA	NA	Cysteine desulfurase, mitochondrial [Source:Projected from Arabidopsis thaliana (AT5G65720) UniProtKB/Swiss-Prot;Acc:O49543]	protein_coding	0	0	5.95486	0	0	0	19849.5	14.2768	3.56849e-09	2.08969e-06	up	yes
Solyc02g089610.2	Solyc02g089610.2		Solyc02g089610.2.1	GO:0004014(adenosylmethionine decarboxylase activity);GO:0005829(cytosol);GO:0006557(obsolete S-adenosylmethioninamine biosynthetic process);GO:0006596(polyamine biosynthetic process);GO:0006597(spermine biosynthetic process);GO:0008295(spermidine biosynthetic process);GO:0016829(lyase activity);GO:0016831(carboxy-lyase activity)	00270(Cysteine and methionine metabolism);00330(Arginine and proline metabolism);01100(Metabolic pathways)	K01611	EC:4.1.1.50	NA	S-adenosylmethionine decarboxylase proenzyme [Source:UniProtKB/TrEMBL;Acc:K4BCB2]	protein_coding	36.2906	37.6329	25.9223	65.0437	88.7104	104.692	0.386331	-1.37209	3.84191e-09	2.19748e-06	down	yes
Solyc08g083240.3	Solyc08g083240.3		Solyc08g083240.3.1	GO:0005515(protein binding)	NA	NA	NA	NA		protein_coding	6.3712	5.63926	5.93494	11.0265	12.4394	13.4535	0.486069	-1.04077	4.06032e-09	2.26962e-06	down	yes
Solyc02g085310.3	Solyc02g085310.3		Solyc02g085310.3.1	NA	NA	NA	NA	NA		protein_coding	0	15.0316	0	0	0	0	50105.2	15.6127	5.38576e-09	2.94362e-06	up	yes
Solyc05g021370.2	Solyc05g021370.2		Solyc05g021370.2.1	NA	NA	NA	NA	NA		protein_coding	0.278717	2.93842	0.572177	0	0	0	12631.1	13.6247	6.35364e-09	3.39712e-06	up	yes
Solyc09g090950.2	Solyc09g090950.2		Solyc09g090950.2.1	NA	NA	NA	NA	NA		protein_coding	0	0	0	5.45263	0	0	5.50193e-05	-14.1497	7.01467e-09	3.67076e-06	down	yes
Solyc08g079870.2	Solyc08g079870.2		Solyc08g079870.2.1	GO:0004252(serine-type endopeptidase activity);GO:0006508(proteolysis);GO:0008233(peptidase activity);GO:0008236(serine-type peptidase activity);GO:0016787(hydrolase activity);GO:0045087(innate immune response);GO:0048046(apoplast)	NA	NA	NA	NA		protein_coding	7.51208	7.69491	6.94082	3.39821	2.11992	1.92269	2.97653	1.57363	7.88503e-09	4.04025e-06	up	yes
Solyc05g010800.3	Solyc05g010800.3		Solyc05g010800.3.1	GO:0003824(catalytic activity);GO:0006281(DNA repair);GO:0006284(base-excision repair);GO:0008725(DNA-3-methyladenine glycosylase activity)	03410(Base excision repair)	K01246	EC:3.2.2.20	NA		protein_coding	16.0401	8.83144	5.38563	2.50512	1.14437	1.10765	6.36038	2.66911	8.94298e-09	4.47645e-06	up	yes
Solyc09g008560.3	Solyc09g008560.3		Solyc09g008560.3.1	GO:0046872(metal ion binding);GO:0051213(dioxygenase activity)	NA	NA	NA	NA		protein_coding	29.0206	17.1636	15.3319	7.05392	6.429	4.3179	3.4558	1.78902	9.10032e-09	4.47645e-06	up	yes
Solyc12g006470.2	Solyc12g006470.2		Solyc12g006470.2.1	GO:0003824(catalytic activity);GO:0003867(4-aminobutyrate transaminase activity);GO:0004015(adenosylmethionine-8-amino-7-oxononanoate transaminase activity);GO:0005737(cytoplasm);GO:0008483(transaminase activity);GO:0009102(biotin biosynthetic process);GO:0009448(gamma-aminobutyric acid metabolic process);GO:0016740(transferase activity);GO:0030170(pyridoxal phosphate binding);GO:0034387(4-aminob…	00250(Alanine, aspartate and glutamate metabolism);00650(Butanoate metabolism);01100(Metabolic pathways)	K16871	EC:2.6.1.96	NA		protein_coding	22.0401	16.8083	19.0925	7.80871	3.69395	2.27871	4.20429	2.07186	1.18657e-08	5.61226e-06	up	yes
Solyc11g011750.2	Solyc11g011750.2		Solyc11g011750.2.1	GO:0003677(DNA binding);GO:0003700(DNA-binding transcription factor activity);GO:0006355(regulation of DNA-templated transcription);GO:0009873(ethylene-activated signaling pathway)	NA	NA	NA	NA		protein_coding	12.6994	13.5293	13.5242	4.24415	4.69605	3.7504	3.13247	1.6473	1.21714e-08	5.64823e-06	up	yes
Solyc05g052950.3	Solyc05g052950.3		Solyc05g052950.3.1	NA	NA	NA	NA	NA		protein_coding	4.70321	4.44847	4.88588	9.82162	8.43171	11.1365	0.477633	-1.06603	1.56479e-08	7.12702e-06	down	yes
Solyc04g007760.3	Solyc04g007760.3		Solyc04g007760.3.1	GO:0006952(defense response)	NA	NA	NA	NA		protein_coding	289.969	326.195	106.026	70.3358	43.07	21.8808	5.33822	2.41636	1.88924e-08	8.44836e-06	up	yes
Solyc02g082950.3	Solyc02g082950.3		Solyc02g082950.3.1	GO:0004568(chitinase activity);GO:0006032(chitin catabolic process);GO:0016740(transferase activity);GO:0016998(cell wall macromolecule catabolic process)	NA	NA	NA	NA		protein_coding	54.2043	41.3389	28.1277	16.3729	12.6019	8.41154	3.30791	1.72592	2.06506e-08	9.06969e-06	up	yes
Solyc05g051583.1	Solyc05g051583.1		Solyc05g051583.1.1	GO:0005515(protein binding)	NA	NA	NA	NA		protein_coding	7.46553	3.48803	2.75278	0.960685	0.796505	0.416869	6.30449	2.65638	2.32766e-08	1.00437e-05	up	yes
Solyc02g079840.2	Solyc02g079840.2		Solyc02g079840.2.1	GO:0000287(magnesium ion binding);GO:0010333(terpene synthase activity);GO:0016102(diterpenoid biosynthetic process);GO:0016114(terpenoid biosynthetic process);GO:0016829(lyase activity);GO:0046872(metal ion binding)	NA	NA	NA	NA	Terpene synthase [Source:UniProtKB/TrEMBL;Acc:G5CV40]	protein_coding	0.499647	0	0	0	0	0	1665.49	10.7017	2.58684e-08	1.09695e-05	up	yes
Solyc02g032860.3	Solyc02g032860.3		Solyc02g032860.3.1	GO:0003824(catalytic activity);GO:0005623(obsolete cell);GO:0016671(oxidoreductase activity, acting on a sulfur group of donors, disulfide as acceptor);GO:0019419(sulfate reduction);GO:0045454(cell redox homeostasis)	00920(Sulfur metabolism);01100(Metabolic pathways)	K05907	EC:1.8.4.9	NA		protein_coding	22.6515	8.0059	22.1211	54.1976	45.5818	47.9617	0.357236	-1.48505	2.89674e-08	1.20755e-05	down	yes
Solyc02g086640.3	Solyc02g086640.3		Solyc02g086640.3.1	NA	NA	NA	NA	NA		protein_coding	0	0	1.63182	0	0	0	5439.41	12.4092	3.15404e-08	1.29289e-05	up	yes
Solyc05g007585.1	Solyc05g007585.1		Solyc05g007585.1.1	NA	NA	NA	NA	NA		protein_coding	1.56426	1.85346	0.617032	2.83459	10.3161	13.1027	0.153685	-2.70195	3.77646e-08	1.52266e-05	down	yes
Solyc01g090760.3	Solyc01g090760.3		Solyc01g090760.3.1	GO:0003677(DNA binding);GO:0003700(DNA-binding transcription factor activity);GO:0005634(nucleus);GO:0006355(regulation of DNA-templated transcription);GO:0008270(zinc ion binding);GO:0043565(sequence-specific DNA binding);GO:0045893(positive regulation of DNA-templated transcription)	NA	NA	NA	NA	GATA transcription factor [Source:UniProtKB/TrEMBL;Acc:K4AZ17]	protein_coding	15.6205	27.017	26.226	46.7035	71.2022	94.9579	0.32351	-1.62812	3.85373e-08	1.52875e-05	down	yes
Solyc01g065985.1	Solyc01g065985.1		Solyc01g065985.1.1	NA	NA	NA	NA	NA		protein_coding	2.62683	2.38735	0.070818	0	0	0	16950	14.049	4.54376e-08	1.71949e-05	up	yes
Solyc11g061980.1	Solyc11g061980.1		Solyc11g061980.1.1	GO:0008194(UDP-glycosyltransferase activity);GO:0016740(transferase activity);GO:0016757(glycosyltransferase activity);GO:0016758(hexosyltransferase activity);GO:0043231(intracellular membrane-bounded organelle)	NA	NA	NA	NA	Glycosyltransferase [Source:UniProtKB/TrEMBL;Acc:K4D910]	protein_coding	8.9523	7.75212	8.90576	3.60629	2.85403	2.15406	2.97296	1.5719	4.54429e-08	1.71949e-05	up	yes
Solyc07g062210.3	Solyc07g062210.3		Solyc07g062210.3.1	GO:0016740(transferase activity)	NA	NA	NA	NA		protein_coding	2.54318	2.64147	2.0658	0.526811	0.590372	0.453698	4.61553	2.2065	5.16083e-08	1.92319e-05	up	yes
Solyc08g081610.3	Solyc08g081610.3		Solyc08g081610.3.1	GO:0003700(DNA-binding transcription factor activity);GO:0006355(regulation of DNA-templated transcription);GO:0043565(sequence-specific DNA binding)	NA	NA	NA	NA		protein_coding	7.67751	10.6334	7.22487	2.69983	2.39932	1.6016	3.81089	1.93013	6.20481e-08	2.27772e-05	up	yes
Solyc09g089990.3	Solyc09g089990.3		Solyc09g089990.3.1	GO:0005576(extracellular region);GO:0005618(cell wall);GO:0030145(manganese ion binding);GO:0045735(nutrient reservoir activity)	NA	NA	NA	NA		protein_coding	51.0108	21.1974	12.3417	6.68703	3.07085	1.2916	7.65193	2.93582	6.5218e-08	2.35888e-05	up	yes
Solyc03g006230.1	Solyc03g006230.1		Solyc03g006230.1.1	GO:0005886(plasma membrane);GO:0016021(integral component of membrane)	NA	NA	NA	NA		protein_coding	1.80974	3.06526	3.35231	0.551733	0.385147	0.474686	5.82849	2.54312	8.14978e-08	2.90498e-05	up	yes
Solyc01g097240.3	Solyc01g097240.3		Solyc01g097240.3.1	GO:0004540(ribonuclease activity);GO:0005576(extracellular region);GO:0005618(cell wall);GO:0006952(defense response);GO:0009607(response to biotic stimulus);GO:0042742(defense response to bacterium);GO:0050832(defense response to fungus);GO:0090501(RNA phosphodiester bond hydrolysis)	NA	NA	NA	NA	Pathogenesis-related protein P2 [Source:UniProtKB/Swiss-Prot;Acc:P32045]	protein_coding	12.6137	35.6546	16.9406	5.61948	1.8591	1.82498	7.00903	2.80921	8.5185e-08	2.99304e-05	up	yes
Solyc07g009280.3	Solyc07g009280.3		Solyc07g009280.3.1	NA	NA	NA	NA	NA		nontranslating_CDS	17.3326	19.3147	24.2425	6.70283	6.32997	4.95022	3.38596	1.75957	9.33238e-08	3.23282e-05	up	yes
Solyc11g007330.2	Solyc11g007330.2		Solyc11g007330.2.1	NA	NA	NA	NA	NA		protein_coding	12.5795	15.3681	12.4295	4.37283	4.48067	2.38201	3.5937	1.84547	9.64036e-08	3.29312e-05	up	yes
Solyc02g090540.3	Solyc02g090540.3		Solyc02g090540.3.1	GO:0016491(oxidoreductase activity)	NA	NA	NA	NA		protein_coding	0.577679	0.552465	1.03995	2.37494	2.10838	1.88668	0.340674	-1.55354	1.11601e-07	3.76002e-05	down	yes
Solyc09g091000.3	Solyc09g091000.3		Solyc09g091000.3.1	GO:0004864(protein phosphatase inhibitor activity);GO:0005634(nucleus);GO:0005737(cytoplasm);GO:0006952(defense response);GO:0009607(response to biotic stimulus);GO:0009738(abscisic acid-activated signaling pathway);GO:0010427(abscisic acid binding);GO:0038023(signaling receptor activity);GO:0080163(regulation of protein serine/threonine phosphatase activity)	NA	NA	NA	NA		protein_coding	119.029	135.612	109.487	51.0294	21.1322	11.4445	4.35528	2.12276	1.20083e-07	3.99114e-05	up	yes
Solyc11g066430.1	H2B-2	778354	Solyc11g066430.1.1	GO:0000786(nucleosome);GO:0003677(DNA binding);GO:0005634(nucleus);GO:0005694(chromosome);GO:0006334(nucleosome assembly);GO:0030527(structural constituent of chromatin);GO:0046982(protein heterodimerization activity)	NA	NA	NA	NA	Histone H2B.2 [Source:UniProtKB/Swiss-Prot;Acc:O65818]	protein_coding	5.02117	0	0	0	0	0	16737.2	14.0308	1.23281e-07	4.04279e-05	up	yes
Solyc02g082920.3	CHI3	544149,1118	Solyc02g082920.3.1	GO:0000272(polysaccharide catabolic process);GO:0004568(chitinase activity);GO:0005576(extracellular region);GO:0005615(extracellular space);GO:0005975(carbohydrate metabolic process);GO:0006032(chitin catabolic process);GO:0006952(defense response);GO:0008152(metabolic process);GO:0009607(response to biotic stimulus);GO:0016787(hydrolase activity);GO:0016798(hydrolase activity, acting on glycosy…	00520(Amino sugar and nucleotide sugar metabolism);01100(Metabolic pathways);04016(MAPK signaling pathway - plant)	K20547	EC:3.2.1.14	NA	Acidic 26 kDa endochitinase [Source:UniProtKB/Swiss-Prot;Acc:Q05539]	protein_coding	23.5122	21.0425	20.8167	8.28794	5.79522	2.23051	4.00716	2.00258	1.27568e-07	4.09051e-05	up	yes
Solyc01g110520.3	Solyc01g110520.3		Solyc01g110520.3.1	GO:0004044(amidophosphoribosyltransferase activity);GO:0006189('de novo' IMP biosynthetic process);GO:0009113(purine nucleobase biosynthetic process);GO:0009116(nucleoside metabolic process);GO:0046872(metal ion binding);GO:0051536(iron-sulfur cluster binding)	00230(Purine metabolism);00250(Alanine, aspartate and glutamate metabolism);01100(Metabolic pathways);01110(Biosynthesis of secondary metabolites)	K00764	EC:2.4.2.14	NA	Amidophosphoribosyltransferase [Source:UniProtKB/TrEMBL;Acc:K4B3R5]	protein_coding	0	0	0.827285	0	0	0	2757.62	11.4292	1.28062e-07	4.09051e-05	up	yes
Solyc08g054573.1	Solyc08g054573.1		Solyc08g054573.1.1	GO:0005509(calcium ion binding);GO:0019722(calcium-mediated signaling);GO:0019900(kinase binding)	NA	NA	NA	NA		protein_coding	6.55271	0	0	0	0	0	21842.4	14.4148	1.35644e-07	4.27715e-05	up	yes
Solyc09g090970.3	Solyc09g090970.3		Solyc09g090970.3.1	GO:0004864(protein phosphatase inhibitor activity);GO:0006952(defense response);GO:0009607(response to biotic stimulus);GO:0009738(abscisic acid-activated signaling pathway);GO:0010427(abscisic acid binding);GO:0038023(signaling receptor activity);GO:0043086(negative regulation of catalytic activity)	NA	NA	NA	NA		protein_coding	269.899	353.805	278.672	143.714	85.1245	53.0093	3.20165	1.67881	1.37723e-07	4.28772e-05	up	yes
Solyc08g007980.3	Solyc08g007980.3		Solyc08g007980.3.1	NA	NA	NA	NA	NA		protein_coding	10.0372	9.32234	7.35522	3.42093	2.1365	2.20046	3.44356	1.7839	1.43868e-07	4.42304e-05	up	yes
Solyc02g078650.3	Solyc02g078650.3		Solyc02g078650.3.1	GO:0004097(catechol oxidase activity);GO:0016491(oxidoreductase activity);GO:0046148(pigment biosynthetic process)	NA	NA	NA	NA		protein_coding	100.181	93.0692	135.357	52.9178	27.7443	22.1429	3.19641	1.67645	1.49759e-07	4.54731e-05	up	yes
Solyc03g096780.1	Solyc03g096780.1		Solyc03g096780.1.1	GO:0098869(cellular oxidant detoxification)	NA	NA	NA	NA		protein_coding	60.479	22.5189	78.7338	164.223	163.367	142.344	0.344158	-1.53886	1.7041e-07	5.04514e-05	down	yes
Solyc09g005500.3	Solyc09g005500.3		Solyc09g005500.3.1	GO:0006952(defense response)	NA	NA	NA	NA		protein_coding	45.7103	44.6193	33.5033	19.7487	12.829	10.6786	2.86277	1.51741	1.70789e-07	5.04514e-05	up	yes
Solyc07g056610.2	Solyc07g056610.2		Solyc07g056610.2.1	NA	NA	NA	NA	NA		protein_coding	1.62146	3.15246	1.06942	0.376749	0.269051	0.148922	7.35267	2.87827	1.72308e-07	5.04514e-05	up	yes
Solyc07g043240.3	Solyc07g043240.3		Solyc07g043240.3.1	GO:0005618(cell wall);GO:0030599(pectinesterase activity);GO:0042545(cell wall modification);GO:0045330(aspartyl esterase activity);GO:0045490(pectin catabolic process)	NA	NA	NA	NA	Pectinesterase [Source:UniProtKB/TrEMBL;Acc:K4CEI4]	protein_coding	3.67403	2.84522	4.49757	0.63212	0.561163	0.854563	5.37971	2.42753	1.76405e-07	5.10432e-05	up	yes
Solyc09g075820.3	Solyc09g075820.3		Solyc09g075820.3.1	GO:0005351(carbohydrate:proton symporter activity);GO:0005355(glucose transmembrane transporter activity);GO:0005358(high-affinity glucose:proton symporter activity);GO:0005887(integral component of plasma membrane);GO:0006817(phosphate ion transport);GO:0008643(carbohydrate transport);GO:0008645(hexose transmembrane transport);GO:0009414(response to water deprivation);GO:0009506(plasmodesma);GO:…	NA	NA	NA	NA	Hexose transporter [Source:UniProtKB/TrEMBL;Acc:Q9STA8]	protein_coding	5.73724	9.18757	5.87825	2.45322	2.00032	1.37535	3.56896	1.8355	2.26161e-07	6.39359e-05	up	yes
Solyc07g062490.1	Solyc07g062490.1		Solyc07g062490.1.1	NA	NA	NA	NA	NA		protein_coding	27.5909	34.3124	26.9876	13.7351	6.64227	5.71533	3.40673	1.76839	2.64758e-07	7.33091e-05	up	yes
Solyc01g102290.3	Solyc01g102290.3		Solyc01g102290.3.1	GO:0016021(integral component of membrane)	NA	NA	NA	NA	At3g05890 [Source:Projected from Arabidopsis thaliana (AT3G05890) UniProtKB/TrEMBL;Acc:Q67Z65]	protein_coding	88.3732	134.373	108.831	188.739	278.874	302.382	0.430622	-1.21551	2.67547e-07	7.33091e-05	down	yes
Solyc02g085120.3	Solyc02g085120.3		Solyc02g085120.3.1	GO:0005507(copper ion binding);GO:0016491(oxidoreductase activity);GO:0046274(lignin catabolic process);GO:0048046(apoplast);GO:0052716(hydroquinone:oxygen oxidoreductase activity)	NA	NA	NA	NA		protein_coding	10.0768	8.75607	12.9561	4.64836	3.65757	3.23901	2.75349	1.46126	2.68259e-07	7.33091e-05	up	yes
Solyc12g009270.1	Solyc12g009270.1		Solyc12g009270.1.1	GO:0004857(enzyme inhibitor activity);GO:0043086(negative regulation of catalytic activity)	NA	NA	NA	NA		protein_coding	26.672	23.4925	19.1396	8.6232	7.98271	3.84403	3.38896	1.76084	2.72082e-07	7.35369e-05	up	yes
Solyc03g121010.3	Solyc03g121010.3		Solyc03g121010.3.1	GO:0006368(transcription elongation by RNA polymerase II promoter);GO:0016570(histone modification);GO:0016593(Cdc73/Paf1 complex)	NA	NA	NA	NA	Protein PAF1 homolog [Source:Projected from Arabidopsis thaliana (AT1G79730) UniProtKB/Swiss-Prot;Acc:F4HQA1]	protein_coding	4.70816	2.96629	2.69211	1.3357	0.411222	0.561574	4.4906	2.16691	2.88269e-07	7.70649e-05	up	yes
Solyc03g019690.1	Solyc03g019690.1		Solyc03g019690.1.1	GO:0004866(endopeptidase inhibitor activity)	NA	NA	NA	NA		protein_coding	381.117	1311.64	562.597	220.908	154.065	107.847	4.67121	2.2238	2.95482e-07	7.81439e-05	up	yes
Solyc03g063260.3	Solyc03g063260.3		Solyc03g063260.3.1	NA	NA	NA	NA	NA		protein_coding	9.1302	0	0	0	0	0	30434	14.8934	3.05239e-07	7.98654e-05	up	yes
Solyc04g071075.1	Solyc04g071075.1		Solyc04g071075.1.1	NA	NA	NA	NA	NA		protein_coding	42.3701	45.1812	65.8914	19.4816	9.36724	13.736	3.60323	1.84929	3.32612e-07	8.61115e-05	up	yes
Solyc06g059850.2	Solyc06g059850.2		Solyc06g059850.2.1	GO:0016624(oxidoreductase activity, acting on the aldehyde or oxo group of donors, disulfide as acceptor)	NA	NA	NA	NA		protein_coding	0.825202	0.493237	0.059973	0	0	0	4594.71	12.1658	3.66219e-07	9.38246e-05	up	yes
Solyc09g009535.1	Solyc09g009535.1		Solyc09g009535.1.1	NA	NA	NA	NA	NA		protein_coding	37.1652	35.3279	39.0798	19.1539	11.0283	7.91541	2.9286	1.55021	3.83611e-07	9.68041e-05	up	yes
Solyc11g042740.2	Solyc11g042740.2		Solyc11g042740.2.1	NA	NA	NA	NA	NA		protein_coding	1.28434	0.72805	0.020342	0	0	0	6775.78	12.7262	3.85721e-07	9.68041e-05	up	yes
Solyc11g068940.1	Solyc11g068940.1		Solyc11g068940.1.1	GO:0004842(ubiquitin-protein transferase activity);GO:0016567(protein ubiquitination);GO:0061630(ubiquitin protein ligase activity)	NA	NA	NA	NA	RING-type E3 ubiquitin transferase [Source:UniProtKB/TrEMBL;Acc:K4DA51]	protein_coding	3.14061	4.45354	3.30045	0.799181	1.0087	0.568446	4.58465	2.19681	4.38683e-07	0.000108984	up	yes
Solyc01g102910.3	Solyc01g102910.3		Solyc01g102910.3.1	GO:0005576(extracellular region);GO:0005618(cell wall);GO:0030145(manganese ion binding);GO:0045735(nutrient reservoir activity)	NA	NA	NA	NA		protein_coding	158.866	93.4252	121.493	62.5806	38.8453	27.4999	2.89922	1.53567	4.57357e-07	0.000112487	up	yes
Solyc04g007140.1	Solyc04g007140.1		Solyc04g007140.1.1	GO:0010112(regulation of systemic acquired resistance)	NA	NA	NA	NA		protein_coding	1.89384	2.97255	1.55953	0	0	0	21419.7	14.3867	4.82099e-07	0.000117398	up	yes
Solyc04g080650.3	Solyc04g080650.3		Solyc04g080650.3.1	GO:0004497(monooxygenase activity);GO:0005506(iron ion binding);GO:0016705(oxidoreductase activity, acting on paired donors, with incorporation or reduction of molecular oxygen);GO:0020037(heme binding)	NA	NA	NA	NA	Cytochrome P450, family 722, subfamily A, polypeptide 1 [Source:Projected from Arabidopsis thaliana (AT1G19630) UniProtKB/TrEMBL;Acc:F4HP86]	protein_coding	4.51047	2.83589	1.70226	0.539203	0.614002	0.408602	5.79368	2.53448	4.99284e-07	0.000120391	up	yes
Solyc02g005115.1	Solyc02g005115.1		Solyc02g005115.1.1	NA	NA	NA	NA	NA		protein_coding	0.25494	0.046618	0.018476	1.64866	1.61388	2.02477	0.0605288	-4.04623	5.40611e-07	0.000127849	down	yes
Solyc12g087870.2	Solyc12g087870.2		Solyc12g087870.2.1	GO:0015211(purine nucleoside transmembrane transporter activity);GO:0016021(integral component of membrane)	NA	NA	NA	NA		protein_coding	8.59304	5.61845	3.29857	1.86835	0.661411	0.428829	5.91837	2.5652	5.55798e-07	0.000129371	up	yes
Solyc10g086710.2	Solyc10g086710.2		Solyc10g086710.2.1	NA	NA	NA	NA	NA		protein_coding	32.6509	48.7121	32.6653	68.51	84.8717	90.3578	0.467829	-1.09595	5.57564e-07	0.000129371	down	yes
Solyc10g054380.2	Solyc10g054380.2		Solyc10g054380.2.1	GO:0003824(catalytic activity);GO:0004332(fructose-bisphosphate aldolase activity);GO:0006096(glycolytic process)	NA	NA	NA	NA		protein_coding	0	0	0	0.15849	0.399686	0.340265	0.000333912	-11.5482	5.74624e-07	0.000131298	down	yes
Solyc09g014530.3	Solyc09g014530.3		Solyc09g014530.3.1	GO:0006952(defense response)	NA	NA	NA	NA		protein_coding	104.833	103.642	38.2908	29.7203	18.3387	11.4321	4.14795	2.0524	5.76547e-07	0.000131298	up	yes
Solyc02g086460.3	Solyc02g086460.3		Solyc02g086460.3.1	NA	NA	NA	NA	NA		protein_coding	5.28517	2.21036	3.04408	6.17962	12.5662	7.62902	0.399609	-1.32334	5.87097e-07	0.000132474	down	yes
Solyc12g042500.2	Solyc12g042500.2		Solyc12g042500.2.1	NA	NA	NA	NA	NA		protein_coding	6.23031	4.28609	5.02501	0.787232	0.645548	1.15922	5.99593	2.58398	5.97861e-07	0.000133676	up	yes
Solyc05g009790.2	Solyc05g009790.2		Solyc05g009790.2.1	GO:0003677(DNA binding);GO:0003700(DNA-binding transcription factor activity);GO:0005634(nucleus);GO:0006355(regulation of DNA-templated transcription);GO:0006508(proteolysis);GO:0006952(defense response);GO:0070006(metalloaminopeptidase activity)	NA	NA	NA	NA		protein_coding	25.6608	20.2925	38.1268	12.3523	8.10224	6.37018	3.13442	1.6482	6.14734e-07	0.000136211	up	yes
Solyc10g083450.2	Solyc10g083450.2		Solyc10g083450.2.1	GO:0003677(DNA binding);GO:0006355(regulation of DNA-templated transcription)	NA	NA	NA	NA		protein_coding	0	0	0	0.091043	0.24537	0.16458	0.000598811	-10.7056	6.8873e-07	0.000151244	down	yes
Solyc01g006310.3	Solyc01g006310.3		Solyc01g006310.3.1	GO:0004601(peroxidase activity);GO:0005576(extracellular region);GO:0006979(response to oxidative stress);GO:0020037(heme binding);GO:0042744(hydrogen peroxide catabolic process);GO:0046872(metal ion binding)	00940(Phenylpropanoid biosynthesis);01100(Metabolic pathways);01110(Biosynthesis of secondary metabolites)	K00430	EC:1.11.1.7	NA	Peroxidase [Source:UniProtKB/TrEMBL;Acc:K4ASJ7]	protein_coding	47.8502	54.0878	43.9001	23.9855	18.8075	11.2029	2.70091	1.43345	7.26532e-07	0.000158133	up	yes
Solyc11g069030.2	Solyc11g069030.2		Solyc11g069030.2.1	NA	NA	NA	NA	NA		protein_coding	25.2057	12.2013	19.5301	6.31013	3.87559	1.90361	4.70969	2.23563	7.61366e-07	0.000164261	up	yes
Solyc01g080570.3	Solyc01g080570.3		Solyc01g080570.3.1	NA	NA	NA	NA	NA		protein_coding	2.1935	2.40566	2.08082	0.877223	0.631431	0.43001	3.44566	1.78478	7.82901e-07	0.000165995	up	yes
Solyc06g070910.2	Solyc06g070910.2		Solyc06g070910.2.1	NA	NA	NA	NA	bHLH		nontranslating_CDS	7.64253	7.23423	11.0261	19.5194	21.243	11.9721	0.491195	-1.02563	7.9906e-07	0.000167973	down	yes
Solyc03g093390.3	Solyc03g093390.3		Solyc03g093390.3.1	GO:0005576(extracellular region);GO:0009653(anatomical structure morphogenesis);GO:0016020(membrane);GO:0016021(integral component of membrane);GO:0019953(sexual reproduction)	NA	NA	NA	NA		protein_coding	174.153	170.569	179.05	90.189	85.1803	58.6367	2.23829	1.1624	8.73849e-07	0.000182138	up	yes
Solyc03g044097.1	Solyc03g044097.1		Solyc03g044097.1.1	GO:0004601(peroxidase activity);GO:0006979(response to oxidative stress);GO:0020037(heme binding);GO:0042744(hydrogen peroxide catabolic process)	NA	NA	NA	NA		protein_coding	59.0498	78.5159	64.3615	33.9337	24.8684	16.7771	2.67173	1.41777	9.11206e-07	0.000187391	up	yes
Solyc01g105600.3	Solyc01g105600.3		Solyc01g105600.3.1	NA	NA	NA	NA	NA		protein_coding	3.98671	3.39886	5.13403	1.04512	0.676122	0.248898	6.35469	2.66782	9.14288e-07	0.000187391	up	yes
Solyc04g074680.1	Solyc04g074680.1		Solyc04g074680.1.1	NA	NA	NA	NA	NA		protein_coding	7.9211	10.758	7.46004	2.6388	1.91695	1.00465	4.70094	2.23295	1.04753e-06	0.000211101	up	yes
Solyc05g006500.3	Solyc05g006500.3		Solyc05g006500.3.1	GO:0005576(extracellular region);GO:0005618(cell wall);GO:0030145(manganese ion binding);GO:0045735(nutrient reservoir activity)	NA	NA	NA	NA	Germin-like protein subfamily 1 member 1 [Source:Projected from Arabidopsis thaliana (AT1G10460) UniProtKB/Swiss-Prot;Acc:P92998]	protein_coding	10.2456	9.70555	10.5889	3.64597	3.29956	1.60416	3.57207	1.83676	1.05849e-06	0.000211101	up	yes
Solyc12g099200.2	Solyc12g099200.2		Solyc12g099200.2.1	GO:0004857(enzyme inhibitor activity);GO:0005576(extracellular region);GO:0043086(negative regulation of catalytic activity)	NA	NA	NA	NA		protein_coding	77.9559	63.0461	59.9655	35.4632	24.1606	16.6632	2.63436	1.39745	1.0643e-06	0.000211101	up	yes
Solyc09g090130.3	Solyc09g090130.3		Solyc09g090130.3.1	GO:0005634(nucleus);GO:0030154(cell differentiation);GO:0043565(sequence-specific DNA binding)	NA	NA	NA	NA		protein_coding	24.5141	18.2275	17.7572	10.0879	7.99664	5.96686	2.51539	1.33078	1.26782e-06	0.000247477	up	yes
Solyc04g076695.1	Solyc04g076695.1		Solyc04g076695.1.1	NA	NA	NA	NA	NA		protein_coding	1.41355	1.90952	1.4089	3.28884	4.00651	4.15879	0.413123	-1.27536	1.3332e-06	0.00025819	down	yes
Solyc07g062600.3	Solyc07g062600.3		Solyc07g062600.3.1	GO:0003714(transcription corepressor activity);GO:0045892(negative regulation of DNA-templated transcription)	NA	NA	NA	NA		protein_coding	22.9487	39.3836	13.7346	47.0653	101.999	82.732	0.328162	-1.60752	1.36978e-06	0.000263201	down	yes
Solyc03g034240.3	Solyc03g034240.3		Solyc03g034240.3.1	NA	NA	NA	NA	NA		protein_coding	0.325395	1.21182	0.394322	0	0	0	6438.45	12.6525	1.38199e-06	0.000263489	up	yes
Solyc02g094860.2	Solyc02g094860.2		Solyc02g094860.2.1	GO:0004497(monooxygenase activity);GO:0005506(iron ion binding);GO:0016705(oxidoreductase activity, acting on paired donors, with incorporation or reduction of molecular oxygen);GO:0020037(heme binding)	NA	NA	NA	NA		protein_coding	20.2283	7.26829	12.145	4.35184	3.59056	2.94721	3.64032	1.86406	1.40314e-06	0.000265463	up	yes
Solyc02g067580.3	Solyc02g067580.3		Solyc02g067580.3.1	GO:0016021(integral component of membrane)	NA	NA	NA	NA		protein_coding	140.771	282.609	169.288	352.654	537.353	571.387	0.405549	-1.30205	1.43255e-06	0.000268958	down	yes
Solyc08g077480.3	Solyc08g077480.3		Solyc08g077480.3.1	NA	NA	NA	NA	NA		protein_coding	35.1737	51.6705	39.314	19.06	7.38059	4.5405	4.0721	2.02577	1.48317e-06	0.000276353	up	yes
Solyc07g053350.3	Solyc07g053350.3		Solyc07g053350.3.1	GO:0005794(Golgi apparatus);GO:0016413(O-acetyltransferase activity);GO:0016740(transferase activity)	NA	NA	NA	NA		protein_coding	45.2653	44.2483	58.0606	24.282	10.0396	6.88916	3.58096	1.84035	1.55644e-06	0.000285677	up	yes
Solyc12g045020.2	Solyc12g045020.2		Solyc12g045020.2.1	GO:0004497(monooxygenase activity);GO:0005506(iron ion binding);GO:0016020(membrane);GO:0016705(oxidoreductase activity, acting on paired donors, with incorporation or reduction of molecular oxygen);GO:0016709(oxidoreductase activity, acting on paired donors, with incorporation or reduction of molecular oxygen, NAD(P)H as one donor, and incorporation of one atom of oxygen);GO:0020037(heme binding)	NA	NA	NA	NA		protein_coding	20.6603	18.7648	22.6084	10.3657	9.06628	5.80432	2.45811	1.29755	1.62279e-06	0.000294773	up	yes
Solyc04g079210.3	Solyc04g079210.3		Solyc04g079210.3.1	GO:0006629(lipid metabolic process)	NA	NA	NA	NA		protein_coding	2.31574	5.33501	1.93439	0.785515	0.770082	0.615694	4.41449	2.14225	1.62997e-06	0.000294773	up	yes
Solyc12g011300.2	Solyc12g011300.2		Solyc12g011300.2.1	GO:0004364(glutathione transferase activity);GO:0005515(protein binding);GO:0005737(cytoplasm);GO:0006749(glutathione metabolic process)	00480(Glutathione metabolism);01100(Metabolic pathways)	K00799	EC:2.5.1.18	NA		protein_coding	4.87439	3.76341	2.09212	1.28349	0.904862	0.70451	3.7091	1.89107	1.80555e-06	0.000322726	up	yes
Solyc06g053520.3	Solyc06g053520.3		Solyc06g053520.3.1	GO:0003824(catalytic activity)	NA	NA	NA	NA		protein_coding	3.66207	1.08877	0.475475	0.170511	0.065609	0	22.1342	4.4682	1.81078e-06	0.000322726	up	yes
Solyc08g082610.3	Solyc08g082610.3		Solyc08g082610.3.1	GO:0034976(response to endoplasmic reticulum stress)	NA	NA	NA	NA		protein_coding	63.1271	50.2374	56.9626	30.449	18.1247	10.6791	2.87458	1.52335	1.90794e-06	0.000337595	up	yes
Solyc02g065090.3	Solyc02g065090.3		Solyc02g065090.3.1	GO:0006629(lipid metabolic process)	NA	NA	NA	NA		protein_coding	2.61224	3.95015	2.40616	1.04622	0.551361	0.178994	5.04821	2.33577	2.08949e-06	0.000364475	up	yes
Solyc07g041900.3	Solyc07g041900.3		Solyc07g041900.3.1	GO:0004197(cysteine-type endopeptidase activity);GO:0005615(extracellular space);GO:0005764(lysosome);GO:0005773(vacuole);GO:0006508(proteolysis);GO:0008233(peptidase activity);GO:0008234(cysteine-type peptidase activity);GO:0016787(hydrolase activity);GO:0051603(proteolysis involved in protein catabolic process)	NA	NA	NA	NA		protein_coding	65.5199	70.3415	104.691	38.5775	28.0261	19.0425	2.80868	1.48989	2.10804e-06	0.000365121	up	yes
Solyc03g044880.3	Solyc03g044880.3		Solyc03g044880.3.1	GO:0006486(protein glycosylation);GO:0016757(glycosyltransferase activity)	NA	NA	NA	NA		protein_coding	1.13102	1.1547	0.975071	0.358903	0.346323	0.288426	3.28162	1.71441	2.13039e-06	0.000366413	up	yes
Solyc07g053590.3	Solyc07g053590.3		Solyc07g053590.3.1	GO:0003677(DNA binding);GO:0003700(DNA-binding transcription factor activity);GO:0005634(nucleus);GO:0006355(regulation of DNA-templated transcription);GO:0043565(sequence-specific DNA binding)	NA	NA	NA	NA		protein_coding	5.88509	4.50644	2.90295	1.31914	1.37477	0.738905	3.87276	1.95336	2.3472e-06	0.000396268	up	yes
ENSRNA050029739	SSU_rRNA_eukarya		ENSRNA050029739-T1	NA	NA	NA	NA	NA	Eukaryotic small subunit ribosomal RNA	rRNA	8.00097	7.95172	5.96435	13.7175	24.539	60.9305	0.220967	-2.1781	2.35231e-06	0.000396268	down	yes
Solyc01g005370.3	Solyc01g005370.3		Solyc01g005370.3.1	GO:0005509(calcium ion binding)	04626(Plant-pathogen interaction)	NA	NA	NA		protein_coding	22.1884	28.0281	21.494	10.6808	8.15429	5.74122	2.91787	1.54491	2.46688e-06	0.000409952	up	yes
Solyc12g056960.2	Solyc12g056960.2		Solyc12g056960.2.1	GO:0004553(hydrolase activity, hydrolyzing O-glycosyl compounds);GO:0005737(cytoplasm);GO:0005975(carbohydrate metabolic process);GO:0007015(actin filament organization);GO:0007163(establishment or maintenance of cell polarity);GO:0016021(integral component of membrane);GO:0016477(cell migration);GO:0051015(actin filament binding);GO:0051017(actin filament bundle assembly);GO:0071704(organic subs…	NA	NA	NA	NA		protein_coding	46.8824	70.9712	48.4748	24.5591	21.4563	10.8878	2.92301	1.54745	2.71199e-06	0.000444676	up	yes
Solyc06g075040.1	Solyc06g075040.1		Solyc06g075040.1.1	NA	NA	NA	NA	NA		protein_coding	27.285	5.03703	5.07191	1.2026	0.529228	0	21.5922	4.43244	2.83423e-06	0.000459865	up	yes
Solyc05g013460.3	Solyc05g013460.3		Solyc05g013460.3.1	GO:0005774(vacuolar membrane);GO:0006855(xenobiotic transmembrane transport);GO:0015297(antiporter activity);GO:0016020(membrane);GO:0016021(integral component of membrane);GO:0042910(xenobiotic transmembrane transporter activity);GO:0055085(transmembrane transport);GO:1990961(xenobiotic detoxification by transmembrane export across the plasma membrane)	NA	NA	NA	NA	Protein DETOXIFICATION [Source:UniProtKB/TrEMBL;Acc:K4BY67]	protein_coding	2.69941	3.37367	1.87109	0.77043	0.637652	0.228384	4.85446	2.27931	2.84202e-06	0.000459865	up	yes
Solyc03g114900.3	Solyc03g114900.3		Solyc03g114900.3.1	GO:0009664(plant-type cell wall organization);GO:0009832(plant-type cell wall biogenesis);GO:0010215(cellulose microfibril organization);GO:0031225(anchored component of membrane);GO:0046658(anchored component of plasma membrane);GO:0052324(plant-type cell wall cellulose biosynthetic process)	NA	NA	NA	NA	COBRA-like protein [Source:UniProtKB/TrEMBL;Acc:K4BKZ2]	protein_coding	3.11874	2.15699	1.16453	0.761342	0.35601	0.357288	4.36735	2.12676	2.98508e-06	0.000473664	up	yes
Solyc08g007840.2	Solyc08g007840.2		Solyc08g007840.2.1	GO:0003677(DNA binding);GO:0003700(DNA-binding transcription factor activity);GO:0006355(regulation of DNA-templated transcription)	NA	NA	NA	NA		protein_coding	0	0	0	0.744544	0.553613	0.074819	0.000218503	-12.1601	3.07824e-06	0.000485316	down	yes
Solyc03g031620.3	Solyc03g031620.3		Solyc03g031620.3.1	GO:0003824(catalytic activity);GO:0005623(obsolete cell);GO:0016671(oxidoreductase activity, acting on a sulfur group of donors, disulfide as acceptor);GO:0019419(sulfate reduction);GO:0045454(cell redox homeostasis)	00920(Sulfur metabolism);01100(Metabolic pathways)	K05907	EC:1.8.4.9	NA		protein_coding	29.3862	8.08059	27.0988	52.4991	57.5133	55.1221	0.390988	-1.3548	3.4657e-06	0.000542924	down	yes
Solyc06g074630.3	Solyc06g074630.3		Solyc06g074630.3.1	NA	NA	NA	NA	NA		protein_coding	14.2218	12.4677	14.5509	7.57554	4.26189	3.31349	2.72198	1.44465	3.6134e-06	0.000562479	up	yes
Solyc05g009620.3	Solyc05g009620.3		Solyc05g009620.3.1	NA	NA	NA	NA	NA		nontranslating_CDS	12.1744	7.77161	5.75483	3.5799	2.5535	1.60055	3.32313	1.73254	3.69676e-06	0.000571836	up	yes
Solyc04g007790.3	Solyc04g007790.3		Solyc04g007790.3.1	GO:0006952(defense response)	NA	NA	NA	NA		protein_coding	8.91501	4.32605	2.11661	0.855888	0.811283	0.659258	6.60139	2.72277	3.8016e-06	0.000584377	up	yes
Solyc09g011045.1	Solyc09g011045.1		Solyc09g011045.1.1	GO:0005507(copper ion binding)	NA	NA	NA	NA		protein_coding	2.86547	0.883169	3.73931	0.41511	0.148404	0.043324	12.3393	3.62519	3.89855e-06	0.000595558	up	yes
Solyc05g054120.1	Solyc05g054120.1		Solyc05g054120.1.1	GO:0004869(cysteine-type endopeptidase inhibitor activity)	NA	NA	NA	NA	Cysteine proteinase inhibitor [Source:UniProtKB/TrEMBL;Acc:K4C291]	protein_coding	63.8201	106.658	88.3941	142.605	195.378	221.201	0.462945	-1.11109	4.02409e-06	0.000607193	down	yes
Solyc07g005380.3	Solyc07g005380.3		Solyc07g005380.3.1	GO:0004864(protein phosphatase inhibitor activity);GO:0005634(nucleus);GO:0005737(cytoplasm);GO:0006952(defense response);GO:0009738(abscisic acid-activated signaling pathway);GO:0010427(abscisic acid binding);GO:0038023(signaling receptor activity);GO:0080163(regulation of protein serine/threonine phosphatase activity)	NA	NA	NA	NA		protein_coding	2.09844	14.1816	6.36096	1.06016	0.848507	1.02598	7.71506	2.94768	4.18456e-06	0.000623178	up	yes
Solyc01g005500.3	Solyc01g005500.3		Solyc01g005500.3.1	GO:0016491(oxidoreductase activity)	NA	NA	NA	NA		protein_coding	9.02451	23.5185	6.24641	3.30615	2.67457	1.99592	4.86288	2.28181	4.20604e-06	0.000623178	up	yes
Solyc01g008620.3	Solyc01g008620.3		Solyc01g008620.3.1	GO:0004553(hydrolase activity, hydrolyzing O-glycosyl compounds);GO:0005576(extracellular region);GO:0005615(extracellular space);GO:0005975(carbohydrate metabolic process);GO:0006952(defense response);GO:0008152(metabolic process);GO:0016787(hydrolase activity);GO:0016798(hydrolase activity, acting on glycosyl bonds);GO:0042973(glucan endo-1,3-beta-D-glucosidase activity);GO:0046658(anchored com…	NA	NA	NA	NA		protein_coding	39.7012	55.7694	55.4154	24.8796	18.6037	11.0936	2.76465	1.4671	4.3579e-06	0.000640652	up	yes
Solyc06g050440.3	Solyc06g050440.3		Solyc06g050440.3.1	GO:0004601(peroxidase activity);GO:0005576(extracellular region);GO:0006979(response to oxidative stress);GO:0020037(heme binding);GO:0042744(hydrogen peroxide catabolic process);GO:0046872(metal ion binding)	00940(Phenylpropanoid biosynthesis);01100(Metabolic pathways);01110(Biosynthesis of secondary metabolites)	K00430	EC:1.11.1.7	NA	Peroxidase [Source:UniProtKB/TrEMBL;Acc:K4C5I8]	protein_coding	36.5588	33.6983	28.2626	16.6097	14.7317	12.1688	2.26429	1.17906	4.39048e-06	0.000640652	up	yes
Solyc07g062470.3	Solyc07g062470.3		Solyc07g062470.3.1	NA	NA	NA	NA	NA		protein_coding	20.5062	15.1807	20.6634	8.52414	6.52231	5.27388	2.7731	1.4715	4.48501e-06	0.000648876	up	yes
Solyc02g088100.3	Solyc02g088100.3		Solyc02g088100.3.1	GO:0005576(extracellular region);GO:0005618(cell wall);GO:0009653(anatomical structure morphogenesis);GO:0009664(plant-type cell wall organization);GO:0009826(unidimensional cell growth);GO:0016020(membrane);GO:0071555(cell wall organization);GO:0080022(primary root development)	NA	NA	NA	NA	Expansin [Source:UniProtKB/TrEMBL;Acc:Q9ZP31]	protein_coding	4.74233	11.6398	2.54113	1.394	1.03092	0.963027	5.58546	2.48168	4.54686e-06	0.000653977	up	yes
Solyc04g007400.3	Solyc04g007400.3		Solyc04g007400.3.1	GO:0004672(protein kinase activity);GO:0005524(ATP binding);GO:0006468(protein phosphorylation);GO:0016491(oxidoreductase activity)	NA	NA	NA	NA		protein_coding	48.5142	44.2747	30.0667	21.3468	14.4231	12.0597	2.56861	1.36099	4.71371e-06	0.000674033	up	yes
Solyc08g065410.2	Solyc08g065410.2		Solyc08g065410.2.1	NA	NA	NA	NA	NA		protein_coding	17.7955	19.3865	15.9225	8.54838	4.50047	2.95223	3.3188	1.73066	4.77346e-06	0.000674732	up	yes
Solyc01g080260.3	Solyc01g080260.3		Solyc01g080260.3.1	GO:0016021(integral component of membrane)	NA	NA	NA	NA		protein_coding	0.613602	0.37253	0.972819	0.038534	0.090116	0.08014	9.3824	3.22996	4.90571e-06	0.000689463	up	yes
Solyc09g072700.3	Solyc09g072700.3		Solyc09g072700.3.1	GO:0004601(peroxidase activity);GO:0006979(response to oxidative stress);GO:0020037(heme binding);GO:0042744(hydrogen peroxide catabolic process)	NA	NA	NA	NA		protein_coding	71.342	55.1403	107.365	33.5053	28.3933	21.3886	2.80772	1.4894	4.95431e-06	0.000692336	up	yes
Solyc01g108600.3	Solyc01g108600.3		Solyc01g108600.3.1	GO:0003824(catalytic activity);GO:0005739(mitochondrion);GO:0006508(proteolysis);GO:0009507(chloroplast);GO:0046872(metal ion binding)	NA	NA	NA	NA		protein_coding	10.5084	6.9908	9.66924	4.80321	3.37682	2.46589	2.55201	1.35163	5.13287e-06	0.000709422	up	yes
Solyc12g014130.2	Solyc12g014130.2		Solyc12g014130.2.1	GO:0005515(protein binding)	NA	NA	NA	NA	IQ-domain 10 [Source:Projected from Arabidopsis thaliana (AT3G15050) UniProtKB/TrEMBL;Acc:Q9LKA0]	protein_coding	5.16006	3.31454	2.70918	1.45347	1.17395	0.872552	3.19539	1.67599	5.1422e-06	0.000709422	up	yes
Solyc10g081300.1	Solyc10g081300.1		Solyc10g081300.1.1	NA	NA	NA	NA	NA		protein_coding	2.93855	1.91649	3.74627	0.458464	0.694874	0.389253	5.57589	2.4792	5.45203e-06	0.000740844	up	yes
Solyc10g078220.2	Solyc10g078220.2		Solyc10g078220.2.1	GO:0004497(monooxygenase activity);GO:0005506(iron ion binding);GO:0009809(lignin biosynthetic process);GO:0016020(membrane);GO:0016705(oxidoreductase activity, acting on paired donors, with incorporation or reduction of molecular oxygen);GO:0016709(oxidoreductase activity, acting on paired donors, with incorporation or reduction of molecular oxygen, NAD(P)H as one donor, and incorporation of one…	00940(Phenylpropanoid biosynthesis);00941(Flavonoid biosynthesis);00945(Stilbenoid, diarylheptanoid and gingerol biosynthesis);01100(Metabolic pathways);01110(Biosynthesis of secondary metabolites)	K09754	EC:1.14.14.96	NA		protein_coding	2.27928	2.95999	1.95905	0.519863	0.442482	0.628666	4.52437	2.17772	5.5487e-06	0.000741707	up	yes
Solyc09g015440.1	Solyc09g015440.1		Solyc09g015440.1.1	GO:0005384(manganese ion transmembrane transporter activity);GO:0005794(Golgi apparatus);GO:0015085(calcium ion transmembrane transporter activity);GO:0016020(membrane);GO:0016021(integral component of membrane);GO:0032468(Golgi calcium ion homeostasis);GO:0032472(Golgi calcium ion transport);GO:0046873(metal ion transmembrane transporter activity);GO:0070588(calcium ion transmembrane transport);…	NA	NA	NA	NA		protein_coding	6.154	6.36663	0.395051	0.376667	0.271991	0.271769	14.0323	3.81068	5.5551e-06	0.000741707	up	yes
Solyc07g006590.1	Solyc07g006590.1		Solyc07g006590.1.1	NA	NA	NA	NA	NA		protein_coding	248.596	385.588	247.688	141.026	102.094	83.117	2.70316	1.43465	5.56071e-06	0.000741707	up	yes
Solyc12g035400.2	Solyc12g035400.2		Solyc12g035400.2.1	GO:0005886(plasma membrane);GO:0016020(membrane);GO:0016021(integral component of membrane);GO:0022857(transmembrane transporter activity)	NA	NA	NA	NA	WAT1-related protein [Source:UniProtKB/TrEMBL;Acc:K4DE01]	protein_coding	62.8493	36.3289	50.4523	26.3233	17.5303	13.022	2.63083	1.39552	5.60037e-06	0.000741707	up	yes
Solyc03g097050.3	Solyc03g097050.3		Solyc03g097050.3.1	GO:0016020(membrane);GO:0016760(cellulose synthase (UDP-forming) activity);GO:0030244(cellulose biosynthetic process)	NA	NA	NA	NA		protein_coding	13.4048	14.732	11.5687	20.123	25.0394	35.7929	0.490463	-1.02778	5.63932e-06	0.000741707	down	yes
Solyc03g005980.3	Solyc03g005980.3		Solyc03g005980.3.1	GO:0015267(channel activity);GO:0016020(membrane);GO:0016021(integral component of membrane);GO:0055085(transmembrane transport)	NA	NA	NA	NA		protein_coding	12.1484	9.01426	6.94875	4.43109	2.55921	1.69427	3.23694	1.69463	5.67639e-06	0.00074261	up	yes
Solyc08g061010.3	Solyc08g061010.3		Solyc08g061010.3.1	GO:0006857(oligopeptide transport);GO:0016020(membrane);GO:0022857(transmembrane transporter activity);GO:0055085(transmembrane transport)	NA	NA	NA	NA		protein_coding	1.57372	1.13796	1.20018	0.267864	0.315548	0.254886	4.66643	2.22232	5.93551e-06	0.000768336	up	yes
Solyc02g071220.3	Solyc02g071220.3		Solyc02g071220.3.1	GO:0000160(phosphorelay signal transduction system);GO:0005622(intracellular anatomical structure);GO:0009736(cytokinin-activated signaling pathway)	04075(Plant hormone signal transduction)	NA	NA	NA		protein_coding	25.7771	16.5721	16.9805	10.2122	5.77479	5.09794	2.81384	1.49254	6.14009e-06	0.000790657	up	yes
Solyc08g028690.3	Solyc08g028690.3		Solyc08g028690.3.1	GO:0016491(oxidoreductase activity)	NA	NA	NA	NA		protein_coding	4.55293	10.9437	1.45435	0.969348	0.817179	0.207247	8.50196	3.0878	6.36473e-06	0.000813992	up	yes
Solyc01g009430.3	Solyc01g009430.3		Solyc01g009430.3.1	NA	NA	NA	NA	NA		protein_coding	27.8156	21.0023	22.9397	12.6997	8.65889	5.15517	2.70643	1.43639	6.42059e-06	0.000813992	up	yes
Solyc08g082160.3	Solyc08g082160.3		Solyc08g082160.3.1	NA	NA	NA	NA	NA		protein_coding	12.2139	8.01961	8.28746	3.50725	3.32286	1.95764	3.24553	1.69846	6.54851e-06	0.000825951	up	yes
Solyc07g062480.1	Solyc07g062480.1		Solyc07g062480.1.1	NA	NA	NA	NA	NA		protein_coding	6.36166	12.8569	5.38563	2.82645	1.30444	0.913728	4.87732	2.28609	6.7081e-06	0.000841764	up	yes
Solyc03g083360.3	Solyc03g083360.3		Solyc03g083360.3.1	GO:0004857(enzyme inhibitor activity);GO:0005618(cell wall);GO:0016021(integral component of membrane);GO:0030599(pectinesterase activity);GO:0042545(cell wall modification);GO:0045330(aspartyl esterase activity);GO:0045490(pectin catabolic process);GO:0046910(pectinesterase inhibitor activity)	NA	NA	NA	NA	Pectinesterase [Source:UniProtKB/TrEMBL;Acc:K4BIB2]	protein_coding	3.81601	5.53298	5.89179	2.06427	0.980918	1.40111	3.42774	1.77726	6.75011e-06	0.000842736	up	yes
Solyc04g040130.1	Solyc04g040130.1		Solyc04g040130.1.1	GO:0006629(lipid metabolic process);GO:0016021(integral component of membrane);GO:0016717(oxidoreductase activity, acting on paired donors, with oxidation of a pair of donors resulting in the reduction of molecular oxygen to two molecules of water)	NA	NA	NA	NA		protein_coding	42.3424	65.5285	63.2543	27.709	16.6778	8.24848	3.25115	1.70095	6.8572e-06	0.000851782	up	yes
Solyc09g082600.2	Solyc09g082600.2		Solyc09g082600.2.1	GO:0015996(chlorophyll catabolic process);GO:0047746(chlorophyllase activity)	NA	NA	NA	NA		protein_coding	0	0.045172	0	0.396982	1.34308	0.510369	0.0200726	-5.63863	7.3341e-06	0.000897247	down	yes
Solyc05g021390.3	Solyc05g021390.3		Solyc05g021390.3.1	GO:0004497(monooxygenase activity);GO:0005506(iron ion binding);GO:0007275(multicellular organism development);GO:0010268(brassinosteroid homeostasis);GO:0016125(sterol metabolic process);GO:0016132(brassinosteroid biosynthetic process);GO:0016705(oxidoreductase activity, acting on paired donors, with incorporation or reduction of molecular oxygen);GO:0020037(heme binding);GO:0055114(obsolete oxi…	NA	K20667	EC:1.14.14.126	NA		protein_coding	31.3005	33.3227	29.357	16.2424	13.5088	12.5666	2.22082	1.15109	7.36913e-06	0.000897247	up	yes
Solyc07g061930.1	Solyc07g061930.1		Solyc07g061930.1.1	NA	NA	NA	NA	NA		protein_coding	19.7078	19.2722	8.75288	28.7337	60.2408	44.3488	0.358024	-1.48187	7.45196e-06	0.000902861	down	yes
Solyc08g023340.3	Solyc08g023340.3		Solyc08g023340.3.1	NA	NA	NA	NA	NA		protein_coding	1.41491	1.8169	0.050393	0.081786	0.081033	0.036761	16.4455	4.03962	7.7303e-06	0.000931994	up	yes
Solyc11g064800.2	Solyc11g064800.2		Solyc11g064800.2.1	GO:0003700(DNA-binding transcription factor activity);GO:0006355(regulation of DNA-templated transcription)	NA	NA	NA	NA		protein_coding	11.6799	12.2666	9.20135	5.4368	4.4565	2.57198	2.65921	1.411	8.13141e-06	0.000970835	up	yes
Solyc09g008200.3	Solyc09g008200.3		Solyc09g008200.3.1	GO:0046872(metal ion binding)	NA	NA	NA	NA		protein_coding	150.22	101.674	135.576	71.6406	55.9791	36.5203	2.36061	1.23916	8.22593e-06	0.000973977	up	yes
Solyc06g076550.3	Solyc06g076550.3		Solyc06g076550.3.1	GO:0008194(UDP-glycosyltransferase activity);GO:0043231(intracellular membrane-bounded organelle);GO:0080043(quercetin 3-O-glucosyltransferase activity);GO:0080044(quercetin 7-O-glucosyltransferase activity)	NA	NA	NA	NA		protein_coding	5.60173	2.49945	5.10056	1.45405	0.667948	0.879137	4.39891	2.13715	8.28833e-06	0.000973977	up	yes
Solyc07g052370.3	Solyc07g052370.3		Solyc07g052370.3.1	GO:0004497(monooxygenase activity);GO:0005506(iron ion binding);GO:0016705(oxidoreductase activity, acting on paired donors, with incorporation or reduction of molecular oxygen);GO:0020037(heme binding)	NA	NA	NA	NA		protein_coding	1.10757	5.68411	2.04632	0.578523	0.420976	0.210462	7.30436	2.86876	8.31612e-06	0.000973977	up	yes
Solyc07g062900.3	Solyc07g062900.3		Solyc07g062900.3.1	NA	NA	NA	NA	NA		protein_coding	0.661125	0.560266	0.626437	0	0	0	6159.43	12.5886	8.47117e-06	0.000987433	up	yes
Solyc06g083130.3	Solyc06g083130.3		Solyc06g083130.3.1	GO:0009143(nucleoside triphosphate catabolic process);GO:0046872(metal ion binding);GO:0047429(nucleoside triphosphate diphosphatase activity)	00240(Pyrimidine metabolism);01100(Metabolic pathways)	K16904	EC:3.6.1.12	NA		protein_coding	216.978	151.915	133.264	91.9953	58.4035	44.2868	2.57932	1.36699	8.60518e-06	0.000998323	up	yes
Solyc08g074620.2	Solyc08g074620.2		Solyc08g074620.2.1	GO:0004097(catechol oxidase activity);GO:0009507(chloroplast);GO:0009536(plastid);GO:0009543(chloroplast thylakoid lumen);GO:0009579(thylakoid);GO:0016491(oxidoreductase activity);GO:0046148(pigment biosynthetic process);GO:0046872(metal ion binding)	NA	NA	NA	NA		protein_coding	0.823704	1.72348	0.483996	0.209813	0.161179	0.071796	6.84568	2.77519	9.10889e-06	0.0010518	up	yes
Solyc07g008590.1	Solyc07g008590.1		Solyc07g008590.1.1	GO:0005515(protein binding);GO:0016021(integral component of membrane)	NA	NA	NA	NA		protein_coding	0.22385	0.196387	0.064835	0.416446	0.998439	0.904587	0.20913	-2.25753	9.26642e-06	0.00106499	down	yes
Solyc07g062360.1	Solyc07g062360.1		Solyc07g062360.1.1	GO:0006970(response to osmotic stress);GO:0006995(cellular response to nitrogen starvation)	NA	NA	NA	NA		protein_coding	0.037506	0.154428	0.036468	0.982178	0.904009	1.13847	0.0755134	-3.72712	9.39749e-06	0.0010662	down	yes
Solyc11g012710.2	Solyc11g012710.2		Solyc11g012710.2.1	GO:0005515(protein binding);GO:0009507(chloroplast)	NA	NA	NA	NA	Tau2 [Source:UniProtKB/TrEMBL;Acc:I2E5L9]	protein_coding	3.75754	3.40435	3.60727	1.60191	1.00617	0.726145	3.22989	1.69148	9.46104e-06	0.0010674	up	yes
Solyc12g096240.2	Solyc12g096240.2		Solyc12g096240.2.1	GO:0003824(catalytic activity);GO:0006520(cellular amino acid metabolic process);GO:0008483(transaminase activity);GO:0009058(biosynthetic process);GO:0030170(pyridoxal phosphate binding)	NA	NA	NA	NA		protein_coding	15.33	11.8327	14.7673	7.32565	4.86313	4.0118	2.58817	1.37193	1.00285e-05	0.00112169	up	yes
Solyc07g007050.1	Solyc07g007050.1		Solyc07g007050.1.1	NA	NA	NA	NA	NA		protein_coding	22.0145	23.4025	22.1635	35.3106	45.4354	70.2775	0.447483	-1.1601	1.00334e-05	0.00112169	down	yes
Solyc01g006060.3	Solyc01g006060.3		Solyc01g006060.3.1	GO:0048046(apoplast)	NA	NA	NA	NA	Dirigent protein [Source:UniProtKB/TrEMBL;Acc:K4ASH2]	protein_coding	42.3927	66.0837	43.2759	23.5495	18.5125	13.1782	2.74713	1.45793	1.08155e-05	0.00119823	up	yes
Solyc09g005400.3	Solyc09g005400.3		Solyc09g005400.3.1	GO:0006952(defense response)	NA	NA	NA	NA		protein_coding	68.8474	78.3868	29.7658	26.428	10.6615	8.98237	3.84182	1.94179	1.08887e-05	0.00120093	up	yes
Solyc08g074910.3	Solyc08g074910.3		Solyc08g074910.3.1	NA	NA	NA	NA	NA		protein_coding	0.037381	0	0	0.374527	0.535089	0.353555	0.029593	-5.0786	1.09917e-05	0.00120688	down	yes
Solyc04g078650.3	Solyc04g078650.3		Solyc04g078650.3.1	GO:0003677(DNA binding);GO:0003700(DNA-binding transcription factor activity);GO:0005634(nucleus);GO:0006355(regulation of DNA-templated transcription);GO:0010067(procambium histogenesis);GO:0010087(phloem or xylem histogenesis);GO:0051301(cell division)	NA	NA	NA	NA		protein_coding	10.6037	8.86432	6.74906	4.2942	3.21371	2.25516	2.68533	1.4251	1.10627e-05	0.00120928	up	yes
Solyc09g065590.3	Solyc09g065590.3		Solyc09g065590.3.1	GO:0009734(auxin-activated signaling pathway);GO:0010087(phloem or xylem histogenesis);GO:0010305(leaf vascular tissue pattern formation)	NA	NA	NA	NA	VAN3-binding protein [Source:Projected from Arabidopsis thaliana (AT3G63300) UniProtKB/Swiss-Prot;Acc:Q8W4K5]	protein_coding	3.73368	2.88616	4.65716	1.35831	1.04367	1.0011	3.31376	1.72847	1.11825e-05	0.00121183	up	yes
Solyc02g038740.3	Solyc02g038740.3		Solyc02g038740.3.1	GO:0004420(hydroxymethylglutaryl-CoA reductase (NADPH) activity);GO:0005515(protein binding);GO:0005778(peroxisomal membrane);GO:0005783(endoplasmic reticulum);GO:0005789(endoplasmic reticulum membrane);GO:0008299(isoprenoid biosynthetic process);GO:0015936(coenzyme A metabolic process);GO:0016020(membrane);GO:0016021(integral component of membrane);GO:0016126(sterol biosynthetic process);GO:0016…	NA	NA	NA	NA		protein_coding	1.77275	9.90485	3.25807	1.29207	0.677049	0.395151	6.31726	2.6593	1.12154e-05	0.00121183	up	yes
Solyc10g008790.3	Solyc10g008790.3		Solyc10g008790.3.1	GO:0005515(protein binding)	NA	NA	NA	NA		protein_coding	6.64079	5.63134	7.00568	3.12359	2.51255	2.13395	2.48103	1.31094	1.16963e-05	0.00124532	up	yes
Solyc05g015850.3	Solyc05g015850.3		Solyc05g015850.3.1	GO:0003700(DNA-binding transcription factor activity);GO:0005634(nucleus);GO:0006355(regulation of DNA-templated transcription);GO:0043565(sequence-specific DNA binding)	NA	NA	NA	NA	WRKY75 [Source:Projected from Arabidopsis thaliana (AT5G13080) UniProtKB/TrEMBL;Acc:A0A178UJF4]	protein_coding	10.2952	18.4666	10.2397	5.50082	2.43385	2.17872	3.85642	1.94726	1.1777e-05	0.00124851	up	yes
Solyc06g007240.3	Solyc06g007240.3		Solyc06g007240.3.1	GO:0005515(protein binding);GO:0051087(chaperone binding)	NA	NA	NA	NA		protein_coding	15.4843	8.87467	8.07817	4.12433	3.31343	1.54112	3.6126	1.85304	1.19822e-05	0.00125405	up	yes
Solyc03g033750.1	Solyc03g033750.1		Solyc03g033750.1.1	NA	NA	NA	NA	NA		protein_coding	4.33381	4.85759	5.41884	1.22569	0.244535	0.202085	8.73654	3.12706	1.23861e-05	0.00128393	up	yes
Solyc01g006240.3	Solyc01g006240.3		Solyc01g006240.3.1	NA	NA	NA	NA	NA		protein_coding	10.2768	13.916	11.9814	5.37138	3.58635	2.02702	3.29313	1.71946	1.24029e-05	0.00128393	up	yes
Solyc01g109230.3	Solyc01g109230.3		Solyc01g109230.3.1	GO:0005622(intracellular anatomical structure);GO:0035556(intracellular signal transduction)	NA	NA	NA	NA		protein_coding	5.63286	3.48249	5.48763	1.87954	0.758184	0.555239	4.57349	2.1933	1.26652e-05	0.00129253	up	yes
Solyc01g102890.3	Solyc01g102890.3		Solyc01g102890.3.1	GO:0030145(manganese ion binding)	NA	NA	NA	NA		protein_coding	335.073	206.767	325.887	160.082	87.7867	56.0701	2.85494	1.51346	1.28482e-05	0.0013054	up	yes
Solyc12g010920.2	Solyc12g010920.2		Solyc12g010920.2.1	GO:0010344(seed oilbody biogenesis);GO:0012511(monolayer-surrounded lipid storage body);GO:0016021(integral component of membrane);GO:0019915(lipid storage);GO:0050826(response to freezing)	NA	NA	NA	NA	Oleosin [Source:UniProtKB/TrEMBL;Acc:K4DCH8]	protein_coding	0.186985	0.334054	0.201087	1.41936	1.14779	1.90109	0.161613	-2.62939	1.31909e-05	0.00132482	down	yes
Solyc01g005230.3	Solyc01g005230.3		Solyc01g005230.3.1	GO:0008168(methyltransferase activity)	NA	NA	NA	NA		protein_coding	26.3395	21.103	22.2777	12.7353	10.0873	6.62787	2.36737	1.24329	1.3197e-05	0.00132482	up	yes
Solyc10g007960.1	AOS3	101247264,3516	Solyc10g007960.1.1	GO:0004497(monooxygenase activity);GO:0005506(iron ion binding);GO:0006629(lipid metabolic process);GO:0006631(fatty acid metabolic process);GO:0006633(fatty acid biosynthetic process);GO:0006952(defense response);GO:0009978(allene oxide synthase activity);GO:0016125(sterol metabolic process);GO:0016491(oxidoreductase activity);GO:0016705(oxidoreductase activity, acting on paired donors, with inc…	00592(alpha-Linolenic acid metabolism);01100(Metabolic pathways);01110(Biosynthesis of secondary metabolites)	K01723	EC:4.2.1.92	NA	Allene oxide synthase 3 [Source:UniProtKB/Swiss-Prot;Acc:Q8GZP5]	protein_coding	5.03969	16.2557	8.39914	3.42437	2.18156	1.37522	4.25352	2.08866	1.33752e-05	0.00133347	up	yes
Solyc01g109720.3	Solyc01g109720.3		Solyc01g109720.3.1	GO:0003824(catalytic activity)	NA	NA	NA	NA		protein_coding	4.41104	6.18037	4.79418	2.20553	1.43489	0.627299	3.60511	1.85005	1.33917e-05	0.00133347	up	yes
Solyc10g081120.2	Solyc10g081120.2		Solyc10g081120.2.1	GO:0016787(hydrolase activity);GO:0046373(L-arabinose metabolic process);GO:0046556(alpha-L-arabinofuranosidase activity)	NA	NA	NA	NA		protein_coding	13.02	7.74259	10.6122	5.54638	3.03189	1.97968	2.97168	1.57128	1.3456e-05	0.00133447	up	yes
Solyc07g006420.1	Solyc07g006420.1		Solyc07g006420.1.1	GO:0016021(integral component of membrane)	NA	NA	NA	NA		protein_coding	50.9207	46.3568	41.8267	26.3542	18.8584	11.6461	2.44649	1.29071	1.36127e-05	0.00134375	up	yes
Solyc08g076885.1	Solyc08g076885.1		Solyc08g076885.1.1	NA	NA	NA	NA	NA		protein_coding	39.8583	30.6483	36.4704	20.3542	7.88073	7.77968	2.97038	1.57065	1.36587e-05	0.00134375	up	yes
Solyc05g055290.3	Solyc05g055290.3		Solyc05g055290.3.1	NA	NA	NA	NA	NA		protein_coding	18.787	13.5313	16.1458	8.24897	7.63197	5.87175	2.22796	1.15572	1.38033e-05	0.00135256	up	yes
Solyc03g096530.1	Solyc03g096530.1		Solyc03g096530.1.1	NA	NA	NA	NA	NA		protein_coding	9.50161	4.66434	0.370804	0.273043	0.226888	0.268869	18.9084	4.24095	1.40629e-05	0.00136172	up	yes
Solyc04g076640.2	Solyc04g076640.2		Solyc04g076640.2.1	GO:0003824(catalytic activity);GO:0005975(carbohydrate metabolic process);GO:0030246(carbohydrate binding)	NA	NA	NA	NA		protein_coding	0.157276	0.052238	0.151625	0	0	0	1203.8	10.2334	1.43373e-05	0.00138285	up	yes
Solyc02g078910.3	Solyc02g078910.3		Solyc02g078910.3.1	GO:0000014(single-stranded DNA endodeoxyribonuclease activity);GO:0003676(nucleic acid binding);GO:0004518(nuclease activity);GO:0004519(endonuclease activity);GO:0004521(endoribonuclease activity);GO:0006308(DNA catabolic process);GO:0016787(hydrolase activity);GO:0016788(hydrolase activity, acting on ester bonds);GO:0043765(T/G mismatch-specific endonuclease activity);GO:0046872(metal ion bindi…	NA	NA	NA	NA	Endonuclease 1 [Source:UniProtKB/TrEMBL;Acc:G3XKQ7]	protein_coding	7.66889	4.6871	8.81765	2.08345	1.98085	2.13469	3.41566	1.77216	1.44986e-05	0.00139294	up	yes
Solyc05g005700.3	Solyc05g005700.3		Solyc05g005700.3.1	GO:0004029(aldehyde dehydrogenase (NAD+) activity);GO:0016491(oxidoreductase activity);GO:0016620(oxidoreductase activity, acting on the aldehyde or oxo group of donors, NAD or NADP as acceptor)	00010(Glycolysis / Gluconeogenesis);00053(Ascorbate and aldarate metabolism);00071(Fatty acid degradation);00280(Valine, leucine and isoleucine degradation);00310(Lysine degradation);00330(Arginine and proline metabolism);00340(Histidine metabolism);00380(Tryptophan metabolism);00410(beta-Alanine metabolism);00561(Glycerolipid metabolism);00620(Pyruvate metabolism);00770(Pantothenate and CoA bios…	K00128	EC:1.2.1.3	NA		protein_coding	9.62653	8.65103	6.1559	4.12697	2.44519	1.66356	2.96677	1.56889	1.47086e-05	0.00140762	up	yes
Solyc01g103590.3	Solyc01g103590.3		Solyc01g103590.3.1	NA	NA	NA	NA	NA		protein_coding	243.934	224.141	253.364	145.551	102.671	70.0392	2.26681	1.18066	1.49662e-05	0.00142011	up	yes
Solyc06g061215.1	Solyc06g061215.1		Solyc06g061215.1.1	GO:0004867(serine-type endopeptidase inhibitor activity)	NA	NA	NA	NA		protein_coding	69.0172	159.356	100.648	35.4539	40.7156	28.6848	3.1379	1.6498	1.49775e-05	0.00142011	up	yes
Solyc06g076400.3	Solyc06g076400.3		Solyc06g076400.3.1	GO:0004722(protein serine/threonine phosphatase activity);GO:0016791(phosphatase activity);GO:0043169(cation binding);GO:0046872(metal ion binding)	04016(MAPK signaling pathway - plant);04075(Plant hormone signal transduction)	K14497	EC:3.1.3.16	NA		protein_coding	0.87516	1.37115	1.0407	1.87643	2.71622	3.79406	0.39193	-1.35133	1.50123e-05	0.00142011	down	yes
Solyc02g055370.3	Solyc02g055370.3		Solyc02g055370.3.1	GO:0003677(DNA binding);GO:0005634(nucleus);GO:0006351(DNA-templated transcription);GO:0006355(regulation of DNA-templated transcription)	NA	NA	NA	NA		protein_coding	9.03254	13.7018	9.50597	4.6612	2.67095	2.03639	3.44134	1.78297	1.57283e-05	0.00147231	up	yes
Solyc05g053330.3	Solyc05g053330.3		Solyc05g053330.3.1	GO:0003700(DNA-binding transcription factor activity);GO:0005634(nucleus);GO:0006355(regulation of DNA-templated transcription);GO:0043565(sequence-specific DNA binding)	NA	NA	NA	NA		protein_coding	0.968187	1.71385	1.8073	0.04059	0.21661	0	17.4546	4.12554	1.63904e-05	0.00152121	up	yes
Solyc12g009800.2	Solyc12g009800.2		Solyc12g009800.2.1	GO:0003993(acid phosphatase activity);GO:0016787(hydrolase activity);GO:0046872(metal ion binding)	NA	NA	NA	NA		protein_coding	2.20312	1.88086	2.64267	0.677734	0.507564	0.65802	3.64921	1.86758	1.68465e-05	0.00155176	up	yes
Solyc09g011710.3	Solyc09g011710.3		Solyc09g011710.3.1	NA	NA	NA	NA	NA		nontranslating_CDS	54.2921	38.5477	25.0272	19.6563	7.97321	5.85503	3.52004	1.81559	1.68728e-05	0.00155176	up	yes
Solyc07g009290.3	Solyc07g009290.3		Solyc07g009290.3.1	NA	NA	NA	NA	NA		protein_coding	106.162	119.575	125.806	63.352	53.4725	30.3234	2.38905	1.25644	1.69088e-05	0.00155176	up	yes
Solyc05g013450.3	Solyc05g013450.3		Solyc05g013450.3.1	GO:0015297(antiporter activity);GO:0016020(membrane);GO:0042910(xenobiotic transmembrane transporter activity);GO:0055085(transmembrane transport);GO:1990961(xenobiotic detoxification by transmembrane export across the plasma membrane)	NA	NA	NA	NA		protein_coding	12.4941	13.5665	8.56515	5.69095	3.55501	3.55361	2.70523	1.43575	1.74651e-05	0.00157924	up	yes
Solyc07g006560.3	Solyc07g006560.3		Solyc07g006560.3.1	GO:0003723(RNA binding);GO:0033897(ribonuclease T2 activity)	NA	NA	NA	NA		protein_coding	6.84663	7.41102	4.64454	1.84709	2.15486	1.74352	3.28993	1.71806	1.83758e-05	0.00163751	up	yes
Solyc03g020030.3	Solyc03g020030.3		Solyc03g020030.3.1	GO:0004867(serine-type endopeptidase inhibitor activity)	NA	NA	NA	NA		protein_coding	9.94383	10.6206	15.0512	3.5314	1.53323	3.6563	4.08394	2.02996	1.94595e-05	0.00172782	up	yes
Solyc06g059870.1	Solyc06g059870.1		Solyc06g059870.1.1	NA	NA	NA	NA	NA		protein_coding	74.5113	65.4083	74.3406	32.3064	34.2096	22.8967	2.3963	1.26081	1.96236e-05	0.00173613	up	yes
Solyc04g071615.1	Solyc04g071615.1		Solyc04g071615.1.1	NA	NA	NA	NA	NA		protein_coding	5.79794	27.173	24.3798	3.65999	3.83197	3.9479	5.01323	2.32574	1.98397e-05	0.00174895	up	yes
Solyc09g091910.2	Solyc09g091910.2		Solyc09g091910.2.1	GO:0003993(acid phosphatase activity);GO:0016787(hydrolase activity);GO:0046872(metal ion binding)	NA	NA	NA	NA	Purple acid phosphatase [Source:UniProtKB/TrEMBL;Acc:K4CWL7]	protein_coding	5.71773	6.04172	5.58293	3.19446	1.39452	1.52402	2.83697	1.50435	1.99151e-05	0.00174932	up	yes
Solyc01g014730.2	Solyc01g014730.2		Solyc01g014730.2.1	NA	NA	NA	NA	NA		protein_coding	1.44265	2.14242	0.143615	0.045944	0.108927	0	24.076	4.58953	2.00379e-05	0.00175385	up	yes
Solyc02g030480.3	Solyc02g030480.3		Solyc02g030480.3.1	GO:0008270(zinc ion binding);GO:0016491(oxidoreductase activity)	00940(Phenylpropanoid biosynthesis);01100(Metabolic pathways);01110(Biosynthesis of secondary metabolites)	K00083	EC:1.1.1.195	NA		protein_coding	1.5065	3.3015	1.83188	0.597684	0.448655	0.375654	4.66942	2.22324	2.05976e-05	0.00179645	up	yes
Solyc10g078590.2	Solyc10g078590.2		Solyc10g078590.2.1	GO:0016021(integral component of membrane)	NA	NA	NA	NA		protein_coding	31.8995	14.1867	24.6082	8.54879	8.61788	6.68095	2.96442	1.56775	2.11941e-05	0.00184194	up	yes
Solyc03g031940.3	Solyc03g031940.3		Solyc03g031940.3.1	GO:0003824(catalytic activity)	NA	NA	NA	NA		protein_coding	3.18793	2.98361	2.09778	1.17913	0.70772	0.623973	3.29347	1.71961	2.15584e-05	0.001867	up	yes
Solyc04g071610.3	Solyc04g071610.3		Solyc04g071610.3.1	GO:0005515(protein binding);GO:0005634(nucleus);GO:0008270(zinc ion binding);GO:0009414(response to water deprivation);GO:0010043(response to zinc ion);GO:0032991(protein-containing complex);GO:0042802(identical protein binding)	NA	NA	NA	NA	Fruit-ripening protein [Source:UniProtKB/TrEMBL;Acc:O82575]	protein_coding	239.778	576.513	196.464	68.7893	34.3952	22.7974	8.03889	3.007	2.18634e-05	0.00188677	up	yes
Solyc05g053610.3	Solyc05g053610.3		Solyc05g053610.3.1	GO:0005524(ATP binding);GO:0016020(membrane);GO:0140359(ABC-type transporter activity)	NA	NA	NA	NA		protein_coding	20.7325	21.0828	11.9767	9.56632	5.7664	5.07089	2.6364	1.39857	2.19625e-05	0.0018887	up	yes
Solyc03g006700.3	Solyc03g006700.3		Solyc03g006700.3.1	GO:0004601(peroxidase activity);GO:0005576(extracellular region);GO:0006979(response to oxidative stress);GO:0020037(heme binding);GO:0042744(hydrogen peroxide catabolic process);GO:0046872(metal ion binding)	00940(Phenylpropanoid biosynthesis);01100(Metabolic pathways);01110(Biosynthesis of secondary metabolites)	K00430	EC:1.11.1.7	NA	Peroxidase [Source:UniProtKB/TrEMBL;Acc:K4BE93]	protein_coding	251.965	308.77	208.907	147	96.2421	65.4903	2.49291	1.31783	2.24249e-05	0.00191507	up	yes
Solyc05g010710.2	Solyc05g010710.2		Solyc05g010710.2.1	GO:0008194(UDP-glycosyltransferase activity)	NA	NA	NA	NA		protein_coding	15.8803	16.6414	13.636	9.0752	4.90761	4.33252	2.52017	1.33352	2.29581e-05	0.00194708	up	yes
Solyc07g006680.1	Solyc07g006680.1		Solyc07g006680.1.1	GO:0016747(acyltransferase activity, transferring groups other than amino-acyl groups)	00940(Phenylpropanoid biosynthesis);00941(Flavonoid biosynthesis);00945(Stilbenoid, diarylheptanoid and gingerol biosynthesis);01100(Metabolic pathways);01110(Biosynthesis of secondary metabolites)	K13065	EC:2.3.1.133	NA		protein_coding	23.5738	18.285	29.2456	12.01	9.23671	7.75444	2.45178	1.29383	2.33039e-05	0.00196962	up	yes
Solyc02g086700.3	Solyc02g086700.3		Solyc02g086700.3.1	GO:0004553(hydrolase activity, hydrolyzing O-glycosyl compounds);GO:0005975(carbohydrate metabolic process)	NA	NA	NA	NA		protein_coding	5.97665	2.08185	3.21144	1.27345	0.528487	0.305547	5.34759	2.41889	2.38373e-05	0.0020078	up	yes
Solyc02g085880.2	Solyc02g085880.2		Solyc02g085880.2.1	GO:0004497(monooxygenase activity);GO:0005506(iron ion binding);GO:0016705(oxidoreductase activity, acting on paired donors, with incorporation or reduction of molecular oxygen);GO:0020037(heme binding)	NA	NA	NA	NA		protein_coding	19.5133	5.81204	3.49802	2.16974	1.85494	1.57087	5.15111	2.36488	2.40268e-05	0.00201	up	yes
Solyc12g099190.1	Solyc12g099190.1		Solyc12g099190.1.1	GO:0004857(enzyme inhibitor activity);GO:0005576(extracellular region);GO:0043086(negative regulation of catalytic activity)	NA	NA	NA	NA		protein_coding	166.042	167.263	163.998	97.6438	61.6441	35.1302	2.55791	1.35497	2.47248e-05	0.00206138	up	yes
Solyc06g082420.3	Solyc06g082420.3		Solyc06g082420.3.1	GO:0004601(peroxidase activity);GO:0006979(response to oxidative stress);GO:0020037(heme binding);GO:0042744(hydrogen peroxide catabolic process)	NA	NA	NA	NA		protein_coding	0.279198	1.75909	0.881336	0.13067	0.052702	0	15.9219	3.99294	2.57454e-05	0.00213201	up	yes
Solyc09g091600.3	Solyc09g091600.3		Solyc09g091600.3.1	GO:0005515(protein binding)	NA	NA	NA	NA		protein_coding	23.2023	7.50143	20.7866	49.3818	36.7379	27.0172	0.455115	-1.1357	2.66584e-05	0.00219286	down	yes
Solyc08g077910.3	Solyc08g077910.3		Solyc08g077910.3.1	GO:0005576(extracellular region)	NA	NA	NA	NA		protein_coding	115.545	45.9857	102.351	40.7704	28.6768	20.582	2.93108	1.55143	2.67663e-05	0.00219439	up	yes
Solyc12g006110.2	Solyc12g006110.2		Solyc12g006110.2.1	NA	NA	NA	NA	NA		protein_coding	53.3343	45.3012	114.063	32.1685	17.8458	14.0472	3.32023	1.73128	2.70177e-05	0.00220398	up	yes
Solyc01g006070.2	Solyc01g006070.2		Solyc01g006070.2.1	GO:0016021(integral component of membrane)	NA	NA	NA	NA		protein_coding	3.1113	1.64958	5.04181	0.711942	0.029022	0.119557	11.3916	3.5099	2.70625e-05	0.00220398	up	yes
Solyc10g084325.1	Solyc10g084325.1		Solyc10g084325.1.1	GO:0004252(serine-type endopeptidase activity);GO:0006508(proteolysis);GO:0008236(serine-type peptidase activity)	NA	NA	NA	NA		protein_coding	18.0883	14.8155	21.9534	10.0891	7.37263	5.28496	2.41166	1.27003	2.72039e-05	0.00220819	up	yes
Solyc02g078780.3	Solyc02g078780.3		Solyc02g078780.3.1	GO:0004672(protein kinase activity);GO:0005515(protein binding);GO:0005524(ATP binding);GO:0006468(protein phosphorylation)	NA	NA	NA	NA	Leucine-rich repeat receptor-like protein kinase (Fragment) [Source:Projected from Arabidopsis thaliana (AT1G11130) UniProtKB/TrEMBL;Acc:C0LGE3]	protein_coding	7.57814	5.43736	6.36119	3.62164	2.31176	1.8406	2.49249	1.31759	2.80184e-05	0.00226682	up	yes
Solyc12g009110.2	Solyc12g009110.2		Solyc12g009110.2.1	GO:0008168(methyltransferase activity);GO:0008171(O-methyltransferase activity);GO:0008757(S-adenosylmethionine-dependent methyltransferase activity);GO:0019438(aromatic compound biosynthetic process);GO:0046983(protein dimerization activity)	NA	NA	NA	NA		protein_coding	67.8281	57.858	37.1382	28.9863	20.0297	16.1349	2.49919	1.32146	2.81286e-05	0.00226827	up	yes
Solyc06g051800.3	Solyc06g051800.3		Solyc06g051800.3.1	GO:0005576(extracellular region);GO:0005618(cell wall);GO:0009653(anatomical structure morphogenesis);GO:0009664(plant-type cell wall organization);GO:0016020(membrane);GO:0071555(cell wall organization)	NA	NA	NA	NA	Expansin [Source:UniProtKB/TrEMBL;Acc:O04359]	protein_coding	11.8978	19.5481	12.1894	7.10419	4.49512	3.46408	2.89678	1.53445	2.88154e-05	0.00230835	up	yes
Solyc04g011810.1	Solyc04g011810.1		Solyc04g011810.1.1	GO:0005623(obsolete cell);GO:0009055(electron transfer activity);GO:0015035(protein-disulfide reductase activity);GO:0045454(cell redox homeostasis);GO:0097573(glutathione oxidoreductase activity)	NA	NA	NA	NA		protein_coding	0.14215	0	0.51803	2.90276	4.9578	1.651	0.0694082	-3.84875	2.89072e-05	0.00230835	down	yes
Solyc10g083670.2	Solyc10g083670.2		Solyc10g083670.2.1	NA	NA	NA	NA	NA		protein_coding	15.3013	10.3791	10.4967	5.6359	4.48151	4.32495	2.50493	1.32477	2.98966e-05	0.00236433	up	yes
Solyc02g031740.3	Solyc02g031740.3		Solyc02g031740.3.1	NA	NA	NA	NA	NA		protein_coding	12.5088	9.54962	9.26329	4.71625	4.40134	3.01998	2.58056	1.36768	3.02467e-05	0.00238435	up	yes
Solyc06g082140.3	Solyc06g082140.3		Solyc06g082140.3.1	NA	NA	NA	NA	NA		protein_coding	416.902	538.071	379.172	560.708	978.551	1163.33	0.493655	-1.01843	3.08232e-05	0.00242204	down	yes
Solyc07g045060.1	Solyc07g045060.1		Solyc07g045060.1.1	GO:0009733(response to auxin)	NA	NA	NA	NA		protein_coding	12.1982	14.9931	11.058	4.67436	3.55357	1.67101	3.86399	1.95009	3.1832e-05	0.00245541	up	yes
Solyc05g012110.3	Solyc05g012110.3		Solyc05g012110.3.1	GO:0005975(carbohydrate metabolic process);GO:0006098(pentose-phosphate shunt);GO:0009051(pentose-phosphate shunt, oxidative branch);GO:0017057(6-phosphogluconolactonase activity)	00030(Pentose phosphate pathway);01100(Metabolic pathways);01110(Biosynthesis of secondary metabolites);01200(Carbon metabolism)	K01057	EC:3.1.1.31	NA		protein_coding	90.7721	149.615	79.4288	159.387	219.151	341.262	0.444312	-1.17035	3.1847e-05	0.00245541	down	yes
Solyc10g083530.2	Solyc10g083530.2		Solyc10g083530.2.1	NA	NA	NA	NA	NA		protein_coding	1.46202	1.57069	1.44116	0.512046	0.538918	0.247375	3.44584	1.78486	3.22381e-05	0.0024778	up	yes
Solyc04g080420.3	Solyc04g080420.3		Solyc04g080420.3.1	GO:0030246(carbohydrate binding)	NA	NA	NA	NA		protein_coding	8.52599	5.96142	4.8352	2.60283	2.32791	1.83758	2.85486	1.51342	3.23425e-05	0.00247808	up	yes
Solyc12g056990.1	Solyc12g056990.1		Solyc12g056990.1.1	NA	NA	NA	NA	NA		protein_coding	5.54775	7.06737	6.79203	2.79821	2.13401	1.3866	3.07132	1.61886	3.2519e-05	0.00248386	up	yes
Solyc05g051310.1	Solyc05g051310.1		Solyc05g051310.1.1	NA	NA	NA	NA	NA		protein_coding	30.9413	22.5083	23.3372	12.5094	6.17719	2.66086	3.59701	1.8468	3.35002e-05	0.00253519	up	yes
Solyc05g051540.2	Solyc05g051540.2		Solyc05g051540.2.1	GO:0005524(ATP binding)	NA	NA	NA	NA		protein_coding	15.8309	6.98504	24.0152	5.85182	3.06638	2.83602	3.9842	1.99429	3.43949e-05	0.00257914	up	yes
Solyc12g006280.2	Solyc12g006280.2		Solyc12g006280.2.1	GO:0003677(DNA binding);GO:0003700(DNA-binding transcription factor activity)	NA	NA	NA	NA		protein_coding	0.378346	1.17434	0.837588	0	0.004828	0	495.085	8.95153	3.52296e-05	0.00262568	up	yes
Solyc01g009320.2	Solyc01g009320.2		Solyc01g009320.2.1	GO:0004842(ubiquitin-protein transferase activity);GO:0016567(protein ubiquitination);GO:0061630(ubiquitin protein ligase activity)	NA	NA	NA	NA	RING-type E3 ubiquitin transferase [Source:UniProtKB/TrEMBL;Acc:K4ATC8]	protein_coding	0.792315	0.80156	0.623308	0.197867	0.050247	0.043312	7.60805	2.92753	3.63416e-05	0.00270036	up	yes
Solyc01g058720.3	Solyc01g058720.3		Solyc01g058720.3.1	GO:0005509(calcium ion binding)	NA	NA	NA	NA	Calcium-binding protein CP1 [Source:Projected from Arabidopsis thaliana (AT5G49480) UniProtKB/Swiss-Prot;Acc:Q9FDX6]	protein_coding	21.1356	16.2016	23.5444	10.6408	8.6604	6.72124	2.33958	1.22625	3.66141e-05	0.00271242	up	yes
Solyc03g112330.3	Solyc03g112330.3		Solyc03g112330.3.1	NA	NA	NA	NA	NA		protein_coding	3.48415	3.10676	3.56771	1.72353	0.947245	0.538808	3.16509	1.66225	3.94024e-05	0.0029015	up	yes
Solyc09g007020.2	Solyc09g007020.2		Solyc09g007020.2.1	GO:0005576(extracellular region);GO:0005615(extracellular space);GO:0006952(defense response);GO:0009607(response to biotic stimulus);GO:0031640(killing of cells of another organism);GO:0050832(defense response to fungus)	NA	NA	NA	NA		protein_coding	304.923	355.587	246.242	145.759	120.762	126.925	2.30464	1.20454	4.03718e-05	0.00295519	up	yes
Solyc09g065383.1	Solyc09g065383.1		Solyc09g065383.1.1	NA	NA	NA	NA	NA		protein_coding	67.8693	66.4469	53.8857	79.8109	135.819	176.998	0.479339	-1.06088	4.1761e-05	0.00304781	down	yes
Solyc10g079810.1	Solyc10g079810.1		Solyc10g079810.1.1	NA	NA	NA	NA	NA		protein_coding	50.5006	69.0873	49.2511	27.1376	19.1904	9.00535	3.0513	1.60943	4.26806e-05	0.00308744	up	yes
Solyc01g101210.3	Solyc01g101210.3		Solyc01g101210.3.1	GO:0000287(magnesium ion binding);GO:0006397(mRNA processing);GO:0010333(terpene synthase activity);GO:0016102(diterpenoid biosynthetic process);GO:0016114(terpenoid biosynthetic process);GO:0016829(lyase activity);GO:0046872(metal ion binding)	NA	NA	NA	NA		protein_coding	0.485754	1.87326	0.855924	0.212073	0.230487	0.059745	6.40038	2.67816	4.3576e-05	0.00314297	up	yes
Solyc02g093650.3	Solyc02g093650.3		Solyc02g093650.3.1	NA	NA	NA	NA	NA		nontranslating_CDS	1.08446	1.71884	1.22278	1.96172	3.90096	4.10261	0.40401	-1.30754	4.41831e-05	0.00317744	down	yes
Solyc01g095140.3	Solyc01g095140.3		Solyc01g095140.3.1	GO:0005829(cytosol);GO:0009269(response to desiccation)	NA	NA	NA	NA	Ethylene-responsive late embryogenesis-like protein [Source:UniProtKB/TrEMBL;Acc:P93220]	protein_coding	6.11029	2.55636	13.2057	33.2314	25.2649	12.2413	0.309204	-1.69337	4.57954e-05	0.00327424	down	yes
Solyc05g056430.2	Solyc05g056430.2		Solyc05g056430.2.1	GO:0009733(response to auxin)	NA	NA	NA	NA		protein_coding	27.1209	26.7898	18.1076	11.3234	7.34491	4.53696	3.10353	1.63391	4.78133e-05	0.00339936	up	yes
Solyc05g008290.3	Solyc05g008290.3		Solyc05g008290.3.1	GO:0005507(copper ion binding);GO:0016491(oxidoreductase activity)	NA	NA	NA	NA		protein_coding	3.80547	4.41085	4.1055	2.12979	1.05737	1.26794	2.76578	1.46769	4.78218e-05	0.00339936	up	yes
Solyc10g078910.2	Solyc10g078910.2		Solyc10g078910.2.1	GO:0016740(transferase activity)	NA	NA	NA	NA		protein_coding	10.6421	10.2598	10.5353	6.28321	4.24251	3.38548	2.25985	1.17623	4.81201e-05	0.0034009	up	yes
Solyc01g103610.3	Solyc01g103610.3		Solyc01g103610.3.1	GO:0006952(defense response);GO:0043531(ADP binding)	NA	NA	NA	NA		protein_coding	0.232247	0.18283	0.15228	0	0	0	1891.19	10.8851	4.84389e-05	0.00340903	up	yes
Solyc09g073040.3	Solyc09g073040.3		Solyc09g073040.3.1	NA	NA	NA	NA	NA		protein_coding	0.830192	6.0402	2.24725	0.449226	0.460614	0.276744	7.68394	2.94185	4.85123e-05	0.00340903	up	yes
Solyc04g007600.3	Solyc04g007600.3		Solyc04g007600.3.1	GO:0008270(zinc ion binding)	NA	NA	NA	NA		protein_coding	6.67159	5.61473	4.84199	3.03574	1.91619	1.57357	2.62483	1.39223	4.91701e-05	0.00344541	up	yes
Solyc12g042470.2	Solyc12g042470.2		Solyc12g042470.2.1	GO:0004032(alditol:NADP+ 1-oxidoreductase activity);GO:0008106(alcohol dehydrogenase (NADP+) activity);GO:0016491(oxidoreductase activity);GO:0016616(oxidoreductase activity, acting on the CH-OH group of donors, NAD or NADP as acceptor)	NA	K22374	EC:1.1.1.285	NA		protein_coding	13.5954	8.98156	8.04262	4.0076	4.5647	2.31085	2.81348	1.49236	4.97082e-05	0.00346351	up	yes
Solyc03g095770.3	WRKY70		Solyc03g095770.3.1	GO:0002215(defense response to nematode);GO:0003677(DNA binding);GO:0003700(DNA-binding transcription factor activity);GO:0005634(nucleus);GO:0006355(regulation of DNA-templated transcription);GO:0006952(defense response);GO:0009624(response to nematode);GO:0009625(response to insect);GO:0009751(response to salicylic acid);GO:0009753(response to jasmonic acid);GO:0043565(sequence-specific DNA bin…	NA	NA	NA	NA	WRKY DNA-binding transcription factor 70 [Source:UniProtKB/Swiss-Prot;Acc:K4BIZ9]	protein_coding	28.0378	10.1519	19.6482	8.50736	6.11144	4.12191	3.08621	1.62584	4.971e-05	0.00346351	up	yes
Solyc02g083725.1	Solyc02g083725.1		Solyc02g083725.1.1	GO:0006952(defense response);GO:0016021(integral component of membrane)	NA	NA	NA	NA		protein_coding	1.22743	0.320848	0.72888	0	0.055732	0	40.8591	5.35258	5.10828e-05	0.00353538	up	yes
Solyc11g013430.2	Solyc11g013430.2		Solyc11g013430.2.1	GO:0000228(nuclear chromosome);GO:0006338(chromatin remodeling)	NA	NA	NA	NA		protein_coding	11.5157	3.32646	0.170138	0.030231	0	0	496.585	8.9559	5.11728e-05	0.00353538	up	yes
Solyc01g103785.1	Solyc01g103785.1		Solyc01g103785.1.1	GO:0004672(protein kinase activity);GO:0005524(ATP binding);GO:0006468(protein phosphorylation)	NA	NA	NA	NA		protein_coding	5.90781	6.09553	6.30227	3.01006	1.97932	1.64562	2.75895	1.46412	5.19005e-05	0.00357561	up	yes
Solyc07g055490.3	Solyc07g055490.3		Solyc07g055490.3.1	GO:0004497(monooxygenase activity);GO:0005506(iron ion binding);GO:0016021(integral component of membrane);GO:0016705(oxidoreductase activity, acting on paired donors, with incorporation or reduction of molecular oxygen);GO:0020037(heme binding)	NA	NA	NA	NA		protein_coding	0	0	0	0.238772	0.124471	0.131456	0.000606429	-10.6874	5.22375e-05	0.00358877	down	yes
Solyc01g090610.3	Solyc01g090610.3		Solyc01g090610.3.1	GO:0046872(metal ion binding);GO:0051213(dioxygenase activity)	NA	NA	NA	NA		protein_coding	523.667	312.195	642.747	268.795	155.524	90.2352	2.87358	1.52285	5.24544e-05	0.00359364	up	yes
Solyc09g074560.3	Solyc09g074560.3		Solyc09g074560.3.1	GO:0005515(protein binding);GO:0005634(nucleus);GO:0008270(zinc ion binding)	NA	NA	NA	NA		protein_coding	2.89	3.06414	2.8035	1.23625	0.578143	0.815732	3.32974	1.73541	5.26508e-05	0.00359707	up	yes
Solyc02g087520.3	Solyc02g087520.3		Solyc02g087520.3.1	NA	NA	NA	NA	NA		protein_coding	4.465	4.82718	10.6423	2.32628	2.08117	1.24138	3.52897	1.81925	5.29621e-05	0.00360615	up	yes
Solyc02g036480.1	Solyc02g036480.1		Solyc02g036480.1.1	GO:0016021(integral component of membrane)	NA	NA	NA	NA		protein_coding	18.1691	17.2376	25.8675	10.8873	6.36266	5.08294	2.74367	1.45611	5.30768e-05	0.00360615	up	yes
Solyc10g084240.2	Solyc10g084240.2		Solyc10g084240.2.1	GO:0004601(peroxidase activity);GO:0006979(response to oxidative stress);GO:0020037(heme binding);GO:0042744(hydrogen peroxide catabolic process)	NA	NA	NA	NA		protein_coding	25.0267	9.03193	8.10866	5.35295	4.15691	2.46193	3.52222	1.81649	6.03484e-05	0.00403334	up	yes
Solyc01g014390.3	Solyc01g014390.3		Solyc01g014390.3.1	NA	NA	NA	NA	NA		protein_coding	0.261875	0.327197	0.145852	0	0	0	2449.75	11.2584	6.16428e-05	0.00410868	up	yes
Solyc05g014163.1	Solyc05g014163.1		Solyc05g014163.1.1	NA	NA	NA	NA	NA		protein_coding	1.98681	1.01941	3.57141	0	0	0	21925.4	14.4203	6.37447e-05	0.00422588	up	yes
Solyc01g066680.3	Solyc01g066680.3		Solyc01g066680.3.1	NA	NA	NA	NA	NA		protein_coding	0.098994	1.13087	0.642173	0	0	0	6240.12	12.6074	6.72033e-05	0.00441942	up	yes
Solyc12g087830.2	Solyc12g087830.2		Solyc12g087830.2.1	GO:0000977(RNA polymerase II transcription regulatory region sequence-specific DNA binding);GO:0000981(DNA-binding transcription factor activity, RNA polymerase II-specific);GO:0003677(DNA binding);GO:0003700(DNA-binding transcription factor activity);GO:0005634(nucleus);GO:0006351(DNA-templated transcription);GO:0006355(regulation of DNA-templated transcription);GO:0007275(multicellular organism…	NA	NA	NA	NA		protein_coding	2.691	2.6026	0.400725	0.277805	0.104683	0	14.8876	3.89604	6.8954e-05	0.00452246	up	yes
Solyc01g087540.3	Solyc01g087540.3		Solyc01g087540.3.1	NA	NA	NA	NA	NA		protein_coding	34.7308	36.543	28.9478	16.9967	15.7369	14.1264	2.13875	1.09677	6.97264e-05	0.00456096	up	yes
Solyc08g007540.3	Solyc08g007540.3		Solyc08g007540.3.1	NA	NA	NA	NA	NA		protein_coding	13.8355	9.55618	7.28142	5.37697	2.30261	2.63078	2.97498	1.57288	7.22763e-05	0.00469636	up	yes
Solyc07g008930.1	Solyc07g008930.1		Solyc07g008930.1.1	NA	NA	NA	NA	NA		protein_coding	67.1729	60.5186	63.5011	38.9457	27.848	17.5548	2.2667	1.18059	7.23347e-05	0.00469636	up	yes
Solyc04g076040.3	Solyc04g076040.3		Solyc04g076040.3.1	GO:0000079(regulation of cyclin-dependent protein serine/threonine kinase activity);GO:0000278(mitotic cell cycle);GO:0000307(cyclin-dependent protein kinase holoenzyme complex);GO:0005634(nucleus);GO:0005737(cytoplasm);GO:0006468(protein phosphorylation);GO:0007088(regulation of mitotic nuclear division);GO:0008284(positive regulation of cell population proliferation);GO:0016538(cyclin-dependent…	NA	NA	NA	NA		protein_coding	14.6774	9.8183	16.0191	7.63152	4.6236	3.03873	2.64909	1.4055	7.39608e-05	0.00477445	up	yes
Solyc01g110340.3	Solyc01g110340.3		Solyc01g110340.3.1	GO:0004553(hydrolase activity, hydrolyzing O-glycosyl compounds);GO:0005975(carbohydrate metabolic process);GO:0008810(cellulase activity);GO:0030245(cellulose catabolic process)	00500(Starch and sucrose metabolism);01100(Metabolic pathways)	K01179	EC:3.2.1.4	NA	Endoglucanase [Source:UniProtKB/TrEMBL;Acc:K4B3P7]	protein_coding	10.4179	10.5753	14.6811	6.69334	3.61446	2.81203	2.71911	1.44314	7.53529e-05	0.00482631	up	yes
Solyc08g075013.1	Solyc08g075013.1		Solyc08g075013.1.1	NA	NA	NA	NA	NA		protein_coding	1.0051	0.213412	0.206973	0	0	0	4751.6	12.2142	7.76577e-05	0.00495091	up	yes
Solyc12g005630.2	Solyc12g005630.2		Solyc12g005630.2.1	GO:0005886(plasma membrane);GO:0009496(plastoquinol--plastocyanin reductase activity);GO:0009535(chloroplast thylakoid membrane);GO:0009941(chloroplast envelope);GO:0010196(nonphotochemical quenching);GO:0015979(photosynthesis);GO:0016020(membrane);GO:0016021(integral component of membrane);GO:0042742(defense response to bacterium);GO:0045158(electron transporter, transferring electrons within cy…	00195(Photosynthesis);01100(Metabolic pathways)	K02636	EC:7.1.1.6	NA	Cytochrome b6-f complex iron-sulfur subunit [Source:UniProtKB/TrEMBL;Acc:K4DBA1]	protein_coding	1.4777	2.67178	1.52673	0.30651	0.534346	0.267659	5.12056	2.3563	7.82173e-05	0.00497094	up	yes
Solyc04g008260.3	Solyc04g008260.3		Solyc04g008260.3.1	GO:0003993(acid phosphatase activity);GO:0008198(ferrous iron binding);GO:0008199(ferric iron binding);GO:0016787(hydrolase activity)	00740(Riboflavin metabolism);01100(Metabolic pathways)	K14379	EC:3.1.3.2	NA	Purple acid phosphatase [Source:UniProtKB/TrEMBL;Acc:K4BNY2]	protein_coding	10.146	7.92635	14.9077	5.59381	3.15427	2.09672	3.0411	1.60459	7.97423e-05	0.0050548	up	yes
Solyc09g090300.3	Solyc09g090300.3		Solyc09g090300.3.1	GO:0009143(nucleoside triphosphate catabolic process);GO:0047429(nucleoside triphosphate diphosphatase activity)	NA	NA	NA	NA		protein_coding	28.7801	28.3134	27.4246	15.4392	8.94032	4.39544	2.93721	1.55445	8.00718e-05	0.00506264	up	yes
Solyc01g090350.3	Solyc01g090350.3		Solyc01g090350.3.1	GO:0006869(lipid transport);GO:0008289(lipid binding)	NA	NA	NA	NA	Non-specific lipid-transfer protein [Source:UniProtKB/TrEMBL;Acc:K4AYX6]	protein_coding	0	0	0	0.237423	0.72361	0.336394	0.000231227	-12.0784	8.03399e-05	0.00506656	down	yes
Solyc09g075900.3	Solyc09g075900.3		Solyc09g075900.3.1	GO:0003824(catalytic activity);GO:0006596(polyamine biosynthetic process);GO:0010487(thermospermine synthase activity)	NA	K18787	EC:2.5.1.79	NA		protein_coding	12.0087	7.42419	7.06619	4.65325	1.48627	1.63168	3.40992	1.76974	8.45569e-05	0.00529452	up	yes
Solyc07g055495.1	Solyc07g055495.1		Solyc07g055495.1.1	GO:0004497(monooxygenase activity);GO:0005506(iron ion binding);GO:0016705(oxidoreductase activity, acting on paired donors, with incorporation or reduction of molecular oxygen);GO:0020037(heme binding)	NA	NA	NA	NA		protein_coding	11.5786	12.3183	1.59097	1.12862	1.60648	1.10112	6.64401	2.73205	8.46004e-05	0.00529452	up	yes
Solyc05g056450.3	Solyc05g056450.3		Solyc05g056450.3.1	GO:0004190(aspartic-type endopeptidase activity);GO:0006508(proteolysis);GO:0030163(protein catabolic process)	NA	NA	NA	NA		protein_coding	13.6011	9.92559	11.9777	6.88896	4.12588	2.59022	2.60964	1.38385	8.51545e-05	0.00531567	up	yes
Solyc03g095970.3	Solyc03g095970.3		Solyc03g095970.3.1	GO:0016491(oxidoreductase activity)	NA	NA	NA	NA		protein_coding	2.77312	6.84067	6.71417	10.3158	12.6675	15.6537	0.422599	-1.24264	8.54429e-05	0.00532017	down	yes
Solyc01g100920.3	Solyc01g100920.3		Solyc01g100920.3.1	GO:0005886(plasma membrane);GO:0016020(membrane);GO:0016021(integral component of membrane);GO:0022857(transmembrane transporter activity)	NA	NA	NA	NA	WAT1-related protein [Source:UniProtKB/TrEMBL;Acc:K4B1C3]	protein_coding	8.76751	3.61368	8.34162	3.14132	1.86848	0.968501	3.46634	1.79341	8.58445e-05	0.00533168	up	yes
Solyc10g086280.2	Solyc10g086280.2		Solyc10g086280.2.1	GO:0030001(metal ion transport);GO:0046872(metal ion binding)	NA	NA	NA	NA		protein_coding	9.47705	11.6398	7.59908	4.3696	4.18462	2.8252	2.5235	1.33542	8.66681e-05	0.00534236	up	yes
Solyc06g075663.1	Solyc06g075663.1		Solyc06g075663.1.1	GO:0004518(nuclease activity)	NA	NA	NA	NA		protein_coding	0.533201	0.548695	0.191106	0.032008	0.01163	0	29.1719	4.86651	8.7846e-05	0.00540143	up	yes
Solyc09g015770.3	Solyc09g015770.3		Solyc09g015770.3.1	GO:0003677(DNA binding);GO:0003700(DNA-binding transcription factor activity);GO:0005634(nucleus);GO:0006355(regulation of DNA-templated transcription);GO:0043565(sequence-specific DNA binding)	NA	NA	NA	NA	WRKY3 [Source:UniProtKB/TrEMBL;Acc:I3NN77]	protein_coding	60.8675	20.6272	44.019	17.587	14.9378	10.3825	2.92523	1.54855	8.89829e-05	0.00545154	up	yes
Solyc06g034340.2	Solyc06g034340.2		Solyc06g034340.2.1	GO:0003677(DNA binding);GO:0005634(nucleus);GO:0006355(regulation of DNA-templated transcription)	NA	NA	NA	NA		protein_coding	2.60225	0.914439	1.81048	0.503302	0.299654	0.260722	5.00826	2.32431	9.04975e-05	0.00552304	up	yes
Solyc09g090210.3	Solyc09g090210.3		Solyc09g090210.3.1	GO:0004672(protein kinase activity);GO:0004675(transmembrane receptor protein serine/threonine kinase activity);GO:0004713(protein tyrosine kinase activity);GO:0005524(ATP binding);GO:0005886(plasma membrane);GO:0006468(protein phosphorylation);GO:0016021(integral component of membrane)	NA	NA	NA	NA		protein_coding	65.9788	77.8111	58.0718	41.8352	25.3689	17.6969	2.37761	1.24951	9.20727e-05	0.00559143	up	yes
Solyc12g088220.2	Solyc12g088220.2		Solyc12g088220.2.1	GO:0003824(catalytic activity);GO:0004084(branched-chain-amino-acid transaminase activity);GO:0009081(branched-chain amino acid metabolic process);GO:0009082(branched-chain amino acid biosynthetic process);GO:0052654(L-leucine transaminase activity);GO:0052655(L-valine transaminase activity);GO:0052656(L-isoleucine transaminase activity)	00270(Cysteine and methionine metabolism);00280(Valine, leucine and isoleucine degradation);00290(Valine, leucine and isoleucine biosynthesis);00770(Pantothenate and CoA biosynthesis);00966(Glucosinolate biosynthesis);01100(Metabolic pathways);01110(Biosynthesis of secondary metabolites);01210(2-Oxocarboxylic acid metabolism);01230(Biosynthesis of amino acids);01240(Biosynthesis of cofactors)	K00826	EC:2.6.1.42	NA	Branched-chain-amino-acid aminotransferase [Source:UniProtKB/TrEMBL;Acc:K4DGP3]	protein_coding	1.47665	1.19994	0.339592	0.133654	0	0	22.5671	4.49615	9.46663e-05	0.00569415	up	yes
Solyc08g074680.2	Solyc08g074680.2		Solyc08g074680.2.1	NA	NA	NA	NA	NA		nontranslating_CDS	65.2582	74.7117	84.3037	45.6803	31.403	27.4914	2.14462	1.10072	9.50199e-05	0.00569415	up	yes
Solyc01g107730.3	Solyc01g107730.3		Solyc01g107730.3.1	GO:0000079(regulation of cyclin-dependent protein serine/threonine kinase activity);GO:0000082(G1/S transition of mitotic cell cycle);GO:0000278(mitotic cell cycle);GO:0000307(cyclin-dependent protein kinase holoenzyme complex);GO:0005634(nucleus);GO:0005737(cytoplasm);GO:0006468(protein phosphorylation);GO:0007049(cell cycle);GO:0007088(regulation of mitotic nuclear division);GO:0008284(positive…	04075(Plant hormone signal transduction)	NA	NA	NA	CycD3;2 protein [Source:UniProtKB/TrEMBL;Acc:Q9SMD5]	protein_coding	13.7523	13.0084	9.49735	6.42945	5.12736	2.72443	2.53885	1.34418	9.52183e-05	0.00569415	up	yes
Solyc07g005100.3	Solyc07g005100.3		Solyc07g005100.3.1	GO:0004568(chitinase activity);GO:0005576(extracellular region);GO:0005975(carbohydrate metabolic process);GO:0006032(chitin catabolic process);GO:0008061(chitin binding)	00520(Amino sugar and nucleotide sugar metabolism);01100(Metabolic pathways)	K01183	EC:3.2.1.14	NA		protein_coding	135.516	161.729	209.537	100.406	57.7826	33.7284	2.64063	1.40088	9.52578e-05	0.00569415	up	yes
Solyc01g005400.3	Solyc01g005400.3		Solyc01g005400.3.1	GO:0004497(monooxygenase activity);GO:0005509(calcium ion binding)	00073(Cutin, suberine and wax biosynthesis)	K17991	EC:1.11.2.3	NA		protein_coding	2.48907	2.21085	2.43897	1.06025	0.277076	0.192372	4.66686	2.22245	9.55958e-05	0.00569415	up	yes
Solyc11g072800.2	Solyc11g072800.2		Solyc11g072800.2.1	NA	NA	NA	NA	NA		nontranslating_CDS	0.716153	0.33982	0.43058	1.05413	1.13989	0.899532	0.480533	-1.05729	9.56163e-05	0.00569415	down	yes
Solyc11g069900.2	Solyc11g069900.2		Solyc11g069900.2.1	NA	NA	NA	NA	NA		protein_coding	22.4236	16.2503	9.07688	6.36507	5.1701	4.35881	3.00434	1.58705	9.69189e-05	0.00575778	up	yes
Solyc03g098030.3	Solyc03g098030.3		Solyc03g098030.3.1	GO:0003824(catalytic activity);GO:0004439(phosphatidylinositol-4,5-bisphosphate 5-phosphatase activity);GO:0004445(inositol-polyphosphate 5-phosphatase activity);GO:0016791(phosphatase activity);GO:0034485(phosphatidylinositol-3,4,5-trisphosphate 5-phosphatase activity);GO:0046855(inositol phosphate dephosphorylation);GO:0046856(phosphatidylinositol dephosphorylation)	NA	NA	NA	NA		protein_coding	1.06435	0.902041	0.652492	0.224026	0.032749	0.06114	8.23767	3.04224	9.80541e-05	0.00579721	up	yes
Solyc09g009150.1	Solyc09g009150.1		Solyc09g009150.1.1	GO:0005768(endosome);GO:0005802(trans-Golgi network);GO:0005886(plasma membrane);GO:0016021(integral component of membrane);GO:0048544(recognition of pollen)	NA	NA	NA	NA		protein_coding	13.5187	7.07369	17.7995	6.29793	1.57012	1.22644	4.22143	2.07773	0.000100675	0.00593787	up	yes
Solyc02g089710.3	Solyc02g089710.3		Solyc02g089710.3.1	GO:0005794(Golgi apparatus);GO:0016413(O-acetyltransferase activity);GO:0016740(transferase activity)	NA	NA	NA	NA		protein_coding	7.55635	4.65309	6.14489	3.05347	1.58457	0.98545	3.26387	1.70658	0.000101458	0.00596977	up	yes
Solyc03g020010.1	Solyc03g020010.1		Solyc03g020010.1.1	GO:0004866(endopeptidase inhibitor activity);GO:0010466(negative regulation of peptidase activity);GO:0010951(negative regulation of endopeptidase activity);GO:0030414(peptidase inhibitor activity)	NA	NA	NA	NA	Lemir [Source:UniProtKB/TrEMBL;Acc:O48625]	protein_coding	75.9073	182.13	137.934	58.688	50.767	25.7928	2.92775	1.54979	0.000102801	0.00603436	up	yes
Solyc07g007240.3	Solyc07g007240.3		Solyc07g007240.3.1	GO:0004866(endopeptidase inhibitor activity)	NA	NA	NA	NA		protein_coding	420.604	722.17	349.759	229.957	210.472	114.141	2.69133	1.42832	0.000104854	0.00612563	up	yes
Solyc01g028830.3	Solyc01g028830.3		Solyc01g028830.3.1	GO:0004672(protein kinase activity);GO:0004674(protein serine/threonine kinase activity);GO:0005524(ATP binding);GO:0006468(protein phosphorylation)	NA	NA	NA	NA		protein_coding	16.5978	14.281	15.1059	9.2629	6.88878	3.94566	2.28809	1.19415	0.000107102	0.00622853	up	yes
Solyc08g068160.2	Solyc08g068160.2		Solyc08g068160.2.1	GO:0004499(N,N-dimethylaniline monooxygenase activity);GO:0050660(flavin adenine dinucleotide binding);GO:0050661(NADP binding)	00380(Tryptophan metabolism);01100(Metabolic pathways)	K11816	EC:1.14.13.168	NA	Flavin-containing monooxygenase [Source:UniProtKB/TrEMBL;Acc:K4CM40]	protein_coding	2.09269	1.74072	1.60337	0.565333	0.724507	0.445412	3.13314	1.64761	0.000107528	0.00622853	up	yes
Solyc11g010670.1	Solyc11g010670.1		Solyc11g010670.1.1	NA	NA	NA	NA	NA		protein_coding	24.5695	24.753	21.7617	10.1138	7.64824	7.91812	2.76806	1.46887	0.00010775	0.00622853	up	yes
Solyc12g039170.1	Solyc12g039170.1		Solyc12g039170.1.1	NA	NA	NA	NA	NA		protein_coding	8.85227	11.5727	14.4602	23.0041	22.0543	25.6786	0.493168	-1.01985	0.000107882	0.00622853	down	yes
Solyc10g008980.3	Solyc10g008980.3		Solyc10g008980.3.1	GO:0016021(integral component of membrane);GO:0022857(transmembrane transporter activity);GO:0055085(transmembrane transport)	NA	NA	NA	NA		protein_coding	11.931	10.2995	10.9237	6.38493	5.19213	3.82116	2.15312	1.10643	0.000108961	0.0062761	up	yes
ENSRNA050030535	LSU_rRNA_eukarya		ENSRNA050030535-T1	NA	NA	NA	NA	NA	Eukaryotic large subunit ribosomal RNA	rRNA	0.798919	0.039511	0.21747	1.5846	1.79884	5.50312	0.11882	-3.07315	0.000110114	0.00632767	down	yes
Solyc08g068420.3	Solyc08g068420.3		Solyc08g068420.3.1	GO:0003885(D-arabinono-1,4-lactone oxidase activity);GO:0016020(membrane);GO:0016491(oxidoreductase activity);GO:0050660(flavin adenine dinucleotide binding);GO:0071949(FAD binding)	00053(Ascorbate and aldarate metabolism);01100(Metabolic pathways);01240(Biosynthesis of cofactors)	K00103	EC:1.1.3.8	NA	L-gulonolactone oxidase 3 [Source:Projected from Arabidopsis thaliana (AT5G11540) UniProtKB/Swiss-Prot;Acc:Q9LYD8]	protein_coding	1.26295	1.50176	1.93199	0.45592	0.599421	0.233757	3.64339	1.86528	0.000110553	0.00633811	up	yes
Solyc02g032650.3	Solyc02g032650.3		Solyc02g032650.3.1	GO:0003953(NAD+ nucleosidase activity);GO:0005515(protein binding);GO:0006952(defense response);GO:0007165(signal transduction);GO:0043531(ADP binding)	NA	NA	NA	NA		protein_coding	0.723627	0.572399	0.164671	0.043834	0.101326	0.03522	8.09789	3.01755	0.000110898	0.00634313	up	yes
Solyc10g083675.1	Solyc10g083675.1		Solyc10g083675.1.1	NA	NA	NA	NA	NA		protein_coding	3.98968	1.31024	7.50284	1.32946	0.350345	0.314978	6.41813	2.68215	0.00011332	0.00646663	up	yes
Solyc04g077030.3	Solyc04g077030.3		Solyc04g077030.3.1	GO:0004856(xylulokinase activity);GO:0005737(cytoplasm);GO:0005975(carbohydrate metabolic process);GO:0005997(xylulose metabolic process);GO:0016310(phosphorylation);GO:0016773(phosphotransferase activity, alcohol group as acceptor);GO:0042732(D-xylose metabolic process)	NA	NA	NA	NA		protein_coding	25.5042	40.004	22.8874	35.3577	67.2862	79.9371	0.484144	-1.04649	0.000115496	0.00654001	down	yes
Solyc09g008090.3	Solyc09g008090.3		Solyc09g008090.3.1	GO:0008194(UDP-glycosyltransferase activity)	NA	NA	NA	NA		protein_coding	0.402046	0.544688	0.108474	0	0	0	3517.36	11.7803	0.000115502	0.00654001	up	yes
Solyc08g066365.1	Solyc08g066365.1		Solyc08g066365.1.1	GO:0010073(meristem maintenance);GO:0048507(meristem development)	NA	NA	NA	NA		protein_coding	0.355532	0.58823	0.248043	0	0	0	3972.68	11.9559	0.00011567	0.00654001	up	yes
Solyc08g067500.2	Solyc08g067500.2		Solyc08g067500.2.1	GO:0006869(lipid transport);GO:0008289(lipid binding)	NA	NA	NA	NA		protein_coding	745.811	423.544	277.991	228.624	166.926	137.077	2.71737	1.44221	0.000116793	0.00658833	up	yes
Solyc02g076680.3	Solyc02g076680.3		Solyc02g076680.3.1	NA	NA	NA	NA	NA		protein_coding	2.9542	2.91121	2.39431	1.26064	1.20654	1.08588	2.32468	1.21703	0.000117355	0.00659636	up	yes
Solyc06g082270.2	Solyc06g082270.2		Solyc06g082270.2.1	GO:0005744(TIM23 mitochondrial import inner membrane translocase complex);GO:0030150(protein import into mitochondrial matrix);GO:0031305(integral component of mitochondrial inner membrane)	NA	NA	NA	NA		protein_coding	4.32756	5.43923	5.10061	6.1736	18.4991	7.83002	0.45742	-1.12841	0.000117471	0.00659636	down	yes
Solyc02g091770.2	Solyc02g091770.2		Solyc02g091770.2.1	NA	NA	NA	NA	NA		protein_coding	0	0	0	0.173527	0.37731	0.082504	0.000473678	-11.0438	0.000121067	0.00676737	down	yes
Solyc07g048050.2	Solyc07g048050.2		Solyc07g048050.2.1	NA	NA	NA	NA	NA		protein_coding	11.6654	11.5527	11.1542	6.7074	4.38911	3.24065	2.39743	1.26149	0.000123264	0.00685901	up	yes
Solyc07g008230.1	Solyc07g008230.1		Solyc07g008230.1.1	GO:0008194(UDP-glycosyltransferase activity);GO:0043231(intracellular membrane-bounded organelle);GO:0080043(quercetin 3-O-glucosyltransferase activity);GO:0080044(quercetin 7-O-glucosyltransferase activity)	NA	NA	NA	NA	Glycosyltransferase [Source:UniProtKB/TrEMBL;Acc:K4CBU2]	protein_coding	23.6122	15.8874	25.4713	12.2588	7.74572	4.09523	2.69591	1.43077	0.000124604	0.00690232	up	yes
Solyc09g082170.3	Solyc09g082170.3		Solyc09g082170.3.1	GO:0005515(protein binding);GO:0008270(zinc ion binding);GO:0009451(RNA modification)	NA	NA	NA	NA	Pentatricopeptide repeat-containing protein At4g14820 [Source:Projected from Arabidopsis thaliana (AT4G14820) UniProtKB/Swiss-Prot;Acc:O23337]	protein_coding	0.608445	0.390291	0.719327	0.151024	0.125289	0.116184	4.37726	2.13003	0.000130091	0.00714646	up	yes
Solyc11g072920.2	Solyc11g072920.2		Solyc11g072920.2.1	GO:0004601(peroxidase activity);GO:0005576(extracellular region);GO:0006979(response to oxidative stress);GO:0020037(heme binding);GO:0042744(hydrogen peroxide catabolic process);GO:0046872(metal ion binding)	00940(Phenylpropanoid biosynthesis);01100(Metabolic pathways);01110(Biosynthesis of secondary metabolites)	K00430	EC:1.11.1.7	NA	Peroxidase [Source:UniProtKB/TrEMBL;Acc:K4DAZ8]	protein_coding	14.371	12.8546	11.571	7.60723	5.70403	3.30403	2.33499	1.22342	0.000130173	0.00714646	up	yes
Solyc08g007790.3	Solyc08g007790.3		Solyc08g007790.3.1	GO:0004421(hydroxymethylglutaryl-CoA synthase activity);GO:0006084(acetyl-CoA metabolic process);GO:0006629(lipid metabolic process);GO:0006694(steroid biosynthetic process);GO:0008202(steroid metabolic process);GO:0008299(isoprenoid biosynthetic process);GO:0010142(farnesyl diphosphate biosynthetic process, mevalonate pathway);GO:0016126(sterol biosynthetic process);GO:0016740(transferase activi…	00072(Synthesis and degradation of ketone bodies);00280(Valine, leucine and isoleucine degradation);00650(Butanoate metabolism);00900(Terpenoid backbone biosynthesis);01100(Metabolic pathways);01110(Biosynthesis of secondary metabolites)	K01641	EC:2.3.3.10	NA	3-hydroxy-3-methylglutaryl coenzyme A synthase [Source:UniProtKB/TrEMBL;Acc:A9LRT6]	protein_coding	13.9565	10.0927	13.374	7.35495	5.49153	4.07308	2.21183	1.14524	0.000130968	0.00717409	up	yes
Solyc12g049110.1	Solyc12g049110.1		Solyc12g049110.1.1	NA	NA	NA	NA	NA		protein_coding	3.56016	8.64323	13.5759	22.1374	25.761	27.591	0.341496	-1.55006	0.000132848	0.00726088	down	yes
Solyc08g079190.1	Solyc08g079190.1		Solyc08g079190.1.1	NA	NA	NA	NA	NA		protein_coding	37.588	52.0097	105.458	133.375	120.51	159.897	0.471396	-1.08499	0.000133867	0.00730037	down	yes
Solyc07g054720.2	Solyc07g054720.2		Solyc07g054720.2.1	GO:0004867(serine-type endopeptidase inhibitor activity)	NA	NA	NA	NA		protein_coding	13.331	49.2578	11.3758	4.90265	6.98064	5.24288	4.31881	2.11063	0.000136619	0.00743396	up	yes
Solyc10g048030.2	Solyc10g048030.2		Solyc10g048030.2.1	GO:0006952(defense response)	NA	NA	NA	NA		protein_coding	6.25587	2.04156	2.65964	1.00564	0.73356	0.400261	5.12141	2.35654	0.000138085	0.0074806	up	yes
Solyc07g049550.3	ACO4	543506	Solyc07g049550.3.1	GO:0002238(response to molecule of fungal origin);GO:0009620(response to fungus);GO:0009651(response to salt stress);GO:0009693(ethylene biosynthetic process);GO:0009727(detection of ethylene stimulus);GO:0009735(response to cytokinin);GO:0009805(coumarin biosynthetic process);GO:0009815(1-aminocyclopropane-1-carboxylate oxidase activity);GO:0009835(fruit ripening);GO:0010030(positive regulation …	00270(Cysteine and methionine metabolism);01100(Metabolic pathways);01110(Biosynthesis of secondary metabolites)	K05933	EC:1.14.17.4	NA	1-aminocyclopropane-1-carboxylate oxidase 4 [Source:UniProtKB/Swiss-Prot;Acc:P24157]	protein_coding	118.241	190.107	96.3084	68.7678	54.5785	36.3257	2.53429	1.34158	0.000140537	0.00758597	up	yes
Solyc09g011570.3	Solyc09g011570.3		Solyc09g011570.3.1	GO:0004364(glutathione transferase activity);GO:0005515(protein binding);GO:0006749(glutathione metabolic process)	NA	NA	NA	NA		protein_coding	133.669	103.223	114.342	76.0624	49.7349	32.4548	2.21946	1.15021	0.000140647	0.00758597	up	yes
Solyc09g074350.1	Solyc09g074350.1		Solyc09g074350.1.1	NA	NA	NA	NA	NA		protein_coding	20.1484	34.9948	27.3666	14.8004	6.60058	6.08704	3.00166	1.58576	0.000141337	0.00760652	up	yes
Solyc11g066930.1	Solyc11g066930.1		Solyc11g066930.1.1	NA	NA	NA	NA	NA		protein_coding	3.98874	3.47744	4.30374	1.68717	1.27336	0.847692	3.09066	1.62791	0.000144103	0.00770158	up	yes
Solyc09g015350.3	Solyc09g015350.3		Solyc09g015350.3.1	GO:0016740(transferase activity)	NA	NA	NA	NA	Protein trichome birefringence-like 34 [Source:Projected from Arabidopsis thaliana (AT2G38320) UniProtKB/Swiss-Prot;Acc:O80919]	protein_coding	5.07008	2.92329	3.62708	1.8242	1.4719	1.1086	2.63819	1.39955	0.000144358	0.00770158	up	yes
Solyc07g062200.2	Solyc07g062200.2		Solyc07g062200.2.1	GO:0000977(RNA polymerase II transcription regulatory region sequence-specific DNA binding);GO:0003700(DNA-binding transcription factor activity);GO:0006357(regulation of transcription by RNA polymerase II);GO:0008134(transcription factor binding);GO:0046983(protein dimerization activity);GO:0090575(RNA polymerase II transcription regulator complex)	NA	NA	NA	NA		protein_coding	2.94443	2.52672	1.45967	0.725313	0.50648	0.536666	3.91913	1.97053	0.000145371	0.00770158	up	yes
Solyc01g010180.3	Solyc01g010180.3		Solyc01g010180.3.1	NA	NA	NA	NA	NA		protein_coding	13.8782	12.7176	12.813	6.9953	5.8655	3.34525	2.43174	1.28199	0.000145748	0.00770158	up	yes
Solyc10g006500.3	Solyc10g006500.3		Solyc10g006500.3.1	GO:0016757(glycosyltransferase activity);GO:0047262(polygalacturonate 4-alpha-galacturonosyltransferase activity)	NA	NA	NA	NA		protein_coding	3.7457	2.48464	1.63756	1.00606	0.898443	0.571852	3.17721	1.66776	0.000146141	0.00770158	up	yes
Solyc04g082220.2	Solyc04g082220.2		Solyc04g082220.2.1	NA	NA	NA	NA	NA		protein_coding	13.4806	6.71866	11.9692	5.96947	2.94081	1.60438	3.05939	1.61324	0.000146775	0.00770158	up	yes
Solyc05g008220.3	Solyc05g008220.3		Solyc05g008220.3.1	NA	NA	NA	NA	NA		protein_coding	4.20374	13.8159	5.91461	1.59209	2.07336	1.53576	4.60167	2.20216	0.00014683	0.00770158	up	yes
Solyc05g053400.2	Solyc05g053400.2		Solyc05g053400.2.1	GO:0008194(UDP-glycosyltransferase activity)	NA	NA	NA	NA		protein_coding	17.0613	11.5352	17.6775	8.94519	5.73252	3.76011	2.50973	1.32753	0.000147188	0.00770232	up	yes
Solyc04g008100.2	Solyc04g008100.2		Solyc04g008100.2.1	GO:0004842(ubiquitin-protein transferase activity);GO:0016567(protein ubiquitination);GO:0061630(ubiquitin protein ligase activity)	NA	NA	NA	NA		protein_coding	15.6123	5.41498	3.96305	2.38095	2.16846	1.74381	3.97099	1.9895	0.000147913	0.00772382	up	yes
Solyc03g096430.1	Solyc03g096430.1		Solyc03g096430.1.1	NA	NA	NA	NA	NA		protein_coding	891.392	1542.65	857.086	540.7	471.022	316.632	2.4776	1.30894	0.000150244	0.00779591	up	yes
Solyc12g049400.2	Solyc12g049400.2		Solyc12g049400.2.1	GO:0009611(response to wounding);GO:0031347(regulation of defense response);GO:2000022(regulation of jasmonic acid mediated signaling pathway)	04075(Plant hormone signal transduction)	NA	NA	NA		protein_coding	1.05433	0.859085	0.714419	0.111797	0.257055	0.128284	5.28595	2.40216	0.000151666	0.00783662	up	yes
Solyc09g066140.3	Solyc09g066140.3		Solyc09g066140.3.1	GO:0016021(integral component of membrane);GO:0017022(myosin binding)	NA	NA	NA	NA		protein_coding	0.730951	1.14554	0.595348	1.17126	2.28017	1.929	0.459413	-1.12214	0.000155014	0.00798717	down	yes
Solyc02g077950.2	Solyc02g077950.2		Solyc02g077950.2.1	GO:0003677(DNA binding);GO:0003700(DNA-binding transcription factor activity);GO:0005634(nucleus);GO:0006355(regulation of DNA-templated transcription)	NA	NA	NA	NA		protein_coding	27.0958	22.9717	18.1812	13.9725	8.04707	7.60351	2.3039	1.20408	0.000155426	0.00798717	up	yes
Solyc10g007280.3	Solyc10g007280.3		Solyc10g007280.3.1	GO:0005524(ATP binding);GO:0016887(ATP hydrolysis activity)	NA	NA	NA	NA		protein_coding	11.577	5.20329	6.03023	2.99212	3.09853	1.49328	3.00775	1.58868	0.000157212	0.00802204	up	yes
Solyc04g080760.3	Solyc04g080760.3		Solyc04g080760.3.1	GO:0004601(peroxidase activity);GO:0005576(extracellular region);GO:0006979(response to oxidative stress);GO:0020037(heme binding);GO:0042744(hydrogen peroxide catabolic process);GO:0046872(metal ion binding)	00940(Phenylpropanoid biosynthesis);01100(Metabolic pathways);01110(Biosynthesis of secondary metabolites)	K00430	EC:1.11.1.7	NA	Peroxidase [Source:UniProtKB/TrEMBL;Acc:K4BVF5]	protein_coding	95.4669	56.8654	61.6212	42.632	25.6193	14.3949	2.58879	1.37228	0.000158126	0.00803079	up	yes
Solyc03g007380.2	Solyc03g007380.2		Solyc03g007380.2.1	GO:0003700(DNA-binding transcription factor activity);GO:0005634(nucleus);GO:0006355(regulation of DNA-templated transcription);GO:0043565(sequence-specific DNA binding)	NA	NA	NA	NA		protein_coding	4.42913	3.73042	4.93241	2.19557	0.977411	0.801416	3.29408	1.71987	0.000158363	0.00803079	up	yes
Solyc12g098170.1	Solyc12g098170.1		Solyc12g098170.1.1	NA	NA	NA	NA	NA		protein_coding	10.8867	9.56604	10.9192	4.42018	4.06567	4.28351	2.45681	1.29679	0.000159173	0.00805528	up	yes
Solyc02g093975.1	Solyc02g093975.1		Solyc02g093975.1.1	GO:0004672(protein kinase activity);GO:0004714(transmembrane receptor protein tyrosine kinase activity);GO:0005524(ATP binding);GO:0006468(protein phosphorylation)	NA	NA	NA	NA		protein_coding	4.11342	7.84476	3.53089	7.50476	13.2561	12.9394	0.459613	-1.12151	0.000162691	0.0082164	down	yes
Solyc10g081320.1	Solyc10g081320.1		Solyc10g081320.1.1	GO:0000976(transcription cis-regulatory region binding);GO:0000978(RNA polymerase II cis-regulatory region sequence-specific DNA binding);GO:0000981(DNA-binding transcription factor activity, RNA polymerase II-specific);GO:0003677(DNA binding);GO:0005634(nucleus);GO:0006355(regulation of DNA-templated transcription);GO:0006357(regulation of transcription by RNA polymerase II);GO:0010597(green lea…	NA	NA	NA	MYB		protein_coding	6.67852	7.72959	9.97696	3.09593	3.42	2.48276	2.70985	1.43821	0.000163255	0.0082243	up	yes
Solyc02g077030.3	Solyc02g077030.3		Solyc02g077030.3.1	GO:0006629(lipid metabolic process);GO:0008970(phospholipase A1 activity)	NA	NA	NA	NA		protein_coding	7.6441	5.24909	3.59889	2.62924	1.05015	1.14879	3.4158	1.77222	0.000163516	0.0082243	up	yes
Solyc07g049290.3	Solyc07g049290.3		Solyc07g049290.3.1	GO:0004553(hydrolase activity, hydrolyzing O-glycosyl compounds);GO:0005975(carbohydrate metabolic process);GO:0016020(membrane);GO:0022857(transmembrane transporter activity);GO:0055085(transmembrane transport)	NA	NA	NA	NA		protein_coding	1.65253	1.36625	1.87975	0.799212	0.506113	0.284023	3.0821	1.62391	0.000166099	0.00833715	up	yes
Solyc12g010025.1	Solyc12g010025.1		Solyc12g010025.1.1	GO:0000287(magnesium ion binding);GO:0004177(aminopeptidase activity);GO:0005737(cytoplasm);GO:0006508(proteolysis);GO:0008233(peptidase activity);GO:0009507(chloroplast);GO:0009536(plastid);GO:0016787(hydrolase activity);GO:0019538(protein metabolic process);GO:0030145(manganese ion binding);GO:0034214(protein hexamerization);GO:0046872(metal ion binding);GO:0070006(metalloaminopeptidase activit…	NA	NA	NA	NA		protein_coding	0	0	0	0.149685	0.256939	0.071277	0.000627745	-10.6375	0.000168957	0.00845318	down	yes
Solyc07g049160.3	Solyc07g049160.3		Solyc07g049160.3.1	GO:0004525(ribonuclease III activity);GO:0005634(nucleus);GO:0005737(cytoplasm);GO:0006396(RNA processing);GO:0016442(RISC complex);GO:0030422(siRNA processing)	NA	NA	NA	NA		protein_coding	16.6243	11.5184	16.3053	8.53571	5.20275	3.1487	2.63206	1.39619	0.000169442	0.00845318	up	yes
Solyc04g040180.3	Solyc04g040180.3		Solyc04g040180.3.1	GO:0008168(methyltransferase activity)	NA	NA	NA	NA		protein_coding	21.6591	31.0152	25.7812	13.9696	11.9901	8.69307	2.26405	1.17891	0.000172591	0.00856463	up	yes
Solyc04g025440.3	Solyc04g025440.3		Solyc04g025440.3.1	GO:0004650(polygalacturonase activity);GO:0005975(carbohydrate metabolic process)	NA	NA	NA	NA		protein_coding	2.19644	1.46538	1.55981	0.8739	0.553455	0.566911	2.61832	1.38864	0.000173068	0.00856463	up	yes
Solyc02g089620.3	Solyc02g089620.3		Solyc02g089620.3.1	GO:0004657(proline dehydrogenase activity);GO:0005739(mitochondrion);GO:0006560(proline metabolic process);GO:0006562(proline catabolic process);GO:0010133(proline catabolic process to glutamate);GO:0016491(oxidoreductase activity);GO:0071949(FAD binding)	00330(Arginine and proline metabolism);01100(Metabolic pathways);01110(Biosynthesis of secondary metabolites)	K00318	EC:1.5.5.2	NA	Proline dehydrogenase [Source:UniProtKB/TrEMBL;Acc:K4BCB3]	protein_coding	18.6224	3.63125	36.2384	2.30972	1.98381	0.941534	11.1731	3.48196	0.000174038	0.00858931	up	yes
Solyc05g006190.1	Solyc05g006190.1		Solyc05g006190.1.1	GO:0016021(integral component of membrane)	NA	NA	NA	NA		protein_coding	12.7629	17.6073	33.4219	45.7749	44.762	48.0486	0.460308	-1.11933	0.000174266	0.00858931	down	yes
Solyc09g009190.3	Solyc09g009190.3		Solyc09g009190.3.1	GO:0003824(catalytic activity);GO:0003844(1,4-alpha-glucan branching enzyme activity);GO:0004553(hydrolase activity, hydrolyzing O-glycosyl compounds);GO:0005975(carbohydrate metabolic process);GO:0005978(glycogen biosynthetic process);GO:0043169(cation binding)	NA	NA	NA	NA		protein_coding	5.15129	2.01461	3.65454	1.76015	0.69959	0.651753	3.47757	1.79808	0.000175709	0.00862532	up	yes
Solyc10g018200.2	Solyc10g018200.2		Solyc10g018200.2.1	NA	NA	NA	NA	NA		protein_coding	34.1164	29.0698	22.7027	16.9252	13.5197	8.79144	2.18902	1.13028	0.000175761	0.00862532	up	yes
Solyc07g008910.3	Solyc07g008910.3		Solyc07g008910.3.1	NA	NA	NA	NA	NA		protein_coding	16.1145	13.6957	17.0981	9.65979	4.4155	3.56394	2.65932	1.41105	0.000176048	0.00862532	up	yes
Solyc07g061790.3	Solyc07g061790.3		Solyc07g061790.3.1	GO:0005774(vacuolar membrane);GO:0020037(heme binding)	NA	NA	NA	NA		protein_coding	7.23052	7.49536	6.67751	4.30199	2.79302	2.13758	2.31824	1.21303	0.000177714	0.00867225	up	yes
Solyc07g053470.3	Solyc07g053470.3		Solyc07g053470.3.1	GO:0003924(GTPase activity);GO:0005525(GTP binding);GO:0005739(mitochondrion)	NA	NA	NA	NA		protein_coding	17.8869	15.2988	19.8171	11.2462	7.21258	5.80254	2.18467	1.12741	0.000178064	0.00867225	up	yes
Solyc06g076330.3	Solyc06g076330.3		Solyc06g076330.3.1	GO:0005507(copper ion binding);GO:0016021(integral component of membrane);GO:0016491(oxidoreductase activity);GO:0016722(oxidoreductase activity, acting on metal ions);GO:0046274(lignin catabolic process);GO:0048046(apoplast);GO:0052716(hydroquinone:oxygen oxidoreductase activity)	NA	NA	NA	NA	Laccase [Source:UniProtKB/TrEMBL;Acc:K4C9Z3]	protein_coding	5.60674	2.37529	3.5072	1.56366	1.00121	1.31046	2.96471	1.56789	0.000181819	0.0088202	up	yes
Solyc12g015800.2	Solyc12g015800.2		Solyc12g015800.2.1	GO:0016021(integral component of membrane)	NA	NA	NA	NA		protein_coding	9.07397	5.92745	3.87276	2.38711	2.13737	1.91183	2.93245	1.55211	0.000188	0.00903268	up	yes
Solyc05g052040.1	Solyc05g052040.1		Solyc05g052040.1.1	GO:0003677(DNA binding);GO:0003700(DNA-binding transcription factor activity);GO:0005634(nucleus);GO:0006351(DNA-templated transcription);GO:0006355(regulation of DNA-templated transcription);GO:0006952(defense response)	NA	NA	NA	ERF		protein_coding	60.8734	14.2393	34.9183	14.9206	11.1475	5.92869	3.43881	1.78191	0.000190852	0.0090969	up	yes
Solyc01g095520.3	Solyc01g095520.3		Solyc01g095520.3.1	GO:0016021(integral component of membrane)	NA	NA	NA	NA		protein_coding	1.23256	4.09921	3.4462	5.18551	10.8755	14.3149	0.288978	-1.79097	0.000194274	0.00920706	down	yes
Solyc03g121560.3	Solyc03g121560.3		Solyc03g121560.3.1	GO:0016021(integral component of membrane)	NA	NA	NA	NA		protein_coding	3.6046	4.24332	2.23357	3.56701	8.95315	9.32224	0.461556	-1.11542	0.000194286	0.00920706	down	yes
Solyc02g079170.3	Solyc02g079170.3		Solyc02g079170.3.1	GO:0003954(NADH dehydrogenase activity);GO:0005509(calcium ion binding);GO:0006116(NADH oxidation);GO:0016491(oxidoreductase activity)	NA	K17871	EC:1.6.5.9	NA		protein_coding	5.99294	7.24652	6.71752	3.55875	2.81828	2.51498	2.24437	1.16631	0.00019606	0.00921399	up	yes
Solyc08g082910.2	Solyc08g082910.2		Solyc08g082910.2.1	GO:0003677(DNA binding);GO:0003700(DNA-binding transcription factor activity);GO:0005634(nucleus);GO:0006355(regulation of DNA-templated transcription)	NA	NA	NA	NA		protein_coding	3.11639	2.97013	1.75002	1.14472	1.17488	0.862008	2.46308	1.30046	0.000196295	0.00921399	up	yes
Solyc05g009860.2	Solyc05g009860.2		Solyc05g009860.2.1	NA	NA	NA	NA	NA		protein_coding	2.16534	2.96715	0.72002	0.155522	0	0	37.6314	5.23386	0.000198232	0.00922716	up	yes
Solyc05g008060.3	Solyc05g008060.3		Solyc05g008060.3.1	GO:0005783(endoplasmic reticulum);GO:0005886(plasma membrane);GO:0009734(auxin-activated signaling pathway);GO:0009926(auxin polar transport);GO:0010252(auxin homeostasis);GO:0010315(auxin export across the plasma membrane);GO:0010329(auxin efflux transmembrane transporter activity);GO:0016020(membrane);GO:0016021(integral component of membrane);GO:0055085(transmembrane transport);GO:0060918(auxi…	NA	NA	NA	NA	Auxin efflux carrier component [Source:UniProtKB/TrEMBL;Acc:E5KGD4]	protein_coding	12.4829	10.3889	13.964	7.55694	2.83605	1.71613	3.04199	1.60502	0.000198243	0.00922716	up	yes
Solyc07g049165.1	Solyc07g049165.1		Solyc07g049165.1.1	GO:0004525(ribonuclease III activity);GO:0006396(RNA processing)	NA	NA	NA	NA		protein_coding	13.2884	10.6441	12.5206	7.33381	4.42593	3.20966	2.43518	1.28403	0.000198462	0.00922716	up	yes
Solyc12g014410.2	Solyc12g014410.2		Solyc12g014410.2.1	GO:0003723(RNA binding);GO:0004525(ribonuclease III activity);GO:0005634(nucleus);GO:0005737(cytoplasm);GO:0006396(RNA processing);GO:0016442(RISC complex);GO:0030422(siRNA processing)	NA	NA	NA	NA	Ribonuclease 3-like protein 2 [Source:Projected from Arabidopsis thaliana (AT3G20420) UniProtKB/Swiss-Prot;Acc:Q9LTQ0]	protein_coding	9.64609	7.76642	11.7992	5.507	3.84048	2.41688	2.48307	1.31212	0.000202965	0.0093833	up	yes
Solyc01g097270.3	Solyc01g097270.3		Solyc01g097270.3.1	GO:0004540(ribonuclease activity);GO:0006952(defense response);GO:0008061(chitin binding);GO:0042742(defense response to bacterium);GO:0050832(defense response to fungus);GO:0090501(RNA phosphodiester bond hydrolysis)	NA	NA	NA	NA	Hevein-like preproprotein [Source:Projected from Arabidopsis thaliana (AT3G04720) UniProtKB/Swiss-Prot;Acc:P43082]	protein_coding	341.087	605.689	402.573	273.313	138.815	98.1406	2.64439	1.40293	0.000203725	0.0094008	up	yes
Solyc12g049250.2	Solyc12g049250.2		Solyc12g049250.2.1	NA	NA	NA	NA	NA		protein_coding	5.65688	6.10351	7.23109	3.05236	1.56732	1.79751	2.95947	1.56534	0.00020591	0.00946609	up	yes
Solyc10g085010.2	Solyc10g085010.2		Solyc10g085010.2.1	NA	NA	NA	NA	NA		protein_coding	24.4753	33.9384	39.0733	17.9589	12.697	9.47166	2.42943	1.28062	0.000206615	0.0094808	up	yes
Solyc07g005090.3	Solyc07g005090.3		Solyc07g005090.3.1	GO:0004553(hydrolase activity, hydrolyzing O-glycosyl compounds);GO:0004568(chitinase activity);GO:0005576(extracellular region);GO:0005975(carbohydrate metabolic process);GO:0006032(chitin catabolic process);GO:0008061(chitin binding)	00520(Amino sugar and nucleotide sugar metabolism);01100(Metabolic pathways)	K01183	EC:3.2.1.14	NA		protein_coding	239.76	173.704	175.907	129.485	54.5241	37.7313	2.65793	1.4103	0.000211479	0.00963166	up	yes
Solyc11g017010.2	Solyc11g017010.2		Solyc11g017010.2.1	GO:0005887(integral component of plasma membrane);GO:0005985(sucrose metabolic process);GO:0006817(phosphate ion transport);GO:0008515(sucrose transmembrane transporter activity);GO:0015770(sucrose transport);GO:0016020(membrane);GO:0016021(integral component of membrane);GO:0050896(response to stimulus)	NA	NA	NA	NA		protein_coding	104.117	119.014	132.448	73.0589	48.9624	47.5157	2.09736	1.06857	0.000211894	0.00963166	up	yes
Solyc06g010250.3	Solyc06g010250.3		Solyc06g010250.3.1	GO:0005886(plasma membrane);GO:0009705(plant-type vacuole membrane);GO:0015112(nitrate transmembrane transporter activity);GO:0015706(nitrate transmembrane transport);GO:0016021(integral component of membrane);GO:0022857(transmembrane transporter activity);GO:0055085(transmembrane transport);GO:0071249(cellular response to nitrate)	00910(Nitrogen metabolism)	NA	NA	NA		protein_coding	3.18165	0.953435	2.37859	0.675138	0.321349	0.416213	4.6108	2.20502	0.00021249	0.00963166	up	yes
Solyc01g005540.3	Solyc01g005540.3		Solyc01g005540.3.1	GO:0000166(nucleotide binding);GO:0003676(nucleic acid binding);GO:0004812(aminoacyl-tRNA ligase activity);GO:0004824(lysine-tRNA ligase activity);GO:0005524(ATP binding);GO:0005737(cytoplasm);GO:0006418(tRNA aminoacylation for protein translation);GO:0006430(lysyl-tRNA aminoacylation)	00970(Aminoacyl-tRNA biosynthesis)	K04567	EC:6.1.1.6	NA	Lysine--tRNA ligase [Source:UniProtKB/TrEMBL;Acc:K4ASC0]	protein_coding	5.17019	4.87517	4.5028	2.4923	2.21642	1.05861	2.52252	1.33486	0.000217222	0.00979636	up	yes
Solyc06g062670.3	Solyc06g062670.3		Solyc06g062670.3.1	GO:0003676(nucleic acid binding);GO:0003700(DNA-binding transcription factor activity);GO:0005634(nucleus);GO:0046872(metal ion binding)	NA	NA	NA	NA		protein_coding	4.36897	2.30169	2.65489	1.38434	1.14427	0.741455	2.8518	1.51187	0.000217476	0.00979636	up	yes
Solyc10g086535.1	Solyc10g086535.1		Solyc10g086535.1.1	NA	NA	NA	NA	NA		protein_coding	7.3932	6.61054	3.22103	9.3308	22.5167	16.2831	0.357875	-1.48247	0.000219174	0.00985483	down	yes
Solyc01g006360.3	Solyc01g006360.3		Solyc01g006360.3.1	NA	NA	NA	NA	NA		protein_coding	1.82055	0.395931	3.70633	0.592444	0.114386	0.09015	7.43156	2.89366	0.000219811	0.00986541	up	yes
Solyc09g097850.1	Solyc09g097850.1		Solyc09g097850.1.1	GO:0004869(cysteine-type endopeptidase inhibitor activity)	NA	NA	NA	NA	Cysteine proteinase inhibitor [Source:UniProtKB/TrEMBL;Acc:K4CWV7]	protein_coding	175.084	161.674	119.796	92.3935	69.7315	53.7962	2.11444	1.08028	0.000220993	0.0099004	up	yes
Solyc11g066400.1	Solyc11g066400.1		Solyc11g066400.1.1	GO:0043565(sequence-specific DNA binding)	NA	NA	NA	C2H2		protein_coding	5.75925	7.23312	8.10065	3.62686	1.75506	1.1047	3.25177	1.70123	0.000223	0.00996737	up	yes
Solyc03g042524.1	Solyc03g042524.1		Solyc03g042524.1.1	GO:0003677(DNA binding)	NA	NA	NA	NA		protein_coding	3.21465	1.8994	0	0.021832	0	0	234.245	7.87188	0.000223703	0.00996737	up	yes
Solyc01g099260.3	Solyc01g099260.3		Solyc01g099260.3.1	GO:0009507(chloroplast)	NA	NA	NA	NA		protein_coding	11.5464	10.2123	3.93004	3.29686	2.92344	1.44141	3.35287	1.7454	0.000226412	0.0100698	up	yes
Solyc09g011590.3	Solyc09g011590.3		Solyc09g011590.3.1	GO:0004364(glutathione transferase activity);GO:0005515(protein binding);GO:0006749(glutathione metabolic process);GO:0016740(transferase activity);GO:0042221(response to chemical)	NA	NA	NA	NA		protein_coding	57.823	50.4299	74.1654	37.6627	26.2765	19.1465	2.19554	1.13458	0.000229654	0.010108	up	yes
Solyc03g123830.3	Solyc03g123830.3		Solyc03g123830.3.1	GO:0004617(phosphoglycerate dehydrogenase activity);GO:0006564(L-serine biosynthetic process);GO:0016616(oxidoreductase activity, acting on the CH-OH group of donors, NAD or NADP as acceptor);GO:0051287(NAD binding)	00260(Glycine, serine and threonine metabolism);00270(Cysteine and methionine metabolism);01100(Metabolic pathways);01110(Biosynthesis of secondary metabolites);01200(Carbon metabolism);01230(Biosynthesis of amino acids)	K00058	EC:1.1.1.399;EC:1.1.1.95	NA	D-3-phosphoglycerate dehydrogenase [Source:UniProtKB/TrEMBL;Acc:K4BN81]	protein_coding	27.4203	13.7679	30.2071	12.149	7.66878	7.76973	2.58796	1.37182	0.000230015	0.010108	up	yes
Solyc03g034375.1	Solyc03g034375.1		Solyc03g034375.1.1	GO:0006869(lipid transport)	NA	NA	NA	NA		protein_coding	1237.3	839.27	850.469	621.74	433.055	284.393	2.18569	1.12809	0.000230109	0.010108	up	yes
Solyc12g005720.1	Solyc12g005720.1		Solyc12g005720.1.1	NA	NA	NA	NA	NA		protein_coding	38.7337	50.9711	49.0984	24.6623	20.9142	18.323	2.17221	1.11916	0.000233409	0.0102303	up	yes
Solyc01g109120.3	Solyc01g109120.3		Solyc01g109120.3.1	GO:0005515(protein binding)	NA	NA	NA	NA		protein_coding	4.50608	6.6229	4.04284	2.35388	1.88252	1.56104	2.61698	1.3879	0.000233883	0.0102303	up	yes
Solyc09g063090.3	Solyc09g063090.3		Solyc09g063090.3.1	NA	NA	NA	NA	NA		protein_coding	2.98029	1.99114	0.891967	0.699942	0.506889	0.158769	4.29364	2.1022	0.000235819	0.0102505	up	yes
Solyc07g045160.3	Solyc07g045160.3		Solyc07g045160.3.1	GO:0003872(6-phosphofructokinase activity);GO:0005524(ATP binding);GO:0006002(fructose 6-phosphate metabolic process);GO:0006096(glycolytic process)	NA	NA	NA	NA		protein_coding	5.28064	4.2433	3.61339	2.27396	1.50052	1.65924	2.41774	1.27366	0.000236537	0.0102604	up	yes
Solyc11g012150.2	Solyc11g012150.2		Solyc11g012150.2.1	GO:0003677(DNA binding);GO:0005634(nucleus);GO:0006367(transcription initiation at RNA polymerase II promoter);GO:0032968(positive regulation of transcription elongation by RNA polymerase II)	NA	NA	NA	NA	Transcription initiation factor IIF subunit alpha [Source:Projected from Arabidopsis thaliana (AT4G12610) UniProtKB/Swiss-Prot;Acc:Q9SU25]	protein_coding	13.4514	10.1186	10.7258	6.75066	5.40023	3.03452	2.25847	1.17535	0.000245263	0.0105172	up	yes
Solyc08g068720.1	Solyc08g068720.1		Solyc08g068720.1.1	GO:0006591(ornithine metabolic process);GO:0008080(N-acetyltransferase activity)	NA	K22246	EC:2.3.1.110	NA		protein_coding	1.24127	3.64491	0.695176	0.11533	0.325766	0.07137	10.8912	3.44509	0.000245626	0.0105172	up	yes
Solyc05g015300.3	Solyc05g015300.3		Solyc05g015300.3.1	NA	NA	NA	NA	NA		protein_coding	265.488	191.685	125.951	112.956	71.9537	55.9836	2.42067	1.27541	0.00024588	0.0105172	up	yes
Solyc07g006740.3	Solyc07g006740.3		Solyc07g006740.3.1	GO:0006855(xenobiotic transmembrane transport);GO:0015297(antiporter activity);GO:0016020(membrane);GO:0016021(integral component of membrane);GO:0042910(xenobiotic transmembrane transporter activity);GO:0055085(transmembrane transport);GO:1990961(xenobiotic detoxification by transmembrane export across the plasma membrane)	NA	NA	NA	NA	Protein DETOXIFICATION [Source:UniProtKB/TrEMBL;Acc:K4CBE5]	protein_coding	7.92717	9.39892	3.46905	3.07177	2.30262	1.26624	3.1315	1.64685	0.000248667	0.0105996	up	yes
Solyc01g107540.3	Solyc01g107540.3		Solyc01g107540.3.1	NA	NA	NA	NA	NA		protein_coding	39.0431	40.4119	53.1204	27.4514	16.7392	11.3635	2.38642	1.25485	0.000250373	0.0106354	up	yes
Solyc06g065010.3	Solyc06g065010.3		Solyc06g065010.3.1	GO:0016788(hydrolase activity, acting on ester bonds)	NA	NA	NA	NA		protein_coding	44.9093	29.7934	44.2663	25.1766	13.9306	10.9972	2.37442	1.24757	0.000255305	0.010781	up	yes
Solyc05g007770.3	NAP1	101244582,3576,4673,9476,10005,10787,51531,64343,80018,257397	Solyc05g007770.3.1	GO:0003677(DNA binding);GO:0005634(nucleus);GO:0006355(regulation of DNA-templated transcription);GO:0010150(leaf senescence);GO:0031155(regulation of reproductive fruiting body development);GO:0043565(sequence-specific DNA binding)	NA	NA	NA	NA	NAC domain-containing protein 1 [Source:UniProtKB/Swiss-Prot;Acc:K4BWV2]	protein_coding	4.12835	10.3732	4.52807	1.9067	2.19381	1.71153	3.27417	1.71113	0.000255992	0.010781	up	yes
Solyc12g049370.2	Solyc12g049370.2		Solyc12g049370.2.1	GO:0004550(nucleoside diphosphate kinase activity);GO:0006165(nucleoside diphosphate phosphorylation);GO:0006183(GTP biosynthetic process);GO:0006228(UTP biosynthetic process);GO:0006241(CTP biosynthetic process)	NA	NA	NA	NA		protein_coding	12.2604	11.3406	11.6127	6.32315	5.20081	2.36303	2.53573	1.3424	0.000258104	0.0108233	up	yes
Solyc11g066270.2	Solyc11g066270.2		Solyc11g066270.2.1	GO:0004553(hydrolase activity, hydrolyzing O-glycosyl compounds);GO:0005576(extracellular region);GO:0005618(cell wall);GO:0005975(carbohydrate metabolic process);GO:0006073(cellular glucan metabolic process);GO:0008152(metabolic process);GO:0010411(xyloglucan metabolic process);GO:0016740(transferase activity);GO:0016762(xyloglucan:xyloglucosyl transferase activity);GO:0016787(hydrolase activity…	NA	NA	NA	NA	Xyloglucan endotransglucosylase/hydrolase protein 31 [Source:Projected from Arabidopsis thaliana (AT3G44990) UniProtKB/Swiss-Prot;Acc:P93046]	protein_coding	205.156	247.06	289.368	161.959	86.9757	65.1939	2.36076	1.23925	0.000258757	0.0108233	up	yes
Solyc03g093270.3	Solyc03g093270.3		Solyc03g093270.3.1	GO:0016491(oxidoreductase activity)	NA	NA	NA	NA		protein_coding	9.86991	6.76958	7.20149	4.40814	2.39198	2.96844	2.44058	1.28723	0.000263209	0.0109537	up	yes
Solyc04g024840.3	Solyc04g024840.3		Solyc04g024840.3.1	GO:0016788(hydrolase activity, acting on ester bonds)	NA	NA	NA	NA		protein_coding	15.906	13.4116	9.40507	7.42521	4.7617	3.85081	2.41448	1.27171	0.000264379	0.0109838	up	yes
Solyc09g014240.3	Solyc09g014240.3		Solyc09g014240.3.1	GO:0005507(copper ion binding);GO:0016491(oxidoreductase activity);GO:0016722(oxidoreductase activity, acting on metal ions);GO:0046274(lignin catabolic process);GO:0048046(apoplast);GO:0052716(hydroquinone:oxygen oxidoreductase activity)	NA	K05909	EC:1.10.3.2	NA	Laccase [Source:UniProtKB/TrEMBL;Acc:K4CRQ1]	protein_coding	16.5854	11.7086	7.97619	5.3583	5.78192	3.01521	2.56228	1.35743	0.000266488	0.0110187	up	yes
Solyc06g009380.3	Solyc06g009380.3		Solyc06g009380.3.1	GO:0016021(integral component of membrane)	NA	NA	NA	NA		protein_coding	24.1161	25.3241	29.3313	16.0111	12.7689	9.02645	2.08354	1.05904	0.000266562	0.0110187	up	yes
Solyc09g066270.3	Solyc09g066270.3		Solyc09g066270.3.1	GO:0005634(nucleus);GO:0045893(positive regulation of DNA-templated transcription)	NA	NA	NA	NA		protein_coding	2.11714	1.72884	2.24463	0.669784	0.426208	0.589309	3.61396	1.85358	0.000271834	0.0111429	up	yes
Solyc04g070980.3	Solyc04g070980.3		Solyc04g070980.3.1	GO:0005811(lipid droplet);GO:0016104(triterpenoid biosynthetic process);GO:0016866(intramolecular transferase activity)	NA	NA	NA	NA		protein_coding	9.24165	3.40246	18.7963	3.79048	0.88353	1.4486	5.13513	2.3604	0.000275772	0.0112812	up	yes
Solyc01g091920.3	Solyc01g091920.3		Solyc01g091920.3.1	GO:0004252(serine-type endopeptidase activity);GO:0006508(proteolysis);GO:0008236(serine-type peptidase activity)	NA	NA	NA	NA		protein_coding	5.09312	3.44174	4.34585	2.27358	1.87316	0.757383	2.62651	1.39315	0.000276125	0.0112812	up	yes
Solyc10g083690.3	Solyc10g083690.3		Solyc10g083690.3.1	GO:0004497(monooxygenase activity);GO:0005506(iron ion binding);GO:0016020(membrane);GO:0016021(integral component of membrane);GO:0016705(oxidoreductase activity, acting on paired donors, with incorporation or reduction of molecular oxygen);GO:0016709(oxidoreductase activity, acting on paired donors, with incorporation or reduction of molecular oxygen, NAD(P)H as one donor, and incorporation of …	NA	NA	NA	NA		protein_coding	6.6164	9.992	8.8786	4.30523	3.6533	2.10505	2.5326	1.34062	0.000277266	0.011309	up	yes
Solyc05g005260.2	Solyc05g005260.2		Solyc05g005260.2.1	NA	NA	NA	NA	NA		protein_coding	33.2306	24.9389	22.9599	17.0788	11.05	9.58694	2.15108	1.10506	0.000279924	0.0113985	up	yes
Solyc09g061410.1	Solyc09g061410.1		Solyc09g061410.1.1	GO:0010089(xylem development);GO:0016021(integral component of membrane);GO:0033612(receptor serine/threonine kinase binding);GO:0048046(apoplast)	NA	NA	NA	NA		protein_coding	27.4263	31.9148	19.3681	14.2197	6.9149	4.52693	3.06721	1.61693	0.000283199	0.0114938	up	yes
Solyc05g056030.3	Solyc05g056030.3		Solyc05g056030.3.1	GO:0006629(lipid metabolic process);GO:0016042(lipid catabolic process);GO:0016787(hydrolase activity)	NA	NA	NA	NA	Patatin [Source:UniProtKB/TrEMBL;Acc:K4C2S8]	protein_coding	25.4515	23.824	31.2559	17.5028	10.955	8.21316	2.19605	1.13491	0.000284222	0.0115164	up	yes
Solyc06g059800.3	Solyc06g059800.3		Solyc06g059800.3.1	NA	NA	NA	NA	NA		protein_coding	25.1368	17.1218	23.1706	13.8636	8.10841	4.90706	2.43421	1.28345	0.000285448	0.0115446	up	yes
Solyc09g082210.3	Solyc09g082210.3		Solyc09g082210.3.1	GO:0016021(integral component of membrane)	NA	NA	NA	NA		protein_coding	18.5111	14.547	19.3367	11.5305	6.64185	4.57491	2.30334	1.20373	0.000285858	0.0115446	up	yes
Solyc03g078150.3	Solyc03g078150.3		Solyc03g078150.3.1	GO:0003333(amino acid transmembrane transport);GO:0005774(vacuolar membrane);GO:0015171(amino acid transmembrane transporter activity);GO:0016021(integral component of membrane)	NA	NA	NA	NA		protein_coding	2.70729	2.5909	2.57621	1.25975	0.97677	0.93809	2.48043	1.31059	0.000288113	0.0116137	up	yes
Solyc01g005010.3	Solyc01g005010.3		Solyc01g005010.3.1	GO:0007140(male meiotic nuclear division);GO:0007143(female meiotic nuclear division)	NA	NA	NA	NA		protein_coding	20.7524	20.3721	12.6076	9.27229	6.80985	6.56041	2.37306	1.24675	0.000294698	0.011824	up	yes
Solyc05g051870.3	Solyc05g051870.3		Solyc05g051870.3.1	NA	NA	NA	NA	NA		protein_coding	37.413	52.3984	32.2483	20.0074	18.4298	14.4967	2.30589	1.20532	0.000300739	0.0120264	up	yes
Solyc08g080860.3	Solyc08g080860.3		Solyc08g080860.3.1	NA	NA	NA	NA	NA		protein_coding	6.16389	4.8753	7.5508	2.95849	2.32843	2.1207	2.50958	1.32744	0.000302733	0.0120286	up	yes
Solyc06g084170.3	Solyc06g084170.3		Solyc06g084170.3.1	NA	NA	NA	NA	NA		protein_coding	4.10415	9.06759	8.40278	14.5211	14.5224	17.698	0.461572	-1.11537	0.000312699	0.0123174	down	yes
Solyc12g009240.1	Solyc12g009240.1		Solyc12g009240.1.1	GO:0003677(DNA binding);GO:0003700(DNA-binding transcription factor activity);GO:0005634(nucleus);GO:0006351(DNA-templated transcription);GO:0006355(regulation of DNA-templated transcription)	NA	NA	NA	ERF		protein_coding	4.81195	0.295249	0.051771	0.044868	0	0.058398	49.958	5.64264	0.000316668	0.0123823	up	yes
Solyc01g111500.3	Solyc01g111500.3		Solyc01g111500.3.1	GO:0005634(nucleus);GO:0030154(cell differentiation);GO:0043565(sequence-specific DNA binding)	NA	NA	NA	NA		protein_coding	33.3162	18.7734	30.7977	16.0527	11.5222	7.78811	2.34389	1.22891	0.000323763	0.0125188	up	yes
Solyc04g074700.3	Solyc04g074700.3		Solyc04g074700.3.1	GO:0000981(DNA-binding transcription factor activity, RNA polymerase II-specific);GO:0003677(DNA binding);GO:0003700(DNA-binding transcription factor activity);GO:0005634(nucleus);GO:0006355(regulation of DNA-templated transcription);GO:0006357(regulation of transcription by RNA polymerase II);GO:0043565(sequence-specific DNA binding)	NA	NA	NA	NA		protein_coding	4.05545	5.07431	4.87075	1.98502	1.98205	1.62666	2.5029	1.3236	0.000324233	0.0125188	up	yes
Solyc03g111690.3	Solyc03g111690.3		Solyc03g111690.3.1	GO:0030570(pectate lyase activity)	NA	NA	NA	NA		protein_coding	34.2583	37.6644	19.5268	16.5742	12.2743	9.61365	2.37765	1.24953	0.00032932	0.0126557	up	yes
Solyc08g082680.3	Solyc08g082680.3		Solyc08g082680.3.1	GO:0006511(ubiquitin-dependent protein catabolic process);GO:0016021(integral component of membrane);GO:0061630(ubiquitin protein ligase activity)	NA	K19039	EC:2.3.2.27	NA	Probable E3 ubiquitin-protein ligase RHA4A [Source:Projected from Arabidopsis thaliana (AT4G24015) UniProtKB/Swiss-Prot;Acc:Q84TF5]	protein_coding	17.1541	5.7746	12.3637	5.67259	2.89924	1.56662	3.48105	1.79952	0.000341111	0.012997	up	yes
Solyc04g049800.3	Solyc04g049800.3		Solyc04g049800.3.1	GO:0003677(DNA binding);GO:0003700(DNA-binding transcription factor activity);GO:0005634(nucleus);GO:0006351(DNA-templated transcription);GO:0006355(regulation of DNA-templated transcription)	NA	NA	NA	NA		protein_coding	3.14156	1.64742	1.94689	0.80396	0.421453	0.638396	3.61404	1.85361	0.000342672	0.0130263	up	yes
Solyc03g080180.3	Solyc03g080180.3		Solyc03g080180.3.1	GO:0005829(cytosol);GO:0008168(methyltransferase activity);GO:0008171(O-methyltransferase activity);GO:0008757(S-adenosylmethionine-dependent methyltransferase activity);GO:0019438(aromatic compound biosynthetic process);GO:0046983(protein dimerization activity)	00380(Tryptophan metabolism);00940(Phenylpropanoid biosynthesis);01100(Metabolic pathways);01110(Biosynthesis of secondary metabolites)	K13066	EC:2.1.1.4;EC:2.1.1.68	NA	Flavone 3'-O-methyltransferase 1 [Source:Projected from Arabidopsis thaliana (AT5G54160) UniProtKB/Swiss-Prot;Acc:Q9FK25]	protein_coding	245.138	148.622	141.484	110.825	73.1674	48.0758	2.30641	1.20565	0.000345263	0.0131045	up	yes
Solyc09g005630.3	Solyc09g005630.3		Solyc09g005630.3.1	GO:0005794(Golgi apparatus);GO:0016021(integral component of membrane);GO:0016413(O-acetyltransferase activity);GO:0016740(transferase activity)	NA	NA	NA	NA		protein_coding	5.48641	3.05512	3.4408	1.75822	1.67423	0.943608	2.73816	1.45321	0.000345971	0.0131112	up	yes
Solyc10g079860.2	Solyc10g079860.2		Solyc10g079860.2.1	GO:0004553(hydrolase activity, hydrolyzing O-glycosyl compounds);GO:0005975(carbohydrate metabolic process);GO:0006952(defense response);GO:0008152(metabolic process);GO:0016787(hydrolase activity);GO:0016798(hydrolase activity, acting on glycosyl bonds);GO:0042973(glucan endo-1,3-beta-D-glucosidase activity);GO:0046658(anchored component of plasma membrane)	NA	NA	NA	NA		protein_coding	8.58458	4.38843	4.37652	2.86774	1.50797	0.782097	3.36374	1.75007	0.000352553	0.0132415	up	yes
Solyc04g057870.3	Solyc04g057870.3		Solyc04g057870.3.1	GO:0000427(plastid-encoded plastid RNA polymerase complex);GO:0009507(chloroplast);GO:0009508(plastid chromosome);GO:0042793(plastid transcription);GO:0045893(positive regulation of DNA-templated transcription)	NA	NA	NA	NA	AT1G21600 protein [Source:Projected from Arabidopsis thaliana (AT1G21600) UniProtKB/TrEMBL;Acc:Q9XI19]	protein_coding	10.9938	8.06012	9.39836	5.78598	3.66772	3.28873	2.23288	1.1589	0.00035264	0.0132415	up	yes
Solyc02g093580.3	Solyc02g093580.3		Solyc02g093580.3.1	GO:0005576(extracellular region);GO:0016829(lyase activity);GO:0030570(pectate lyase activity);GO:0045490(pectin catabolic process);GO:0046872(metal ion binding)	00040(Pentose and glucuronate interconversions);01100(Metabolic pathways)	K01728	EC:4.2.2.2	NA	Pectate lyase [Source:UniProtKB/TrEMBL;Acc:K4BDF4]	protein_coding	7.56849	10.541	4.70798	2.90391	3.0477	2.16851	2.81	1.49057	0.000355529	0.0133296	up	yes
Solyc01g109140.3	DES	543675	Solyc01g109140.3.1	GO:0004497(monooxygenase activity);GO:0005506(iron ion binding);GO:0016125(sterol metabolic process);GO:0016491(oxidoreductase activity);GO:0016705(oxidoreductase activity, acting on paired donors, with incorporation or reduction of molecular oxygen);GO:0016829(lyase activity);GO:0020037(heme binding);GO:0046872(metal ion binding);GO:0055114(obsolete oxidation-reduction process);GO:0102895(colnel…	NA	K17874	EC:4.2.1.121	NA	9-divinyl ether synthase [Source:UniProtKB/Swiss-Prot;Acc:Q9FPM6]	protein_coding	57.8719	86.7598	54.6627	37.2633	30.8622	20.002	2.26143	1.17724	0.000365641	0.0136463	up	yes
Solyc08g079280.3	Solyc08g079280.3		Solyc08g079280.3.1	GO:0004497(monooxygenase activity);GO:0005506(iron ion binding);GO:0016020(membrane);GO:0016021(integral component of membrane);GO:0016705(oxidoreductase activity, acting on paired donors, with incorporation or reduction of molecular oxygen);GO:0016709(oxidoreductase activity, acting on paired donors, with incorporation or reduction of molecular oxygen, NAD(P)H as one donor, and incorporation of …	NA	NA	NA	NA		protein_coding	5.43948	5.3999	5.86729	3.1036	2.17729	2.17701	2.24013	1.16358	0.000371309	0.013816	up	yes
Solyc03g006660.3	Solyc03g006660.3		Solyc03g006660.3.1	NA	NA	NA	NA	NA		protein_coding	5.10926	4.45969	4.79796	2.86191	2.20865	1.52925	2.17687	1.12225	0.000375258	0.0139418	up	yes
Solyc03g093790.3	Solyc03g093790.3		Solyc03g093790.3.1	GO:0000079(regulation of cyclin-dependent protein serine/threonine kinase activity);GO:0019901(protein kinase binding)	NA	NA	NA	NA	Cyclin [Source:UniProtKB/TrEMBL;Acc:K4BIQ5]	protein_coding	12.5742	19.2639	17.7038	7.9558	7.70978	3.95069	2.52555	1.3366	0.0003762	0.0139557	up	yes
Solyc04g077190.3	Solyc04g077190.3		Solyc04g077190.3.1	GO:0004553(hydrolase activity, hydrolyzing O-glycosyl compounds);GO:0005975(carbohydrate metabolic process);GO:0016798(hydrolase activity, acting on glycosyl bonds)	NA	NA	NA	NA		protein_coding	6.14563	4.31196	5.70797	2.80947	2.17552	2.43903	2.17747	1.12265	0.000378388	0.0140157	up	yes
Solyc09g097860.3	Solyc09g097860.3		Solyc09g097860.3.1	GO:0003777(microtubule motor activity);GO:0005524(ATP binding);GO:0007018(microtubule-based movement);GO:0008017(microtubule binding)	NA	NA	NA	NA		protein_coding	0.538864	0.053665	0.612429	0.040824	0	0.015993	21.2077	4.40652	0.000380599	0.0140553	up	yes
Solyc06g007440.3	Solyc06g007440.3		Solyc06g007440.3.1	GO:0004672(protein kinase activity);GO:0005524(ATP binding);GO:0006468(protein phosphorylation);GO:0007165(signal transduction)	NA	NA	NA	NA		protein_coding	11.1234	11.1623	18.3276	7.90915	3.94934	2.49248	2.83001	1.50081	0.000382493	0.0141024	up	yes
Solyc03g082510.1	Solyc03g082510.1		Solyc03g082510.1.1	GO:0009733(response to auxin)	04075(Plant hormone signal transduction)	NA	NA	NA		protein_coding	33.6532	30.7782	23.943	16.0953	12.2761	6.52641	2.53238	1.34049	0.000384151	0.0141024	up	yes
Solyc07g064650.2	Solyc07g064650.2		Solyc07g064650.2.1	NA	NA	NA	NA	NA		protein_coding	28.5792	27.3983	32.629	18.5749	9.73628	7.19453	2.49556	1.31936	0.000387213	0.0141024	up	yes
Solyc01g108290.3	Solyc01g108290.3		Solyc01g108290.3.1	NA	NA	NA	NA	NA		protein_coding	11.8549	10.2711	17.4601	7.44113	5.03819	3.54813	2.46989	1.30445	0.000387449	0.0141024	up	yes
Solyc02g080640.3	Solyc02g080640.3		Solyc02g080640.3.1	GO:0003824(catalytic activity);GO:0016671(oxidoreductase activity, acting on a sulfur group of donors, disulfide as acceptor);GO:0019419(sulfate reduction)	NA	NA	NA	NA		protein_coding	238.425	54.7285	189.208	290.273	299.824	404.978	0.484749	-1.04469	0.000388816	0.0141255	down	yes
Solyc01g094010.3	Solyc01g094010.3		Solyc01g094010.3.1	GO:0016787(hydrolase activity)	NA	NA	NA	NA	Probable carboxylesterase 8 [Source:Projected from Arabidopsis thaliana (AT2G45600) UniProtKB/Swiss-Prot;Acc:O64640]	protein_coding	15.7207	13.5244	12.2436	7.30554	6.16354	5.97788	2.13343	1.09317	0.000393347	0.014269	up	yes
Solyc01g010390.3	Solyc01g010390.3		Solyc01g010390.3.1	GO:0004553(hydrolase activity, hydrolyzing O-glycosyl compounds);GO:0005975(carbohydrate metabolic process);GO:0008422(beta-glucosidase activity)	00460(Cyanoamino acid metabolism);00500(Starch and sucrose metabolism);00940(Phenylpropanoid biosynthesis);01100(Metabolic pathways);01110(Biosynthesis of secondary metabolites)	K01188	EC:3.2.1.21	NA		protein_coding	3.84139	4.78172	4.46071	2.2806	1.58405	1.59294	2.39736	1.26145	0.000393973	0.0142706	up	yes
Solyc11g013330.2	Solyc11g013330.2		Solyc11g013330.2.1	NA	NA	NA	NA	NA		protein_coding	4.72558	4.52589	6.10232	2.05538	2.31689	1.83026	2.4754	1.30766	0.000401189	0.0144681	up	yes
Solyc05g008890.3	Solyc05g008890.3		Solyc05g008890.3.1	GO:0005789(endoplasmic reticulum membrane);GO:0009617(response to bacterium);GO:0016021(integral component of membrane)	NA	NA	NA	NA	Reticulon-like protein [Source:UniProtKB/TrEMBL;Acc:K4BX63]	protein_coding	8.10592	7.41195	8.632	4.83173	2.17515	1.86714	2.72141	1.44436	0.000412195	0.0147546	up	yes
Solyc01g090700.3	Solyc01g090700.3		Solyc01g090700.3.1	GO:0003860(3-hydroxyisobutyryl-CoA hydrolase activity)	NA	NA	NA	NA		protein_coding	12.4758	17.8046	12.5207	8.71426	5.34781	3.59282	2.42432	1.27758	0.000413114	0.0147546	up	yes
Solyc10g051140.2	Solyc10g051140.2		Solyc10g051140.2.1	NA	NA	NA	NA	NA		protein_coding	0.516435	0.296528	0.429303	0.889209	0.821337	0.812751	0.492319	-1.02234	0.000413332	0.0147546	down	yes
Solyc04g049160.3	Solyc04g049160.3		Solyc04g049160.3.1	GO:0004672(protein kinase activity);GO:0004683(calmodulin-dependent protein kinase activity);GO:0005509(calcium ion binding);GO:0005524(ATP binding);GO:0005634(nucleus);GO:0005737(cytoplasm);GO:0006468(protein phosphorylation);GO:0009738(abscisic acid-activated signaling pathway);GO:0009931(calcium-dependent protein serine/threonine kinase activity);GO:0018105(peptidyl-serine phosphorylation);GO:…	04626(Plant-pathogen interaction)	K13412	EC:2.7.11.1	NA		protein_coding	9.2251	8.2427	8.83851	5.64088	3.90961	2.97404	2.10038	1.07065	0.000418513	0.0148748	up	yes
Solyc11g066360.2	Solyc11g066360.2		Solyc11g066360.2.1	NA	NA	NA	NA	NA		protein_coding	7.28153	9.07864	5.71102	3.56207	3.61169	2.40098	2.30515	1.20486	0.000419745	0.014897	up	yes
Solyc02g079790.3	Solyc02g079790.3		Solyc02g079790.3.1	NA	NA	NA	NA	NA		protein_coding	23.7506	24.3338	20.2996	10.0296	12.0873	9.02313	2.19602	1.13489	0.000420395	0.0148986	up	yes
Solyc01g010080.3	Solyc01g010080.3		Solyc01g010080.3.1	GO:0005216(ion channel activity);GO:0005249(voltage-gated potassium channel activity);GO:0006811(ion transport);GO:0006813(potassium ion transport);GO:0016020(membrane);GO:0016021(integral component of membrane);GO:0055085(transmembrane transport)	NA	NA	NA	NA		protein_coding	86.2787	55.1262	79.0527	45.1342	35.5303	27.8446	2.0317	1.02269	0.000429155	0.0150842	up	yes
Solyc06g005813.1	Solyc06g005813.1		Solyc06g005813.1.1	GO:0005375(copper ion transmembrane transporter activity);GO:0016021(integral component of membrane);GO:0035434(copper ion transmembrane transport)	NA	NA	NA	NA		protein_coding	1.2229	1.85547	2.63914	3.5658	5.5601	4.9854	0.405172	-1.30339	0.000431367	0.0150935	down	yes
Solyc05g012330.3	Solyc05g012330.3		Solyc05g012330.3.1	GO:0016021(integral component of membrane);GO:0022857(transmembrane transporter activity);GO:0071705(nitrogen compound transport)	NA	NA	NA	NA		protein_coding	5.28364	4.32032	7.77165	3.00847	2.19262	1.86737	2.45819	1.29759	0.000431417	0.0150935	up	yes
Solyc05g054590.3	Solyc05g054590.3		Solyc05g054590.3.1	GO:0042732(D-xylose metabolic process);GO:0048040(UDP-glucuronate decarboxylase activity);GO:0070403(NAD+ binding)	NA	NA	NA	NA		protein_coding	70.9374	54.0129	53.7498	40.4851	26.68	20.6948	2.03392	1.02426	0.000433881	0.0151581	up	yes
Solyc04g081250.1	Solyc04g081250.1		Solyc04g081250.1.1	GO:0009733(response to auxin)	04075(Plant hormone signal transduction)	NA	NA	NA		protein_coding	6.53791	6.68397	10.0986	3.55885	1.5935	1.503	3.50402	1.80901	0.000434951	0.0151739	up	yes
Solyc07g042520.3	Solyc07g042520.3		Solyc07g042520.3.1	GO:0005985(sucrose metabolic process);GO:0016157(sucrose synthase activity);GO:0016757(glycosyltransferase activity)	NA	NA	NA	NA		protein_coding	98.1787	79.0254	54.8889	45.3823	35.377	27.9181	2.13561	1.09465	0.00043759	0.0152444	up	yes
Solyc01g107920.2	Solyc01g107920.2		Solyc01g107920.2.1	GO:0004518(nuclease activity)	NA	NA	NA	NA		protein_coding	4.79223	4.0109	3.77326	1.97054	1.85319	1.1525	2.5273	1.33759	0.000444039	0.0154254	up	yes
Solyc12g097080.2	Solyc12g097080.2		Solyc12g097080.2.1	GO:0004364(glutathione transferase activity);GO:0005515(protein binding);GO:0005737(cytoplasm);GO:0006749(glutathione metabolic process)	00480(Glutathione metabolism);01100(Metabolic pathways)	K00799	EC:2.5.1.18	NA		protein_coding	285.935	194.006	237.848	161.467	101.918	69.4482	2.15661	1.10876	0.000450098	0.0155761	up	yes
Solyc11g021060.2	ARPI	543962	Solyc11g021060.2.1	GO:0004867(serine-type endopeptidase inhibitor activity);GO:0010466(negative regulation of peptidase activity);GO:0010951(negative regulation of endopeptidase activity);GO:0030414(peptidase inhibitor activity)	NA	NA	NA	NA	Proteinase inhibitor type-2 TR8 [Source:UniProtKB/Swiss-Prot;Acc:Q43710]	protein_coding	8.51136	14.6204	12.8496	5.97557	4.53238	3.37961	2.5909	1.37346	0.000450278	0.0155761	up	yes
Solyc04g076660.3	Solyc04g076660.3		Solyc04g076660.3.1	GO:0003824(catalytic activity);GO:0005975(carbohydrate metabolic process);GO:0030246(carbohydrate binding)	NA	NA	NA	NA		protein_coding	1.03422	0.700334	0.791849	0.369694	0.283635	0.205818	2.9406	1.55611	0.000452068	0.0155941	up	yes
Solyc02g078130.3	Solyc02g078130.3		Solyc02g078130.3.1	GO:0000977(RNA polymerase II transcription regulatory region sequence-specific DNA binding);GO:0003700(DNA-binding transcription factor activity);GO:0006357(regulation of transcription by RNA polymerase II);GO:0008134(transcription factor binding);GO:0046983(protein dimerization activity);GO:0050832(defense response to fungus);GO:0090575(RNA polymerase II transcription regulator complex)	NA	NA	NA	NA	Transcription factor bHLH162 [Source:Projected from Arabidopsis thaliana (AT4G20970) UniProtKB/Swiss-Prot;Acc:F4JIJ7]	protein_coding	2.87614	2.66772	1.90022	1.06822	0.66511	0.375385	3.53015	1.81973	0.000453955	0.0156373	up	yes
Solyc10g078190.2	Solyc10g078190.2		Solyc10g078190.2.1	GO:0006306(DNA methylation);GO:0008168(methyltransferase activity)	NA	NA	NA	NA		protein_coding	1.20437	0.732118	1.25614	0.44582	0.203023	0.151159	3.99078	1.99667	0.000456826	0.0156922	up	yes
Solyc08g061980.3	Solyc08g061980.3		Solyc08g061980.3.1	GO:0016020(membrane);GO:0055085(transmembrane transport)	NA	NA	NA	NA		protein_coding	11.013	9.21504	8.55389	5.79294	4.61423	2.37778	2.25123	1.17072	0.000467149	0.0158983	up	yes
Solyc09g008917.1	Solyc09g008917.1		Solyc09g008917.1.1	NA	NA	NA	NA	NA		protein_coding	12.6338	3.83364	17.8458	3.43195	0.542561	0.680607	7.37109	2.88188	0.000468193	0.0158983	up	yes
Solyc02g087070.3	Solyc02g087070.3		Solyc02g087070.3.1	GO:0004601(peroxidase activity);GO:0006979(response to oxidative stress);GO:0016491(oxidoreductase activity);GO:0020037(heme binding);GO:0098869(cellular oxidant detoxification)	NA	NA	NA	NA		protein_coding	22.8781	40.2968	16.3919	12.6226	10.9581	6.85119	2.61459	1.38658	0.000474077	0.0160302	up	yes
Solyc11g006980.1	Solyc11g006980.1		Solyc11g006980.1.1	GO:0005576(extracellular region);GO:0005618(cell wall);GO:0030145(manganese ion binding);GO:0045735(nutrient reservoir activity)	NA	NA	NA	NA		protein_coding	20.6523	26.5409	24.5059	14.4828	8.14213	7.81486	2.35544	1.236	0.000475538	0.0160437	up	yes
Solyc10g007310.1	Solyc10g007310.1		Solyc10g007310.1.1	GO:0005634(nucleus);GO:0009299(mRNA transcription);GO:0009416(response to light stimulus)	NA	NA	NA	NA		protein_coding	11.6178	9.16127	10.2784	5.97381	2.17876	1.97443	3.0668	1.61674	0.00048075	0.0161752	up	yes
Solyc04g010250.3	Solyc04g010250.3		Solyc04g010250.3.1	GO:0016020(membrane)	00940(Phenylpropanoid biosynthesis);01100(Metabolic pathways);01110(Biosynthesis of secondary metabolites)	NA	NA	NA		protein_coding	31.1477	24.844	29.4176	18.442	13.8905	9.09954	2.06143	1.04365	0.000489584	0.0164499	up	yes
Solyc10g005020.3	Solyc10g005020.3		Solyc10g005020.3.1	NA	NA	NA	NA	NA		protein_coding	18.6756	12.4904	8.36965	6.793	5.60883	3.52609	2.48216	1.3116	0.000493187	0.0165483	up	yes
Solyc01g103650.3	Solyc01g103650.3		Solyc01g103650.3.1	GO:0016021(integral component of membrane);GO:0044255(cellular lipid metabolic process)	NA	NA	NA	NA		protein_coding	17.0171	12.9406	20.3574	10.7843	5.95259	4.16504	2.40719	1.26735	0.000495638	0.0165633	up	yes
Solyc12g035420.2	Solyc12g035420.2		Solyc12g035420.2.1	GO:0003924(GTPase activity);GO:0005525(GTP binding)	NA	NA	NA	NA		protein_coding	0.869127	0.59413	0.172557	0	0	0	5452.71	12.4128	0.000496915	0.0165633	up	yes
Solyc09g007420.3	Solyc09g007420.3		Solyc09g007420.3.1	GO:0015018(galactosylgalactosylxylosylprotein 3-beta-glucuronosyltransferase activity);GO:0016020(membrane)	NA	NA	NA	NA	Glycosyltransferases (Fragment) [Source:Projected from Arabidopsis thaliana (AT2G37090) UniProtKB/TrEMBL;Acc:W8QNT8]	protein_coding	21.8239	14.1118	21.3835	11.4968	8.17854	6.46095	2.19309	1.13297	0.000497192	0.0165633	up	yes
Solyc04g007690.3	Solyc04g007690.3		Solyc04g007690.3.1	GO:0005783(endoplasmic reticulum);GO:0005886(plasma membrane);GO:0009734(auxin-activated signaling pathway);GO:0009926(auxin polar transport);GO:0010252(auxin homeostasis);GO:0010315(auxin export across the plasma membrane);GO:0010329(auxin efflux transmembrane transporter activity);GO:0016020(membrane);GO:0016021(integral component of membrane);GO:0055085(transmembrane transport);GO:0060918(auxi…	NA	NA	NA	NA	Auxin efflux carrier component [Source:UniProtKB/TrEMBL;Acc:D6RT11]	protein_coding	2.22645	2.52639	2.52073	1.33734	0.834255	0.703139	2.53017	1.33924	0.000500101	0.0165913	up	yes
Solyc04g077270.3	Solyc04g077270.3		Solyc04g077270.3.1	GO:0004672(protein kinase activity);GO:0004674(protein serine/threonine kinase activity);GO:0005524(ATP binding);GO:0006468(protein phosphorylation);GO:0048544(recognition of pollen)	NA	NA	NA	NA		protein_coding	4.7981	3.16013	1.75392	1.59723	0.837564	0.751799	3.04782	1.60778	0.000501213	0.0165913	up	yes
Solyc08g077080.1	Solyc08g077080.1		Solyc08g077080.1.1	GO:0008194(UDP-glycosyltransferase activity);GO:0016740(transferase activity);GO:0016757(glycosyltransferase activity);GO:0016758(hexosyltransferase activity);GO:0043231(intracellular membrane-bounded organelle);GO:0080043(quercetin 3-O-glucosyltransferase activity);GO:0080044(quercetin 7-O-glucosyltransferase activity)	NA	NA	NA	NA	Glycosyltransferase [Source:UniProtKB/TrEMBL;Acc:E5L3R9]	protein_coding	3.32609	3.15735	3.22063	1.751	0.910552	0.718163	2.87127	1.52169	0.000502847	0.016623	up	yes
Solyc04g079050.2	Solyc04g079050.2		Solyc04g079050.2.1	GO:0008194(UDP-glycosyltransferase activity)	NA	NA	NA	NA		protein_coding	7.82076	4.17528	5.15552	3.26026	2.18315	1.64141	2.42089	1.27554	0.000504795	0.016665	up	yes
Solyc03g007600.3	Solyc03g007600.3		Solyc03g007600.3.1	GO:0005515(protein binding)	NA	NA	NA	NA	Pentatricopeptide repeat-containing protein At4g21190 [Source:Projected from Arabidopsis thaliana (AT4G21190) UniProtKB/Swiss-Prot;Acc:Q8LG95]	protein_coding	4.1295	2.9113	3.32573	2.14438	1.0289	0.952591	2.51256	1.32916	0.000507471	0.0167309	up	yes
Solyc10g081720.2	Solyc10g081720.2		Solyc10g081720.2.1	NA	NA	NA	NA	NA		protein_coding	100.766	96.5899	148.542	76.8656	37.6415	29.3164	2.40501	1.26605	0.000513043	0.0168244	up	yes
Solyc10g045380.2	Solyc10g045380.2		Solyc10g045380.2.1	NA	NA	NA	NA	NA		protein_coding	13.3173	10.0454	8.70847	6.4763	3.49593	3.89165	2.31329	1.20995	0.000520142	0.0169667	up	yes
Solyc11g045150.1	Solyc11g045150.1		Solyc11g045150.1.1	NA	NA	NA	NA	NA		protein_coding	13.1882	17.1171	9.24963	13.1166	36.2921	45.2418	0.417905	-1.25875	0.000523676	0.0170593	down	yes
Solyc08g081790.2	Solyc08g081790.2		Solyc08g081790.2.1	NA	NA	NA	NA	NA		protein_coding	4.71106	2.81074	3.35068	0.93321	0.890234	1.09489	3.72558	1.89746	0.000530438	0.0172112	up	yes
Solyc09g098180.3	Solyc09g098180.3		Solyc09g098180.3.1	NA	NA	NA	NA	NA		protein_coding	42.3581	30.4496	44.1118	21.8989	20.9322	15.2674	2.01244	1.00894	0.000538797	0.0174066	up	yes
Solyc01g080010.2	Solyc01g080010.2		Solyc01g080010.2.1	GO:0004190(aspartic-type endopeptidase activity);GO:0006508(proteolysis);GO:0030163(protein catabolic process)	NA	NA	NA	NA		protein_coding	24.9812	43.2479	48.2884	22.8149	13.9052	10.2178	2.48237	1.31172	0.000543367	0.0175152	up	yes
Solyc03g121230.3	Solyc03g121230.3		Solyc03g121230.3.1	GO:0004672(protein kinase activity);GO:0005515(protein binding);GO:0005524(ATP binding);GO:0006468(protein phosphorylation);GO:0016021(integral component of membrane)	NA	NA	NA	NA		protein_coding	8.83875	6.68738	4.3538	3.44834	2.92069	1.95	2.38969	1.25683	0.000544616	0.0175325	up	yes
Solyc08g079590.2	Solyc08g079590.2		Solyc08g079590.2.1	NA	NA	NA	NA	NA		protein_coding	32.5483	22.3487	35.2354	19.3601	10.6658	7.66845	2.39114	1.2577	0.00054749	0.017602	up	yes
Solyc11g018530.2	Solyc11g018530.2		Solyc11g018530.2.1	GO:0016020(membrane);GO:0016021(integral component of membrane);GO:0030001(metal ion transport);GO:0046873(metal ion transmembrane transporter activity)	NA	NA	NA	NA		protein_coding	72.6548	91.0209	91.4274	49.3264	45.7281	32.2299	2.0042	1.00303	0.000553735	0.0177563	up	yes
Solyc12g096960.2	Solyc12g096960.2		Solyc12g096960.2.1	GO:0004864(protein phosphatase inhibitor activity);GO:0005634(nucleus);GO:0005737(cytoplasm);GO:0006952(defense response);GO:0009607(response to biotic stimulus);GO:0009738(abscisic acid-activated signaling pathway);GO:0010427(abscisic acid binding);GO:0038023(signaling receptor activity);GO:0080163(regulation of protein serine/threonine phosphatase activity)	NA	NA	NA	NA		protein_coding	14.5723	34.1223	14.7742	8.7551	6.69206	6.22585	2.92847	1.55015	0.000556997	0.0177907	up	yes
Solyc07g017220.3	Solyc07g017220.3		Solyc07g017220.3.1	NA	NA	NA	NA	NA		protein_coding	125.564	75.0721	118.728	67.6034	39.7353	19.8831	2.51029	1.32786	0.000557699	0.0177907	up	yes
Solyc10g047050.2	Solyc10g047050.2		Solyc10g047050.2.1	GO:0003924(GTPase activity);GO:0005525(GTP binding)	NA	NA	NA	NA	Dynamin-like protein ARC5 [Source:Projected from Arabidopsis thaliana (AT3G19720) UniProtKB/Swiss-Prot;Acc:Q84N64]	protein_coding	4.52058	3.50989	4.37162	2.3694	1.98475	1.11249	2.26868	1.18186	0.000575929	0.018192	up	yes
Solyc07g061980.2	Solyc07g061980.2		Solyc07g061980.2.1	GO:0004497(monooxygenase activity);GO:0005506(iron ion binding);GO:0016705(oxidoreductase activity, acting on paired donors, with incorporation or reduction of molecular oxygen);GO:0020037(heme binding)	NA	NA	NA	NA		protein_coding	0.240409	0.052455	0.302001	0.950622	0.782921	0.497144	0.266673	-1.90685	0.000576316	0.018192	down	yes
Solyc03g005910.3	Solyc03g005910.3		Solyc03g005910.3.1	GO:0016788(hydrolase activity, acting on ester bonds)	NA	NA	NA	NA		protein_coding	0.89985	0.705029	0.47085	0.153476	0.062844	0.043903	7.97673	2.9958	0.000576937	0.018192	up	yes
Solyc06g007650.2	Solyc06g007650.2		Solyc06g007650.2.1	GO:0008194(UDP-glycosyltransferase activity);GO:0043231(intracellular membrane-bounded organelle);GO:0080043(quercetin 3-O-glucosyltransferase activity);GO:0080044(quercetin 7-O-glucosyltransferase activity)	NA	NA	NA	NA	Glycosyltransferase [Source:UniProtKB/TrEMBL;Acc:K4C3E6]	protein_coding	3.76243	3.69566	3.96866	2.05435	1.51603	0.841924	2.58975	1.37281	0.000578457	0.0182166	up	yes
Solyc04g011340.3	Solyc04g011340.3		Solyc04g011340.3.1	GO:0016020(membrane);GO:0016021(integral component of membrane);GO:0022857(transmembrane transporter activity)	NA	NA	NA	NA		protein_coding	3.17235	8.74959	11.0005	23.9699	16.1535	10.7999	0.450137	-1.15156	0.000582408	0.0182581	down	yes
Solyc01g100980.3	Solyc01g100980.3		Solyc01g100980.3.1	GO:0004650(polygalacturonase activity);GO:0005975(carbohydrate metabolic process)	NA	NA	NA	NA		protein_coding	9.55462	9.68448	7.13018	5.13187	3.92226	2.25055	2.3326	1.22194	0.000586296	0.0182581	up	yes
Solyc06g083270.3	Solyc06g083270.3		Solyc06g083270.3.1	GO:0005783(endoplasmic reticulum);GO:0006621(protein retention in ER lumen);GO:0016021(integral component of membrane);GO:0046923(ER retention sequence binding)	NA	NA	NA	NA		protein_coding	11.5886	13.8861	12.714	6.83227	4.84592	5.52712	2.21958	1.15029	0.000588299	0.0182692	up	yes
Solyc10g005550.2	Solyc10g005550.2		Solyc10g005550.2.1	NA	NA	NA	NA	NA		protein_coding	2.85484	2.3431	1.58469	0.356654	0	0	19.0174	4.24925	0.000596523	0.0184014	up	yes
Solyc02g088325.1	Solyc02g088325.1		Solyc02g088325.1.1	NA	NA	NA	NA	NA		protein_coding	7.25976	3.9061	3.71323	2.70421	1.29249	1.13567	2.89907	1.53559	0.000598883	0.0184328	up	yes
ENSRNA050030497	MIR159	102464332	ENSRNA050030497-T1	NA	NA	NA	NA	NA	microRNA MIR159	pre_miRNA	7.85227	3.92808	2.14685	0.668263	0.609725	0.088552	10.1916	3.34931	0.000600158	0.0184328	up	yes
Solyc01g094890.3	Solyc01g094890.3		Solyc01g094890.3.1	GO:0016491(oxidoreductase activity)	NA	NA	NA	NA		protein_coding	9.86494	2.01382	8.08019	2.69158	1.55541	1.41561	3.5247	1.8175	0.000600312	0.0184328	up	yes
Solyc03g111570.3	Solyc03g111570.3		Solyc03g111570.3.1	NA	NA	NA	NA	NA		protein_coding	2.22458	0.250007	3.52941	0.649612	0.15281	0.127741	6.45477	2.69037	0.000602791	0.0184628	up	yes
Solyc03g121295.1	Solyc03g121295.1		Solyc03g121295.1.1	GO:0030246(carbohydrate binding)	NA	NA	NA	NA	Jacalin-related lectin 19 [Source:Projected from Arabidopsis thaliana (AT1G73040) UniProtKB/Swiss-Prot;Acc:Q9SSM3]	protein_coding	12.9863	12.1427	2.73271	3.09208	2.29143	1.75333	3.90393	1.96493	0.000606091	0.0185079	up	yes
Solyc11g006240.1	Solyc11g006240.1		Solyc11g006240.1.1	NA	NA	NA	NA	NA		protein_coding	2.69049	4.90026	1.7844	0.674547	0.155162	0.37663	7.77158	2.95821	0.000610678	0.0185374	up	yes
Solyc09g064230.2	Solyc09g064230.2		Solyc09g064230.2.1	NA	NA	NA	NA	NA		protein_coding	0.924522	0.984092	1.01213	1.10798	2.23258	2.91881	0.46662	-1.09968	0.000612463	0.018545	down	yes
Solyc09g098030.3	Solyc09g098030.3		Solyc09g098030.3.1	GO:0004497(monooxygenase activity);GO:0005506(iron ion binding);GO:0016705(oxidoreductase activity, acting on paired donors, with incorporation or reduction of molecular oxygen);GO:0020037(heme binding)	NA	NA	NA	NA		protein_coding	16.7639	7.99647	9.42191	5.60283	5.53631	3.39547	2.35179	1.23376	0.000613781	0.0185454	up	yes
Solyc09g011550.3	Solyc09g011550.3		Solyc09g011550.3.1	GO:0004364(glutathione transferase activity);GO:0005515(protein binding);GO:0006749(glutathione metabolic process)	NA	NA	NA	NA		protein_coding	44.1553	42.4479	35.4386	28.3667	14.9404	10.2407	2.27912	1.18848	0.000617568	0.0186369	up	yes
Solyc08g061480.3	Solyc08g061480.3		Solyc08g061480.3.1	GO:0005504(fatty acid binding);GO:0009570(chloroplast stroma);GO:0016872(intramolecular lyase activity)	NA	NA	NA	NA	FAP2 [Source:Projected from Arabidopsis thaliana (AT2G26310) UniProtKB/TrEMBL;Acc:A0A178VYJ7]	protein_coding	5.74061	3.65569	4.87125	2.80169	1.79218	1.44728	2.36173	1.23984	0.000619144	0.0186426	up	yes
Solyc04g074780.3	Solyc04g074780.3		Solyc04g074780.3.1	NA	NA	NA	NA	NA		protein_coding	29.9649	47.5955	33.8699	22.4349	15.1457	11.17	2.28572	1.19265	0.000622103	0.0187049	up	yes
Solyc04g081400.3	Solyc04g081400.3		Solyc04g081400.3.1	GO:0000166(nucleotide binding);GO:0001678(cellular glucose homeostasis);GO:0004340(glucokinase activity);GO:0004396(hexokinase activity);GO:0005524(ATP binding);GO:0005536(glucose binding);GO:0005737(cytoplasm);GO:0005739(mitochondrion);GO:0005829(cytosol);GO:0005975(carbohydrate metabolic process);GO:0006096(glycolytic process);GO:0008865(fructokinase activity);GO:0016301(kinase activity);GO:001…	00010(Glycolysis / Gluconeogenesis);00051(Fructose and mannose metabolism);00052(Galactose metabolism);00500(Starch and sucrose metabolism);00520(Amino sugar and nucleotide sugar metabolism);01100(Metabolic pathways);01110(Biosynthesis of secondary metabolites);01200(Carbon metabolism)	K00844	EC:2.7.1.1	NA	Phosphotransferase [Source:UniProtKB/TrEMBL;Acc:Q4PS96]	protein_coding	14.9895	11.3218	12.3242	8.33313	4.72484	2.45903	2.48988	1.31608	0.000635111	0.0190495	up	yes
Solyc11g007160.2	Solyc11g007160.2		Solyc11g007160.2.1	GO:0003676(nucleic acid binding);GO:0003677(DNA binding);GO:0003723(RNA binding);GO:0008270(zinc ion binding);GO:0016554(cytidine to uridine editing);GO:0022857(transmembrane transporter activity);GO:0046872(metal ion binding);GO:0055085(transmembrane transport)	NA	NA	NA	NA		protein_coding	6.96422	7.78849	6.22245	4.57116	2.95199	2.1084	2.17776	1.12284	0.000637819	0.0191074	up	yes
Solyc06g050900.3	Solyc06g050900.3		Solyc06g050900.3.1	GO:0009624(response to nematode);GO:0015333(peptide:proton symporter activity);GO:0016020(membrane);GO:0016021(integral component of membrane);GO:0022857(transmembrane transporter activity);GO:0035673(oligopeptide transmembrane transporter activity);GO:0042937(tripeptide transmembrane transporter activity);GO:0042938(dipeptide transport);GO:0055085(transmembrane transport);GO:0071916(dipeptide tr…	NA	NA	NA	NA	Protein NRT1/ PTR FAMILY 5.1 [Source:Projected from Arabidopsis thaliana (AT2G40460) UniProtKB/Swiss-Prot;Acc:Q8VZR7]	protein_coding	2.0781	1.64981	1.47071	0.813392	0.571384	0.296756	3.0916	1.62835	0.000654459	0.0194584	up	yes
Solyc03g112240.1	Solyc03g112240.1		Solyc03g112240.1.1	GO:0016021(integral component of membrane)	NA	NA	NA	NA		protein_coding	1.57952	5.29077	4.78908	8.41224	10.4014	11.5112	0.384482	-1.37901	0.000654726	0.0194584	down	yes
Solyc05g005280.3	Solyc05g005280.3		Solyc05g005280.3.1	GO:0003950(NAD+ ADP-ribosyltransferase activity)	NA	NA	NA	NA		protein_coding	2.19475	1.8788	2.09283	1.05971	0.844744	0.581092	2.48089	1.31086	0.000655549	0.0194584	up	yes
Solyc11g069770.2	Solyc11g069770.2		Solyc11g069770.2.1	GO:0003677(DNA binding);GO:0046983(protein dimerization activity)	NA	NA	NA	NA		protein_coding	3.02934	3.11861	3.10171	0.899896	0.928478	0.385327	4.17836	2.06294	0.000656887	0.0194648	up	yes
Solyc12g017340.1	Solyc12g017340.1		Solyc12g017340.1.1	NA	NA	NA	NA	NA		protein_coding	13.8121	7.20769	25.2707	6.16816	1.00256	0.48152	6.04928	2.59676	0.000663358	0.0195731	up	yes
Solyc03g111260.3	Solyc03g111260.3		Solyc03g111260.3.1	GO:0004519(endonuclease activity);GO:0008409(5'-3' exonuclease activity);GO:0009416(response to light stimulus);GO:0009507(chloroplast);GO:0009658(chloroplast organization);GO:0009942(longitudinal axis specification);GO:0060918(auxin transport)	NA	NA	NA	NA	Ribonuclease J [Source:Projected from Arabidopsis thaliana (AT5G63420) UniProtKB/Swiss-Prot;Acc:Q84W56]	protein_coding	1.74761	1.29981	1.06557	0.423266	0.608758	0.362415	2.94956	1.5605	0.00066342	0.0195731	up	yes
Solyc09g008750.1	Solyc09g008750.1		Solyc09g008750.1.1	NA	NA	NA	NA	NA		protein_coding	0.338477	0.666723	0.347328	0	0	0	4508.43	12.1384	0.000663712	0.0195731	up	yes
Solyc02g090135.1	Solyc02g090135.1		Solyc02g090135.1.1	NA	NA	NA	NA	NA		protein_coding	0.269156	0.043714	0.174092	0	0.006029	0	80.7699	6.33575	0.00067146	0.0196938	up	yes
Solyc07g007380.3	Solyc07g007380.3		Solyc07g007380.3.1	GO:0030433(ubiquitin-dependent ERAD pathway);GO:0030968(endoplasmic reticulum unfolded protein response)	NA	NA	NA	NA	OS9 [Source:Projected from Arabidopsis thaliana (AT5G35080) UniProtKB/TrEMBL;Acc:A0A178UMY2]	protein_coding	21.0099	16.8388	27.3069	13.9369	7.82172	5.77519	2.36638	1.24268	0.000674221	0.019741	up	yes
Solyc01g088090.3	Solyc01g088090.3		Solyc01g088090.3.1	GO:0009507(chloroplast);GO:0015996(chlorophyll catabolic process);GO:0080124(pheophytinase activity)	NA	NA	NA	NA		protein_coding	5.5586	5.69348	5.70806	3.51382	2.33137	1.52519	2.30113	1.20234	0.000678433	0.0198108	up	yes
Solyc02g069250.3	Solyc02g069250.3		Solyc02g069250.3.1	GO:0008270(zinc ion binding);GO:0016491(oxidoreductase activity)	00940(Phenylpropanoid biosynthesis);01100(Metabolic pathways);01110(Biosynthesis of secondary metabolites)	K00083	EC:1.1.1.195	NA		protein_coding	4.10153	2.08744	3.10486	1.53619	0.841154	0.489053	3.24234	1.69703	0.000680891	0.0198108	up	yes
Solyc02g088180.3	Solyc02g088180.3		Solyc02g088180.3.1	GO:0003677(DNA binding);GO:0005634(nucleus);GO:0006355(regulation of DNA-templated transcription)	NA	NA	NA	NA	NAC2-domain containing protein [Source:UniProtKB/TrEMBL;Acc:K4BBX4]	protein_coding	5.56088	4.96495	5.13472	3.06476	2.7615	1.8372	2.04354	1.03107	0.000681135	0.0198108	up	yes
Solyc08g014440.3	Solyc08g014440.3		Solyc08g014440.3.1	GO:0005515(protein binding)	NA	NA	NA	NA		protein_coding	17.603	19.1318	14.4139	10.6426	8.3591	6.07923	2.03935	1.02811	0.000681267	0.0198108	up	yes
Solyc08g005580.3	Solyc08g005580.3		Solyc08g005580.3.1	GO:0005524(ATP binding);GO:0005886(plasma membrane);GO:0016020(membrane);GO:0016021(integral component of membrane);GO:0042626(ATPase-coupled transmembrane transporter activity);GO:0055085(transmembrane transport);GO:0140359(ABC-type transporter activity)	NA	NA	NA	NA		protein_coding	2.6609	1.68386	1.51048	0.915328	0.601894	0.457189	2.96556	1.56831	0.000681438	0.0198108	up	yes
Solyc04g077615.1	Solyc04g077615.1		Solyc04g077615.1.1	GO:0003755(peptidyl-prolyl cis-trans isomerase activity);GO:0004185(serine-type carboxypeptidase activity);GO:0005515(protein binding);GO:0006508(proteolysis)	NA	NA	NA	NA		protein_coding	10.7576	8.32164	11.7908	7.0035	4.19538	2.89501	2.19032	1.13114	0.000692941	0.0200505	up	yes
Solyc09g075970.3	Solyc09g075970.3		Solyc09g075970.3.1	NA	NA	NA	NA	NA		protein_coding	12.1187	11.525	11.8191	7.7267	4.99424	3.06094	2.24706	1.16804	0.000694102	0.0200597	up	yes
Solyc01g087140.3	Solyc01g087140.3		Solyc01g087140.3.1	NA	NA	NA	NA	NA		protein_coding	10.9736	7.17786	10.0433	5.80212	2.75592	2.68907	2.50684	1.32587	0.000694892	0.0200597	up	yes
Solyc09g090010.3	Solyc09g090010.3		Solyc09g090010.3.1	GO:0005576(extracellular region);GO:0005618(cell wall);GO:0030145(manganese ion binding);GO:0045735(nutrient reservoir activity)	NA	NA	NA	NA		protein_coding	91.3807	110.127	175.953	78.4232	41.6668	20.3771	2.68718	1.42609	0.000698677	0.0201274	up	yes
Solyc01g006100.3	Solyc01g006100.3		Solyc01g006100.3.1	GO:0003682(chromatin binding);GO:0008168(methyltransferase activity)	NA	NA	NA	NA		protein_coding	5.80301	4.70482	4.44222	2.86062	2.48898	1.31453	2.24336	1.16566	0.00070051	0.0201274	up	yes
Solyc07g065930.3	Solyc07g065930.3		Solyc07g065930.3.1	GO:0005515(protein binding)	NA	NA	NA	NA		protein_coding	20.5896	13.2049	13.0911	8.87505	7.81262	5.2579	2.13645	1.09522	0.000712415	0.020398	up	yes
Solyc01g090800.3	Solyc01g090800.3		Solyc01g090800.3.1	GO:0000079(regulation of cyclin-dependent protein serine/threonine kinase activity);GO:0019901(protein kinase binding)	NA	NA	NA	NA	Cyclin [Source:UniProtKB/TrEMBL;Acc:K4AZ21]	protein_coding	1.94425	1.53489	2.02338	1.05096	0.514211	0.49666	2.66875	1.41616	0.000714052	0.0204211	up	yes
Solyc01g057270.3	Solyc01g057270.3		Solyc01g057270.3.1	GO:0003677(DNA binding);GO:0005516(calmodulin binding);GO:0006355(regulation of DNA-templated transcription)	NA	NA	NA	NA		protein_coding	0.634652	0.178176	0.550654	0.071657	0	0	19.0279	4.25004	0.000721166	0.0205528	up	yes
Solyc07g043390.3	Solyc07g043390.3		Solyc07g043390.3.1	GO:0016020(membrane);GO:0016760(cellulose synthase (UDP-forming) activity);GO:0030244(cellulose biosynthetic process)	NA	NA	NA	NA		protein_coding	60.6301	41.2681	99.7524	41.7194	17.4648	13.5011	2.7743	1.47212	0.000722347	0.0205626	up	yes
Solyc08g078180.1	Solyc08g078180.1		Solyc08g078180.1.1	GO:0003677(DNA binding);GO:0003700(DNA-binding transcription factor activity);GO:0005634(nucleus);GO:0006351(DNA-templated transcription);GO:0006355(regulation of DNA-templated transcription);GO:0009873(ethylene-activated signaling pathway)	NA	NA	NA	ERF		protein_coding	1.43446	6.89127	3.12172	0.726875	0.813815	0.680919	5.15278	2.36535	0.000728215	0.0206591	up	yes
Solyc02g014190.3	Solyc02g014190.3		Solyc02g014190.3.1	NA	NA	NA	NA	NA		protein_coding	0.453781	0.151871	0.887348	0.180506	0.057879	0.054486	5.09781	2.34988	0.000728257	0.0206591	up	yes
Solyc11g043130.2	Solyc11g043130.2		Solyc11g043130.2.1	GO:0005622(intracellular anatomical structure);GO:0046854(phosphatidylinositol phosphate biosynthetic process);GO:0048015(phosphatidylinositol-mediated signaling)	NA	NA	NA	NA		protein_coding	4.15332	1.51628	6.12008	1.95471	0.701253	0.740556	3.47111	1.7954	0.000730734	0.0206817	up	yes
Solyc03g007230.3	Solyc03g007230.3		Solyc03g007230.3.1	GO:0016791(phosphatase activity);GO:0043169(cation binding)	NA	NA	NA	NA		protein_coding	0.954777	1.53579	0.586556	1.32791	2.40177	2.94506	0.461011	-1.11713	0.000731918	0.0206914	down	yes
Solyc03g082640.2	Solyc03g082640.2		Solyc03g082640.2.1	GO:0005524(ATP binding);GO:0016887(ATP hydrolysis activity)	NA	NA	NA	NA		protein_coding	2.19081	2.70533	1.57464	0.904284	0.61705	0.239077	3.67572	1.87803	0.000733555	0.0207101	up	yes
Solyc01g073670.3	Solyc01g073670.3		Solyc01g073670.3.1	GO:0008643(carbohydrate transport);GO:0015293(symporter activity);GO:0016021(integral component of membrane)	NA	NA	NA	NA		protein_coding	14.1113	8.18884	6.14137	4.62291	4.17722	2.85443	2.44038	1.2871	0.00073485	0.0207101	up	yes
Solyc12g098960.2	Solyc12g098960.2		Solyc12g098960.2.1	GO:0004672(protein kinase activity);GO:0005524(ATP binding);GO:0006468(protein phosphorylation)	NA	NA	NA	NA		protein_coding	11.7219	8.2254	9.91964	6.57086	3.90854	3.33577	2.16189	1.1123	0.000745359	0.020951	up	yes
Solyc08g068030.1	Solyc08g068030.1		Solyc08g068030.1.1	NA	NA	NA	NA	NA		protein_coding	0.995622	0.417772	1.54988	0.057483	0	0	51.5505	5.68791	0.000751311	0.0210942	up	yes
Solyc03g116700.3	Solyc03g116700.3		Solyc03g116700.3.1	GO:0009055(electron transfer activity);GO:0046658(anchored component of plasma membrane)	NA	NA	NA	NA		protein_coding	14.4292	33.6605	17.9452	8.74505	9.86758	4.4729	2.86045	1.51624	0.000763658	0.021392	up	yes
Solyc04g078500.1	Solyc04g078500.1		Solyc04g078500.1.1	GO:0000079(regulation of cyclin-dependent protein serine/threonine kinase activity);GO:0000278(mitotic cell cycle);GO:0000307(cyclin-dependent protein kinase holoenzyme complex);GO:0005634(nucleus);GO:0005737(cytoplasm);GO:0006468(protein phosphorylation);GO:0007088(regulation of mitotic nuclear division);GO:0008284(positive regulation of cell population proliferation);GO:0016538(cyclin-dependent…	NA	NA	NA	NA	Cyclin-J18 [Source:Projected from Arabidopsis thaliana (AT2G01905) UniProtKB/Swiss-Prot;Acc:Q9C5X2]	protein_coding	1.29201	0.908962	0.211627	1.94287	4.66982	2.1851	0.274228	-1.86655	0.000766943	0.0214109	down	yes
Solyc11g043140.2	Solyc11g043140.2		Solyc11g043140.2.1	NA	NA	NA	NA	NA		protein_coding	0	0	0	0.485448	1.49635	0	0.000151378	-12.6896	0.000783323	0.021736	down	yes
Solyc01g095070.3	Solyc01g095070.3		Solyc01g095070.3.1	NA	NA	NA	NA	NA		nontranslating_CDS	135.83	122.577	154.992	97.1778	53.6649	36.3946	2.20789	1.14267	0.000783894	0.021736	up	yes
Solyc05g008380.3	Solyc05g008380.3		Solyc05g008380.3.1	NA	NA	NA	NA	NA		protein_coding	7.30772	4.58878	4.7934	3.12044	2.44163	2.25103	2.13614	1.09501	0.000787243	0.0217798	up	yes
Solyc06g075550.3	Solyc06g075550.3		Solyc06g075550.3.1	GO:0004672(protein kinase activity);GO:0004675(transmembrane receptor protein serine/threonine kinase activity);GO:0005524(ATP binding);GO:0005886(plasma membrane);GO:0006468(protein phosphorylation)	04626(Plant-pathogen interaction)	NA	NA	NA		protein_coding	16.4163	8.69599	14.6677	7.25277	5.84115	3.68524	2.3708	1.24537	0.000788682	0.0217951	up	yes
Solyc12g044950.2	Solyc12g044950.2		Solyc12g044950.2.1	GO:0006629(lipid metabolic process);GO:0016020(membrane);GO:0016021(integral component of membrane);GO:0016717(oxidoreductase activity, acting on paired donors, with oxidation of a pair of donors resulting in the reduction of molecular oxygen to two molecules of water)	NA	NA	NA	NA		protein_coding	545.659	349.41	275.544	254.56	109.485	54.2789	2.79834	1.48457	0.000795398	0.0218876	up	yes
Solyc10g007870.3	Solyc10g007870.3		Solyc10g007870.3.1	NA	NA	NA	NA	NA		protein_coding	6.93425	1.04935	2.26895	0.870064	0.597676	0.243194	5.99237	2.58313	0.000800002	0.0219844	up	yes
Solyc01g105070.3	Solyc01g105070.3		Solyc01g105070.3.1	GO:0004601(peroxidase activity);GO:0005576(extracellular region);GO:0006979(response to oxidative stress);GO:0009505(plant-type cell wall);GO:0009506(plasmodesma);GO:0016020(membrane);GO:0016021(integral component of membrane);GO:0016491(oxidoreductase activity);GO:0020037(heme binding);GO:0042744(hydrogen peroxide catabolic process);GO:0046872(metal ion binding);GO:0098869(cellular oxidant detox…	00940(Phenylpropanoid biosynthesis);01100(Metabolic pathways);01110(Biosynthesis of secondary metabolites)	K00430	EC:1.11.1.7	NA	Peroxidase [Source:UniProtKB/TrEMBL;Acc:K4B277]	protein_coding	152.058	310.358	191.558	100.358	81.3618	88.5606	2.41961	1.27477	0.000804405	0.0220808	up	yes
Solyc12g013850.2	Solyc12g013850.2		Solyc12g013850.2.1	GO:0008375(acetylglucosaminyltransferase activity);GO:0015020(glucuronosyltransferase activity);GO:0016020(membrane);GO:0016021(integral component of membrane);GO:0016757(glycosyltransferase activity)	NA	NA	NA	NA		protein_coding	0.539397	1.31273	0.320798	1.29898	2.47569	2.12589	0.368257	-1.44121	0.000813618	0.022257	down	yes
Solyc03g013030.3	Solyc03g013030.3		Solyc03g013030.3.1	NA	NA	NA	NA	NA		protein_coding	24.8912	18.8249	23.3706	13.6949	11.9315	7.84179	2.00449	1.00323	0.000814446	0.022257	up	yes
Solyc05g054210.3	Solyc05g054210.3		Solyc05g054210.3.1	GO:0030001(metal ion transport);GO:0046872(metal ion binding)	NA	NA	NA	NA		protein_coding	11.0801	9.0169	9.9079	6.22778	4.77245	3.96414	2.00509	1.00367	0.000819359	0.0223317	up	yes
Solyc09g091950.1	Solyc09g091950.1		Solyc09g091950.1.1	GO:0003677(DNA binding);GO:0003700(DNA-binding transcription factor activity);GO:0005634(nucleus);GO:0006351(DNA-templated transcription);GO:0006355(regulation of DNA-templated transcription);GO:0006952(defense response);GO:0043565(sequence-specific DNA binding)	NA	NA	NA	ERF	Ethylene-responsive transcription factor ERF062 [Source:Projected from Arabidopsis thaliana (AT4G13620) UniProtKB/Swiss-Prot;Acc:Q9SVQ0]	protein_coding	17.7307	18.8122	16.3215	9.09521	10.3261	5.91156	2.08679	1.06129	0.000824691	0.0223715	up	yes
Solyc06g060260.3	Solyc06g060260.3		Solyc06g060260.3.1	GO:0000302(response to reactive oxygen species);GO:0004601(peroxidase activity);GO:0006979(response to oxidative stress);GO:0016688(L-ascorbate peroxidase activity);GO:0020037(heme binding);GO:0034599(cellular response to oxidative stress);GO:0042744(hydrogen peroxide catabolic process);GO:0098869(cellular oxidant detoxification)	NA	NA	NA	NA		protein_coding	45.9346	48.4675	49.3187	34.3464	17.1626	12.3226	2.25156	1.17093	0.000826564	0.0223891	up	yes
Solyc05g005877.1	Solyc05g005877.1		Solyc05g005877.1.1	GO:0004672(protein kinase activity);GO:0005524(ATP binding);GO:0006468(protein phosphorylation)	NA	NA	NA	NA	Probable serine/threonine-protein kinase PBL28 [Source:Projected from Arabidopsis thaliana (AT1G24030) UniProtKB/Swiss-Prot;Acc:Q84M95]	protein_coding	2.09059	0.641441	1.07008	0.51131	0.21227	0.237427	3.95638	1.98418	0.000832033	0.0224878	up	yes
Solyc03g059270.3	Solyc03g059270.3		Solyc03g059270.3.1	GO:0003700(DNA-binding transcription factor activity);GO:0010468(regulation of gene expression)	NA	NA	NA	NA		protein_coding	1.17833	0.954693	0.857582	0.308513	0.264214	0.064485	4.69326	2.23059	0.000841513	0.022719	up	yes
Solyc03g097160.3	Solyc03g097160.3		Solyc03g097160.3.1	GO:0005515(protein binding);GO:0006364(rRNA processing);GO:0032040(small-subunit processome)	NA	NA	NA	NA	Transducin family protein / WD-40 repeat family protein [Source:Projected from Arabidopsis thaliana (AT5G16750) UniProtKB/TrEMBL;Acc:Q9LFE2]	protein_coding	6.61935	5.53686	5.94252	3.93486	3.01943	2.06851	2.00589	1.00424	0.000844954	0.0227869	up	yes
Solyc05g054320.3	Solyc05g054320.3		Solyc05g054320.3.1	GO:0003824(catalytic activity);GO:0016787(hydrolase activity)	NA	NA	NA	NA		protein_coding	31.9259	49.4094	44.8414	26.0534	18.1441	11.9635	2.2467	1.1678	0.000847424	0.0228099	up	yes
Solyc04g045470.3	Solyc04g045470.3		Solyc04g045470.3.1	GO:0006004(fucose metabolic process);GO:0016021(integral component of membrane);GO:0016757(glycosyltransferase activity)	NA	NA	NA	NA	O-fucosyltransferase 9 [Source:Projected from Arabidopsis thaliana (AT1G35510) UniProtKB/Swiss-Prot;Acc:Q8H1E6]	protein_coding	5.68973	3.3179	7.32149	3.10323	1.24063	1.18469	2.9536	1.56247	0.000852465	0.0228811	up	yes
Solyc07g061990.3	Solyc07g061990.3		Solyc07g061990.3.1	GO:0004659(prenyltransferase activity);GO:0008299(isoprenoid biosynthetic process);GO:0009507(chloroplast);GO:0010236(plastoquinone biosynthetic process);GO:0015979(photosynthesis);GO:0016740(transferase activity);GO:0016765(transferase activity, transferring alkyl or aryl (other than methyl) groups)	00900(Terpenoid backbone biosynthesis);01110(Biosynthesis of secondary metabolites)	K05356	EC:2.5.1.84;EC:2.5.1.85	NA	Solanesyl diphosphate synthase [Source:UniProtKB/TrEMBL;Acc:Q09IV6]	protein_coding	4.38243	5.10999	4.42964	2.67564	1.44771	0.558888	2.97338	1.57211	0.000857874	0.0229484	up	yes
Solyc08g014090.1	Solyc08g014090.1		Solyc08g014090.1.1	NA	NA	NA	NA	NA		protein_coding	2.77859	3.70515	3.25764	0.901322	0.598884	0.898365	4.06133	2.02195	0.000858408	0.0229484	up	yes
Solyc02g005490.3	Solyc02g005490.3		Solyc02g005490.3.1	NA	NA	NA	NA	NA		protein_coding	0.222827	0.422855	0.247893	1.52718	1.61555	1.00402	0.215488	-2.21432	0.000863358	0.0229949	down	yes
Solyc01g080790.3	Solyc01g080790.3		Solyc01g080790.3.1	NA	NA	NA	NA	NA		protein_coding	4.20559	7.7202	18.8616	4.13503	2.02726	2.01302	3.7659	1.91299	0.000865756	0.0229949	up	yes
Solyc03g115910.2	Solyc03g115910.2		Solyc03g115910.2.1	GO:0003677(DNA binding);GO:0046983(protein dimerization activity)	NA	NA	NA	NA	AGAMOUS-like 65 [Source:Projected from Arabidopsis thaliana (AT1G18750) TAIR;Acc:AT1G18750]	protein_coding	0.502377	0.611777	0.475699	0.036546	0.072811	0.048503	10.0713	3.33218	0.00086969	0.0230381	up	yes
Solyc01g090790.3	Solyc01g090790.3		Solyc01g090790.3.1	GO:0005634(nucleus);GO:0046983(protein dimerization activity)	NA	NA	NA	NA	Transcription factor UNE10 [Source:Projected from Arabidopsis thaliana (AT4G00050) UniProtKB/Swiss-Prot;Acc:Q8GZ38]	protein_coding	0.72603	1.26912	0.755844	0.242226	0.085328	0.222659	4.99987	2.32189	0.000873453	0.0230748	up	yes
Solyc09g010993.1	Solyc09g010993.1		Solyc09g010993.1.1	GO:0005507(copper ion binding)	NA	NA	NA	NA		protein_coding	1.28943	0.674231	2.63429	0.283443	0	0.180523	9.91009	3.3089	0.000873566	0.0230748	up	yes
Solyc11g072460.2	Solyc11g072460.2		Solyc11g072460.2.1	GO:0005737(cytoplasm);GO:0008641(ubiquitin-like modifier activating enzyme activity);GO:0019781(NEDD8 activating enzyme activity);GO:0045116(protein neddylation)	NA	NA	NA	NA	NEDD8-activating enzyme E1 regulatory subunit [Source:UniProtKB/TrEMBL;Acc:K4DAV3]	protein_coding	4.41161	4.2424	4.06266	2.53481	2.17093	1.28213	2.12374	1.08661	0.000874647	0.0230748	up	yes
Solyc08g081520.1	Solyc08g081520.1		Solyc08g081520.1.1	GO:0016021(integral component of membrane)	NA	NA	NA	NA		protein_coding	6.51228	6.24574	6.25957	3.76267	2.62048	2.00947	2.26599	1.18014	0.000879022	0.0230748	up	yes
Solyc08g082840.2	Solyc08g082840.2		Solyc08g082840.2.1	GO:0000506(glycosylphosphatidylinositol-N-acetylglucosaminyltransferase (GPI-GnT) complex);GO:0003952(NAD+ synthase (glutamine-hydrolyzing) activity);GO:0004359(glutaminase activity);GO:0005524(ATP binding);GO:0005737(cytoplasm);GO:0006506(GPI anchor biosynthetic process);GO:0006807(nitrogen compound metabolic process);GO:0009435(NAD biosynthetic process);GO:0016757(glycosyltransferase activity);…	NA	NA	NA	NA		protein_coding	5.77192	4.42938	4.37323	3.12774	2.24142	1.38689	2.15726	1.1092	0.000879034	0.0230748	up	yes
Solyc03g116390.3	Solyc03g116390.3		Solyc03g116390.3.1	NA	NA	NA	NA	NA	Late embryogenesis abundant protein [Source:UniProtKB/TrEMBL;Acc:E1AZA3]	protein_coding	0.198435	0	0.199209	0.695707	1.46185	1.11747	0.121417	-3.04196	0.000880022	0.0230748	down	yes
Solyc04g072280.3	Solyc04g072280.3		Solyc04g072280.3.1	GO:0005507(copper ion binding);GO:0016491(oxidoreductase activity);GO:0016722(oxidoreductase activity, acting on metal ions);GO:0046274(lignin catabolic process);GO:0048046(apoplast);GO:0052716(hydroquinone:oxygen oxidoreductase activity)	NA	K05909	EC:1.10.3.2	NA	Laccase [Source:UniProtKB/TrEMBL;Acc:K4BTL5]	protein_coding	0.799568	4.63914	1.0459	0.425981	0.515573	0.30819	5.18875	2.37539	0.000889093	0.023189	up	yes
Solyc01g074040.2	Solyc01g074040.2		Solyc01g074040.2.1	GO:0004553(hydrolase activity, hydrolyzing O-glycosyl compounds);GO:0005975(carbohydrate metabolic process);GO:0016787(hydrolase activity)	NA	NA	NA	NA		protein_coding	76.7621	45.9488	66.1007	43.935	20.2187	14.5491	2.39904	1.26246	0.000896229	0.0233257	up	yes
Solyc10g084320.2	Solyc10g084320.2		Solyc10g084320.2.1	GO:0004252(serine-type endopeptidase activity);GO:0006508(proteolysis);GO:0008236(serine-type peptidase activity)	NA	NA	NA	NA		protein_coding	10.3479	7.15301	7.6715	5.33383	3.55684	2.99901	2.11717	1.08213	0.000900608	0.0234149	up	yes
Solyc08g016150.1	Solyc08g016150.1		Solyc08g016150.1.1	GO:0016021(integral component of membrane)	NA	NA	NA	NA		protein_coding	24.0181	13.6632	12.6836	7.29508	4.93368	5.1791	2.89322	1.53268	0.000905383	0.0234834	up	yes
Solyc07g024000.3	Solyc07g024000.3		Solyc07g024000.3.1	GO:0009536(plastid);GO:0010304(PSII associated light-harvesting complex II catabolic process);GO:0015996(chlorophyll catabolic process);GO:0016021(integral component of membrane);GO:0016491(oxidoreductase activity);GO:0034256(chlorophyll(ide) b reductase activity)	00860(Porphyrin and chlorophyll metabolism);01100(Metabolic pathways);01110(Biosynthesis of secondary metabolites)	K13606	EC:1.1.1.294	NA	Probable chlorophyll(ide) b reductase NYC1, chloroplastic [Source:Projected from Arabidopsis thaliana (AT4G13250) UniProtKB/Swiss-Prot;Acc:Q93ZA0]	protein_coding	5.44829	7.36187	3.80436	2.93083	2.25357	1.32625	2.5519	1.35157	0.000912595	0.0235654	up	yes
Solyc10g076830.2	Solyc10g076830.2		Solyc10g076830.2.1	GO:0005507(copper ion binding);GO:0016491(oxidoreductase activity);GO:0016722(oxidoreductase activity, acting on metal ions);GO:0046274(lignin catabolic process);GO:0048046(apoplast);GO:0052716(hydroquinone:oxygen oxidoreductase activity)	NA	K05909	EC:1.10.3.2	NA	Laccase [Source:UniProtKB/TrEMBL;Acc:K4D225]	protein_coding	6.86843	6.769	3.85221	2.44198	2.56422	2.2021	2.42632	1.27877	0.000912757	0.0235654	up	yes
Solyc12g010940.1	Solyc12g010940.1		Solyc12g010940.1.1	NA	NA	NA	NA	NA		protein_coding	8.33295	5.52886	6.82773	3.06701	3.03877	1.8506	2.60037	1.37872	0.000914062	0.0235654	up	yes
Solyc01g008340.3	Solyc01g008340.3		Solyc01g008340.3.1	GO:0003735(structural constituent of ribosome);GO:0005840(ribosome);GO:0006412(translation)	03010(Ribosome)	NA	NA	NA	Putative L19 ribosomal protein [Source:UniProtKB/TrEMBL;Acc:A1X876]	protein_coding	19.2632	15.8732	15.9822	11.5234	7.61545	5.18766	2.10135	1.07132	0.000921612	0.0237103	up	yes
Solyc12g043165.1	Solyc12g043165.1		Solyc12g043165.1.1	GO:0002181(cytoplasmic translation)	NA	NA	NA	NA		protein_coding	2.4503	2.7327	2.63226	207.05	6.51115	2.83018	0.0361163	-4.7912	0.000923944	0.02372	down	yes
Solyc09g059345.1	Solyc09g059345.1		Solyc09g059345.1.1	NA	NA	NA	NA	NA		protein_coding	0.45098	0.485557	0.125819	0.039426	0	0	26.9456	4.75198	0.00092771	0.0237677	up	yes
Solyc05g010423.1	Solyc05g010423.1		Solyc05g010423.1.1	NA	NA	NA	NA	NA		protein_coding	501.043	268.775	579.859	292.198	88.6345	97.9839	2.81878	1.49507	0.000929082	0.0237781	up	yes
Solyc07g042100.3	Solyc07g042100.3		Solyc07g042100.3.1	GO:0009630(gravitropism);GO:0040008(regulation of growth)	NA	NA	NA	NA		protein_coding	0.306424	0.682151	1.25356	1.80413	2.61539	1.85026	0.357611	-1.48354	0.000935321	0.0238837	down	yes
Solyc02g071880.3	Solyc02g071880.3		Solyc02g071880.3.1	GO:0004672(protein kinase activity);GO:0004674(protein serine/threonine kinase activity);GO:0005524(ATP binding);GO:0005886(plasma membrane);GO:0006468(protein phosphorylation);GO:0016021(integral component of membrane);GO:0046777(protein autophosphorylation)	NA	NA	NA	NA		protein_coding	5.05352	4.35805	3.22399	2.5163	1.89764	1.10114	2.29109	1.19604	0.000935481	0.0238837	up	yes
Solyc07g005630.3	Solyc07g005630.3		Solyc07g005630.3.1	GO:0006952(defense response)	NA	NA	NA	NA		protein_coding	8.47581	16.4879	9.21736	5.81573	3.10328	2.44436	3.008	1.5888	0.00093612	0.0238837	up	yes
Solyc03g116110.3	Solyc03g116110.3		Solyc03g116110.3.1	GO:0009507(chloroplast)	NA	NA	NA	NA		protein_coding	20.8732	22.5213	19.5413	14.3425	9.448	6.87034	2.05264	1.03748	0.000941271	0.0239815	up	yes
Solyc08g061220.3	Solyc08g061220.3		Solyc08g061220.3.1	GO:0000166(nucleotide binding);GO:0001664(G protein-coupled receptor binding);GO:0003924(GTPase activity);GO:0005525(GTP binding);GO:0005834(heterotrimeric G-protein complex);GO:0007165(signal transduction);GO:0007186(G protein-coupled receptor signaling pathway);GO:0007188(adenylate cyclase-modulating G protein-coupled receptor signaling pathway);GO:0019001(guanyl nucleotide binding);GO:0031683(…	NA	NA	NA	NA	Guanine nucleotide-binding protein alpha-1 subunit [Source:Projected from Arabidopsis thaliana (AT2G26300) UniProtKB/Swiss-Prot;Acc:P18064]	protein_coding	17.4336	9.30457	15.1229	8.14051	6.24877	4.12343	2.26121	1.17709	0.000942273	0.0239815	up	yes
Solyc04g064763.1	Solyc04g064763.1		Solyc04g064763.1.1	GO:0046872(metal ion binding)	NA	NA	NA	NA		protein_coding	5.25859	3.19501	0.366954	0.541574	0.621134	0.478234	5.3753	2.42635	0.000945895	0.0240007	up	yes
Solyc02g080110.3	Solyc02g080110.3		Solyc02g080110.3.1	GO:0016021(integral component of membrane)	NA	NA	NA	NA		protein_coding	7.50113	8.59572	8.96268	5.48141	2.9063	2.16694	2.37426	1.24748	0.00095653	0.0242285	up	yes
Solyc01g066790.1	Solyc01g066790.1		Solyc01g066790.1.1	GO:0016021(integral component of membrane)	NA	NA	NA	NA		protein_coding	8.08248	15.6345	1.08646	1.06007	0.462849	1.05024	9.63927	3.26892	0.000965824	0.0244108	up	yes
Solyc06g031675.1	Solyc06g031675.1		Solyc06g031675.1.1	NA	NA	NA	NA	NA		protein_coding	0	0	0	0	0.3922	0.259159	0.000460576	-11.0843	0.000971127	0.0244747	down	yes
Solyc07g053840.1	Solyc07g053840.1		Solyc07g053840.1.1	GO:0005515(protein binding)	NA	NA	NA	NA		protein_coding	5.77294	3.08514	1.89963	1.46936	0.927738	0.605663	3.5826	1.84101	0.000971228	0.0244747	up	yes
Solyc08g075320.3	Solyc08g075320.3		Solyc08g075320.3.1	NA	NA	NA	NA	NA		nontranslating_CDS	6.21035	2.49382	2.95773	1.21766	1.60018	1.20304	2.90034	1.53622	0.000974582	0.0245091	up	yes
Solyc06g006000.3	Solyc06g006000.3		Solyc06g006000.3.1	NA	NA	NA	NA	NA		protein_coding	0.716925	0.313864	0.492732	0.053022	0	0	28.7338	4.84467	0.000983114	0.024648	up	yes
Solyc04g072000.3	Solyc04g072000.3		Solyc04g072000.3.1	GO:0004568(chitinase activity);GO:0005975(carbohydrate metabolic process);GO:0006032(chitin catabolic process);GO:0008061(chitin binding);GO:0016998(cell wall macromolecule catabolic process)	00520(Amino sugar and nucleotide sugar metabolism);01100(Metabolic pathways)	K01183	EC:3.2.1.14	NA		protein_coding	442.376	630.037	567.192	372.149	231.029	152.318	2.17024	1.11785	0.000989083	0.0247221	up	yes
Solyc03g005960.3	Solyc03g005960.3		Solyc03g005960.3.1	GO:0000166(nucleotide binding);GO:0004672(protein kinase activity);GO:0004674(protein serine/threonine kinase activity);GO:0005515(protein binding);GO:0005524(ATP binding);GO:0005886(plasma membrane);GO:0006468(protein phosphorylation);GO:0016020(membrane);GO:0016021(integral component of membrane);GO:0046777(protein autophosphorylation)	NA	NA	NA	NA		protein_coding	1.50097	0.90903	0.320139	0.213379	0.236576	0.189232	4.27128	2.09467	0.000994318	0.024804	up	yes
Solyc08g081690.3	Solyc08g081690.3		Solyc08g081690.3.1	GO:0002679(respiratory burst involved in defense response);GO:0004601(peroxidase activity);GO:0005509(calcium ion binding);GO:0007231(osmosensory signaling pathway);GO:0009723(response to ethylene);GO:0010119(regulation of stomatal movement);GO:0016020(membrane);GO:0016021(integral component of membrane);GO:0016174(NAD(P)H oxidase H2O2-forming activity);GO:0016491(oxidoreductase activity);GO:0033…	04016(MAPK signaling pathway - plant);04626(Plant-pathogen interaction)	NA	NA	NA	Respiratory burst oxidase homolog protein F [Source:Projected from Arabidopsis thaliana (AT1G64060) UniProtKB/Swiss-Prot;Acc:O48538]	protein_coding	6.45994	3.98642	3.50065	2.16558	1.80816	1.94411	2.35677	1.23681	0.000994379	0.024804	up	yes
Solyc09g011490.3	Solyc09g011490.3		Solyc09g011490.3.1	GO:0004364(glutathione transferase activity);GO:0005515(protein binding);GO:0006749(glutathione metabolic process)	NA	NA	NA	NA		protein_coding	19.3585	12.5145	15.1496	10.3987	7.2575	5.17645	2.05945	1.04226	0.000996423	0.0248298	up	yes
Solyc07g045000.3	Solyc07g045000.3		Solyc07g045000.3.1	GO:0003677(DNA binding);GO:0003700(DNA-binding transcription factor activity)	NA	NA	NA	NA		protein_coding	2.54629	4.23005	2.4289	1.64882	0.847477	0.709043	2.87184	1.52198	0.000999783	0.0248304	up	yes
Solyc01g079570.3	Solyc01g079570.3		Solyc01g079570.3.1	GO:0004553(hydrolase activity, hydrolyzing O-glycosyl compounds);GO:0005576(extracellular region);GO:0005975(carbohydrate metabolic process);GO:0008152(metabolic process);GO:0009044(xylan 1,4-beta-xylosidase activity);GO:0009505(plant-type cell wall);GO:0016787(hydrolase activity);GO:0016798(hydrolase activity, acting on glycosyl bonds);GO:0031222(arabinan catabolic process);GO:0045493(xylan cata…	NA	NA	NA	NA	Alpha-L-arabinofuranosidase/beta-D-xylosidase [Source:UniProtKB/TrEMBL;Acc:H1AC31]	protein_coding	4.49624	4.16566	2.65612	1.80877	1.85931	1.02838	2.4099	1.26897	0.00100071	0.0248304	up	yes
Solyc02g081530.1	Solyc02g081530.1		Solyc02g081530.1.1	GO:0003723(RNA binding)	NA	NA	NA	NA		protein_coding	3.92158	2.68712	4.22004	1.90957	0.793905	0.861664	3.0374	1.60283	0.00100255	0.0248316	up	yes
Solyc05g053120.1	Solyc05g053120.1		Solyc05g053120.1.1	GO:0008194(UDP-glycosyltransferase activity);GO:0016758(hexosyltransferase activity);GO:0043231(intracellular membrane-bounded organelle)	NA	NA	NA	NA		protein_coding	8.81842	5.52984	10.9923	5.00493	2.62375	1.89149	2.66178	1.41239	0.00100724	0.0248725	up	yes
Solyc04g015150.3	Solyc04g015150.3		Solyc04g015150.3.1	GO:0016791(phosphatase activity)	NA	NA	NA	NA	Phosphoglycolate phosphatase 2 [Source:Projected from Arabidopsis thaliana (AT5G47760) UniProtKB/Swiss-Prot;Acc:Q8GWU0]	protein_coding	15.4655	17.2666	14.6195	10.4804	6.91598	4.45017	2.16746	1.11601	0.00101747	0.024972	up	yes
Solyc04g054950.3	Solyc04g054950.3		Solyc04g054950.3.1	GO:0016021(integral component of membrane);GO:0016491(oxidoreductase activity)	00960(Tropane, piperidine and pyridine alkaloid biosynthesis);01100(Metabolic pathways);01110(Biosynthesis of secondary metabolites)	K08081	EC:1.1.1.206	NA		protein_coding	6.3763	13.3131	6.56611	3.00338	2.46609	3.26617	3.00557	1.58764	0.00102636	0.0250679	up	yes
Solyc11g066660.2	Solyc11g066660.2		Solyc11g066660.2.1	GO:0016020(membrane);GO:0030001(metal ion transport);GO:0046873(metal ion transmembrane transporter activity);GO:0055085(transmembrane transport)	NA	NA	NA	NA	MRS2-11 [Source:Projected from Arabidopsis thaliana (AT5G22830) UniProtKB/TrEMBL;Acc:A0A178ULQ2]	protein_coding	5.06623	5.65753	1.9589	4.9294	10.1269	10.3352	0.499485	-1.00149	0.00103907	0.025328	down	yes
Solyc11g007980.2	Solyc11g007980.2		Solyc11g007980.2.1	GO:0004497(monooxygenase activity);GO:0005506(iron ion binding);GO:0016020(membrane);GO:0016705(oxidoreductase activity, acting on paired donors, with incorporation or reduction of molecular oxygen);GO:0016709(oxidoreductase activity, acting on paired donors, with incorporation or reduction of molecular oxygen, NAD(P)H as one donor, and incorporation of one atom of oxygen);GO:0020037(heme binding)	NA	NA	NA	NA		protein_coding	1.17142	0.419328	0.360013	0.128851	0.03618	0	11.8206	3.56323	0.00104124	0.0253558	up	yes
Solyc05g006340.3	Solyc05g006340.3		Solyc05g006340.3.1	GO:0005515(protein binding)	NA	NA	NA	NA		protein_coding	4.05962	1.68651	3.36381	1.46344	0.85014	0.683303	3.03981	1.60398	0.00104984	0.025463	up	yes
Solyc09g098110.3	Solyc09g098110.3		Solyc09g098110.3.1	GO:0046983(protein dimerization activity)	NA	NA	NA	NA	Transcription factor bHLH128 [Source:Projected from Arabidopsis thaliana (AT1G05805) UniProtKB/Swiss-Prot;Acc:Q8H102]	protein_coding	52.7617	45.5064	41.0241	33.0035	19.7902	13.5235	2.10039	1.07066	0.00105167	0.025463	up	yes
Solyc09g074760.1	Solyc09g074760.1		Solyc09g074760.1.1	GO:0001228(DNA-binding transcription activator activity, RNA polymerase II-specific);GO:0005634(nucleus);GO:0006355(regulation of DNA-templated transcription);GO:0016602(CCAAT-binding factor complex);GO:0043565(sequence-specific DNA binding);GO:0045893(positive regulation of DNA-templated transcription);GO:0046982(protein heterodimerization activity)	NA	NA	NA	NF-YB	NF-YB5 [Source:Projected from Arabidopsis thaliana (AT2G47810) UniProtKB/TrEMBL;Acc:A0A178VUG0]	protein_coding	13.4209	5.32442	12.2929	4.55204	2.68977	0.963726	3.78261	1.91938	0.00105768	0.0255787	up	yes
Solyc05g044480.3	Solyc05g044480.3		Solyc05g044480.3.1	GO:0005524(ATP binding);GO:0046872(metal ion binding);GO:0140658(ATP-dependent chromatin remodeler activity)	NA	NA	NA	NA		protein_coding	7.65847	6.56489	5.63178	4.18182	2.85106	2.66257	2.04788	1.03413	0.0010618	0.025638	up	yes
Solyc10g079070.2	Solyc10g079070.2		Solyc10g079070.2.1	GO:0003700(DNA-binding transcription factor activity);GO:0006355(regulation of DNA-templated transcription);GO:0043565(sequence-specific DNA binding);GO:0046983(protein dimerization activity)	NA	NA	NA	NA		protein_coding	12.3732	10.5845	7.76868	6.53333	4.34307	3.0588	2.20495	1.14074	0.00106221	0.025638	up	yes
Solyc03g096420.1	Solyc03g096420.1		Solyc03g096420.1.1	NA	NA	NA	NA	NA		protein_coding	1267.08	2800.53	1253.45	826.124	801.422	504.162	2.49615	1.3197	0.00106378	0.0256508	up	yes
Solyc06g072845.1	Solyc06g072845.1		Solyc06g072845.1.1	NA	NA	NA	NA	NA		protein_coding	0.856189	1.95536	1.34411	0.237773	0	0	17.4774	4.12742	0.00106615	0.0256576	up	yes
Solyc01g106710.1	Solyc01g106710.1		Solyc01g106710.1.1	GO:0000977(RNA polymerase II transcription regulatory region sequence-specific DNA binding);GO:0000981(DNA-binding transcription factor activity, RNA polymerase II-specific);GO:0003677(DNA binding);GO:0005634(nucleus);GO:0006351(DNA-templated transcription);GO:0007275(multicellular organism development);GO:0008134(transcription factor binding);GO:0043565(sequence-specific DNA binding);GO:0045944(…	NA	NA	NA	M-type_MADS		protein_coding	3.97583	3.07584	2.15782	1.27831	0.489838	0.471254	4.11247	2.04001	0.00106768	0.0256693	up	yes
Solyc06g082910.3	Solyc06g082910.3		Solyc06g082910.3.1	GO:0003779(actin binding);GO:0016021(integral component of membrane);GO:0030036(actin cytoskeleton organization);GO:0045010(actin nucleation);GO:0051015(actin filament binding)	NA	NA	NA	NA	Formin-like protein [Source:UniProtKB/TrEMBL;Acc:K4CAE6]	protein_coding	11.6004	6.69609	11.4718	6.22405	3.81477	3.16945	2.25376	1.17233	0.00107126	0.02573	up	yes
Solyc01g006080.2	Solyc01g006080.2		Solyc01g006080.2.1	NA	NA	NA	NA	NA		protein_coding	0.246707	0.533156	0.041014	0	0	0	2736.26	11.418	0.0010819	0.0258342	up	yes
Solyc02g071970.1	Solyc02g071970.1		Solyc02g071970.1.1	GO:0016021(integral component of membrane)	NA	NA	NA	NA		protein_coding	7.248	11.1584	9.03546	3.98692	4.11022	1.99198	2.71994	1.44358	0.00108445	0.025845	up	yes
Solyc07g006610.3	Solyc07g006610.3		Solyc07g006610.3.1	GO:0004672(protein kinase activity);GO:0004675(transmembrane receptor protein serine/threonine kinase activity);GO:0005524(ATP binding);GO:0005886(plasma membrane);GO:0006468(protein phosphorylation)	NA	NA	NA	NA		protein_coding	3.96064	3.92204	2.27051	1.4159	1.68678	0.693253	2.67475	1.4194	0.00108606	0.0258583	up	yes
Solyc12g088840.1	Solyc12g088840.1		Solyc12g088840.1.1	GO:0005509(calcium ion binding)	NA	NA	NA	NA		protein_coding	9.09586	6.00167	1.85657	1.24057	0.985721	0.211302	6.95527	2.79811	0.00108836	0.025888	up	yes
Solyc02g076750.2	Solyc02g076750.2		Solyc02g076750.2.1	GO:0006508(proteolysis);GO:0008234(cysteine-type peptidase activity)	NA	NA	NA	NA		protein_coding	4.38667	1.78688	8.82655	2.20685	0.825491	1.07782	3.64952	1.86771	0.00110654	0.026219	up	yes
Solyc03g051950.3	Solyc03g051950.3		Solyc03g051950.3.1	GO:0005515(protein binding)	NA	NA	NA	NA	Histone-lysine N-methyltransferase ATXR4 [Source:Projected from Arabidopsis thaliana (AT5G06620) UniProtKB/Swiss-Prot;Acc:Q9FG08]	protein_coding	8.76818	8.44265	8.705	5.34825	2.95086	1.17742	2.73474	1.4514	0.00112111	0.0264115	up	yes
Solyc02g067700.1	Solyc02g067700.1		Solyc02g067700.1.1	GO:0016021(integral component of membrane);GO:0016567(protein ubiquitination);GO:0031625(ubiquitin protein ligase binding)	NA	NA	NA	NA		protein_coding	19.8934	15.116	18.6228	11.468	4.14421	3.69265	2.77817	1.47413	0.00112276	0.0264252	up	yes
Solyc03g118820.3	Solyc03g118820.3		Solyc03g118820.3.1	GO:0003924(GTPase activity);GO:0005525(GTP binding)	NA	NA	NA	NA		protein_coding	4.09468	3.91588	4.03238	2.29033	1.12883	0.61996	2.98157	1.57607	0.00113198	0.0265467	up	yes
Solyc12g014320.2	Solyc12g014320.2		Solyc12g014320.2.1	GO:0005515(protein binding)	04120(Ubiquitin mediated proteolysis)	NA	NA	NA	Anaphase-promoting complex subunit 6 [Source:Projected from Arabidopsis thaliana (AT1G78770) UniProtKB/Swiss-Prot;Acc:B3DNN5]	protein_coding	4.18875	3.07928	4.72482	2.29569	1.4496	1.39998	2.33085	1.22086	0.0011341	0.0265467	up	yes
Solyc04g005695.1	Solyc04g005695.1		Solyc04g005695.1.1	GO:0006952(defense response)	NA	NA	NA	NA		protein_coding	0.891286	0.199141	0.435403	0.098835	0.100257	0.025273	6.80066	2.76567	0.00113794	0.0266005	up	yes
Solyc04g005070.3	Solyc04g005070.3		Solyc04g005070.3.1	GO:0005886(plasma membrane);GO:0015333(peptide:proton symporter activity);GO:0016020(membrane);GO:0016021(integral component of membrane);GO:0022857(transmembrane transporter activity);GO:0035673(oligopeptide transmembrane transporter activity);GO:0055085(transmembrane transport);GO:1904680(peptide transmembrane transporter activity)	NA	NA	NA	NA		protein_coding	7.69489	7.64738	7.46553	4.44051	3.07749	3.31804	2.10481	1.07369	0.00114011	0.0266045	up	yes
Solyc12g044880.2	Solyc12g044880.2		Solyc12g044880.2.1	GO:0004553(hydrolase activity, hydrolyzing O-glycosyl compounds);GO:0004565(beta-galactosidase activity);GO:0005618(cell wall);GO:0005773(vacuole);GO:0005975(carbohydrate metabolic process);GO:0008152(metabolic process);GO:0016787(hydrolase activity);GO:0016798(hydrolase activity, acting on glycosyl bonds);GO:0030246(carbohydrate binding)	NA	NA	NA	NA	Beta-galactosidase [Source:UniProtKB/Swiss-Prot;Acc:P48980]	protein_coding	10.4821	12.8132	8.93617	7.17824	4.38407	3.29897	2.16882	1.11691	0.00114647	0.0267273	up	yes
Solyc04g063360.3	Solyc04g063360.3		Solyc04g063360.3.1	GO:0004176(ATP-dependent peptidase activity);GO:0004222(metalloendopeptidase activity);GO:0005524(ATP binding);GO:0005739(mitochondrion);GO:0006508(proteolysis);GO:0016887(ATP hydrolysis activity)	NA	NA	NA	NA		protein_coding	4.52934	3.40915	3.89706	2.59843	1.1096	1.09216	2.46564	1.30196	0.0011577	0.0269382	up	yes
Solyc10g077055.1	Solyc10g077055.1		Solyc10g077055.1.1	NA	NA	NA	NA	NA		protein_coding	8.96825	13.2043	3.78975	9.52147	21.4221	25.8907	0.456809	-1.13034	0.0011721	0.0271961	down	yes
Solyc08g081080.3	Solyc08g081080.3		Solyc08g081080.3.1	NA	NA	NA	NA	NA		protein_coding	6.97143	6.33903	5.80589	3.42653	3.06919	2.6536	2.08937	1.06307	0.00118936	0.0275187	up	yes
Solyc12g097010.2	Solyc12g097010.2		Solyc12g097010.2.1	GO:0003953(NAD+ nucleosidase activity);GO:0006952(defense response);GO:0007165(signal transduction);GO:0043531(ADP binding)	NA	NA	NA	NA		protein_coding	0.072773	0.103271	0.018323	0	0	0	647.89	9.33961	0.0011931	0.0275793	up	yes
Solyc03g098740.1	Solyc03g098740.1		Solyc03g098740.1.1	GO:0004866(endopeptidase inhibitor activity)	NA	NA	NA	NA		protein_coding	5.23603	30.8673	9.5516	5.58667	3.49923	2.34523	3.99391	1.9978	0.00120872	0.0277703	up	yes
Solyc03g112040.1	Solyc03g112040.1		Solyc03g112040.1.1	GO:0004497(monooxygenase activity);GO:0005506(iron ion binding);GO:0016020(membrane);GO:0016705(oxidoreductase activity, acting on paired donors, with incorporation or reduction of molecular oxygen);GO:0016709(oxidoreductase activity, acting on paired donors, with incorporation or reduction of molecular oxygen, NAD(P)H as one donor, and incorporation of one atom of oxygen);GO:0020037(heme binding)	NA	NA	NA	NA		protein_coding	1.71365	1.0533	1.92575	0.238054	0.531789	0.378405	4.08683	2.03098	0.00122073	0.0279071	up	yes
Solyc04g078690.3	Solyc04g078690.3		Solyc04g078690.3.1	GO:0005634(nucleus);GO:0046983(protein dimerization activity)	NA	NA	NA	NA		protein_coding	13.0591	23.3858	12.9663	9.86916	6.09327	3.78449	2.50222	1.32321	0.00122174	0.0279071	up	yes
Solyc01g105880.3	Solyc01g105880.3		Solyc01g105880.3.1	GO:0000287(magnesium ion binding);GO:0009507(chloroplast);GO:0009536(plastid);GO:0010333(terpene synthase activity);GO:0016102(diterpenoid biosynthetic process);GO:0016114(terpenoid biosynthetic process);GO:0016829(lyase activity);GO:0046872(metal ion binding);GO:0050551(myrcene synthase activity);GO:0050552((4S)-limonene synthase activity);GO:0102701(tricyclene synthase activity);GO:0102703(camp…	NA	NA	NA	NA		protein_coding	1.57043	0.692359	0.312102	0.149661	0.275582	0.176993	4.27556	2.09611	0.00122204	0.0279071	up	yes
Solyc02g086820.3	Solyc02g086820.3		Solyc02g086820.3.1	GO:0004089(carbonate dehydratase activity);GO:0005737(cytoplasm);GO:0008270(zinc ion binding);GO:0010037(response to carbon dioxide);GO:0010119(regulation of stomatal movement);GO:0015976(carbon utilization);GO:0016829(lyase activity)	00910(Nitrogen metabolism);01100(Metabolic pathways)	K01673	EC:4.2.1.1	NA	Carbonic anhydrase [Source:UniProtKB/TrEMBL;Acc:Q5NE20]	protein_coding	0.149166	0.121849	0.09698	0.486806	0.393754	0.505097	0.265574	-1.91281	0.00122605	0.0279402	down	yes
Solyc03g112100.3	Solyc03g112100.3		Solyc03g112100.3.1	GO:0005886(plasma membrane);GO:0010167(response to nitrate);GO:0015112(nitrate transmembrane transporter activity);GO:0015706(nitrate transmembrane transport);GO:0016021(integral component of membrane)	NA	NA	NA	NA		protein_coding	770.991	602.097	1010.03	554.775	287.312	194.954	2.29799	1.20038	0.00122689	0.0279402	up	yes
Solyc11g007870.1	Solyc11g007870.1		Solyc11g007870.1.1	GO:0005634(nucleus);GO:0032875(regulation of DNA endoreduplication);GO:0045786(negative regulation of cell cycle);GO:0045839(negative regulation of mitotic nuclear division)	NA	NA	NA	NA		protein_coding	0	0	0	0.564282	0.776649	0.401488	0.000172174	-12.5038	0.00123042	0.0279562	down	yes
Solyc01g087180.3	Solyc01g087180.3		Solyc01g087180.3.1	NA	NA	NA	NA	NA		protein_coding	0.556672	1.03968	0.393687	2.56897	2.28663	1.2633	0.325229	-1.62047	0.00124152	0.0280912	down	yes
Solyc11g067290.1	Solyc11g067290.1		Solyc11g067290.1.1	GO:0016747(acyltransferase activity, transferring groups other than amino-acyl groups)	NA	NA	NA	NA		protein_coding	7.90145	6.15137	10.5393	5.00561	2.26392	2.23359	2.58779	1.37172	0.00124891	0.0281996	up	yes
Solyc12g007310.2	Solyc12g007310.2		Solyc12g007310.2.1	GO:0004462(lactoylglutathione lyase activity);GO:0046872(metal ion binding)	NA	NA	NA	NA		protein_coding	15.112	10.1028	13.4977	8.13807	6.10123	4.92473	2.02006	1.0144	0.00124975	0.0281996	up	yes
Solyc08g075290.2	Solyc08g075290.2		Solyc08g075290.2.1	GO:0016021(integral component of membrane)	NA	NA	NA	NA		protein_coding	1.203	1.43635	1.14153	0.576926	0.517838	0.429888	2.47983	1.31024	0.00125892	0.0282878	up	yes
Solyc04g077210.3	Solyc04g077210.3		Solyc04g077210.3.1	GO:0000978(RNA polymerase II cis-regulatory region sequence-specific DNA binding);GO:0000981(DNA-binding transcription factor activity, RNA polymerase II-specific);GO:0001708(cell fate specification);GO:0003677(DNA binding);GO:0005634(nucleus);GO:0006355(regulation of DNA-templated transcription);GO:0006357(regulation of transcription by RNA polymerase II);GO:0010051(xylem and phloem pattern form…	NA	NA	NA	NA	Homeobox protein knotted-1-like 1 [Source:Projected from Arabidopsis thaliana (AT4G08150) UniProtKB/Swiss-Prot;Acc:P46639]	protein_coding	6.46678	8.30362	5.0048	4.00124	2.31008	1.70002	2.4684	1.30358	0.00125899	0.0282878	up	yes
Solyc01g102940.3	Solyc01g102940.3		Solyc01g102940.3.1	GO:0001887(selenium compound metabolic process);GO:0003824(catalytic activity);GO:0005829(cytosol);GO:0008168(methyltransferase activity);GO:0009058(biosynthetic process);GO:0030170(pyridoxal phosphate binding);GO:0030732(methionine S-methyltransferase activity);GO:0046500(S-adenosylmethionine metabolic process)	00450(Selenocompound metabolism);01100(Metabolic pathways)	K08247	EC:2.1.1.12	NA	Methionine S-methyltransferase [Source:UniProtKB/TrEMBL;Acc:K4B1M0]	protein_coding	10.6908	6.01612	10.6651	5.06106	4.19914	3.434	2.15625	1.10853	0.00125982	0.0282878	up	yes
Solyc06g075470.2	Solyc06g075470.2		Solyc06g075470.2.1	GO:0016020(membrane);GO:0022857(transmembrane transporter activity);GO:0055085(transmembrane transport)	NA	NA	NA	NA		protein_coding	2.35623	1.93891	1.46404	0.94259	0.570566	0.50292	2.85663	1.51432	0.00126405	0.0283145	up	yes
Solyc04g008210.2	Solyc04g008210.2		Solyc04g008210.2.1	GO:0004553(hydrolase activity, hydrolyzing O-glycosyl compounds);GO:0005576(extracellular region);GO:0005618(cell wall);GO:0005975(carbohydrate metabolic process);GO:0006073(cellular glucan metabolic process);GO:0008152(metabolic process);GO:0010411(xyloglucan metabolic process);GO:0016740(transferase activity);GO:0016762(xyloglucan:xyloglucosyl transferase activity);GO:0016787(hydrolase activity…	NA	K08235	EC:2.4.1.207	NA	Xyloglucan endotransglucosylase/hydrolase [Source:UniProtKB/TrEMBL;Acc:K4BNX7]	protein_coding	29.9466	46.1129	38.3903	23.2364	16.3809	14.5089	2.1145	1.08031	0.00126826	0.0283751	up	yes
Solyc12g100250.2	Solyc12g100250.2		Solyc12g100250.2.1	GO:0006629(lipid metabolic process);GO:0016717(oxidoreductase activity, acting on paired donors, with oxidation of a pair of donors resulting in the reduction of molecular oxygen to two molecules of water)	NA	NA	NA	NA		protein_coding	33.7447	35.9396	41.2231	23.1275	20.0177	10.995	2.04852	1.03458	0.00126994	0.0283751	up	yes
Solyc08g077020.1	Solyc08g077020.1		Solyc08g077020.1.1	GO:0009733(response to auxin)	NA	NA	NA	NA		protein_coding	26.7679	22.3605	18.7433	14.4057	5.17257	4.05244	2.87218	1.52215	0.00127077	0.0283751	up	yes
Solyc02g076800.1	Solyc02g076800.1		Solyc02g076800.1.1	NA	NA	NA	NA	NA		protein_coding	23.7845	26.1049	30.7963	17.2971	10.1351	5.21162	2.4717	1.30551	0.00127198	0.0283751	up	yes
Solyc11g068710.2	Solyc11g068710.2		Solyc11g068710.2.1	NA	NA	NA	NA	NA		protein_coding	11.7717	34.1449	12.9238	7.8197	7.45692	4.70911	2.94412	1.55784	0.00128321	0.0285068	up	yes
Solyc06g009130.3	Solyc06g009130.3		Solyc06g009130.3.1	GO:0015491(obsolete cation:cation antiporter activity);GO:0016020(membrane);GO:0016021(integral component of membrane);GO:0030001(metal ion transport);GO:0055085(transmembrane transport)	NA	NA	NA	NA	Magnesium/proton exchanger family member [Source:UniProtKB/TrEMBL;Acc:K4C3U3]	protein_coding	3.83576	3.13144	4.17171	1.94768	1.37893	1.45866	2.32775	1.21894	0.00128355	0.0285068	up	yes
ENSRNA050030080	5_8S_rRNA		ENSRNA050030080-T1	NA	NA	NA	NA	NA	5.8S ribosomal RNA	rRNA	8.10665	14.2383	6.50365	11.3587	21.6592	45.3703	0.368022	-1.44214	0.00128515	0.0285068	down	yes
Solyc01g087850.2	Solyc01g087850.2		Solyc01g087850.2.1	GO:0004252(serine-type endopeptidase activity);GO:0005576(extracellular region);GO:0005615(extracellular space);GO:0006508(proteolysis);GO:0006952(defense response);GO:0008233(peptidase activity);GO:0008236(serine-type peptidase activity);GO:0009611(response to wounding);GO:0009827(plant-type cell wall modification);GO:0010628(positive regulation of gene expression);GO:0016787(hydrolase activity)…	NA	NA	NA	NA	Subtilisin-like protease [Source:UniProtKB/TrEMBL;Acc:O82777]	protein_coding	25.4617	23.2237	33.3697	18.9346	11.1711	6.94299	2.21479	1.14717	0.00128538	0.0285068	up	yes
Solyc11g063520.1	Solyc11g063520.1		Solyc11g063520.1.1	NA	NA	NA	NA	NA		protein_coding	9.08603	12.6711	6.39057	7.98903	24.8329	34.2734	0.419519	-1.25319	0.00129454	0.0286581	down	yes
Solyc02g083450.3	Solyc02g083450.3		Solyc02g083450.3.1	GO:0004190(aspartic-type endopeptidase activity);GO:0006508(proteolysis);GO:0008233(peptidase activity);GO:0016787(hydrolase activity);GO:0030163(protein catabolic process)	NA	NA	NA	NA		protein_coding	1.96365	1.77334	2.09152	1.08659	0.570421	0.510333	2.68925	1.4272	0.00129941	0.0287142	up	yes
Solyc12g042570.2	Solyc12g042570.2		Solyc12g042570.2.1	GO:0004722(protein serine/threonine phosphatase activity);GO:0006470(protein dephosphorylation);GO:0016791(phosphatase activity);GO:0043169(cation binding)	NA	NA	NA	NA		protein_coding	7.3981	6.83113	4.58444	3.76646	2.03795	1.44612	2.5948	1.37562	0.0013101	0.0288986	up	yes
Solyc02g089700.3	Solyc02g089700.3		Solyc02g089700.3.1	GO:0016740(transferase activity)	NA	NA	NA	NA		protein_coding	12.1133	8.751	19.0843	8.089	4.45229	2.92983	2.58215	1.36857	0.00132008	0.0289484	up	yes
Solyc03g063480.2	Solyc03g063480.2		Solyc03g063480.2.1	NA	NA	NA	NA	NA		protein_coding	0.671028	0	0.95967	0	0	0	5435.66	12.4082	0.00134682	0.0292625	up	yes
Solyc01g104550.3	Solyc01g104550.3		Solyc01g104550.3.1	GO:0003700(DNA-binding transcription factor activity);GO:0005634(nucleus);GO:0006355(regulation of DNA-templated transcription);GO:0043565(sequence-specific DNA binding)	NA	NA	NA	NA	WRKY9 [Source:Projected from Arabidopsis thaliana (AT1G68150) UniProtKB/TrEMBL;Acc:A0A178WJS2]	protein_coding	2.98748	3.38397	2.37838	1.59686	1.21547	1.00721	2.29081	1.19586	0.00137206	0.0296635	up	yes
Solyc02g069690.1	Solyc02g069690.1		Solyc02g069690.1.1	GO:0016491(oxidoreductase activity);GO:0050660(flavin adenine dinucleotide binding);GO:0071949(FAD binding)	00940(Phenylpropanoid biosynthesis);01100(Metabolic pathways);01110(Biosynthesis of secondary metabolites)	K22395	EC:1.1.1.195	NA		protein_coding	65.2838	47.4669	81.0017	41.0886	30.4658	16.4504	2.20161	1.13856	0.00137252	0.0296635	up	yes
Solyc08g074980.3	Solyc08g074980.3		Solyc08g074980.3.1	GO:0004672(protein kinase activity);GO:0004674(protein serine/threonine kinase activity);GO:0005524(ATP binding);GO:0006468(protein phosphorylation)	NA	NA	NA	NA	Probable serine/threonine-protein kinase PBL15 [Source:Projected from Arabidopsis thaliana (AT1G61590) UniProtKB/Swiss-Prot;Acc:Q9SY91]	protein_coding	59.5457	28.3875	40.4736	29.1955	12.0596	7.37291	2.6406	1.40086	0.00137916	0.0297752	up	yes
Solyc01g096510.2	Solyc01g096510.2		Solyc01g096510.2.1	GO:0051091(positive regulation of DNA-binding transcription factor activity)	NA	NA	NA	NA		protein_coding	12.8551	9.17256	5.92043	5.01606	2.81327	2.4517	2.71841	1.44276	0.00138011	0.0297752	up	yes
Solyc02g075615.1	Solyc02g075615.1		Solyc02g075615.1.1	GO:0006886(intracellular protein transport);GO:0016192(vesicle-mediated transport)	NA	NA	NA	NA		protein_coding	0	0	0	0	43.297	41.8916	3.5216e-06	-18.1153	0.00138326	0.029817	down	yes
Solyc09g009250.3	Solyc09g009250.3		Solyc09g009250.3.1	GO:0003700(DNA-binding transcription factor activity);GO:0005634(nucleus);GO:0043565(sequence-specific DNA binding)	NA	NA	NA	NA		protein_coding	2.91254	3.31515	4.38628	1.90141	1.39767	0.806827	2.58505	1.37019	0.00139307	0.0299295	up	yes
Solyc05g009360.3	Solyc05g009360.3		Solyc05g009360.3.1	NA	NA	NA	NA	NA		protein_coding	34.4769	30.3034	33.1338	24.1241	11.0561	8.34226	2.24974	1.16976	0.00139991	0.0300444	up	yes
Solyc07g065130.3	Solyc07g065130.3		Solyc07g065130.3.1	GO:0005622(intracellular anatomical structure);GO:0007165(signal transduction)	NA	NA	NA	NA		protein_coding	0.065032	0.214025	0.197023	0	0	0	1586.93	10.632	0.00140564	0.0301184	up	yes
Solyc06g036110.1	Solyc06g036110.1		Solyc06g036110.1.1	GO:0006952(defense response)	NA	NA	NA	NA		protein_coding	30.338	55.6528	48.5454	24.6789	17.9073	16.6504	2.27117	1.18343	0.00142452	0.0303741	up	yes
Solyc04g081060.3	Solyc04g081060.3		Solyc04g081060.3.1	GO:0003777(microtubule motor activity);GO:0005524(ATP binding);GO:0005871(kinesin complex);GO:0005874(microtubule);GO:0007018(microtubule-based movement);GO:0008017(microtubule binding);GO:0016887(ATP hydrolysis activity)	NA	NA	NA	NA		protein_coding	0.082507	0.031772	0.085173	0	0	0	664.84	9.37686	0.00142516	0.0303741	up	yes
Solyc10g079460.1	Solyc10g079460.1		Solyc10g079460.1.1	GO:0005515(protein binding);GO:0005634(nucleus);GO:0009864(induced systemic resistance, jasmonic acid mediated signaling pathway);GO:0099402(plant organ development)	04075(Plant hormone signal transduction)	NA	NA	NA		protein_coding	2.01146	1.91624	0.541905	0.357341	0.188091	0	8.19463	3.03468	0.00143736	0.0305475	up	yes
Solyc11g005860.2	Solyc11g005860.2		Solyc11g005860.2.1	GO:0003824(catalytic activity)	NA	NA	NA	NA		protein_coding	0.649093	2.41316	0.740435	0.321377	0.281071	0.353179	3.97926	1.9925	0.00143827	0.0305475	up	yes
Solyc03g025670.3	Solyc03g025670.3		Solyc03g025670.3.1	NA	NA	NA	NA	NA		protein_coding	3.53495	5.31298	2.14556	1.0233	1.30484	0.888036	3.41819	1.77323	0.0014395	0.0305475	up	yes
Solyc10g005500.3	Solyc10g005500.3		Solyc10g005500.3.1	GO:0006812(cation transport);GO:0008324(cation transmembrane transporter activity);GO:0016021(integral component of membrane);GO:0055085(transmembrane transport)	NA	NA	NA	NA		protein_coding	20.8289	26.1012	15.895	13.2929	9.12538	7.04728	2.13215	1.09231	0.00144161	0.0305659	up	yes
Solyc03g082840.3	Solyc03g082840.3		Solyc03g082840.3.1	GO:0003677(DNA binding);GO:0003700(DNA-binding transcription factor activity);GO:0005634(nucleus);GO:0006355(regulation of DNA-templated transcription)	NA	NA	NA	NA		protein_coding	26.6196	27.3675	20.2226	16.7251	10.5456	6.54199	2.19473	1.13404	0.00144959	0.0306474	up	yes
Solyc07g053420.3	Solyc07g053420.3		Solyc07g053420.3.1	NA	NA	NA	NA	NA		protein_coding	12.0182	19.9661	13.4849	7.55121	6.49628	5.08617	2.3764	1.24878	0.00145223	0.0306474	up	yes
Solyc12g019180.2	Solyc12g019180.2		Solyc12g019180.2.1	GO:0004650(polygalacturonase activity);GO:0005576(extracellular region);GO:0005975(carbohydrate metabolic process);GO:0008152(metabolic process);GO:0016787(hydrolase activity);GO:0016798(hydrolase activity, acting on glycosyl bonds);GO:0071555(cell wall organization)	00040(Pentose and glucuronate interconversions);01100(Metabolic pathways)	K01184	EC:3.2.1.15	NA	Polygalacturonase 7 [Source:UniProtKB/TrEMBL;Acc:Q9ZT65]	protein_coding	0.110867	0.140241	0.22982	0	0	0	1603.09	10.6466	0.00145228	0.0306474	up	yes
Solyc08g014490.1	Solyc08g014490.1		Solyc08g014490.1.1	GO:0016747(acyltransferase activity, transferring groups other than amino-acyl groups)	00940(Phenylpropanoid biosynthesis);00941(Flavonoid biosynthesis);00945(Stilbenoid, diarylheptanoid and gingerol biosynthesis);01100(Metabolic pathways);01110(Biosynthesis of secondary metabolites)	K13065	EC:2.3.1.133	NA		protein_coding	11.044	3.25926	7.78661	3.17495	2.68328	0.867205	3.28453	1.71569	0.00146869	0.0309004	up	yes
Solyc03g119590.1	Solyc03g119590.1		Solyc03g119590.1.1	GO:0010112(regulation of systemic acquired resistance)	NA	NA	NA	NA		protein_coding	56.6891	27.6112	26.7526	17.1026	14.9426	12.6172	2.4865	1.31412	0.00149224	0.0311992	up	yes
Solyc02g086900.3	Solyc02g086900.3		Solyc02g086900.3.1	NA	NA	NA	NA	NA		protein_coding	1.83072	0.676325	1.58755	0.571144	0.22994	0.183492	4.15874	2.05615	0.00149285	0.0311992	up	yes
Solyc06g062420.3	Solyc06g062420.3		Solyc06g062420.3.1	GO:0016021(integral component of membrane)	NA	NA	NA	NA		protein_coding	49.1125	54.1863	33.8388	25.2948	21.8788	18.1553	2.09919	1.06983	0.00149432	0.0311992	up	yes
Solyc09g064742.1	Solyc09g064742.1		Solyc09g064742.1.1	NA	NA	NA	NA	NA		protein_coding	26.775	41.7514	2.44779	2.34438	2.46824	1.89618	10.5793	3.40317	0.00149973	0.0312591	up	yes
Solyc09g092040.3	Solyc09g092040.3		Solyc09g092040.3.1	NA	NA	NA	NA	NA		protein_coding	44.7769	43.8507	42.4609	31.5201	19.689	13.9001	2.01336	1.00961	0.00150393	0.0313001	up	yes
Solyc05g010400.3	Solyc05g010400.3		Solyc05g010400.3.1	GO:0004672(protein kinase activity);GO:0004675(transmembrane receptor protein serine/threonine kinase activity);GO:0005515(protein binding);GO:0005524(ATP binding);GO:0005886(plasma membrane);GO:0006468(protein phosphorylation);GO:0016021(integral component of membrane)	NA	NA	NA	NA		protein_coding	13.8529	9.15287	14.2056	8.37913	4.62334	2.537	2.39463	1.2598	0.00150502	0.0313001	up	yes
Solyc04g077810.1	Solyc04g077810.1		Solyc04g077810.1.1	GO:0016021(integral component of membrane)	NA	NA	NA	NA		protein_coding	15.7051	12.5768	16.8233	8.92923	7.39802	4.57889	2.15751	1.10937	0.00150674	0.0313001	up	yes
Solyc12g036390.2	Solyc12g036390.2		Solyc12g036390.2.1	GO:0003700(DNA-binding transcription factor activity);GO:0005516(calmodulin binding);GO:0005634(nucleus);GO:0043565(sequence-specific DNA binding);GO:0080142(regulation of salicylic acid biosynthetic process)	NA	NA	NA	NA		protein_coding	13.2233	5.30407	6.91262	4.31874	3.54038	2.17692	2.53486	1.34191	0.00151231	0.0313584	up	yes
Solyc02g076980.3	Solyc02g076980.3		Solyc02g076980.3.1	GO:0006508(proteolysis);GO:0008233(peptidase activity);GO:0008234(cysteine-type peptidase activity);GO:0016787(hydrolase activity)	NA	NA	NA	NA		protein_coding	1.74545	1.15363	0.829031	0.481781	0.315553	0.336245	3.2888	1.71756	0.00151341	0.0313584	up	yes
Solyc04g007990.1	Solyc04g007990.1		Solyc04g007990.1.1	NA	NA	NA	NA	NA		protein_coding	70.1934	58.6504	58.4866	42.3892	24.0045	16.88	2.24957	1.16965	0.00153885	0.0316985	up	yes
Solyc10g086240.2	Solyc10g086240.2		Solyc10g086240.2.1	GO:0008194(UDP-glycosyltransferase activity);GO:0043231(intracellular membrane-bounded organelle);GO:0080043(quercetin 3-O-glucosyltransferase activity);GO:0080044(quercetin 7-O-glucosyltransferase activity)	NA	NA	NA	NA	Glycosyltransferase (Fragment) [Source:Projected from Arabidopsis thaliana (AT2G36970) UniProtKB/TrEMBL;Acc:W8Q6X6]	protein_coding	23.8584	14.2675	16.7404	10.5556	9.84222	5.69057	2.10309	1.07251	0.00154881	0.0318769	up	yes
Solyc07g006090.2	Solyc07g006090.2		Solyc07g006090.2.1	NA	NA	NA	NA	NA		protein_coding	7.81493	8.25058	8.57296	2.23128	1.45244	0	6.68847	2.74168	0.00156329	0.0321329	up	yes
Solyc08g078580.2	Solyc08g078580.2		Solyc08g078580.2.1	GO:0016020(membrane);GO:0016021(integral component of membrane);GO:0022857(transmembrane transporter activity)	NA	NA	NA	NA		protein_coding	0.230625	0.058113	0.056625	0	0	0	1151.21	10.1689	0.00156571	0.0321329	up	yes
Solyc02g093210.3	Solyc02g093210.3		Solyc02g093210.3.1	GO:0006629(lipid metabolic process);GO:0008081(phosphoric diester hydrolase activity)	NA	NA	NA	NA		protein_coding	2.85427	2.20326	3.01156	1.62572	0.867865	0.545353	2.65523	1.40884	0.00156647	0.0321329	up	yes
Solyc07g063420.3	Solyc07g063420.3		Solyc07g063420.3.1	GO:0003677(DNA binding);GO:0003700(DNA-binding transcription factor activity);GO:0005634(nucleus);GO:0006355(regulation of DNA-templated transcription);GO:0045893(positive regulation of DNA-templated transcription);GO:0048731(system development)	NA	NA	NA	NA	NAC transcription factor [Source:UniProtKB/TrEMBL;Acc:K4CH25]	protein_coding	5.24061	5.98721	6.02094	3.66969	2.03104	1.42464	2.42076	1.27546	0.00157251	0.0322298	up	yes
Solyc02g077370.1	PTI5	544042	Solyc02g077370.1.1	GO:0003677(DNA binding);GO:0003700(DNA-binding transcription factor activity);GO:0005634(nucleus);GO:0006355(regulation of DNA-templated transcription);GO:0006952(defense response);GO:0009873(ethylene-activated signaling pathway)	04626(Plant-pathogen interaction)	NA	NA	ERF	Pathogenesis-related genes transcriptional activator PTI5 [Source:UniProtKB/Swiss-Prot;Acc:O04681]	protein_coding	6.53398	7.95282	7.81654	3.98908	1.91479	1.86867	2.86951	1.5208	0.00157672	0.0322734	up	yes
Solyc07g014680.3	Solyc07g014680.3		Solyc07g014680.3.1	GO:0006811(ion transport);GO:0006812(cation transport);GO:0006813(potassium ion transport);GO:0008324(cation transmembrane transporter activity);GO:0016020(membrane);GO:0016021(integral component of membrane);GO:0055085(transmembrane transport);GO:0098655(cation transmembrane transport)	NA	NA	NA	NA		protein_coding	48.2893	15.1343	29.8371	15.7341	11.9644	9.17358	2.5293	1.33874	0.00157936	0.0322734	up	yes
Solyc10g076537.1	Solyc10g076537.1		Solyc10g076537.1.1	NA	NA	NA	NA	NA		protein_coding	0	0	0	1.36323	0	1.7535	9.62547e-05	-13.3428	0.00157988	0.0322734	down	yes
Solyc03g006220.3	Solyc03g006220.3		Solyc03g006220.3.1	GO:0016740(transferase activity)	NA	NA	NA	NA		protein_coding	11.9629	11.4628	13.6935	8.06385	4.87969	2.24602	2.44373	1.28909	0.00158647	0.0323548	up	yes
Solyc02g031710.3	Solyc02g031710.3		Solyc02g031710.3.1	NA	NA	NA	NA	NA		protein_coding	19.4923	19.2344	24.7947	13.8423	10.2971	6.49426	2.07358	1.05213	0.0015865	0.0323548	up	yes
Solyc06g051350.3	Solyc06g051350.3		Solyc06g051350.3.1	GO:0016740(transferase activity)	NA	NA	NA	NA		protein_coding	6.29494	3.79727	6.0255	3.09502	1.9402	1.92317	2.3163	1.21182	0.0015887	0.032365	up	yes
Solyc01g021600.3	Solyc01g021600.3		Solyc01g021600.3.1	NA	NA	NA	NA	NA		protein_coding	25.1155	30.1558	31.8775	20.4128	10.2745	8.0168	2.25167	1.171	0.00158963	0.032365	up	yes
Solyc06g072403.1	Solyc06g072403.1		Solyc06g072403.1.1	GO:0004445(inositol-polyphosphate 5-phosphatase activity);GO:0046855(inositol phosphate dephosphorylation)	NA	NA	NA	NA		protein_coding	10.8451	1.42037	6.90388	1.99508	0.504086	0.856844	5.71195	2.51398	0.00160112	0.0324913	up	yes
Solyc10g080380.1	Solyc10g080380.1		Solyc10g080380.1.1	GO:0016021(integral component of membrane)	NA	NA	NA	NA		protein_coding	69.5139	59.4025	34.2722	20.9613	22.9505	21.5408	2.49323	1.31802	0.00161844	0.0327618	up	yes
Solyc03g079970.1	Solyc03g079970.1		Solyc03g079970.1.1	NA	NA	NA	NA	NA		protein_coding	1.23894	1.36472	0	0	0	0	8678.86	13.0833	0.0016228	0.0328009	up	yes
Solyc02g083770.3	Solyc02g083770.3		Solyc02g083770.3.1	NA	NA	NA	NA	NA		protein_coding	2.98312	3.65117	0.546487	2.75288	9.15866	12.8758	0.289695	-1.78739	0.00163066	0.0329008	down	yes
Solyc01g104720.3	Solyc01g104720.3		Solyc01g104720.3.1	NA	NA	NA	NA	NA		protein_coding	55.5185	108.74	22.8141	22.974	22.1311	15.5527	3.08406	1.62483	0.00163478	0.0329568	up	yes
Solyc01g010720.3	Solyc01g010720.3		Solyc01g010720.3.1	GO:0004185(serine-type carboxypeptidase activity);GO:0006508(proteolysis)	NA	NA	NA	NA		protein_coding	13.5882	8.50384	15.0224	8.17261	4.48999	3.75297	2.26093	1.17692	0.00165105	0.0332577	up	yes
Solyc01g098440.2	Solyc01g098440.2		Solyc01g098440.2.1	GO:0004672(protein kinase activity);GO:0005524(ATP binding);GO:0006468(protein phosphorylation)	NA	NA	NA	NA	RBK2 [Source:Projected from Arabidopsis thaliana (AT3G05140) UniProtKB/TrEMBL;Acc:A0A384KHI2]	protein_coding	0.911	0.75533	0.348987	0.267683	0.138163	0.087738	4.08303	2.02964	0.00165646	0.0333002	up	yes
Solyc07g042025.1	Solyc07g042025.1		Solyc07g042025.1.1	NA	NA	NA	NA	NA		protein_coding	4.85641	7.42745	2.4604	6.35435	11.0063	12.8206	0.488524	-1.0335	0.00165751	0.0333002	down	yes
Solyc06g051260.3	Solyc06g051260.3		Solyc06g051260.3.1	GO:0003700(DNA-binding transcription factor activity);GO:0006355(regulation of DNA-templated transcription);GO:0046983(protein dimerization activity)	NA	NA	NA	NA		protein_coding	8.40463	7.69059	5.06426	3.73565	2.69518	1.09737	2.8107	1.49093	0.00165858	0.0333002	up	yes
Solyc10g008350.3	Solyc10g008350.3		Solyc10g008350.3.1	NA	NA	NA	NA	NA		protein_coding	23.2413	47.5021	21.1506	15.0662	13.0698	7.01564	2.61422	1.38638	0.00167121	0.0334243	up	yes
Solyc05g012180.3	Solyc05g012180.3		Solyc05g012180.3.1	GO:0009694(jasmonic acid metabolic process);GO:0009696(salicylic acid metabolic process);GO:0080030(methyl indole-3-acetate esterase activity);GO:0080031(methyl salicylate esterase activity);GO:0080032(methyl jasmonate esterase activity)	NA	NA	NA	NA		protein_coding	7.08567	8.63744	4.40254	4.08277	1.94697	1.30432	2.74413	1.45635	0.00168814	0.0336465	up	yes
Solyc07g065340.1	Solyc07g065340.1		Solyc07g065340.1.1	GO:0005737(cytoplasm);GO:0005829(cytosol);GO:0006535(cysteine biosynthetic process from serine);GO:0009001(serine O-acetyltransferase activity);GO:0016740(transferase activity)	NA	NA	NA	NA		protein_coding	69.3908	45.1017	81.9865	43.138	26.0898	21.3732	2.16862	1.11678	0.00169234	0.0336756	up	yes
Solyc07g041320.2	Solyc07g041320.2		Solyc07g041320.2.1	GO:0003714(transcription corepressor activity);GO:0006355(regulation of DNA-templated transcription)	NA	NA	NA	NA		protein_coding	0.093363	1.13575	0.011986	0.046277	0.021486	0	18.3152	4.19497	0.00174267	0.0343438	up	yes
Solyc05g009180.1	Solyc05g009180.1		Solyc05g009180.1.1	GO:0003700(DNA-binding transcription factor activity);GO:0005634(nucleus);GO:0009736(cytokinin-activated signaling pathway);GO:0009740(gibberellic acid mediated signaling pathway);GO:0010026(trichome differentiation);GO:0010090(trichome morphogenesis);GO:0043565(sequence-specific DNA binding)	NA	NA	NA	NA		protein_coding	17.3213	20.592	13.7607	8.76039	8.21036	6.73585	2.17973	1.12415	0.0017523	0.0344503	up	yes
Solyc01g057910.3	Solyc01g057910.3		Solyc01g057910.3.1	GO:0003700(DNA-binding transcription factor activity);GO:0005634(nucleus);GO:0006355(regulation of DNA-templated transcription);GO:0043565(sequence-specific DNA binding)	NA	NA	NA	NA		protein_coding	4.29688	4.78173	4.11172	2.48346	1.77427	0.780935	2.61782	1.38837	0.00177291	0.0347725	up	yes
Solyc04g078470.3	Solyc04g078470.3		Solyc04g078470.3.1	GO:0000079(regulation of cyclin-dependent protein serine/threonine kinase activity);GO:0000278(mitotic cell cycle);GO:0000307(cyclin-dependent protein kinase holoenzyme complex);GO:0005634(nucleus);GO:0005737(cytoplasm);GO:0006468(protein phosphorylation);GO:0007049(cell cycle);GO:0007088(regulation of mitotic nuclear division);GO:0008284(positive regulation of cell population proliferation);GO:0…	04075(Plant hormone signal transduction)	NA	NA	NA	CycD3;3 protein [Source:UniProtKB/TrEMBL;Acc:Q9SMD4]	protein_coding	28.2751	22.3003	15.4088	11.0071	11.9985	8.06566	2.12364	1.08654	0.00177461	0.0347782	up	yes
Solyc08g007240.3	Solyc08g007240.3		Solyc08g007240.3.1	GO:0016787(hydrolase activity)	NA	NA	NA	NA	nudix hydrolase homolog 8 [Source:Projected from Arabidopsis thaliana (AT5G47240) TAIR;Acc:AT5G47240]	protein_coding	2.85825	1.59829	3.79559	1.13989	1.01073	0.703336	2.89147	1.53181	0.00178161	0.034868	up	yes
Solyc12g010110.2	Solyc12g010110.2		Solyc12g010110.2.1	NA	NA	NA	NA	NA	Formin-like protein [Source:UniProtKB/TrEMBL;Acc:K4DC98]	protein_coding	2.06878	0.988427	1.67289	0.892736	0.486207	0.25487	2.89513	1.53363	0.00178203	0.034868	up	yes
Solyc10g006640.3	Solyc10g006640.3		Solyc10g006640.3.1	GO:0001228(DNA-binding transcription activator activity, RNA polymerase II-specific);GO:0005634(nucleus);GO:0046983(protein dimerization activity)	NA	NA	NA	NA	Transcription factor bHLH123 [Source:Projected from Arabidopsis thaliana (AT3G20640) UniProtKB/Swiss-Prot;Acc:Q8GXT3]	protein_coding	5.36321	8.40404	3.76514	1.5249	2.46485	2.08675	2.88528	1.52871	0.00178987	0.0349657	up	yes
Solyc08g080680.3	Solyc08g080680.3		Solyc08g080680.3.1	NA	NA	NA	NA	NA		protein_coding	69.7886	89.4111	106.446	59.9754	36.9425	29.2556	2.1054	1.07409	0.00179731	0.0350436	up	yes
Solyc04g078730.2	Solyc04g078730.2		Solyc04g078730.2.1	GO:0004252(serine-type endopeptidase activity);GO:0006508(proteolysis);GO:0008236(serine-type peptidase activity)	NA	NA	NA	NA		protein_coding	0.653672	0.708334	0.633997	0.302445	0.169213	0.025701	4.0132	2.00475	0.00180779	0.0351014	up	yes
Solyc08g079200.1	Solyc08g079200.1		Solyc08g079200.1.1	NA	NA	NA	NA	NA		protein_coding	12.2649	13.3095	45.2962	59.3664	41.8413	49.0553	0.471644	-1.08423	0.00181397	0.035185	down	yes
Solyc09g075140.3	Solyc09g075140.3		Solyc09g075140.3.1	GO:0016020(membrane)	00940(Phenylpropanoid biosynthesis);01100(Metabolic pathways);01110(Biosynthesis of secondary metabolites)	NA	NA	NA		protein_coding	12.4217	11.7398	8.73144	7.40786	3.81509	3.32691	2.26071	1.17677	0.00183615	0.0354754	up	yes
Solyc01g080150.3	Solyc01g080150.3		Solyc01g080150.3.1	GO:0005739(mitochondrion);GO:0006400(tRNA modification);GO:0009691(cytokinin biosynthetic process);GO:0009733(response to auxin);GO:0009735(response to cytokinin);GO:0016740(transferase activity);GO:0052381(tRNA dimethylallyltransferase activity)	00908(Zeatin biosynthesis);01100(Metabolic pathways);01110(Biosynthesis of secondary metabolites)	K10760	EC:2.5.1.112;EC:2.5.1.27	NA	Isopentenyltransferase 2 [Source:UniProtKB/TrEMBL;Acc:J9PEK3]	protein_coding	7.61647	5.43622	4.00746	3.116	2.83898	1.78059	2.20542	1.14105	0.00184145	0.0354809	up	yes
Solyc04g057880.3	Solyc04g057880.3		Solyc04g057880.3.1	GO:0005515(protein binding);GO:0005634(nucleus);GO:0008270(zinc ion binding);GO:0010452(histone H3-K36 methylation);GO:0018024(histone-lysine N-methyltransferase activity);GO:0046975(histone methyltransferase activity (H3-K36 specific))	NA	NA	NA	NA		protein_coding	1.76056	1.22846	0.762545	0.704104	0.393482	0.211834	2.86506	1.51856	0.00184828	0.0355282	up	yes
Solyc03g112820.3	Solyc03g112820.3		Solyc03g112820.3.1	GO:0005634(nucleus);GO:0005732(sno(s)RNA-containing ribonucleoprotein complex);GO:0006364(rRNA processing);GO:0034457(Mpp10 complex)	NA	NA	NA	NA		protein_coding	5.53853	3.92497	5.56099	3.35921	2.18346	1.70777	2.07222	1.05117	0.001849	0.0355282	up	yes
Solyc03g112200.1	Solyc03g112200.1		Solyc03g112200.1.1	NA	NA	NA	NA	NA		protein_coding	17.5583	8.18691	8.2065	5.77965	4.36705	2.03797	2.78643	1.47842	0.00185574	0.03563	up	yes
Solyc02g091550.2	Solyc02g091550.2		Solyc02g091550.2.1	GO:0000977(RNA polymerase II transcription regulatory region sequence-specific DNA binding);GO:0003677(DNA binding);GO:0003700(DNA-binding transcription factor activity);GO:0005634(nucleus);GO:0006351(DNA-templated transcription);GO:0006355(regulation of DNA-templated transcription);GO:0045944(positive regulation of transcription by RNA polymerase II);GO:0046983(protein dimerization activity)	NA	NA	NA	NA		protein_coding	0.334022	0.481009	0.299262	0.032418	0	0.040593	15.262	3.93187	0.00186649	0.0357307	up	yes
Solyc10g009380.3	Solyc10g009380.3		Solyc10g009380.3.1	NA	NA	NA	NA	NA		protein_coding	2.61237	3.99726	1.36172	1.33882	0.296306	0.287694	4.14565	2.0516	0.00190694	0.0363086	up	yes
Solyc04g007410.3	Solyc04g007410.3		Solyc04g007410.3.1	NA	NA	NA	NA	NA		protein_coding	2.7131	3.20909	1.99255	1.37573	0.538454	0.338641	3.51325	1.81281	0.00190733	0.0363086	up	yes
Solyc12g010540.1	Solyc12g010540.1		Solyc12g010540.1.1	GO:0005975(carbohydrate metabolic process);GO:0016021(integral component of membrane);GO:0016857(racemase and epimerase activity, acting on carbohydrates and derivatives)	00053(Ascorbate and aldarate metabolism);00520(Amino sugar and nucleotide sugar metabolism);01100(Metabolic pathways);01240(Biosynthesis of cofactors)	K08679	EC:5.1.3.6	NA		protein_coding	21.6621	14.1847	20.6676	13.0633	7.06865	4.76658	2.26978	1.18255	0.00191403	0.0363799	up	yes
Solyc06g051960.3	Solyc06g051960.3		Solyc06g051960.3.1	GO:0004857(enzyme inhibitor activity);GO:0005618(cell wall);GO:0016021(integral component of membrane);GO:0030599(pectinesterase activity);GO:0042545(cell wall modification);GO:0045330(aspartyl esterase activity);GO:0045490(pectin catabolic process);GO:0046910(pectinesterase inhibitor activity)	NA	NA	NA	NA	Pectinesterase [Source:UniProtKB/TrEMBL;Acc:K4C5Y2]	protein_coding	2.36199	3.07218	2.87865	1.51864	1.018	0.9513	2.3833	1.25296	0.00192837	0.0365395	up	yes
Solyc03g098230.3	Solyc03g098230.3		Solyc03g098230.3.1	GO:0003824(catalytic activity);GO:0005739(mitochondrion);GO:0005829(cytosol);GO:0008152(metabolic process);GO:0009507(chloroplast);GO:0009693(ethylene biosynthetic process);GO:0019148(D-cysteine desulfhydrase activity);GO:0019447(D-cysteine catabolic process);GO:0046686(response to cadmium ion);GO:0050897(cobalt ion binding)	00270(Cysteine and methionine metabolism);01100(Metabolic pathways)	K05396	EC:4.4.1.15	NA	D-cysteine desulfhydrase [Source:UniProtKB/TrEMBL;Acc:B2MWN0]	protein_coding	14.2369	11.4802	13.4469	9.25636	5.606	4.14565	2.06039	1.04292	0.00194145	0.0367307	up	yes
Solyc01g107560.3	Solyc01g107560.3		Solyc01g107560.3.1	GO:0008194(UDP-glycosyltransferase activity);GO:0043231(intracellular membrane-bounded organelle);GO:0080043(quercetin 3-O-glucosyltransferase activity);GO:0080044(quercetin 7-O-glucosyltransferase activity)	NA	NA	NA	NA	Glycosyltransferase [Source:UniProtKB/TrEMBL;Acc:K4B2X2]	protein_coding	18.4707	11.0929	15.2146	8.97905	7.21686	5.82629	2.03332	1.02384	0.00194316	0.0367349	up	yes
Solyc04g074720.3	Solyc04g074720.3		Solyc04g074720.3.1	NA	NA	NA	NA	NA		protein_coding	4.14515	4.32995	3.39709	2.70969	1.61357	1.15274	2.16804	1.11639	0.00194575	0.0367497	up	yes
Solyc06g082290.3	Solyc06g082290.3		Solyc06g082290.3.1	GO:0055085(transmembrane transport)	NA	NA	NA	NA		protein_coding	8.24441	6.41568	9.7643	4.45371	1.85291	3.06966	2.60491	1.38123	0.00194694	0.0367497	up	yes
Solyc08g080100.3	Solyc08g080100.3		Solyc08g080100.3.1	GO:0000977(RNA polymerase II transcription regulatory region sequence-specific DNA binding);GO:0003677(DNA binding);GO:0003700(DNA-binding transcription factor activity);GO:0005515(protein binding);GO:0005634(nucleus);GO:0006355(regulation of DNA-templated transcription);GO:0009507(chloroplast);GO:0009536(plastid);GO:0015996(chlorophyll catabolic process);GO:0045944(positive regulation of transcr…	NA	NA	NA	NA		protein_coding	1.20936	1.11417	1.56923	0.462876	0.483481	0.486016	2.7177	1.44239	0.00194976	0.0367748	up	yes
Solyc08g066850.3	Solyc08g066850.3		Solyc08g066850.3.1	GO:0004462(lactoylglutathione lyase activity);GO:0046872(metal ion binding)	00620(Pyruvate metabolism);01100(Metabolic pathways)	K01759	EC:4.4.1.5	NA	Lactoylglutathione lyase [Source:UniProtKB/TrEMBL;Acc:K4CLR1]	protein_coding	2.39228	2.72742	1.73818	1.281	0.967497	0.569915	2.43324	1.28288	0.00195655	0.0368614	up	yes
Solyc08g007490.3	Solyc08g007490.3		Solyc08g007490.3.1	GO:0006415(translational termination)	NA	K15033	EC:3.1.1.29	NA		protein_coding	18.792	12.9321	19.3348	10.9021	7.04593	6.62639	2.07773	1.05501	0.00195859	0.0368614	up	yes
Solyc09g009560.2	Solyc09g009560.2		Solyc09g009560.2.1	GO:0003712(transcription coregulator activity);GO:0005634(nucleus);GO:0005737(cytoplasm);GO:0005773(vacuole);GO:0005886(plasma membrane);GO:0006355(regulation of DNA-templated transcription);GO:0006623(protein targeting to vacuole);GO:0009744(response to sucrose);GO:0009910(negative regulation of flower development);GO:0010228(vegetative to reproductive phase transition of meristem);GO:0031982(ve…	NA	NA	NA	NA	SP9D [Source:UniProtKB/TrEMBL;Acc:Q84XK7]	protein_coding	0.290281	0.291394	0.08692	0	0	0	2228.65	11.122	0.00199576	0.0372467	up	yes
Solyc02g085655.1	Solyc02g085655.1		Solyc02g085655.1.1	NA	NA	NA	NA	NA		protein_coding	1.59672	2.00791	0.72809	2.24587	3.40961	3.82414	0.457056	-1.12956	0.00199598	0.0372467	down	yes
Solyc08g067700.1	Solyc08g067700.1		Solyc08g067700.1.1	GO:0016021(integral component of membrane)	NA	NA	NA	NA		protein_coding	4.61447	2.45389	8.07486	2.09947	1.38127	0.854706	3.49289	1.80442	0.00200081	0.0372803	up	yes
Solyc06g050920.3	Solyc06g050920.3		Solyc06g050920.3.1	GO:0005794(Golgi apparatus);GO:0016413(O-acetyltransferase activity);GO:0016740(transferase activity)	NA	NA	NA	NA		protein_coding	12.6742	7.19915	11.073	5.59812	4.52223	4.39221	2.13239	1.09247	0.0020308	0.0377248	up	yes
Solyc02g083480.3	Solyc02g083480.3		Solyc02g083480.3.1	GO:0004601(peroxidase activity);GO:0005576(extracellular region);GO:0006979(response to oxidative stress);GO:0009505(plant-type cell wall);GO:0009506(plasmodesma);GO:0020037(heme binding);GO:0042744(hydrogen peroxide catabolic process);GO:0046872(metal ion binding)	00940(Phenylpropanoid biosynthesis);01100(Metabolic pathways);01110(Biosynthesis of secondary metabolites)	K00430	EC:1.11.1.7	NA	Peroxidase [Source:UniProtKB/TrEMBL;Acc:K4BAL6]	protein_coding	4.74719	5.21282	3.83526	2.79877	1.83991	1.37071	2.29562	1.19888	0.00203347	0.0377337	up	yes
Solyc07g066030.3	Solyc07g066030.3		Solyc07g066030.3.1	GO:0016504(peptidase activator activity);GO:0070577(lysine-acetylated histone binding);GO:0070628(proteasome binding)	NA	NA	NA	NA	PA200 [Source:Projected from Arabidopsis thaliana (AT3G13330) UniProtKB/TrEMBL;Acc:A0A178VC52]	protein_coding	9.19768	6.27625	5.8038	4.96399	2.79868	2.42158	2.08928	1.063	0.00206527	0.0381742	up	yes
Solyc10g074870.2	Solyc10g074870.2		Solyc10g074870.2.1	GO:0003676(nucleic acid binding);GO:0003723(RNA binding)	NA	NA	NA	NA		protein_coding	22.3686	19.1929	27.3901	15.8871	9.67223	5.48002	2.22142	1.15149	0.00209323	0.038564	up	yes
Solyc09g091510.3	Solyc09g091510.3		Solyc09g091510.3.1	GO:0009058(biosynthetic process);GO:0009813(flavonoid biosynthetic process);GO:0016210(naringenin-chalcone synthase activity);GO:0016740(transferase activity);GO:0016746(acyltransferase activity);GO:0016747(acyltransferase activity, transferring groups other than amino-acyl groups);GO:0030639(polyketide biosynthetic process);GO:0102128(chalcone synthase activity)	00941(Flavonoid biosynthesis);01100(Metabolic pathways);01110(Biosynthesis of secondary metabolites);04712(Circadian rhythm - plant)	K00660	EC:2.3.1.74	NA		protein_coding	8.12271	0.332844	0.446411	0.320468	0.233304	0.431244	9.03738	3.1759	0.00210367	0.0386407	up	yes
Solyc02g061760.3	Solyc02g061760.3		Solyc02g061760.3.1	GO:0015297(antiporter activity);GO:0016020(membrane);GO:0042910(xenobiotic transmembrane transporter activity);GO:0055085(transmembrane transport)	NA	NA	NA	NA		protein_coding	3.5026	3.18066	7.33995	2.49282	0.96688	0.953284	3.17772	1.66799	0.00211861	0.0388265	up	yes
Solyc07g006850.2	Solyc07g006850.2		Solyc07g006850.2.1	GO:0004553(hydrolase activity, hydrolyzing O-glycosyl compounds);GO:0005618(cell wall);GO:0005975(carbohydrate metabolic process);GO:0006073(cellular glucan metabolic process);GO:0010411(xyloglucan metabolic process);GO:0016762(xyloglucan:xyloglucosyl transferase activity);GO:0042546(cell wall biogenesis);GO:0048046(apoplast)	NA	NA	NA	NA		protein_coding	4.79912	3.06358	5.17494	2.60508	1.83403	0.999633	2.39718	1.26134	0.00211913	0.0388265	up	yes
Solyc08g061610.3	Solyc08g061610.3		Solyc08g061610.3.1	GO:0000166(nucleotide binding);GO:0005215(transporter activity);GO:0005524(ATP binding);GO:0006812(cation transport);GO:0016021(integral component of membrane);GO:0016887(ATP hydrolysis activity);GO:0019829(ATPase-coupled cation transmembrane transporter activity);GO:0043682(P-type divalent copper transporter activity);GO:0046872(metal ion binding)	04016(MAPK signaling pathway - plant)	K17686	EC:7.2.2.8	NA	Copper-transporting ATPase PAA2, chloroplastic [Source:Projected from Arabidopsis thaliana (AT5G21930) UniProtKB/Swiss-Prot;Acc:B9DFX7]	protein_coding	7.62626	9.65154	8.05435	5.87886	3.59317	2.16223	2.17737	1.12259	0.00212303	0.0388265	up	yes
Solyc09g072710.3	Solyc09g072710.3		Solyc09g072710.3.1	GO:0006629(lipid metabolic process);GO:0008374(O-acyltransferase activity)	NA	NA	NA	NA	PSAT1 [Source:Projected from Arabidopsis thaliana (AT1G04010) UniProtKB/TrEMBL;Acc:A0A178W9Q7]	protein_coding	3.00989	2.20284	1.82509	1.27169	1.06698	0.751241	2.27768	1.18756	0.00212947	0.0388822	up	yes
Solyc12g040860.2	Solyc12g040860.2		Solyc12g040860.2.1	GO:0004553(hydrolase activity, hydrolyzing O-glycosyl compounds);GO:0005975(carbohydrate metabolic process);GO:0046658(anchored component of plasma membrane)	NA	NA	NA	NA		protein_coding	6.06235	6.99014	2.185	1.81513	1.4512	1.70767	3.06343	1.61515	0.00213772	0.0390039	up	yes
Solyc10g075030.2	Solyc10g075030.2		Solyc10g075030.2.1	NA	NA	NA	NA	NA		protein_coding	3.79505	1.66756	3.06522	1.51763	0.525747	0.318296	3.61092	1.85237	0.0021937	0.0399069	up	yes
Solyc03g094120.3	Solyc03g094120.3		Solyc03g094120.3.1	GO:0016021(integral component of membrane)	NA	NA	NA	NA		protein_coding	1.27658	0.593601	0.617213	0.209577	0.089856	0	8.307	3.05433	0.00219602	0.0399074	up	yes
Solyc10g078460.2	Solyc10g078460.2		Solyc10g078460.2.1	GO:0005524(ATP binding);GO:0016307(phosphatidylinositol phosphate kinase activity);GO:0016308(1-phosphatidylinositol-4-phosphate 5-kinase activity);GO:0046488(phosphatidylinositol metabolic process)	00562(Inositol phosphate metabolism);01100(Metabolic pathways);04070(Phosphatidylinositol signaling system);04144(Endocytosis)	K00889	EC:2.7.1.68	NA	Phosphatidylinositol 4-phosphate 5-kinase [Source:UniProtKB/TrEMBL;Acc:K4D288]	protein_coding	0.446414	0.337342	0.445836	0.131641	0.145849	0.102541	3.2355	1.69399	0.00219889	0.0399074	up	yes
Solyc04g083140.2	Solyc04g083140.2		Solyc04g083140.2.1	GO:0004497(monooxygenase activity);GO:0005506(iron ion binding);GO:0016020(membrane);GO:0016705(oxidoreductase activity, acting on paired donors, with incorporation or reduction of molecular oxygen);GO:0016709(oxidoreductase activity, acting on paired donors, with incorporation or reduction of molecular oxygen, NAD(P)H as one donor, and incorporation of one atom of oxygen);GO:0020037(heme binding)	00909(Sesquiterpenoid and triterpenoid biosynthesis);01110(Biosynthesis of secondary metabolites)	K15472	EC:1.14.14.151	NA		protein_coding	1.78254	5.26151	2.0466	1.11035	0.964825	0.715198	3.25787	1.70393	0.00220022	0.0399074	up	yes
Solyc07g005440.1	Solyc07g005440.1		Solyc07g005440.1.1	GO:0004672(protein kinase activity);GO:0004674(protein serine/threonine kinase activity);GO:0005524(ATP binding);GO:0006468(protein phosphorylation);GO:0007165(signal transduction)	NA	NA	NA	NA	Non-specific serine/threonine protein kinase [Source:UniProtKB/TrEMBL;Acc:K4CB16]	protein_coding	35.222	24.5614	33.2645	21.9089	13.8415	9.3685	2.06228	1.04424	0.00222399	0.0401903	up	yes
Solyc02g076820.3	Solyc02g076820.3		Solyc02g076820.3.1	GO:0005634(nucleus);GO:0009299(mRNA transcription);GO:0009416(response to light stimulus)	NA	NA	NA	NA		protein_coding	14.0575	20.7719	12.6377	9.96814	5.41324	2.13932	2.7092	1.43786	0.00222946	0.0402596	up	yes
Solyc02g086980.3	Solyc02g086980.3		Solyc02g086980.3.1	NA	NA	NA	NA	NA		protein_coding	2.06776	2.50258	1.00972	3.24975	5.87768	3.23987	0.451195	-1.14818	0.00223191	0.0402742	down	yes
Solyc02g090240.3	Solyc02g090240.3		Solyc02g090240.3.1	GO:0005515(protein binding)	NA	NA	NA	NA	Pentatricopeptide repeat-containing protein At3g50420 [Source:Projected from Arabidopsis thaliana (AT3G50420) UniProtKB/Swiss-Prot;Acc:Q9SCT2]	protein_coding	0.09193	0.102968	0.067284	0	0	0	873.94	9.77139	0.00223642	0.0403261	up	yes
Solyc04g071990.3	Solyc04g071990.3		Solyc04g071990.3.1	GO:0005634(nucleus);GO:0042752(regulation of circadian rhythm);GO:0048586(regulation of long-day photoperiodism, flowering);GO:2000028(regulation of photoperiodism, flowering)	04712(Circadian rhythm - plant)	NA	NA	NA		protein_coding	12.9658	15.2583	7.47494	6.95536	5.54446	3.70708	2.2027	1.13928	0.00223911	0.0403449	up	yes
Solyc11g005190.2	Solyc11g005190.2		Solyc11g005190.2.1	GO:0005515(protein binding)	NA	NA	NA	NA		protein_coding	10.2374	9.16219	13.7983	7.09122	4.13084	3.26427	2.29167	1.1964	0.00225614	0.040546	up	yes
Solyc06g076160.3	Solyc06g076160.3		Solyc06g076160.3.1	GO:0004497(monooxygenase activity);GO:0005506(iron ion binding);GO:0016705(oxidoreductase activity, acting on paired donors, with incorporation or reduction of molecular oxygen);GO:0020037(heme binding)	NA	NA	NA	NA		protein_coding	0.099956	4.67395	0.651104	0.162292	0.024321	0.147847	16.2202	4.01972	0.00225686	0.040546	up	yes
Solyc01g112230.3	Solyc01g112230.3		Solyc01g112230.3.1	GO:0008270(zinc ion binding)	NA	NA	NA	NA		protein_coding	2.29959	0.959939	0.894713	2.26963	2.34237	6.36919	0.378305	-1.40238	0.00228535	0.0409979	down	yes
Solyc03g123710.3	Solyc03g123710.3		Solyc03g123710.3.1	NA	NA	NA	NA	NA		protein_coding	0.486109	0.232822	0.384342	0.645054	2.02443	0.476219	0.350723	-1.51159	0.00230877	0.041342	down	yes
Solyc08g007845.1	Solyc08g007845.1		Solyc08g007845.1.1	GO:0015297(antiporter activity);GO:0016020(membrane);GO:0042910(xenobiotic transmembrane transporter activity);GO:0055085(transmembrane transport);GO:1990961(xenobiotic detoxification by transmembrane export across the plasma membrane)	NA	NA	NA	NA	Protein DETOXIFICATION 49 [Source:Projected from Arabidopsis thaliana (AT4G23030) UniProtKB/Swiss-Prot;Acc:O82752]	protein_coding	0.816398	1.85307	2.32145	0.747129	0.309866	0.201457	3.96592	1.98766	0.00231819	0.0414661	up	yes
Solyc05g008560.2	Solyc05g008560.2		Solyc05g008560.2.1	GO:0005515(protein binding);GO:0005524(ATP binding);GO:0016887(ATP hydrolysis activity)	NA	NA	NA	NA		protein_coding	3.16985	2.00719	2.8704	1.50998	1.30338	0.870379	2.18458	1.12736	0.00232253	0.04147	up	yes
Solyc03g083240.3	Solyc03g083240.3		Solyc03g083240.3.1	GO:0003677(DNA binding)	NA	NA	NA	NA		protein_coding	1.39824	0.148233	1.63524	0.29219	0.171932	0.031979	6.41344	2.6811	0.00232398	0.04147	up	yes
Solyc01g011510.3	Solyc01g011510.3		Solyc01g011510.3.1	GO:0004028(3-chloroallyl aldehyde dehydrogenase activity);GO:0006081(cellular aldehyde metabolic process);GO:0016491(oxidoreductase activity);GO:0016620(oxidoreductase activity, acting on the aldehyde or oxo group of donors, NAD or NADP as acceptor)	00010(Glycolysis / Gluconeogenesis);00053(Ascorbate and aldarate metabolism);00071(Fatty acid degradation);00280(Valine, leucine and isoleucine degradation);00310(Lysine degradation);00330(Arginine and proline metabolism);00340(Histidine metabolism);00380(Tryptophan metabolism);00410(beta-Alanine metabolism);00561(Glycerolipid metabolism);00620(Pyruvate metabolism);00770(Pantothenate and CoA bios…	K00128	EC:1.2.1.3	NA	Aldehyde dehydrogenase [Source:UniProtKB/TrEMBL;Acc:K4ATY6]	protein_coding	3.80335	3.41322	2.62192	1.86239	1.36536	0.749655	2.47359	1.30661	0.00233071	0.041539	up	yes
Solyc11g012930.2	Solyc11g012930.2		Solyc11g012930.2.1	GO:0005886(plasma membrane);GO:0016020(membrane);GO:0016021(integral component of membrane);GO:0022857(transmembrane transporter activity)	NA	NA	NA	NA	WAT1-related protein [Source:UniProtKB/TrEMBL;Acc:K4D697]	protein_coding	159.804	143.565	212.1	128.893	53.3821	35.262	2.36956	1.24462	0.00233558	0.0415678	up	yes
Solyc12g006340.2	Solyc12g006340.2		Solyc12g006340.2.1	GO:0003677(DNA binding);GO:0006355(regulation of DNA-templated transcription);GO:0009725(response to hormone)	NA	NA	NA	NA		protein_coding	3.77134	1.19	6.05855	1.71907	0.37531	0.383735	4.44688	2.15279	0.00233571	0.0415678	up	yes
Solyc09g015080.3	Solyc09g015080.3		Solyc09g015080.3.1	GO:0005886(plasma membrane);GO:0008289(lipid binding)	NA	NA	NA	NA	Patellin-6 [Source:Projected from Arabidopsis thaliana (AT3G51670) UniProtKB/Swiss-Prot;Acc:Q9SCU1]	protein_coding	30.3464	19.6441	27.9344	17.2603	12.9581	7.41846	2.07044	1.04994	0.00234379	0.0416456	up	yes
Solyc10g017570.3	Solyc10g017570.3		Solyc10g017570.3.1	GO:0016491(oxidoreductase activity);GO:0055114(obsolete oxidation-reduction process)	00902(Monoterpenoid biosynthesis);01110(Biosynthesis of secondary metabolites)	K15095	EC:1.1.1.208	NA		protein_coding	7.8585	9.73943	12.398	6.65061	3.47662	2.68651	2.34092	1.22708	0.00237062	0.0417606	up	yes
Solyc06g062845.1	Solyc06g062845.1		Solyc06g062845.1.1	GO:0004795(threonine synthase activity);GO:0005737(cytoplasm);GO:0006520(cellular amino acid metabolic process);GO:0030170(pyridoxal phosphate binding)	00260(Glycine, serine and threonine metabolism);00750(Vitamin B6 metabolism);01100(Metabolic pathways);01110(Biosynthesis of secondary metabolites);01230(Biosynthesis of amino acids)	K01733	EC:4.2.3.1	NA		protein_coding	4.5719	1.64717	10.4865	2.32229	0.563402	1.16961	4.11944	2.04245	0.00237687	0.0417864	up	yes
Solyc11g062320.2	Solyc11g062320.2		Solyc11g062320.2.1	GO:0043248(proteasome assembly);GO:0060090(molecular adaptor activity)	NA	NA	NA	NA		protein_coding	1.562	0.419114	2.88377	0.726933	0.209256	0.187974	4.32756	2.11356	0.00238924	0.0419439	up	yes
Solyc06g048570.3	Solyc06g048570.3		Solyc06g048570.3.1	NA	NA	NA	NA	NA		protein_coding	18.0894	15.0815	21.8429	12.6764	7.16432	6.21538	2.11136	1.07817	0.00241722	0.04226	up	yes
Solyc11g065870.2	Solyc11g065870.2		Solyc11g065870.2.1	GO:0005525(GTP binding)	NA	NA	NA	NA	Emb2738 [Source:Projected from Arabidopsis thaliana (AT3G12080) UniProtKB/TrEMBL;Acc:A0A384LJ95]	protein_coding	3.61468	3.01489	2.27911	1.77981	1.09203	0.990775	2.30638	1.20563	0.00241842	0.04226	up	yes
Solyc02g089940.3	Solyc02g089940.3		Solyc02g089940.3.1	GO:0003677(DNA binding);GO:0005634(nucleus);GO:0006355(regulation of DNA-templated transcription)	NA	NA	NA	NA		protein_coding	11.9382	6.532	8.41851	5.74678	3.77475	2.71351	2.19768	1.13598	0.00241927	0.04226	up	yes
Solyc12g005020.2	Solyc12g005020.2		Solyc12g005020.2.1	GO:0016021(integral component of membrane)	NA	NA	NA	NA		protein_coding	0.468368	1.48788	4.3349	7.93915	5.48556	4.33961	0.354145	-1.49759	0.00242579	0.0423437	down	yes
Solyc03g005530.1	Solyc03g005530.1		Solyc03g005530.1.1	GO:0005315(inorganic phosphate transmembrane transporter activity);GO:0006817(phosphate ion transport);GO:0016020(membrane);GO:0016021(integral component of membrane);GO:0022857(transmembrane transporter activity);GO:0050896(response to stimulus);GO:0055085(transmembrane transport)	NA	NA	NA	NA	Inorganic phosphate transporter [Source:UniProtKB/TrEMBL;Acc:O22549]	protein_coding	124.704	166.171	83.884	67.1908	56.1913	52.2865	2.13333	1.09311	0.00243418	0.0423699	up	yes
Solyc02g086880.3	Solyc02g086880.3		Solyc02g086880.3.1	GO:0005739(mitochondrion);GO:0008863(formate dehydrogenase (NAD+) activity);GO:0009326(formate dehydrogenase complex);GO:0009507(chloroplast);GO:0016491(oxidoreductase activity);GO:0016616(oxidoreductase activity, acting on the CH-OH group of donors, NAD or NADP as acceptor);GO:0042183(formate catabolic process);GO:0051287(NAD binding)	00630(Glyoxylate and dicarboxylate metabolism);01100(Metabolic pathways);01200(Carbon metabolism)	K00122	EC:1.17.1.9	NA	Formate dehydrogenase, mitochondrial [Source:UniProtKB/TrEMBL;Acc:Q5NE18]	protein_coding	43.4402	88.5217	53.1936	33.4267	27.7639	22.2742	2.21837	1.1495	0.00246267	0.0427141	up	yes
Solyc04g008690.3	Solyc04g008690.3		Solyc04g008690.3.1	NA	NA	NA	NA	NA		protein_coding	24.7644	14.8809	17.7794	13.0023	8.50176	5.1591	2.15371	1.10682	0.00246438	0.0427141	up	yes
Solyc02g063330.3	Solyc02g063330.3		Solyc02g063330.3.1	GO:0004672(protein kinase activity);GO:0004675(transmembrane receptor protein serine/threonine kinase activity);GO:0005524(ATP binding);GO:0005886(plasma membrane);GO:0006468(protein phosphorylation)	NA	NA	NA	NA		protein_coding	13.3131	7.2657	7.46655	5.95189	4.01732	2.90137	2.17902	1.12368	0.00247344	0.0427807	up	yes
Solyc09g011190.1	Solyc09g011190.1		Solyc09g011190.1.1	NA	NA	NA	NA	NA		protein_coding	78.5152	90.0899	91.1767	63.214	32.6257	22.945	2.187	1.12895	0.00250773	0.0431614	up	yes
Solyc12g099900.1	Solyc12g099900.1		Solyc12g099900.1.1	GO:0003700(DNA-binding transcription factor activity);GO:0003712(transcription coregulator activity);GO:0005634(nucleus);GO:0009739(response to gibberellin);GO:0043565(sequence-specific DNA binding)	NA	NA	NA	GRAS		protein_coding	31.7647	32.0512	27.3973	22.3496	12.0496	10.8913	2.01396	1.01003	0.00251117	0.0431722	up	yes
Solyc01g103866.1	Solyc01g103866.1		Solyc01g103866.1.1	GO:0010215(cellulose microfibril organization);GO:0031225(anchored component of membrane)	NA	NA	NA	NA		protein_coding	0.654619	0.211207	0.483473	0.359483	1.51854	1.99817	0.348099	-1.52243	0.00251187	0.0431722	down	yes
Solyc06g065410.3	Solyc06g065410.3		Solyc06g065410.3.1	GO:0003677(DNA binding);GO:0005634(nucleus);GO:0006355(regulation of DNA-templated transcription)	NA	NA	NA	NA		protein_coding	1.98132	0.932553	1.44452	0.682694	0.374078	0.271316	3.28171	1.71445	0.00252699	0.0433412	up	yes
Solyc12g094620.2	Solyc12g094620.2		Solyc12g094620.2.1	GO:0004096(catalase activity);GO:0004601(peroxidase activity);GO:0005737(cytoplasm);GO:0005777(peroxisome);GO:0005886(plasma membrane);GO:0006979(response to oxidative stress);GO:0016491(oxidoreductase activity);GO:0020037(heme binding);GO:0042221(response to chemical);GO:0042542(response to hydrogen peroxide);GO:0042744(hydrogen peroxide catabolic process);GO:0046872(metal ion binding);GO:005171…	NA	NA	NA	NA		protein_coding	116.612	83.8498	44.3293	37.9692	30.0937	35.078	2.37337	1.24694	0.00254261	0.0435787	up	yes
Solyc12g007290.1	Solyc12g007290.1		Solyc12g007290.1.1	NA	NA	NA	NA	NA		protein_coding	0	0	0	0	0.438905	0.328315	0.000391022	-11.3205	0.00255239	0.0436521	down	yes
Solyc09g073030.3	Solyc09g073030.3		Solyc09g073030.3.1	NA	NA	NA	NA	NA		protein_coding	3.79262	7.32339	4.94064	2.19805	2.44787	1.29576	2.70237	1.43423	0.00256103	0.0437421	up	yes
Solyc04g051540.3	Solyc04g051540.3		Solyc04g051540.3.1	GO:0003700(DNA-binding transcription factor activity);GO:0005634(nucleus);GO:0006355(regulation of DNA-templated transcription);GO:0043565(sequence-specific DNA binding)	NA	NA	NA	NA		protein_coding	1.70077	1.38607	0.625935	0.195762	0.29434	0.360548	4.36464	2.12586	0.00256957	0.0438271	up	yes
Solyc12g011060.2	Solyc12g011060.2		Solyc12g011060.2.1	NA	NA	NA	NA	NA		protein_coding	4.13966	4.22889	2.46213	0.634861	1.28771	1.37985	3.27962	1.71353	0.0025972	0.0441147	up	yes
Solyc01g080950.3	Solyc01g080950.3		Solyc01g080950.3.1	GO:0009793(embryo development ending in seed dormancy)	NA	NA	NA	NA		protein_coding	0	0	0	0	0.555421	0.606295	0.000258239	-11.919	0.00262611	0.044402	down	yes
Solyc08g080630.3	Solyc08g080630.3		Solyc08g080630.3.1	GO:0004867(serine-type endopeptidase inhibitor activity);GO:0005576(extracellular region);GO:0009611(response to wounding);GO:0010466(negative regulation of peptidase activity);GO:0010951(negative regulation of endopeptidase activity);GO:0030414(peptidase inhibitor activity)	NA	NA	NA	NA		protein_coding	257.161	729.679	368.3	242.562	194.482	107.744	2.48746	1.31468	0.00264291	0.0445808	up	yes
Solyc02g088560.3	Solyc02g088560.3		Solyc02g088560.3.1	GO:0005216(ion channel activity);GO:0006811(ion transport);GO:0016020(membrane);GO:0055085(transmembrane transport)	NA	NA	NA	NA	Cyclic nucleotide-gated ion channel 2 [Source:Projected from Arabidopsis thaliana (AT5G15410) UniProtKB/Swiss-Prot;Acc:O65718]	protein_coding	0.235227	0.101002	0.134527	0.413676	0.420465	0.404055	0.380195	-1.39519	0.00264458	0.0445808	down	yes
Solyc10g009360.3	Solyc10g009360.3		Solyc10g009360.3.1	GO:0003677(DNA binding);GO:0003700(DNA-binding transcription factor activity);GO:0006355(regulation of DNA-templated transcription)	NA	NA	NA	NA		protein_coding	9.72314	9.23539	8.04496	4.67009	4.89795	1.68303	2.40008	1.26308	0.00266396	0.0447847	up	yes
Solyc02g030130.3	Solyc02g030130.3		Solyc02g030130.3.1	GO:0004252(serine-type endopeptidase activity);GO:0006508(proteolysis);GO:0008236(serine-type peptidase activity)	NA	NA	NA	NA		protein_coding	2.17863	1.0292	1.93505	0.778956	0.430802	0.152729	3.77463	1.91633	0.00268289	0.0449897	up	yes
Solyc10g084080.2	Solyc10g084080.2		Solyc10g084080.2.1	GO:0005515(protein binding)	NA	NA	NA	NA		protein_coding	1.60828	2.76927	2.28593	1.2801	0.732463	0.581973	2.56827	1.3608	0.00270896	0.0453244	up	yes
Solyc05g052280.3	Solyc05g052280.3		Solyc05g052280.3.1	GO:0004601(peroxidase activity);GO:0005576(extracellular region);GO:0006979(response to oxidative stress);GO:0020037(heme binding);GO:0042744(hydrogen peroxide catabolic process);GO:0046872(metal ion binding)	00940(Phenylpropanoid biosynthesis);01100(Metabolic pathways);01110(Biosynthesis of secondary metabolites)	K00430	EC:1.11.1.7	NA	Peroxidase [Source:UniProtKB/TrEMBL;Acc:K4C1Q9]	protein_coding	23.7419	40.6349	29.381	20.4439	13.2187	9.75057	2.15966	1.11081	0.00271989	0.0454455	up	yes
Solyc01g100880.3	Solyc01g100880.3		Solyc01g100880.3.1	GO:0005886(plasma membrane);GO:0016020(membrane);GO:0016021(integral component of membrane);GO:0022857(transmembrane transporter activity)	NA	NA	NA	NA	WAT1-related protein [Source:UniProtKB/TrEMBL;Acc:K4B1B9]	protein_coding	0.053744	0.135934	0.135076	0.013241	0	0	24.5264	4.61626	0.00272746	0.0455061	up	yes
Solyc03g113400.3	Solyc03g113400.3		Solyc03g113400.3.1	GO:0005215(transporter activity);GO:0005524(ATP binding);GO:0016021(integral component of membrane);GO:0016887(ATP hydrolysis activity)	NA	NA	NA	NA		protein_coding	7.06165	1.54165	13.2278	3.30552	0.95558	0.87088	4.25393	2.0888	0.00272907	0.0455061	up	yes
Solyc07g016215.1	Solyc07g016215.1		Solyc07g016215.1.1	NA	NA	NA	NA	NA		protein_coding	121.208	207.513	154.731	94.7589	85.9582	54.023	2.05952	1.04231	0.00276258	0.0459093	up	yes
Solyc02g021340.3	Solyc02g021340.3		Solyc02g021340.3.1	NA	NA	NA	NA	NA		protein_coding	5.42575	4.00423	5.16731	3.1354	0.930917	1.32684	2.70663	1.4365	0.00277417	0.0460086	up	yes
Solyc06g053380.3	Solyc06g053380.3		Solyc06g053380.3.1	GO:0004568(chitinase activity);GO:0005975(carbohydrate metabolic process);GO:0006032(chitin catabolic process);GO:0008061(chitin binding);GO:0016998(cell wall macromolecule catabolic process)	00520(Amino sugar and nucleotide sugar metabolism);01100(Metabolic pathways)	K01183	EC:3.2.1.14	NA		protein_coding	5.676	6.53998	4.2789	2.40726	2.12983	2.3108	2.40876	1.26829	0.00278376	0.0461054	up	yes
Solyc11g011120.2	Solyc11g011120.2		Solyc11g011120.2.1	GO:0006629(lipid metabolic process);GO:0016042(lipid catabolic process);GO:0016787(hydrolase activity)	NA	NA	NA	NA		protein_coding	3.27661	3.39268	3.36955	2.048	1.65713	1.01263	2.12788	1.08942	0.00280611	0.0463883	up	yes
Solyc03g119160.3	Solyc03g119160.3		Solyc03g119160.3.1	NA	NA	NA	NA	NA		protein_coding	11.6246	5.66187	12.0107	5.69199	2.75459	1.50601	2.94368	1.55762	0.00282401	0.0466151	up	yes
Solyc03g078620.1	Solyc03g078620.1		Solyc03g078620.1.1	NA	NA	NA	NA	NA		protein_coding	84.0102	65.3733	94.3336	57.8647	34.9172	18.7898	2.1844	1.12724	0.00283789	0.0466875	up	yes
Solyc08g078200.2	Solyc08g078200.2		Solyc08g078200.2.1	GO:0000166(nucleotide binding);GO:0005215(transporter activity);GO:0005524(ATP binding);GO:0008553(P-type proton-exporting transporter activity);GO:0016021(integral component of membrane);GO:0016787(hydrolase activity);GO:0016887(ATP hydrolysis activity);GO:0120029(proton export across plasma membrane)	NA	NA	NA	NA		protein_coding	2.6594	1.75934	1.67119	1.28518	0.792103	0.480086	2.38132	1.25176	0.00284876	0.0467919	up	yes
Solyc01g104030.3	Solyc01g104030.3		Solyc01g104030.3.1	GO:0005216(ion channel activity);GO:0005249(voltage-gated potassium channel activity);GO:0005515(protein binding);GO:0006811(ion transport);GO:0006813(potassium ion transport);GO:0016020(membrane);GO:0016021(integral component of membrane);GO:0034765(regulation of ion transmembrane transport);GO:0055085(transmembrane transport);GO:0071805(potassium ion transmembrane transport)	NA	NA	NA	NA		protein_coding	7.16612	2.72462	4.03535	2.33275	2.07248	1.0832	2.53735	1.34332	0.002853	0.046811	up	yes
Solyc05g005685.1	Solyc05g005685.1		Solyc05g005685.1.1	NA	NA	NA	NA	NA		protein_coding	0.178694	0	0.142921	0.416831	1.08346	1.21605	0.1184	-3.07826	0.00287551	0.0470664	down	yes
Solyc07g063700.2	Solyc07g063700.2		Solyc07g063700.2.1	GO:0004672(protein kinase activity);GO:0004674(protein serine/threonine kinase activity);GO:0005524(ATP binding);GO:0006468(protein phosphorylation);GO:0048544(recognition of pollen)	NA	NA	NA	NA		protein_coding	0.856574	0.836091	0.468926	0.315017	0.253536	0.208583	2.78148	1.47585	0.00288212	0.0470664	up	yes
Solyc09g097760.3	Solyc09g097760.3		Solyc09g097760.3.1	NA	NA	NA	NA	NA		protein_coding	2.35893	0.772509	0.104165	0.108682	0.063497	0.123303	10.9503	3.45289	0.00288883	0.0471158	up	yes
Solyc12g042460.2	Solyc12g042460.2		Solyc12g042460.2.1	GO:0003824(catalytic activity)	00130(Ubiquinone and other terpenoid-quinone biosynthesis);00940(Phenylpropanoid biosynthesis);01100(Metabolic pathways);01110(Biosynthesis of secondary metabolites)	K01904	EC:6.2.1.12	NA		protein_coding	5.58516	2.92418	6.50607	2.73537	2.11081	1.10067	2.52493	1.33625	0.00290537	0.0472603	up	yes
Solyc08g007090.2	Solyc08g007090.2		Solyc08g007090.2.1	NA	NA	NA	NA	NA		protein_coding	0.342539	3.27486	0.321879	0.180942	0	0.079262	15.1392	3.92022	0.00292591	0.04746	up	yes
Solyc02g080340.3	Solyc02g080340.3		Solyc02g080340.3.1	GO:0004620(phospholipase activity);GO:0005515(protein binding);GO:0006629(lipid metabolic process);GO:0016042(lipid catabolic process);GO:0016787(hydrolase activity)	NA	NA	NA	NA		protein_coding	3.32025	2.56197	2.67648	1.93372	1.37482	0.960053	2.00504	1.00363	0.00292602	0.04746	up	yes
Solyc06g035700.1	Solyc06g035700.1		Solyc06g035700.1.1	GO:0003677(DNA binding);GO:0003700(DNA-binding transcription factor activity);GO:0005634(nucleus);GO:0006351(DNA-templated transcription);GO:0006355(regulation of DNA-templated transcription);GO:0019760(glucosinolate metabolic process);GO:0043565(sequence-specific DNA binding);GO:0050832(defense response to fungus)	NA	NA	NA	ERF	Ethylene-responsive transcription factor ERF025 [Source:Projected from Arabidopsis thaliana (AT5G52020) UniProtKB/Swiss-Prot;Acc:Q9FJ90]	protein_coding	2.79007	0.624517	0.44744	4.14914	2.91242	4.35649	0.338238	-1.56389	0.00292729	0.04746	down	yes
Solyc02g090820.3	Solyc02g090820.3		Solyc02g090820.3.1	GO:0000978(RNA polymerase II cis-regulatory region sequence-specific DNA binding);GO:0003700(DNA-binding transcription factor activity);GO:0005634(nucleus);GO:0006355(regulation of DNA-templated transcription);GO:0034605(cellular response to heat);GO:0043565(sequence-specific DNA binding);GO:0061408(positive regulation of transcription from RNA polymerase II promoter in response to heat stress)	NA	NA	NA	NA	Heat stress transcription factor B-1 [Source:Projected from Arabidopsis thaliana (AT4G36990) UniProtKB/Swiss-Prot;Acc:Q96320]	protein_coding	86.1283	64.4196	89.7385	61.6887	22.5139	19.822	2.3099	1.20783	0.00293638	0.0475446	up	yes
Solyc12g056750.2	Solyc12g056750.2		Solyc12g056750.2.1	GO:0003700(DNA-binding transcription factor activity);GO:0006355(regulation of DNA-templated transcription);GO:0043565(sequence-specific DNA binding)	NA	NA	NA	NA		protein_coding	0.251609	0.12076	0.070695	0	0	0	1476.88	10.5283	0.00295068	0.047682	up	yes
Solyc06g049020.1	Solyc06g049020.1		Solyc06g049020.1.1	NA	NA	NA	NA	NA		protein_coding	96.1777	59.6836	50.7463	41.8414	33.5016	25.2834	2.05322	1.03789	0.00295695	0.0477096	up	yes
Solyc01g080490.2	Solyc01g080490.2		Solyc01g080490.2.1	GO:0010256(endomembrane system organization);GO:0016021(integral component of membrane)	NA	NA	NA	NA	DMP2 [Source:Projected from Arabidopsis thaliana (AT3G21550) UniProtKB/TrEMBL;Acc:A0A178VDX9]	protein_coding	5.72219	5.81851	8.7002	1.77534	1.85548	3.06508	3.02288	1.59593	0.00299858	0.0481259	up	yes
Solyc08g048400.2	Solyc08g048400.2		Solyc08g048400.2.1	GO:0016020(membrane);GO:0016021(integral component of membrane)	NA	NA	NA	NA		protein_coding	4.64051	7.65609	2.70629	6.40416	12.665	13.2823	0.463747	-1.10859	0.00299983	0.0481259	down	yes
Solyc04g008860.3	Solyc04g008860.3		Solyc04g008860.3.1	GO:0005829(cytosol);GO:0006355(regulation of DNA-templated transcription);GO:0008168(methyltransferase activity);GO:0008469(histone-arginine N-methyltransferase activity);GO:0016274(protein-arginine N-methyltransferase activity);GO:0016740(transferase activity);GO:0018216(peptidyl-arginine methylation);GO:0019919(peptidyl-arginine methylation, to asymmetrical-dimethyl arginine);GO:0032259(methyla…	NA	K11437	EC:2.1.1.319	NA	Protein arginine methyltransferase 6 [Source:Projected from Arabidopsis thaliana (AT3G20020) UniProtKB/TrEMBL;Acc:A0A178VA69]	protein_coding	11.9878	7.35181	11.3109	6.25953	5.19851	3.1618	2.0965	1.06798	0.00300335	0.0481259	up	yes
Solyc03g058190.3	Solyc03g058190.3		Solyc03g058190.3.1	GO:0003924(GTPase activity);GO:0005525(GTP binding)	NA	NA	NA	NA		protein_coding	4.38021	3.33835	3.93893	2.63521	1.552	0.954555	2.26721	1.18092	0.00302205	0.0483272	up	yes
Solyc08g067630.3	Solyc08g067630.3		Solyc08g067630.3.1	NA	NA	NA	NA	NA		protein_coding	5.73691	2.26074	2.1967	1.15939	0.970758	0.158777	4.45377	2.15503	0.00303902	0.0485671	up	yes
Solyc02g083765.1	Solyc02g083765.1		Solyc02g083765.1.1	NA	NA	NA	NA	NA		protein_coding	1.86457	3.77567	0.695465	3.2041	7.45749	9.29785	0.317429	-1.65549	0.00304581	0.0486124	down	yes
Solyc02g091180.1	Solyc02g091180.1		Solyc02g091180.1.1	NA	NA	NA	NA	NA		protein_coding	18.5208	5.91403	5.90511	4.75801	2.60862	1.37004	3.47271	1.79606	0.00305961	0.0487694	up	yes
Solyc06g053530.3	Solyc06g053530.3		Solyc06g053530.3.1	GO:0005515(protein binding)	NA	NA	NA	NA		protein_coding	9.88043	8.83152	8.47846	6.23162	4.62212	2.40724	2.05041	1.03591	0.0030687	0.0488826	up	yes
Solyc04g014730.3	Solyc04g014730.3		Solyc04g014730.3.1	GO:0003824(catalytic activity);GO:0004334(fumarylacetoacetase activity);GO:0009072(aromatic amino acid family metabolic process)	NA	NA	NA	NA		protein_coding	1.1247	1.05452	0.210416	0.19539	0.035863	0	10.3334	3.36924	0.0030766	0.0489767	up	yes
Solyc05g050510.3	Solyc05g050510.3		Solyc05g050510.3.1	GO:0046872(metal ion binding)	NA	NA	NA	NA	Protein yippee-like [Source:UniProtKB/TrEMBL;Acc:K4C183]	protein_coding	3.57107	3.98886	2.17185	1.27686	1.16986	0.253436	3.60415	1.84966	0.00309393	0.049187	up	yes
Solyc03g083320.3	Solyc03g083320.3		Solyc03g083320.3.1	GO:0005509(calcium ion binding);GO:0019722(calcium-mediated signaling);GO:0019900(kinase binding)	NA	NA	NA	NA		protein_coding	39.866	17.0456	19.6514	16.8816	8.86985	5.99437	2.41175	1.27008	0.0031004	0.049209	up	yes
Solyc05g008895.1	Solyc05g008895.1		Solyc05g008895.1.1	GO:0006869(lipid transport)	NA	NA	NA	NA		protein_coding	169.201	89.3496	133.511	92.9467	45.2976	33.7826	2.27907	1.18845	0.00312231	0.0494483	up	yes
Solyc10g085225.1	Solyc10g085225.1		Solyc10g085225.1.1	GO:0016020(membrane);GO:0016798(hydrolase activity, acting on glycosyl bonds)	NA	NA	NA	NA		protein_coding	15.5472	16.8189	15.9619	11.0047	8.44596	4.61236	2.00839	1.00604	0.00312948	0.04953	up	yes
Solyc12g014620.2	Solyc12g014620.2		Solyc12g014620.2.1	NA	NA	NA	NA	NA		protein_coding	9.41671	6.47327	6.38791	4.1834	1.90623	2.25502	2.66972	1.41669	0.00315958	0.04991	up	yes
