# Supplementary material for: SnRK1α1-mediated RBOH1 phosphorylation regulates reactive oxygen species to enhance tolerance to low nitrogen in tomato
Source: Plant Cell. 2024 Dec 12;37(1):koae321. doi: 10.1093/plcell/koae321 (PMC11684077; doi:10.1093/plcell/koae321)
Supplement: koae321_Supplementary_Data [file koae321_supplementary_data.zip › Supplementary Data Set 8.xlsx]

## Sheet: Supplementary Data Set 8
Supplementary Data Set 8. Gene Ontology (GO) annotation and categorization of differentially expressed genes (DEGs) between rboh1-1 mutants and WT under control conditions.
GO_ID	GO_Term	GO_Category	IDs	S	TS	B	TB	Rich.Factor	P.value	Sig.Sign.P	Q.value	Sig.Sign.Q
GO:0005576	extracellular region	Cellular Component	Solyc01g006300.3, Solyc05g046010.3, Solyc05g007940.3, Solyc12g005790.2, Solyc09g089990.3, Solyc01g097240.3, Solyc02g082920.3, Solyc01g102910.3, Solyc01g006310.3, Solyc03g093390.3, Solyc05g006500.3, Solyc12g099200.2, Solyc01g008620.3, Solyc06g050440.3, Solyc02g088100.3, Solyc03g006700.3, Solyc12g099190.1, Solyc08g077910.3, Solyc06g051800.3, Solyc09g007020.2, Solyc07g005100.3, Solyc11g072920.2, Sol…	36	634	207	17921	0.1739	1.85163e-15	****	1.37021e-12	****
GO:0020037	heme binding	Molecular Function	Solyc01g006300.3, Solyc05g046010.3, Solyc12g088970.1, Solyc12g005790.2, Solyc01g067860.3, Solyc04g080650.3, Solyc01g006310.3, Solyc03g044097.1, Solyc02g094860.2, Solyc12g045020.2, Solyc06g050440.3, Solyc09g072700.3, Solyc10g078220.2, Solyc05g021390.3, Solyc07g052370.3, Solyc10g007960.1, Solyc03g006700.3, Solyc02g085880.2, Solyc06g082420.3, Solyc07g055490.3, Solyc10g084240.2, Solyc07g055495.1, Sol…	40	634	406	17921	0.0985	5.28605e-09	****	1.95584e-06	****
GO:0042744	hydrogen peroxide catabolic process	Biological Process	Solyc01g006300.3, Solyc05g046010.3, Solyc12g005790.2, Solyc01g067860.3, Solyc01g006310.3, Solyc03g044097.1, Solyc06g050440.3, Solyc09g072700.3, Solyc03g006700.3, Solyc06g082420.3, Solyc10g084240.2, Solyc11g072920.2, Solyc04g080760.3, Solyc01g105070.3, Solyc06g060260.3, Solyc02g083480.3, Solyc12g094620.2, Solyc05g052280.3	18	634	100	17921	0.18	1.21304e-08	****	2.49014e-06	****
GO:0004601	peroxidase activity	Molecular Function	Solyc01g006300.3, Solyc05g046010.3, Solyc12g005790.2, Solyc01g067860.3, Solyc01g006310.3, Solyc03g044097.1, Solyc06g050440.3, Solyc09g072700.3, Solyc03g006700.3, Solyc06g082420.3, Solyc10g084240.2, Solyc11g072920.2, Solyc04g080760.3, Solyc02g087070.3, Solyc01g105070.3, Solyc06g060260.3, Solyc08g081690.3, Solyc02g083480.3, Solyc12g094620.2, Solyc05g052280.3	20	634	124	17921	0.1613	1.34602e-08	****	2.49014e-06	****
GO:0006979	response to oxidative stress	Biological Process	Solyc01g006300.3, Solyc05g046010.3, Solyc12g005790.2, Solyc01g067860.3, Solyc01g006310.3, Solyc03g044097.1, Solyc06g050440.3, Solyc09g072700.3, Solyc03g006700.3, Solyc06g082420.3, Solyc10g084240.2, Solyc11g072920.2, Solyc04g080760.3, Solyc02g087070.3, Solyc01g105070.3, Solyc06g060260.3, Solyc02g083480.3, Solyc12g094620.2, Solyc05g052280.3	19	634	146	17921	0.1301	9.83449e-07	****	0.00014555	***
GO:0005618	cell wall	Cellular Component	Solyc09g089990.3, Solyc01g097240.3, Solyc07g043240.3, Solyc01g102910.3, Solyc05g006500.3, Solyc02g088100.3, Solyc03g083360.3, Solyc06g051800.3, Solyc11g066270.2, Solyc11g006980.1, Solyc09g090010.3, Solyc12g044880.2, Solyc04g008210.2, Solyc06g051960.3, Solyc07g006850.2	15	634	105	17921	0.1429	4.21035e-06	****	0.000519276	***
GO:0006032	chitin catabolic process	Biological Process	Solyc02g082950.3, Solyc02g082920.3, Solyc07g005100.3, Solyc07g005090.3, Solyc04g072000.3, Solyc06g053380.3	6	634	18	17921	0.3333	2.4697e-05	****	0.00261082	**
GO:0019419	sulfate reduction	Biological Process	Solyc02g032860.3, Solyc03g031620.3, Solyc02g080640.3	3	634	3	17921	1	4.40754e-05	****	0.0039235	**
GO:0006952	defense response	Biological Process	Solyc04g007760.3, Solyc01g097240.3, Solyc09g091000.3, Solyc02g082920.3, Solyc09g090970.3, Solyc09g005500.3, Solyc09g014530.3, Solyc05g009790.2, Solyc04g007790.3, Solyc07g005380.3, Solyc01g008620.3, Solyc09g005400.3, Solyc10g007960.1, Solyc09g007020.2, Solyc01g103610.3, Solyc03g095770.3, Solyc02g083725.1, Solyc02g032650.3, Solyc10g048030.2, Solyc05g052040.1, Solyc01g097270.3, Solyc10g079860.2, Sol…	30	634	385	17921	0.0779	4.77183e-05	****	0.0039235	**
GO:0004568	chitinase activity	Molecular Function	Solyc02g082950.3, Solyc02g082920.3, Solyc07g005100.3, Solyc07g005090.3, Solyc04g072000.3, Solyc06g053380.3	6	634	21	17921	0.2857	6.59268e-05	****	0.00445711	**
GO:0098869	cellular oxidant detoxification	Biological Process	Solyc03g096770.1, Solyc01g006300.3, Solyc03g096780.1, Solyc02g087070.3, Solyc01g105070.3, Solyc06g060260.3, Solyc08g081690.3, Solyc12g094620.2	8	634	40	17921	0.2	6.62543e-05	****	0.00445711	**
GO:0005975	carbohydrate metabolic process	Biological Process	Solyc02g082920.3, Solyc12g056960.2, Solyc01g008620.3, Solyc04g076640.2, Solyc02g086700.3, Solyc05g012110.3, Solyc01g110340.3, Solyc07g005100.3, Solyc04g077030.3, Solyc07g049290.3, Solyc04g025440.3, Solyc09g009190.3, Solyc07g005090.3, Solyc11g066270.2, Solyc10g079860.2, Solyc04g077190.3, Solyc01g010390.3, Solyc04g076660.3, Solyc01g100980.3, Solyc04g081400.3, Solyc01g074040.2, Solyc04g072000.3, Sol…	30	634	394	17921	0.0761	7.27476e-05	****	0.0044861	**
GO:0030145	manganese ion binding	Molecular Function	Solyc09g089990.3, Solyc01g102910.3, Solyc05g006500.3, Solyc01g102890.3, Solyc12g010025.1, Solyc11g006980.1, Solyc09g090010.3	7	634	31	17921	0.2258	8.40699e-05	****	0.00478551	**
GO:0015996	chlorophyll catabolic process	Biological Process	Solyc09g082600.2, Solyc01g088090.3, Solyc07g024000.3, Solyc08g080100.3	4	634	8	17921	0.5	9.69516e-05	****	0.00512458	**
GO:0009607	response to biotic stimulus	Biological Process	Solyc01g097240.3, Solyc09g091000.3, Solyc02g082920.3, Solyc09g090970.3, Solyc09g007020.2, Solyc12g096960.2	6	634	23	17921	0.2609	0.000115453	***	0.00569569	**
GO:0016491	oxidoreductase activity	Molecular Function	Solyc01g006300.3, Solyc12g088970.1, Solyc01g094910.3, Solyc06g066160.3, Solyc06g066170.3, Solyc02g090540.3, Solyc02g078650.3, Solyc02g085120.3, Solyc01g005500.3, Solyc04g007400.3, Solyc08g028690.3, Solyc08g074620.2, Solyc02g038740.3, Solyc10g007960.1, Solyc05g005700.3, Solyc02g030480.3, Solyc05g008290.3, Solyc12g042470.2, Solyc03g095970.3, Solyc08g068420.3, Solyc07g049550.3, Solyc02g089620.3, Sol…	41	634	635	17921	0.0646	0.000159099	***	0.00735832	**
GO:0046274	lignin catabolic process	Biological Process	Solyc02g085120.3, Solyc06g076330.3, Solyc09g014240.3, Solyc04g072280.3, Solyc10g076830.2	5	634	17	17921	0.2941	0.000236882	***	0.00973847	**
GO:0052716	hydroquinone:oxygen oxidoreductase activity	Molecular Function	Solyc02g085120.3, Solyc06g076330.3, Solyc09g014240.3, Solyc04g072280.3, Solyc10g076830.2	5	634	17	17921	0.2941	0.000236882	***	0.00973847	**
GO:0003700	DNA-binding transcription factor activity	Molecular Function	Solyc10g079660.2, Solyc11g011750.2, Solyc01g090760.3, Solyc08g081610.3, Solyc05g009790.2, Solyc07g053590.3, Solyc08g007840.2, Solyc11g064800.2, Solyc04g078650.3, Solyc05g015850.3, Solyc05g053330.3, Solyc12g006280.2, Solyc03g095770.3, Solyc12g087830.2, Solyc09g015770.3, Solyc07g062200.2, Solyc02g077950.2, Solyc03g007380.2, Solyc05g052040.1, Solyc08g082910.2, Solyc06g062670.3, Solyc12g009240.1, Sol…	47	634	778	17921	0.0604	0.000252493	***	0.00983393	**
GO:0000079	regulation of cyclin-dependent protein serine/threonine kinase activity	Biological Process	Solyc04g076040.3, Solyc01g107730.3, Solyc03g093790.3, Solyc01g090800.3, Solyc04g078500.1, Solyc04g078470.3	6	634	29	17921	0.2069	0.000453448	***	0.0167776	*
GO:0004497	monooxygenase activity	Molecular Function	Solyc12g088970.1, Solyc04g080650.3, Solyc02g094860.2, Solyc12g045020.2, Solyc10g078220.2, Solyc05g021390.3, Solyc07g052370.3, Solyc10g007960.1, Solyc02g085880.2, Solyc07g055490.3, Solyc07g055495.1, Solyc01g005400.3, Solyc10g083690.3, Solyc01g109140.3, Solyc08g079280.3, Solyc07g061980.2, Solyc09g098030.3, Solyc11g007980.2, Solyc03g112040.1, Solyc04g083140.2, Solyc06g076160.3	21	634	265	17921	0.0792	0.000505817	***	0.017824	*
GO:0008061	chitin binding	Molecular Function	Solyc07g005100.3, Solyc01g097270.3, Solyc07g005090.3, Solyc04g072000.3, Solyc06g053380.3	5	634	20	17921	0.25	0.000543463	***	0.0179995	*
GO:0016798	hydrolase activity, acting on glycosyl bonds	Molecular Function	Solyc02g082920.3, Solyc01g008620.3, Solyc11g066270.2, Solyc10g079860.2, Solyc04g077190.3, Solyc01g079570.3, Solyc12g044880.2, Solyc04g008210.2, Solyc12g019180.2, Solyc10g085225.1	10	634	81	17921	0.1235	0.000559444	***	0.0179995	*
GO:0016787	hydrolase activity	Molecular Function	Solyc05g007940.3, Solyc08g079970.1, Solyc08g079870.2, Solyc02g082920.3, Solyc07g041900.3, Solyc01g008620.3, Solyc10g081120.2, Solyc02g078910.3, Solyc12g009800.2, Solyc09g091910.2, Solyc04g008260.3, Solyc12g010025.1, Solyc11g066270.2, Solyc05g056030.3, Solyc10g079860.2, Solyc01g094010.3, Solyc05g054320.3, Solyc01g074040.2, Solyc01g079570.3, Solyc12g044880.2, Solyc04g008210.2, Solyc01g087850.2, Sol…	29	634	425	17921	0.0682	0.000597824	***	0.0184329	*
GO:0046872	metal ion binding	Molecular Function	Solyc11g072200.2, Solyc06g073580.3, Solyc01g006300.3, Solyc11g045520.2, Solyc05g046010.3, Solyc09g008380.3, Solyc12g088970.1, Solyc12g005790.2, Solyc02g091300.3, Solyc09g008560.3, Solyc02g079840.2, Solyc01g110520.3, Solyc01g006310.3, Solyc06g050440.3, Solyc01g108600.3, Solyc09g008200.3, Solyc06g083130.3, Solyc08g074620.2, Solyc10g007960.1, Solyc02g078910.3, Solyc06g076400.3, Solyc12g009800.2, Sol…	49	634	857	17921	0.0572	0.000651453	***	0.019283	*
GO:0048046	apoplast	Cellular Component	Solyc08g079870.2, Solyc02g085120.3, Solyc01g006060.3, Solyc06g076330.3, Solyc11g066270.2, Solyc09g014240.3, Solyc09g061410.1, Solyc04g072280.3, Solyc10g076830.2, Solyc04g008210.2, Solyc07g006850.2	11	634	98	17921	0.1122	0.00068515	***	0.0195004	*
GO:0045735	nutrient reservoir activity	Molecular Function	Solyc09g089990.3, Solyc01g102910.3, Solyc05g006500.3, Solyc11g006980.1, Solyc09g090010.3	5	634	23	17921	0.2174	0.00108031	**	0.0296085	*
GO:0016705	oxidoreductase activity, acting on paired donors, with incorporation or reduction of molecular oxygen	Molecular Function	Solyc12g088970.1, Solyc04g080650.3, Solyc02g094860.2, Solyc12g045020.2, Solyc10g078220.2, Solyc05g021390.3, Solyc07g052370.3, Solyc10g007960.1, Solyc02g085880.2, Solyc07g055490.3, Solyc07g055495.1, Solyc10g083690.3, Solyc01g109140.3, Solyc08g079280.3, Solyc07g061980.2, Solyc09g098030.3, Solyc11g007980.2, Solyc03g112040.1, Solyc04g083140.2, Solyc06g076160.3	20	634	264	17921	0.0758	0.00118724	**	0.0305561	*
GO:0004553	hydrolase activity, hydrolyzing O-glycosyl compounds	Molecular Function	Solyc12g056960.2, Solyc01g008620.3, Solyc02g086700.3, Solyc01g110340.3, Solyc07g049290.3, Solyc09g009190.3, Solyc07g005090.3, Solyc11g066270.2, Solyc10g079860.2, Solyc04g077190.3, Solyc01g010390.3, Solyc01g074040.2, Solyc01g079570.3, Solyc12g044880.2, Solyc04g008210.2, Solyc07g006850.2, Solyc12g040860.2	17	634	208	17921	0.0817	0.00119747	**	0.0305561	*
GO:0080043	quercetin 3-O-glucosyltransferase activity	Molecular Function	Solyc06g076550.3, Solyc07g008230.1, Solyc08g077080.1, Solyc06g007650.2, Solyc10g086240.2, Solyc01g107560.3	6	634	35	17921	0.1714	0.00129423	**	0.0308945	*
GO:0080044	quercetin 7-O-glucosyltransferase activity	Molecular Function	Solyc06g076550.3, Solyc07g008230.1, Solyc08g077080.1, Solyc06g007650.2, Solyc10g086240.2, Solyc01g107560.3	6	634	35	17921	0.1714	0.00129423	**	0.0308945	*
GO:0043565	sequence-specific DNA binding	Molecular Function	Solyc01g090760.3, Solyc08g081610.3, Solyc09g090130.3, Solyc07g053590.3, Solyc05g015850.3, Solyc05g053330.3, Solyc03g095770.3, Solyc12g087830.2, Solyc09g015770.3, Solyc03g007380.2, Solyc11g066400.1, Solyc05g007770.3, Solyc01g111500.3, Solyc04g074700.3, Solyc09g091950.1, Solyc09g074760.1, Solyc10g079070.2, Solyc01g106710.1, Solyc04g077210.3, Solyc01g104550.3, Solyc09g009250.3, Solyc12g036390.2, Sol…	29	634	451	17921	0.0643	0.00149985	**	0.0346841	*
GO:0008152	metabolic process	Biological Process	Solyc02g082920.3, Solyc01g008620.3, Solyc11g066270.2, Solyc10g079860.2, Solyc01g079570.3, Solyc12g044880.2, Solyc04g008210.2, Solyc12g019180.2, Solyc03g098230.3	9	634	78	17921	0.1154	0.00169798	**	0.038076	*
GO:0016998	cell wall macromolecule catabolic process	Biological Process	Solyc02g082950.3, Solyc02g082920.3, Solyc04g072000.3, Solyc06g053380.3	4	634	16	17921	0.25	0.00201044	**	0.0437566	*
GO:0004867	serine-type endopeptidase inhibitor activity	Molecular Function	Solyc06g061215.1, Solyc03g020030.3, Solyc07g054720.2, Solyc11g021060.2, Solyc08g080630.3	5	634	27	17921	0.1852	0.00230627	**	0.0487612	*
GO:0008194	UDP-glycosyltransferase activity	Molecular Function	Solyc11g061980.1, Solyc06g076550.3, Solyc05g010710.2, Solyc09g008090.3, Solyc07g008230.1, Solyc05g053400.2, Solyc08g077080.1, Solyc04g079050.2, Solyc06g007650.2, Solyc05g053120.1, Solyc10g086240.2, Solyc01g107560.3	12	634	134	17921	0.0896	0.00287525	**	0.0583636	ns
GO:0004364	glutathione transferase activity	Molecular Function	Solyc12g011300.2, Solyc09g011570.3, Solyc09g011590.3, Solyc12g097080.2, Solyc09g011550.3, Solyc09g011490.3	6	634	41	17921	0.1463	0.00299705	**	0.0583636	ns
GO:0019901	protein kinase binding	Molecular Function	Solyc04g076040.3, Solyc01g107730.3, Solyc03g093790.3, Solyc01g090800.3, Solyc04g078500.1, Solyc04g078470.3	6	634	41	17921	0.1463	0.00299705	**	0.0583636	ns
GO:0004866	endopeptidase inhibitor activity	Molecular Function	Solyc03g019690.1, Solyc03g020010.1, Solyc07g007240.3, Solyc03g098740.1	4	634	18	17921	0.2222	0.00319548	**	0.0606321	ns
GO:0004097	catechol oxidase activity	Molecular Function	Solyc02g078650.3, Solyc08g074620.2	2	634	3	17921	0.6667	0.00366084	**	0.0660736	ns
GO:0046148	pigment biosynthetic process	Biological Process	Solyc02g078650.3, Solyc08g074620.2	2	634	3	17921	0.6667	0.00366084	**	0.0660736	ns
GO:0005506	iron ion binding	Molecular Function	Solyc12g088970.1, Solyc06g062430.3, Solyc04g080650.3, Solyc02g094860.2, Solyc12g045020.2, Solyc10g078220.2, Solyc05g021390.3, Solyc07g052370.3, Solyc10g007960.1, Solyc02g085880.2, Solyc07g055490.3, Solyc07g055495.1, Solyc10g083690.3, Solyc01g109140.3, Solyc08g079280.3, Solyc07g061980.2, Solyc09g098030.3, Solyc11g007980.2, Solyc03g112040.1, Solyc04g083140.2, Solyc06g076160.3	21	634	312	17921	0.0673	0.00379876	**	0.0669305	ns
GO:0005507	copper ion binding	Molecular Function	Solyc02g085120.3, Solyc09g011045.1, Solyc05g008290.3, Solyc06g076330.3, Solyc09g014240.3, Solyc09g010993.1, Solyc04g072280.3, Solyc10g076830.2	8	634	73	17921	0.1096	0.00417326	**	0.0706185	ns
GO:0000977	RNA polymerase II transcription regulatory region sequence-specific DNA binding	Molecular Function	Solyc12g087830.2, Solyc07g062200.2, Solyc02g078130.3, Solyc01g106710.1, Solyc02g091550.2, Solyc08g080100.3	6	634	44	17921	0.1364	0.00430328	**	0.0706185	ns
GO:0010466	negative regulation of peptidase activity	Biological Process	Solyc03g020010.1, Solyc11g021060.2, Solyc08g080630.3	3	634	10	17921	0.3	0.0043898	**	0.0706185	ns
GO:0030414	peptidase inhibitor activity	Molecular Function	Solyc03g020010.1, Solyc11g021060.2, Solyc08g080630.3	3	634	10	17921	0.3	0.0043898	**	0.0706185	ns
GO:0016709	P	Molecular Function	Solyc12g088970.1, Solyc12g045020.2, Solyc10g078220.2, Solyc10g083690.3, Solyc08g079280.3, Solyc11g007980.2, Solyc03g112040.1, Solyc04g083140.2	8	634	74	17921	0.1081	0.0045378	**	0.0714463	ns
GO:0060918	auxin transport	Biological Process	Solyc05g008060.3, Solyc04g007690.3, Solyc03g111260.3	3	634	11	17921	0.2727	0.00587856	**	0.0906278	ns
GO:0010427	abscisic acid binding	Molecular Function	Solyc09g091000.3, Solyc09g090970.3, Solyc07g005380.3, Solyc12g096960.2	4	634	22	17921	0.1818	0.00682983	**	0.101081	ns
GO:0007088	regulation of mitotic nuclear division	Biological Process	Solyc04g076040.3, Solyc01g107730.3, Solyc04g078500.1, Solyc04g078470.3	4	634	22	17921	0.1818	0.00682983	**	0.101081	ns
GO:0016442	RISC complex	Cellular Component	Solyc07g049160.3, Solyc12g014410.2	2	634	4	17921	0.5	0.00715003	**	0.103746	ns
GO:0016717	oxidoreductase activity, acting on paired donors, with oxidation of a pair of donors resulting in the reduction of molecular oxygen to two molecules of water	Molecular Function	Solyc04g040130.1, Solyc12g044950.2, Solyc12g100250.2	3	634	12	17921	0.25	0.00763405	**	0.108638	ns
GO:0006629	lipid metabolic process	Biological Process	Solyc04g079210.3, Solyc02g065090.3, Solyc04g040130.1, Solyc10g007960.1, Solyc08g007790.3, Solyc02g077030.3, Solyc05g056030.3, Solyc12g044950.2, Solyc12g100250.2, Solyc02g093210.3, Solyc09g072710.3, Solyc11g011120.2, Solyc02g080340.3	13	634	171	17921	0.076	0.00787972	**	0.110019	ns
GO:0045787	positive regulation of cell cycle	Biological Process	Solyc04g076040.3, Solyc01g107730.3, Solyc04g078500.1, Solyc04g078470.3	4	634	23	17921	0.1739	0.00804025	**	0.110181	ns
GO:0006508	proteolysis	Biological Process	Solyc12g094700.2, Solyc04g082710.3, Solyc08g079970.1, Solyc08g079870.2, Solyc05g009790.2, Solyc07g041900.3, Solyc01g108600.3, Solyc10g084325.1, Solyc05g056450.3, Solyc12g010025.1, Solyc01g091920.3, Solyc01g080010.2, Solyc04g077615.1, Solyc10g084320.2, Solyc02g076750.2, Solyc04g063360.3, Solyc01g087850.2, Solyc02g083450.3, Solyc02g076980.3, Solyc01g010720.3, Solyc04g078730.2, Solyc02g030130.3	22	634	357	17921	0.0616	0.00857309	**	0.115347	ns
GO:0004864	protein phosphatase inhibitor activity	Molecular Function	Solyc09g091000.3, Solyc09g090970.3, Solyc07g005380.3, Solyc12g096960.2	4	634	24	17921	0.1667	0.00938324	**	0.123993	ns
GO:0016829	lyase activity	Molecular Function	Solyc05g007940.3, Solyc02g089610.2, Solyc02g079840.2, Solyc10g007960.1, Solyc01g101210.3, Solyc02g093580.3, Solyc01g109140.3, Solyc01g105880.3, Solyc02g086820.3	9	634	102	17921	0.0882	0.0101384	*	0.131622	ns
GO:0016722	oxidoreductase activity, acting on metal ions	Molecular Function	Solyc06g076330.3, Solyc09g014240.3, Solyc04g072280.3, Solyc10g076830.2	4	634	25	17921	0.16	0.0108641	*	0.136702	ns
GO:0009143	nucleoside triphosphate catabolic process	Biological Process	Solyc06g083130.3, Solyc09g090300.3	2	634	5	17921	0.4	0.0116382	*	0.136702	ns
GO:0046556	alpha-L-arabinofuranosidase activity	Molecular Function	Solyc10g081120.2, Solyc01g079570.3	2	634	5	17921	0.4	0.0116382	*	0.136702	ns
GO:0044772	mitotic cell cycle phase transition	Biological Process	Solyc01g107730.3, Solyc04g078470.3	2	634	5	17921	0.4	0.0116382	*	0.136702	ns
GO:0010089	xylem development	Biological Process	Solyc09g061410.1, Solyc04g077210.3	2	634	5	17921	0.4	0.0116382	*	0.136702	ns
GO:0004462	lactoylglutathione lyase activity	Molecular Function	Solyc12g007310.2, Solyc08g066850.3	2	634	5	17921	0.4	0.0116382	*	0.136702	ns
GO:0010951	negative regulation of endopeptidase activity	Biological Process	Solyc03g020010.1, Solyc11g021060.2, Solyc08g080630.3	3	634	14	17921	0.2143	0.0119837	*	0.138561	ns
GO:0005615	extracellular space	Cellular Component	Solyc02g082920.3, Solyc07g041900.3, Solyc01g008620.3, Solyc09g007020.2, Solyc01g087850.2	5	634	40	17921	0.125	0.0129034	*	0.146901	ns
GO:0046983	protein dimerization activity	Molecular Function	Solyc10g079660.2, Solyc10g008120.3, Solyc12g009110.2, Solyc12g087830.2, Solyc07g062200.2, Solyc03g080180.3, Solyc02g078130.3, Solyc11g069770.2, Solyc03g115910.2, Solyc01g090790.3, Solyc09g098110.3, Solyc10g079070.2, Solyc01g106710.1, Solyc04g078690.3, Solyc06g051260.3, Solyc10g006640.3, Solyc02g091550.2, Solyc08g080100.3	18	634	287	17921	0.0627	0.0139275	*	0.156157	ns
GO:0038023	signaling receptor activity	Molecular Function	Solyc09g091000.3, Solyc09g090970.3, Solyc07g005380.3, Solyc12g096960.2	4	634	27	17921	0.1481	0.0142582	*	0.157479	ns
GO:0008233	peptidase activity	Molecular Function	Solyc08g079970.1, Solyc08g079870.2, Solyc07g041900.3, Solyc12g010025.1, Solyc01g087850.2, Solyc02g083450.3, Solyc02g076980.3	7	634	74	17921	0.0946	0.0155964	*	0.168688	ns
GO:0043086	negative regulation of catalytic activity	Biological Process	Solyc09g090970.3, Solyc12g009270.1, Solyc12g099200.2, Solyc12g099190.1	4	634	28	17921	0.1429	0.0161801	*	0.168688	ns
GO:0008284	positive regulation of cell population proliferation	Biological Process	Solyc04g076040.3, Solyc01g107730.3, Solyc04g078500.1, Solyc04g078470.3	4	634	28	17921	0.1429	0.0161801	*	0.168688	ns
GO:0008236	serine-type peptidase activity	Molecular Function	Solyc08g079970.1, Solyc08g079870.2, Solyc10g084325.1, Solyc01g091920.3, Solyc10g084320.2, Solyc01g087850.2, Solyc04g078730.2, Solyc02g030130.3	8	634	92	17921	0.087	0.016185	*	0.168688	ns
GO:0010112	regulation of systemic acquired resistance	Biological Process	Solyc04g007140.1, Solyc03g119590.1	2	634	6	17921	0.3333	0.0170505	*	0.169465	ns
GO:0009624	response to nematode	Biological Process	Solyc03g095770.3, Solyc06g050900.3	2	634	6	17921	0.3333	0.0170505	*	0.169465	ns
GO:0016740	transferase activity	Molecular Function	Solyc12g006470.2, Solyc02g082950.3, Solyc11g061980.1, Solyc07g062210.3, Solyc07g053350.3, Solyc10g078910.2, Solyc02g089710.3, Solyc08g007790.3, Solyc09g015350.3, Solyc09g011590.3, Solyc11g066270.2, Solyc09g005630.3, Solyc08g077080.1, Solyc04g081400.3, Solyc07g061990.3, Solyc04g008210.2, Solyc02g089700.3, Solyc03g006220.3, Solyc06g051350.3, Solyc07g065340.1, Solyc01g080150.3, Solyc06g050920.3, Sol…	24	634	426	17921	0.0563	0.0172949	*	0.169465	ns
GO:0045490	pectin catabolic process	Biological Process	Solyc09g008380.3, Solyc07g043240.3, Solyc03g083360.3, Solyc02g093580.3, Solyc06g051960.3	5	634	43	17921	0.1163	0.0173189	*	0.169465	ns
GO:0009653	anatomical structure morphogenesis	Biological Process	Solyc03g093390.3, Solyc02g088100.3, Solyc06g051800.3	3	634	16	17921	0.1875	0.0174953	*	0.169465	ns
GO:0006749	glutathione metabolic process	Biological Process	Solyc12g011300.2, Solyc09g011570.3, Solyc09g011590.3, Solyc12g097080.2, Solyc09g011550.3, Solyc09g011490.3	6	634	59	17921	0.1017	0.0176335	*	0.169465	ns
GO:0016538	cyclin-dependent protein serine/threonine kinase regulator activity	Molecular Function	Solyc04g076040.3, Solyc01g107730.3, Solyc04g078500.1, Solyc04g078470.3	4	634	29	17921	0.1379	0.0182568	*	0.173205	ns
GO:0000307	cyclin-dependent protein kinase holoenzyme complex	Cellular Component	Solyc04g076040.3, Solyc01g107730.3, Solyc04g078500.1, Solyc04g078470.3	4	634	30	17921	0.1333	0.0204915	*	0.187333	ns
GO:0050832	defense response to fungus	Biological Process	Solyc01g097240.3, Solyc02g082920.3, Solyc09g007020.2, Solyc01g097270.3, Solyc02g078130.3, Solyc06g035700.1	6	634	61	17921	0.0984	0.020492	*	0.187333	ns
GO:0080163	regulation of protein serine/threonine phosphatase activity	Biological Process	Solyc09g091000.3, Solyc07g005380.3, Solyc12g096960.2	3	634	17	17921	0.1765	0.0206965	*	0.187333	ns
GO:0008234	cysteine-type peptidase activity	Molecular Function	Solyc12g094700.2, Solyc04g082710.3, Solyc07g041900.3, Solyc02g076750.2, Solyc02g076980.3	5	634	45	17921	0.1111	0.0207586	*	0.187333	ns
GO:0042973	glucan endo-1,3-beta-D-glucosidase activity	Molecular Function	Solyc01g008620.3, Solyc10g079860.2	2	634	7	17921	0.2857	0.0233161	*	0.189705	ns
GO:0047429	nucleoside triphosphate diphosphatase activity	Molecular Function	Solyc06g083130.3, Solyc09g090300.3	2	634	7	17921	0.2857	0.0233161	*	0.189705	ns
GO:0015706	nitrate transmembrane transport	Biological Process	Solyc06g010250.3, Solyc03g112100.3	2	634	7	17921	0.2857	0.0233161	*	0.189705	ns
GO:0043231	intracellular membrane-bounded organelle	Cellular Component	Solyc11g061980.1, Solyc06g076550.3, Solyc07g008230.1, Solyc08g077080.1, Solyc06g007650.2, Solyc05g053120.1, Solyc10g086240.2, Solyc01g107560.3	8	634	99	17921	0.0808	0.0240834	*	0.189705	ns
GO:0004525	ribonuclease III activity	Molecular Function	Solyc07g049160.3, Solyc07g049165.1, Solyc12g014410.2	3	634	18	17921	0.1667	0.0241967	*	0.189705	ns
GO:0030001	metal ion transport	Biological Process	Solyc02g091300.3, Solyc10g086280.2, Solyc11g018530.2, Solyc05g054210.3, Solyc11g066660.2, Solyc06g009130.3	6	634	64	17921	0.0938	0.0253437	*	0.189705	ns
GO:0009664	plant-type cell wall organization	Biological Process	Solyc04g071070.2, Solyc03g114900.3, Solyc02g088100.3, Solyc06g051800.3	4	634	32	17921	0.125	0.0254461	*	0.189705	ns
GO:0016413	O-acetyltransferase activity	Molecular Function	Solyc07g053350.3, Solyc02g089710.3, Solyc09g005630.3, Solyc06g050920.3	4	634	32	17921	0.125	0.0254461	*	0.189705	ns
GO:0006355	regulation of DNA-templated transcription	Biological Process	Solyc11g011750.2, Solyc01g090760.3, Solyc08g081610.3, Solyc05g009790.2, Solyc10g083450.2, Solyc07g053590.3, Solyc08g007840.2, Solyc11g064800.2, Solyc04g078650.3, Solyc05g015850.3, Solyc02g055370.3, Solyc05g053330.3, Solyc03g095770.3, Solyc12g087830.2, Solyc09g015770.3, Solyc06g034340.2, Solyc02g077950.2, Solyc03g007380.2, Solyc10g081320.1, Solyc05g052040.1, Solyc08g082910.2, Solyc05g007770.3, Sol…	51	634	1096	17921	0.0465	0.0273808	*	0.189705	ns
GO:0016671	oxidoreductase activity, acting on a sulfur group of donors, disulfide as acceptor	Molecular Function	Solyc02g032860.3, Solyc03g031620.3, Solyc02g080640.3	3	634	19	17921	0.1579	0.0279957	*	0.189705	ns
GO:0071732	cellular response to nitric oxide	Biological Process	Solyc11g045520.2, Solyc07g049550.3	2	634	8	17921	0.25	0.0303681	*	0.189705	ns
GO:0033897	ribonuclease T2 activity	Molecular Function	Solyc05g007940.3, Solyc07g006560.3	2	634	8	17921	0.25	0.0303681	*	0.189705	ns
GO:0090501	RNA phosphodiester bond hydrolysis	Biological Process	Solyc01g097240.3, Solyc01g097270.3	2	634	8	17921	0.25	0.0303681	*	0.189705	ns
GO:0010315	auxin export across the plasma membrane	Biological Process	Solyc05g008060.3, Solyc04g007690.3	2	634	8	17921	0.25	0.0303681	*	0.189705	ns
GO:0010329	auxin efflux transmembrane transporter activity	Molecular Function	Solyc05g008060.3, Solyc04g007690.3	2	634	8	17921	0.25	0.0303681	*	0.189705	ns
GO:0010119	regulation of stomatal movement	Biological Process	Solyc08g081690.3, Solyc02g086820.3	2	634	8	17921	0.25	0.0303681	*	0.189705	ns
GO:0022857	transmembrane transporter activity	Molecular Function	Solyc09g075820.3, Solyc12g035400.2, Solyc08g061010.3, Solyc01g100920.3, Solyc10g008980.3, Solyc07g049290.3, Solyc06g010250.3, Solyc05g012330.3, Solyc04g011340.3, Solyc11g007160.2, Solyc06g050900.3, Solyc04g005070.3, Solyc06g075470.2, Solyc08g078580.2, Solyc11g012930.2, Solyc03g005530.1, Solyc01g100880.3	17	634	292	17921	0.0582	0.031147	*	0.189705	ns
GO:0004519	endonuclease activity	Molecular Function	Solyc05g007940.3, Solyc02g078910.3, Solyc03g111260.3	3	634	20	17921	0.15	0.0320919	*	0.189705	ns
GO:0006869	lipid transport	Biological Process	Solyc03g005200.3, Solyc01g090350.3, Solyc08g067500.2, Solyc03g034375.1, Solyc05g008895.1	5	634	51	17921	0.098	0.0336389	*	0.189705	ns
GO:0009735	response to cytokinin	Biological Process	Solyc11g045520.2, Solyc01g107730.3, Solyc07g049550.3, Solyc01g080150.3	4	634	35	17921	0.1143	0.0341204	*	0.189705	ns
GO:0004044	amidophosphoribosyltransferase activity	Molecular Function	Solyc01g110520.3	1	634	1	17921	1	0.0353775	*	0.189705	ns
GO:0005358	high-affinity glucose:proton symporter activity	Molecular Function	Solyc09g075820.3	1	634	1	17921	1	0.0353775	*	0.189705	ns
GO:0015085	calcium ion transmembrane transporter activity	Molecular Function	Solyc09g015440.1	1	634	1	17921	1	0.0353775	*	0.189705	ns
GO:0032468	Golgi calcium ion homeostasis	Biological Process	Solyc09g015440.1	1	634	1	17921	1	0.0353775	*	0.189705	ns
GO:0032472	Golgi calcium ion transport	Biological Process	Solyc09g015440.1	1	634	1	17921	1	0.0353775	*	0.189705	ns
GO:0010067	procambium histogenesis	Biological Process	Solyc04g078650.3	1	634	1	17921	1	0.0353775	*	0.189705	ns
GO:0000014	single-stranded DNA endodeoxyribonuclease activity	Molecular Function	Solyc02g078910.3	1	634	1	17921	1	0.0353775	*	0.189705	ns
GO:0043765	T/G mismatch-specific endonuclease activity	Molecular Function	Solyc02g078910.3	1	634	1	17921	1	0.0353775	*	0.189705	ns
GO:0002215	defense response to nematode	Biological Process	Solyc03g095770.3	1	634	1	17921	1	0.0353775	*	0.189705	ns
GO:2000068	regulation of defense response to insect	Biological Process	Solyc03g095770.3	1	634	1	17921	1	0.0353775	*	0.189705	ns
GO:0009496	plastoquinol--plastocyanin reductase activity	Molecular Function	Solyc12g005630.2	1	634	1	17921	1	0.0353775	*	0.189705	ns
GO:0045158	electron transporter, transferring electrons within cytochrome b6/f complex of photosystem II activity	Molecular Function	Solyc12g005630.2	1	634	1	17921	1	0.0353775	*	0.189705	ns
GO:0010444	guard mother cell differentiation	Biological Process	Solyc01g107730.3	1	634	1	17921	1	0.0353775	*	0.189705	ns
GO:0006560	proline metabolic process	Biological Process	Solyc02g089620.3	1	634	1	17921	1	0.0353775	*	0.189705	ns
GO:0102895	colneleate synthase activity	Molecular Function	Solyc01g109140.3	1	634	1	17921	1	0.0353775	*	0.189705	ns
GO:0080124	pheophytinase activity	Molecular Function	Solyc01g088090.3	1	634	1	17921	1	0.0353775	*	0.189705	ns
GO:0002679	respiratory burst involved in defense response	Biological Process	Solyc08g081690.3	1	634	1	17921	1	0.0353775	*	0.189705	ns
GO:0007231	osmosensory signaling pathway	Biological Process	Solyc08g081690.3	1	634	1	17921	1	0.0353775	*	0.189705	ns
GO:0033500	carbohydrate homeostasis	Biological Process	Solyc08g081690.3	1	634	1	17921	1	0.0353775	*	0.189705	ns
GO:0052542	defense response by callose deposition	Biological Process	Solyc08g081690.3	1	634	1	17921	1	0.0353775	*	0.189705	ns
GO:0050552	4S	Molecular Function	Solyc01g105880.3	1	634	1	17921	1	0.0353775	*	0.189705	ns
GO:0102701	tricyclene synthase activity	Molecular Function	Solyc01g105880.3	1	634	1	17921	1	0.0353775	*	0.189705	ns
GO:0102703	camphene synthase activity	Molecular Function	Solyc01g105880.3	1	634	1	17921	1	0.0353775	*	0.189705	ns
GO:0001887	selenium compound metabolic process	Biological Process	Solyc01g102940.3	1	634	1	17921	1	0.0353775	*	0.189705	ns
GO:0030732	methionine S-methyltransferase activity	Molecular Function	Solyc01g102940.3	1	634	1	17921	1	0.0353775	*	0.189705	ns
GO:0015491	obsolete cation:cation antiporter activity	Molecular Function	Solyc06g009130.3	1	634	1	17921	1	0.0353775	*	0.189705	ns
GO:0097264	self proteolysis	Biological Process	Solyc01g087850.2	1	634	1	17921	1	0.0353775	*	0.189705	ns
GO:1902066	regulation of cell wall pectin metabolic process	Biological Process	Solyc01g087850.2	1	634	1	17921	1	0.0353775	*	0.189705	ns
GO:0019447	D-cysteine catabolic process	Biological Process	Solyc03g098230.3	1	634	1	17921	1	0.0353775	*	0.189705	ns
GO:0090344	obsolete negative regulation of cell aging	Biological Process	Solyc09g009560.2	1	634	1	17921	1	0.0353775	*	0.189705	ns
GO:0016504	peptidase activator activity	Molecular Function	Solyc07g066030.3	1	634	1	17921	1	0.0353775	*	0.189705	ns
GO:0070577	lysine-acetylated histone binding	Molecular Function	Solyc07g066030.3	1	634	1	17921	1	0.0353775	*	0.189705	ns
GO:0043682	P-type divalent copper transporter activity	Molecular Function	Solyc08g061610.3	1	634	1	17921	1	0.0353775	*	0.189705	ns
GO:0008863	NAD+	Molecular Function	Solyc02g086880.3	1	634	1	17921	1	0.0353775	*	0.189705	ns
GO:0009326	formate dehydrogenase complex	Cellular Component	Solyc02g086880.3	1	634	1	17921	1	0.0353775	*	0.189705	ns
GO:0042183	formate catabolic process	Biological Process	Solyc02g086880.3	1	634	1	17921	1	0.0353775	*	0.189705	ns
GO:0016102	diterpenoid biosynthetic process	Biological Process	Solyc02g079840.2, Solyc01g101210.3, Solyc01g105880.3	3	634	21	17921	0.1429	0.0364828	*	0.194225	ns
GO:0004869	cysteine-type endopeptidase inhibitor activity	Molecular Function	Solyc05g054120.1, Solyc09g097850.1	2	634	9	17921	0.2222	0.0381432	*	0.194662	ns
GO:0010087	phloem or xylem histogenesis	Biological Process	Solyc04g078650.3, Solyc09g065590.3	2	634	9	17921	0.2222	0.0381432	*	0.194662	ns
GO:0019438	aromatic compound biosynthetic process	Biological Process	Solyc12g009110.2, Solyc03g080180.3	2	634	9	17921	0.2222	0.0381432	*	0.194662	ns
GO:0009910	negative regulation of flower development	Biological Process	Solyc12g087830.2, Solyc09g009560.2	2	634	9	17921	0.2222	0.0381432	*	0.194662	ns
GO:0009744	response to sucrose	Biological Process	Solyc01g107730.3, Solyc09g009560.2	2	634	9	17921	0.2222	0.0381432	*	0.194662	ns
GO:0009299	mRNA transcription	Biological Process	Solyc10g007310.1, Solyc02g076820.3	2	634	9	17921	0.2222	0.0381432	*	0.194662	ns
GO:0008134	transcription factor binding	Molecular Function	Solyc12g087830.2, Solyc07g062200.2, Solyc02g078130.3, Solyc01g106710.1	4	634	38	17921	0.1053	0.0443131	*	0.224601	ns
GO:0030570	pectate lyase activity	Molecular Function	Solyc09g008380.3, Solyc03g111690.3, Solyc02g093580.3	3	634	23	17921	0.1304	0.0461335	*	0.230668	ns
GO:0016114	terpenoid biosynthetic process	Biological Process	Solyc02g079840.2, Solyc01g101210.3, Solyc01g105880.3	3	634	23	17921	0.1304	0.0461335	*	0.230668	ns
GO:0009693	ethylene biosynthetic process	Biological Process	Solyc07g049550.3, Solyc03g098230.3	2	634	10	17921	0.2	0.0465815	*	0.231345	ns
GO:0042732	D-xylose metabolic process	Biological Process	Solyc04g077030.3, Solyc05g054590.3	2	634	11	17921	0.1818	0.0556266	ns	0.253325	ns
GO:0030422	siRNA processing	Biological Process	Solyc07g049160.3, Solyc12g014410.2	2	634	11	17921	0.1818	0.0556266	ns	0.253325	ns
GO:0009926	auxin polar transport	Biological Process	Solyc05g008060.3, Solyc04g007690.3	2	634	11	17921	0.1818	0.0556266	ns	0.253325	ns
GO:0016125	sterol metabolic process	Biological Process	Solyc05g021390.3, Solyc10g007960.1, Solyc01g109140.3	3	634	25	17921	0.12	0.056909	ns	0.253325	ns
GO:0004252	serine-type endopeptidase activity	Molecular Function	Solyc08g079970.1, Solyc08g079870.2, Solyc10g084325.1, Solyc01g091920.3, Solyc10g084320.2, Solyc01g087850.2, Solyc04g078730.2, Solyc02g030130.3	8	634	119	17921	0.0672	0.0605337	ns	0.253325	ns
GO:0051213	dioxygenase activity	Molecular Function	Solyc11g072200.2, Solyc06g073580.3, Solyc11g045520.2, Solyc09g008560.3, Solyc01g090610.3, Solyc07g049550.3	6	634	79	17921	0.0759	0.0607915	ns	0.253325	ns
GO:0009738	abscisic acid-activated signaling pathway	Biological Process	Solyc09g091000.3, Solyc09g090970.3, Solyc07g005380.3, Solyc04g049160.3, Solyc12g096960.2	5	634	61	17921	0.082	0.0642346	ns	0.253325	ns
GO:0042910	xenobiotic transmembrane transporter activity	Molecular Function	Solyc05g013460.3, Solyc05g013450.3, Solyc07g006740.3, Solyc02g061760.3, Solyc08g007845.1	5	634	61	17921	0.082	0.0642346	ns	0.253325	ns
GO:0090575	RNA polymerase II transcription regulator complex	Cellular Component	Solyc07g062200.2, Solyc02g078130.3	2	634	12	17921	0.1667	0.0652252	ns	0.253325	ns
GO:0015112	nitrate transmembrane transporter activity	Molecular Function	Solyc06g010250.3, Solyc03g112100.3	2	634	12	17921	0.1667	0.0652252	ns	0.253325	ns
GO:0045330	aspartyl esterase activity	Molecular Function	Solyc07g043240.3, Solyc03g083360.3, Solyc06g051960.3	3	634	27	17921	0.1111	0.0687587	ns	0.253325	ns
GO:0051301	cell division	Biological Process	Solyc04g078650.3, Solyc01g107730.3, Solyc04g078470.3	3	634	27	17921	0.1111	0.0687587	ns	0.253325	ns
GO:0006813	potassium ion transport	Biological Process	Solyc01g010080.3, Solyc07g014680.3, Solyc01g104030.3	3	634	27	17921	0.1111	0.0687587	ns	0.253325	ns
GO:0071369	cellular response to ethylene stimulus	Biological Process	Solyc11g045520.2	1	634	2	17921	0.5	0.0695053	ns	0.253325	ns
GO:0031071	cysteine desulfurase activity	Molecular Function	Solyc02g091900.3	1	634	2	17921	0.5	0.0695053	ns	0.253325	ns
GO:0044571	[2Fe-2S] cluster assembly	Biological Process	Solyc02g091900.3	1	634	2	17921	0.5	0.0695053	ns	0.253325	ns
GO:0052324	plant-type cell wall cellulose biosynthetic process	Biological Process	Solyc03g114900.3	1	634	2	17921	0.5	0.0695053	ns	0.253325	ns
GO:0071421	manganese ion transmembrane transport	Biological Process	Solyc09g015440.1	1	634	2	17921	0.5	0.0695053	ns	0.253325	ns
GO:0010344	seed oilbody biogenesis	Biological Process	Solyc12g010920.2	1	634	2	17921	0.5	0.0695053	ns	0.253325	ns
GO:0046423	allene-oxide cyclase activity	Molecular Function	Solyc10g007960.1	1	634	2	17921	0.5	0.0695053	ns	0.253325	ns
GO:0046373	L-arabinose metabolic process	Biological Process	Solyc10g081120.2	1	634	2	17921	0.5	0.0695053	ns	0.253325	ns
GO:0031640	killing of cells of another organism	Biological Process	Solyc09g007020.2	1	634	2	17921	0.5	0.0695053	ns	0.253325	ns
GO:0052654	L-leucine transaminase activity	Molecular Function	Solyc12g088220.2	1	634	2	17921	0.5	0.0695053	ns	0.253325	ns
GO:0052655	L-valine transaminase activity	Molecular Function	Solyc12g088220.2	1	634	2	17921	0.5	0.0695053	ns	0.253325	ns
GO:0052656	L-isoleucine transaminase activity	Molecular Function	Solyc12g088220.2	1	634	2	17921	0.5	0.0695053	ns	0.253325	ns
GO:0004856	xylulokinase activity	Molecular Function	Solyc04g077030.3	1	634	2	17921	0.5	0.0695053	ns	0.253325	ns
GO:0005997	xylulose metabolic process	Biological Process	Solyc04g077030.3	1	634	2	17921	0.5	0.0695053	ns	0.253325	ns
GO:0004657	proline dehydrogenase activity	Molecular Function	Solyc02g089620.3	1	634	2	17921	0.5	0.0695053	ns	0.253325	ns
GO:0006562	proline catabolic process	Biological Process	Solyc02g089620.3	1	634	2	17921	0.5	0.0695053	ns	0.253325	ns
GO:0010133	proline catabolic process to glutamate	Biological Process	Solyc02g089620.3	1	634	2	17921	0.5	0.0695053	ns	0.253325	ns
GO:0071249	cellular response to nitrate	Biological Process	Solyc06g010250.3	1	634	2	17921	0.5	0.0695053	ns	0.253325	ns
GO:0031155	regulation of reproductive fruiting body development	Biological Process	Solyc05g007770.3	1	634	2	17921	0.5	0.0695053	ns	0.253325	ns
GO:0008409	5'-3' exonuclease activity	Molecular Function	Solyc03g111260.3	1	634	2	17921	0.5	0.0695053	ns	0.253325	ns
GO:0009942	longitudinal axis specification	Biological Process	Solyc03g111260.3	1	634	2	17921	0.5	0.0695053	ns	0.253325	ns
GO:0010236	plastoquinone biosynthetic process	Biological Process	Solyc07g061990.3	1	634	2	17921	0.5	0.0695053	ns	0.253325	ns
GO:0019781	NEDD8 activating enzyme activity	Molecular Function	Solyc11g072460.2	1	634	2	17921	0.5	0.0695053	ns	0.253325	ns
GO:0003952	glutamine-hydrolyzing	Molecular Function	Solyc08g082840.2	1	634	2	17921	0.5	0.0695053	ns	0.253325	ns
GO:0017176	phosphatidylinositol N-acetylglucosaminyltransferase activity	Molecular Function	Solyc08g082840.2	1	634	2	17921	0.5	0.0695053	ns	0.253325	ns
GO:0034256	ide	Molecular Function	Solyc07g024000.3	1	634	2	17921	0.5	0.0695053	ns	0.253325	ns
GO:0016174	P	Molecular Function	Solyc08g081690.3	1	634	2	17921	0.5	0.0695053	ns	0.253325	ns
GO:0050551	myrcene synthase activity	Molecular Function	Solyc01g105880.3	1	634	2	17921	0.5	0.0695053	ns	0.253325	ns
GO:0010037	response to carbon dioxide	Biological Process	Solyc02g086820.3	1	634	2	17921	0.5	0.0695053	ns	0.253325	ns
GO:0046500	S-adenosylmethionine metabolic process	Biological Process	Solyc01g102940.3	1	634	2	17921	0.5	0.0695053	ns	0.253325	ns
GO:0009827	plant-type cell wall modification	Biological Process	Solyc01g087850.2	1	634	2	17921	0.5	0.0695053	ns	0.253325	ns
GO:0043171	peptide catabolic process	Biological Process	Solyc01g087850.2	1	634	2	17921	0.5	0.0695053	ns	0.253325	ns
GO:0048731	system development	Biological Process	Solyc07g063420.3	1	634	2	17921	0.5	0.0695053	ns	0.253325	ns
GO:0010452	histone H3-K36 methylation	Biological Process	Solyc04g057880.3	1	634	2	17921	0.5	0.0695053	ns	0.253325	ns
GO:0019148	D-cysteine desulfhydrase activity	Molecular Function	Solyc03g098230.3	1	634	2	17921	0.5	0.0695053	ns	0.253325	ns
GO:0016210	naringenin-chalcone synthase activity	Molecular Function	Solyc09g091510.3	1	634	2	17921	0.5	0.0695053	ns	0.253325	ns
GO:0102128	chalcone synthase activity	Molecular Function	Solyc09g091510.3	1	634	2	17921	0.5	0.0695053	ns	0.253325	ns
GO:0048586	regulation of long-day photoperiodism, flowering	Biological Process	Solyc04g071990.3	1	634	2	17921	0.5	0.0695053	ns	0.253325	ns
GO:0004795	threonine synthase activity	Molecular Function	Solyc06g062845.1	1	634	2	17921	0.5	0.0695053	ns	0.253325	ns
GO:0060090	molecular adaptor activity	Molecular Function	Solyc11g062320.2	1	634	2	17921	0.5	0.0695053	ns	0.253325	ns
GO:0004334	fumarylacetoacetase activity	Molecular Function	Solyc04g014730.3	1	634	2	17921	0.5	0.0695053	ns	0.253325	ns
GO:0009733	response to auxin	Biological Process	Solyc11g045520.2, Solyc07g045060.1, Solyc05g056430.2, Solyc03g082510.1, Solyc04g081250.1, Solyc08g077020.1, Solyc01g080150.3	7	634	102	17921	0.0686	0.0698357	ns	0.253325	ns
GO:0090305	nucleic acid phosphodiester bond hydrolysis	Biological Process	Solyc05g007940.3, Solyc02g078910.3	2	634	13	17921	0.1538	0.0753267	ns	0.267985	ns
GO:0019900	kinase binding	Molecular Function	Solyc08g054573.1, Solyc03g083320.3	2	634	13	17921	0.1538	0.0753267	ns	0.267985	ns
GO:0015293	symporter activity	Molecular Function	Solyc09g075820.3, Solyc01g073670.3	2	634	13	17921	0.1538	0.0753267	ns	0.267985	ns
GO:0010252	auxin homeostasis	Biological Process	Solyc05g008060.3, Solyc04g007690.3	2	634	13	17921	0.1538	0.0753267	ns	0.267985	ns
GO:0004857	enzyme inhibitor activity	Molecular Function	Solyc12g009270.1, Solyc12g099200.2, Solyc03g083360.3, Solyc12g099190.1, Solyc06g051960.3	5	634	64	17921	0.0781	0.0756875	ns	0.267985	ns
GO:0004518	nuclease activity	Molecular Function	Solyc05g007940.3, Solyc02g078910.3, Solyc06g075663.1, Solyc01g107920.2	4	634	46	17921	0.087	0.0788598	ns	0.274299	ns
GO:0015297	antiporter activity	Molecular Function	Solyc05g013460.3, Solyc05g013450.3, Solyc07g006740.3, Solyc02g061760.3, Solyc08g007845.1	5	634	65	17921	0.0769	0.0797351	ns	0.274299	ns
GO:0008171	O-methyltransferase activity	Molecular Function	Solyc10g008120.3, Solyc12g009110.2, Solyc03g080180.3	3	634	29	17921	0.1034	0.0816232	ns	0.274299	ns
GO:0010333	terpene synthase activity	Molecular Function	Solyc02g079840.2, Solyc01g101210.3, Solyc01g105880.3	3	634	29	17921	0.1034	0.0816232	ns	0.274299	ns
GO:0005216	ion channel activity	Molecular Function	Solyc01g010080.3, Solyc02g088560.3, Solyc01g104030.3	3	634	29	17921	0.1034	0.0816232	ns	0.274299	ns
GO:0071281	cellular response to iron ion	Biological Process	Solyc11g045520.2, Solyc07g049550.3	2	634	14	17921	0.1429	0.0858839	ns	0.274299	ns
GO:0004521	endoribonuclease activity	Molecular Function	Solyc05g007940.3, Solyc02g078910.3	2	634	14	17921	0.1429	0.0858839	ns	0.274299	ns
GO:0006596	polyamine biosynthetic process	Biological Process	Solyc02g089610.2, Solyc09g075900.3	2	634	14	17921	0.1429	0.0858839	ns	0.274299	ns
GO:0070006	metalloaminopeptidase activity	Molecular Function	Solyc05g009790.2, Solyc12g010025.1	2	634	14	17921	0.1429	0.0858839	ns	0.274299	ns
GO:0007049	cell cycle	Biological Process	Solyc01g107730.3, Solyc04g078470.3	2	634	14	17921	0.1429	0.0858839	ns	0.274299	ns
GO:0004445	inositol-polyphosphate 5-phosphatase activity	Molecular Function	Solyc03g098030.3, Solyc06g072403.1	2	634	14	17921	0.1429	0.0858839	ns	0.274299	ns
GO:0042221	response to chemical	Biological Process	Solyc09g011590.3, Solyc12g094620.2	2	634	14	17921	0.1429	0.0858839	ns	0.274299	ns
GO:0003993	acid phosphatase activity	Molecular Function	Solyc12g009800.2, Solyc09g091910.2, Solyc04g008260.3	3	634	30	17921	0.1	0.0884156	ns	0.274299	ns
GO:0016762	xyloglucan:xyloglucosyl transferase activity	Molecular Function	Solyc11g066270.2, Solyc04g008210.2, Solyc07g006850.2	3	634	30	17921	0.1	0.0884156	ns	0.274299	ns
GO:0016042	lipid catabolic process	Biological Process	Solyc05g056030.3, Solyc11g011120.2, Solyc02g080340.3	3	634	30	17921	0.1	0.0884156	ns	0.274299	ns
GO:0055114	obsolete oxidation-reduction process	Biological Process	Solyc05g021390.3, Solyc10g007960.1, Solyc01g109140.3, Solyc10g017570.3	4	634	48	17921	0.0833	0.0891058	ns	0.274299	ns
GO:0043169	cation binding	Molecular Function	Solyc06g076400.3, Solyc09g009190.3, Solyc03g007230.3, Solyc12g042570.2	4	634	48	17921	0.0833	0.0891058	ns	0.274299	ns
GO:0009505	plant-type cell wall	Cellular Component	Solyc05g046010.3, Solyc12g005790.2, Solyc01g105070.3, Solyc01g079570.3, Solyc02g083480.3	5	634	68	17921	0.0735	0.0925542	ns	0.274299	ns
GO:1990961	xenobiotic detoxification by transmembrane export across the plasma membrane	Biological Process	Solyc05g013460.3, Solyc05g013450.3, Solyc07g006740.3, Solyc08g007845.1	4	634	49	17921	0.0816	0.094457	ns	0.274299	ns
GO:0046873	metal ion transmembrane transporter activity	Molecular Function	Solyc09g015440.1, Solyc11g018530.2, Solyc11g066660.2	3	634	31	17921	0.0968	0.0954366	ns	0.274299	ns
GO:0009611	response to wounding	Biological Process	Solyc12g049400.2, Solyc01g087850.2, Solyc08g080630.3	3	634	31	17921	0.0968	0.0954366	ns	0.274299	ns
GO:0006073	cellular glucan metabolic process	Biological Process	Solyc11g066270.2, Solyc04g008210.2, Solyc07g006850.2	3	634	31	17921	0.0968	0.0954366	ns	0.274299	ns
GO:0010411	xyloglucan metabolic process	Biological Process	Solyc11g066270.2, Solyc04g008210.2, Solyc07g006850.2	3	634	31	17921	0.0968	0.0954366	ns	0.274299	ns
GO:0005985	sucrose metabolic process	Biological Process	Solyc11g017010.2, Solyc07g042520.3	2	634	15	17921	0.1333	0.0968519	ns	0.274299	ns
GO:0005249	voltage-gated potassium channel activity	Molecular Function	Solyc01g010080.3, Solyc01g104030.3	2	634	15	17921	0.1333	0.0968519	ns	0.274299	ns
GO:0000278	mitotic cell cycle	Biological Process	Solyc04g076040.3, Solyc01g107730.3, Solyc04g078500.1, Solyc04g078470.3	4	634	50	17921	0.08	0.0999563	ns	0.274299	ns
GO:0019310	inositol catabolic process	Biological Process	Solyc06g062430.3	1	634	3	17921	0.3333	0.102428	ns	0.274299	ns
GO:0050113	inositol oxygenase activity	Molecular Function	Solyc06g062430.3	1	634	3	17921	0.3333	0.102428	ns	0.274299	ns
GO:0003867	4-aminobutyrate transaminase activity	Molecular Function	Solyc12g006470.2	1	634	3	17921	0.3333	0.102428	ns	0.274299	ns
GO:0009448	gamma-aminobutyric acid metabolic process	Biological Process	Solyc12g006470.2	1	634	3	17921	0.3333	0.102428	ns	0.274299	ns
GO:0034387	4-aminobutyrate:pyruvate transaminase activity	Molecular Function	Solyc12g006470.2	1	634	3	17921	0.3333	0.102428	ns	0.274299	ns
GO:0102351	glyoxylate dependent	Molecular Function	Solyc12g006470.2	1	634	3	17921	0.3333	0.102428	ns	0.274299	ns
GO:0009113	purine nucleobase biosynthetic process	Biological Process	Solyc01g110520.3	1	634	3	17921	0.3333	0.102428	ns	0.274299	ns
GO:0007163	establishment or maintenance of cell polarity	Biological Process	Solyc12g056960.2	1	634	3	17921	0.3333	0.102428	ns	0.274299	ns
GO:0080022	primary root development	Biological Process	Solyc02g088100.3	1	634	3	17921	0.3333	0.102428	ns	0.274299	ns
GO:0004420	NADPH	Molecular Function	Solyc02g038740.3	1	634	3	17921	0.3333	0.102428	ns	0.274299	ns
GO:0015936	coenzyme A metabolic process	Biological Process	Solyc02g038740.3	1	634	3	17921	0.3333	0.102428	ns	0.274299	ns
GO:0050826	response to freezing	Biological Process	Solyc12g010920.2	1	634	3	17921	0.3333	0.102428	ns	0.274299	ns
GO:0009978	allene oxide synthase activity	Molecular Function	Solyc10g007960.1	1	634	3	17921	0.3333	0.102428	ns	0.274299	ns
GO:0006308	DNA catabolic process	Biological Process	Solyc02g078910.3	1	634	3	17921	0.3333	0.102428	ns	0.274299	ns
GO:0010043	response to zinc ion	Biological Process	Solyc04g071610.3	1	634	3	17921	0.3333	0.102428	ns	0.274299	ns
GO:0009051	pentose-phosphate shunt, oxidative branch	Biological Process	Solyc05g012110.3	1	634	3	17921	0.3333	0.102428	ns	0.274299	ns
GO:0010196	nonphotochemical quenching	Biological Process	Solyc12g005630.2	1	634	3	17921	0.3333	0.102428	ns	0.274299	ns
GO:0010487	thermospermine synthase activity	Molecular Function	Solyc09g075900.3	1	634	3	17921	0.3333	0.102428	ns	0.274299	ns
GO:0003885	D-arabinono-1,4-lactone oxidase activity	Molecular Function	Solyc08g068420.3	1	634	3	17921	0.3333	0.102428	ns	0.274299	ns
GO:0034214	protein hexamerization	Biological Process	Solyc12g010025.1	1	634	3	17921	0.3333	0.102428	ns	0.274299	ns
GO:0003844	1,4-alpha-glucan branching enzyme activity	Molecular Function	Solyc09g009190.3	1	634	3	17921	0.3333	0.102428	ns	0.274299	ns
GO:0004824	lysine-tRNA ligase activity	Molecular Function	Solyc01g005540.3	1	634	3	17921	0.3333	0.102428	ns	0.274299	ns
GO:0006430	lysyl-tRNA aminoacylation	Biological Process	Solyc01g005540.3	1	634	3	17921	0.3333	0.102428	ns	0.274299	ns
GO:0051156	glucose 6-phosphate metabolic process	Biological Process	Solyc04g081400.3	1	634	3	17921	0.3333	0.102428	ns	0.274299	ns
GO:0000506	GPI-GnT	Cellular Component	Solyc08g082840.2	1	634	3	17921	0.3333	0.102428	ns	0.274299	ns
GO:0004359	glutaminase activity	Molecular Function	Solyc08g082840.2	1	634	3	17921	0.3333	0.102428	ns	0.274299	ns
GO:0010304	PSII associated light-harvesting complex II catabolic process	Biological Process	Solyc07g024000.3	1	634	3	17921	0.3333	0.102428	ns	0.274299	ns
GO:0043069	negative regulation of programmed cell death	Biological Process	Solyc08g081690.3	1	634	3	17921	0.3333	0.102428	ns	0.274299	ns
GO:0050665	hydrogen peroxide biosynthetic process	Biological Process	Solyc08g081690.3	1	634	3	17921	0.3333	0.102428	ns	0.274299	ns
GO:0031222	arabinan catabolic process	Biological Process	Solyc01g079570.3	1	634	3	17921	0.3333	0.102428	ns	0.274299	ns
GO:0001708	cell fate specification	Biological Process	Solyc04g077210.3	1	634	3	17921	0.3333	0.102428	ns	0.274299	ns
GO:0010051	xylem and phloem pattern formation	Biological Process	Solyc04g077210.3	1	634	3	17921	0.3333	0.102428	ns	0.274299	ns
GO:0051091	positive regulation of DNA-binding transcription factor activity	Biological Process	Solyc01g096510.2	1	634	3	17921	0.3333	0.102428	ns	0.274299	ns
GO:0052381	tRNA dimethylallyltransferase activity	Molecular Function	Solyc01g080150.3	1	634	3	17921	0.3333	0.102428	ns	0.274299	ns
GO:0046975	H3-K36 specific	Molecular Function	Solyc04g057880.3	1	634	3	17921	0.3333	0.102428	ns	0.274299	ns
GO:0005732	s	Cellular Component	Solyc03g112820.3	1	634	3	17921	0.3333	0.102428	ns	0.274299	ns
GO:0034457	Mpp10 complex	Cellular Component	Solyc03g112820.3	1	634	3	17921	0.3333	0.102428	ns	0.274299	ns
GO:0030639	polyketide biosynthetic process	Biological Process	Solyc09g091510.3	1	634	3	17921	0.3333	0.102428	ns	0.274299	ns
GO:0004028	3-chloroallyl aldehyde dehydrogenase activity	Molecular Function	Solyc01g011510.3	1	634	3	17921	0.3333	0.102428	ns	0.274299	ns
GO:0019760	glucosinolate metabolic process	Biological Process	Solyc06g035700.1	1	634	3	17921	0.3333	0.102428	ns	0.274299	ns
GO:0008299	isoprenoid biosynthetic process	Biological Process	Solyc02g038740.3, Solyc08g007790.3, Solyc07g061990.3	3	634	32	17921	0.0938	0.102677	ns	0.274299	ns
GO:0042546	cell wall biogenesis	Biological Process	Solyc11g066270.2, Solyc04g008210.2, Solyc07g006850.2	3	634	32	17921	0.0938	0.102677	ns	0.274299	ns
GO:0046658	anchored component of plasma membrane	Cellular Component	Solyc03g114900.3, Solyc01g008620.3, Solyc10g079860.2, Solyc03g116700.3, Solyc12g040860.2	5	634	71	17921	0.0704	0.106362	ns	0.283121	ns
GO:0006357	regulation of transcription by RNA polymerase II	Biological Process	Solyc10g079660.2, Solyc07g062200.2, Solyc10g081320.1, Solyc04g074700.3, Solyc02g078130.3, Solyc04g077210.3	6	634	92	17921	0.0652	0.107489	ns	0.285096	ns
GO:0004540	ribonuclease activity	Molecular Function	Solyc01g097240.3, Solyc01g097270.3	2	634	16	17921	0.125	0.108189	ns	0.285927	ns
GO:0090502	RNA phosphodiester bond hydrolysis, endonucleolytic	Biological Process	Solyc05g007940.3, Solyc02g078910.3	2	634	17	17921	0.1176	0.119854	ns	0.31563	ns
GO:0016020	membrane	Cellular Component	Solyc12g088970.1, Solyc01g094910.3, Solyc09g075820.3, Solyc03g093390.3, Solyc12g045020.2, Solyc05g013460.3, Solyc02g088100.3, Solyc10g078220.2, Solyc09g015440.1, Solyc12g035400.2, Solyc03g097050.3, Solyc03g005980.3, Solyc08g061010.3, Solyc02g038740.3, Solyc05g013450.3, Solyc05g053610.3, Solyc06g051800.3, Solyc12g005630.2, Solyc01g100920.3, Solyc08g068420.3, Solyc07g049290.3, Solyc05g008060.3, Sol…	60	634	1466	17921	0.0409	0.130827	ns	0.330994	ns
GO:0006557	obsolete S-adenosylmethioninamine biosynthetic process	Biological Process	Solyc02g089610.2	1	634	4	17921	0.25	0.134187	ns	0.330994	ns
GO:0004015	adenosylmethionine-8-amino-7-oxononanoate transaminase activity	Molecular Function	Solyc12g006470.2	1	634	4	17921	0.25	0.134187	ns	0.330994	ns
GO:0047746	chlorophyllase activity	Molecular Function	Solyc09g082600.2	1	634	4	17921	0.25	0.134187	ns	0.330994	ns
GO:0010305	leaf vascular tissue pattern formation	Biological Process	Solyc09g065590.3	1	634	4	17921	0.25	0.134187	ns	0.330994	ns
GO:0004032	alditol:NADP+ 1-oxidoreductase activity	Molecular Function	Solyc12g042470.2	1	634	4	17921	0.25	0.134187	ns	0.330994	ns
GO:0008106	NADP+	Molecular Function	Solyc12g042470.2	1	634	4	17921	0.25	0.134187	ns	0.330994	ns
GO:0004421	hydroxymethylglutaryl-CoA synthase activity	Molecular Function	Solyc08g007790.3	1	634	4	17921	0.25	0.134187	ns	0.330994	ns
GO:0006084	acetyl-CoA metabolic process	Biological Process	Solyc08g007790.3	1	634	4	17921	0.25	0.134187	ns	0.330994	ns
GO:0015770	sucrose transport	Biological Process	Solyc11g017010.2	1	634	4	17921	0.25	0.134187	ns	0.330994	ns
GO:0033612	receptor serine/threonine kinase binding	Molecular Function	Solyc09g061410.1	1	634	4	17921	0.25	0.134187	ns	0.330994	ns
GO:0007143	female meiotic nuclear division	Biological Process	Solyc01g005010.3	1	634	4	17921	0.25	0.134187	ns	0.330994	ns
GO:0071705	nitrogen compound transport	Biological Process	Solyc05g012330.3	1	634	4	17921	0.25	0.134187	ns	0.330994	ns
GO:0001664	G protein-coupled receptor binding	Molecular Function	Solyc08g061220.3	1	634	4	17921	0.25	0.134187	ns	0.330994	ns
GO:0007188	adenylate cyclase-modulating G protein-coupled receptor signaling pathway	Biological Process	Solyc08g061220.3	1	634	4	17921	0.25	0.134187	ns	0.330994	ns
GO:0015976	carbon utilization	Biological Process	Solyc02g086820.3	1	634	4	17921	0.25	0.134187	ns	0.330994	ns
GO:1900367	positive regulation of defense response to insect	Biological Process	Solyc01g087850.2	1	634	4	17921	0.25	0.134187	ns	0.330994	ns
GO:0009001	serine O-acetyltransferase activity	Molecular Function	Solyc07g065340.1	1	634	4	17921	0.25	0.134187	ns	0.330994	ns
GO:0070628	proteasome binding	Molecular Function	Solyc07g066030.3	1	634	4	17921	0.25	0.134187	ns	0.330994	ns
GO:0055085	transmembrane transport	Biological Process	Solyc09g075820.3, Solyc05g013460.3, Solyc03g005980.3, Solyc08g061010.3, Solyc05g013450.3, Solyc10g008980.3, Solyc07g049290.3, Solyc05g008060.3, Solyc06g010250.3, Solyc07g006740.3, Solyc01g010080.3, Solyc08g061980.3, Solyc04g007690.3, Solyc11g007160.2, Solyc06g050900.3, Solyc08g005580.3, Solyc11g066660.2, Solyc04g005070.3, Solyc06g075470.2, Solyc06g009130.3, Solyc10g005500.3, Solyc07g014680.3, Sol…	28	634	635	17921	0.0441	0.136368	ns	0.335256	ns
GO:0003677	DNA binding	Molecular Function	Solyc11g011750.2, Solyc01g090760.3, Solyc11g066430.1, Solyc05g009790.2, Solyc10g083450.2, Solyc07g053590.3, Solyc08g007840.2, Solyc04g078650.3, Solyc02g055370.3, Solyc12g006280.2, Solyc03g095770.3, Solyc12g087830.2, Solyc09g015770.3, Solyc06g034340.2, Solyc02g077950.2, Solyc10g081320.1, Solyc05g052040.1, Solyc08g082910.2, Solyc03g042524.1, Solyc11g012150.2, Solyc05g007770.3, Solyc12g009240.1, Sol…	45	634	1079	17921	0.0417	0.141612	ns	0.346996	ns
GO:0004675	transmembrane receptor protein serine/threonine kinase activity	Molecular Function	Solyc09g090210.3, Solyc06g075550.3, Solyc07g006610.3, Solyc05g010400.3, Solyc02g063330.3	5	634	78	17921	0.0641	0.142177	ns	0.347231	ns
GO:0010215	cellulose microfibril organization	Biological Process	Solyc03g114900.3, Solyc01g103866.1	2	634	19	17921	0.1053	0.144025	ns	0.350587	ns
GO:0008168	methyltransferase activity	Molecular Function	Solyc10g008120.3, Solyc01g005230.3, Solyc12g009110.2, Solyc04g040180.3, Solyc03g080180.3, Solyc10g078190.2, Solyc01g006100.3, Solyc01g102940.3, Solyc04g008860.3	9	634	171	17921	0.0526	0.153202	ns	0.371704	ns
GO:0016126	sterol biosynthetic process	Biological Process	Solyc02g038740.3, Solyc08g007790.3	2	634	20	17921	0.1	0.156462	ns	0.371859	ns
GO:0008483	transaminase activity	Molecular Function	Solyc12g088000.2, Solyc12g006470.2, Solyc12g096240.2	3	634	39	17921	0.0769	0.158717	ns	0.371859	ns
GO:0004014	adenosylmethionine decarboxylase activity	Molecular Function	Solyc02g089610.2	1	634	5	17921	0.2	0.164824	ns	0.371859	ns
GO:0009102	biotin biosynthetic process	Biological Process	Solyc12g006470.2	1	634	5	17921	0.2	0.164824	ns	0.371859	ns
GO:0017057	6-phosphogluconolactonase activity	Molecular Function	Solyc05g012110.3	1	634	5	17921	0.2	0.164824	ns	0.371859	ns
GO:0009625	response to insect	Biological Process	Solyc03g095770.3	1	634	5	17921	0.2	0.164824	ns	0.371859	ns
GO:0004084	branched-chain-amino-acid transaminase activity	Molecular Function	Solyc12g088220.2	1	634	5	17921	0.2	0.164824	ns	0.371859	ns
GO:0009081	branched-chain amino acid metabolic process	Biological Process	Solyc12g088220.2	1	634	5	17921	0.2	0.164824	ns	0.371859	ns
GO:0000082	G1/S transition of mitotic cell cycle	Biological Process	Solyc01g107730.3	1	634	5	17921	0.2	0.164824	ns	0.371859	ns
GO:0008202	steroid metabolic process	Biological Process	Solyc08g007790.3	1	634	5	17921	0.2	0.164824	ns	0.371859	ns
GO:0009727	detection of ethylene stimulus	Biological Process	Solyc07g049550.3	1	634	5	17921	0.2	0.164824	ns	0.371859	ns
GO:0017022	myosin binding	Molecular Function	Solyc09g066140.3	1	634	5	17921	0.2	0.164824	ns	0.371859	ns
GO:0008515	sucrose transmembrane transporter activity	Molecular Function	Solyc11g017010.2	1	634	5	17921	0.2	0.164824	ns	0.371859	ns
GO:0006564	L-serine biosynthetic process	Biological Process	Solyc03g123830.3	1	634	5	17921	0.2	0.164824	ns	0.371859	ns
GO:0007140	male meiotic nuclear division	Biological Process	Solyc01g005010.3	1	634	5	17921	0.2	0.164824	ns	0.371859	ns
GO:0006306	DNA methylation	Biological Process	Solyc10g078190.2	1	634	5	17921	0.2	0.164824	ns	0.371859	ns
GO:0048015	phosphatidylinositol-mediated signaling	Biological Process	Solyc11g043130.2	1	634	5	17921	0.2	0.164824	ns	0.371859	ns
GO:0005834	heterotrimeric G-protein complex	Cellular Component	Solyc08g061220.3	1	634	5	17921	0.2	0.164824	ns	0.371859	ns
GO:0080142	regulation of salicylic acid biosynthetic process	Biological Process	Solyc12g036390.2	1	634	5	17921	0.2	0.164824	ns	0.371859	ns
GO:0098655	cation transmembrane transport	Biological Process	Solyc07g014680.3	1	634	5	17921	0.2	0.164824	ns	0.371859	ns
GO:0120029	proton export across plasma membrane	Biological Process	Solyc08g078200.2	1	634	5	17921	0.2	0.164824	ns	0.371859	ns
GO:0019919	peptidyl-arginine methylation, to asymmetrical-dimethyl arginine	Biological Process	Solyc04g008860.3	1	634	5	17921	0.2	0.164824	ns	0.371859	ns
GO:0035242	protein-arginine omega-N asymmetric methyltransferase activity	Molecular Function	Solyc04g008860.3	1	634	5	17921	0.2	0.164824	ns	0.371859	ns
GO:0016760	UDP-forming	Molecular Function	Solyc03g097050.3, Solyc07g043390.3	2	634	21	17921	0.0952	0.169091	ns	0.380327	ns
GO:0030246	carbohydrate binding	Molecular Function	Solyc04g076640.2, Solyc04g080420.3, Solyc04g076660.3, Solyc03g121295.1, Solyc12g044880.2	5	634	84	17921	0.0595	0.17646	ns	0.393598	ns
GO:0009416	response to light stimulus	Biological Process	Solyc10g007310.1, Solyc03g111260.3, Solyc02g076820.3	3	634	43	17921	0.0698	0.194109	ns	0.393598	ns
GO:0006597	spermine biosynthetic process	Biological Process	Solyc02g089610.2	1	634	6	17921	0.1667	0.194379	ns	0.393598	ns
GO:0016570	histone modification	Biological Process	Solyc03g121010.3	1	634	6	17921	0.1667	0.194379	ns	0.393598	ns
GO:0016593	Cdc73/Paf1 complex	Cellular Component	Solyc03g121010.3	1	634	6	17921	0.1667	0.194379	ns	0.393598	ns
GO:0009269	response to desiccation	Biological Process	Solyc01g095140.3	1	634	6	17921	0.1667	0.194379	ns	0.393598	ns
GO:0010048	vernalization response	Biological Process	Solyc12g087830.2	1	634	6	17921	0.1667	0.194379	ns	0.393598	ns
GO:0048316	seed development	Biological Process	Solyc01g107730.3	1	634	6	17921	0.1667	0.194379	ns	0.393598	ns
GO:0010142	farnesyl diphosphate biosynthetic process, mevalonate pathway	Biological Process	Solyc08g007790.3	1	634	6	17921	0.1667	0.194379	ns	0.393598	ns
GO:0009815	1-aminocyclopropane-1-carboxylate oxidase activity	Molecular Function	Solyc07g049550.3	1	634	6	17921	0.1667	0.194379	ns	0.393598	ns
GO:0071398	cellular response to fatty acid	Biological Process	Solyc07g049550.3	1	634	6	17921	0.1667	0.194379	ns	0.393598	ns
GO:0004617	phosphoglycerate dehydrogenase activity	Molecular Function	Solyc03g123830.3	1	634	6	17921	0.1667	0.194379	ns	0.393598	ns
GO:0006165	nucleoside diphosphate phosphorylation	Biological Process	Solyc12g049370.2	1	634	6	17921	0.1667	0.194379	ns	0.393598	ns
GO:0006228	UTP biosynthetic process	Biological Process	Solyc12g049370.2	1	634	6	17921	0.1667	0.194379	ns	0.393598	ns
GO:0016104	triterpenoid biosynthetic process	Biological Process	Solyc04g070980.3	1	634	6	17921	0.1667	0.194379	ns	0.393598	ns
GO:0001678	cellular glucose homeostasis	Biological Process	Solyc04g081400.3	1	634	6	17921	0.1667	0.194379	ns	0.393598	ns
GO:0004340	glucokinase activity	Molecular Function	Solyc04g081400.3	1	634	6	17921	0.1667	0.194379	ns	0.393598	ns
GO:0004396	hexokinase activity	Molecular Function	Solyc04g081400.3	1	634	6	17921	0.1667	0.194379	ns	0.393598	ns
GO:0005536	glucose binding	Molecular Function	Solyc04g081400.3	1	634	6	17921	0.1667	0.194379	ns	0.393598	ns
GO:0019158	mannokinase activity	Molecular Function	Solyc04g081400.3	1	634	6	17921	0.1667	0.194379	ns	0.393598	ns
GO:0019318	hexose metabolic process	Biological Process	Solyc04g081400.3	1	634	6	17921	0.1667	0.194379	ns	0.393598	ns
GO:0042937	tripeptide transmembrane transporter activity	Molecular Function	Solyc06g050900.3	1	634	6	17921	0.1667	0.194379	ns	0.393598	ns
GO:0042938	dipeptide transport	Biological Process	Solyc06g050900.3	1	634	6	17921	0.1667	0.194379	ns	0.393598	ns
GO:0071916	dipeptide transmembrane transporter activity	Molecular Function	Solyc06g050900.3	1	634	6	17921	0.1667	0.194379	ns	0.393598	ns
GO:0030968	endoplasmic reticulum unfolded protein response	Biological Process	Solyc07g007380.3	1	634	6	17921	0.1667	0.194379	ns	0.393598	ns
GO:0016688	L-ascorbate peroxidase activity	Molecular Function	Solyc06g060260.3	1	634	6	17921	0.1667	0.194379	ns	0.393598	ns
GO:0019001	guanyl nucleotide binding	Molecular Function	Solyc08g061220.3	1	634	6	17921	0.1667	0.194379	ns	0.393598	ns
GO:0009044	xylan 1,4-beta-xylosidase activity	Molecular Function	Solyc01g079570.3	1	634	6	17921	0.1667	0.194379	ns	0.393598	ns
GO:0010628	positive regulation of gene expression	Biological Process	Solyc01g087850.2	1	634	6	17921	0.1667	0.194379	ns	0.393598	ns
GO:0009740	gibberellic acid mediated signaling pathway	Biological Process	Solyc05g009180.1	1	634	6	17921	0.1667	0.194379	ns	0.393598	ns
GO:0031982	vesicle	Cellular Component	Solyc09g009560.2	1	634	6	17921	0.1667	0.194379	ns	0.393598	ns
GO:0006081	cellular aldehyde metabolic process	Biological Process	Solyc01g011510.3	1	634	6	17921	0.1667	0.194379	ns	0.393598	ns
GO:0010256	endomembrane system organization	Biological Process	Solyc01g080490.2	1	634	6	17921	0.1667	0.194379	ns	0.393598	ns
GO:0008469	histone-arginine N-methyltransferase activity	Molecular Function	Solyc04g008860.3	1	634	6	17921	0.1667	0.194379	ns	0.393598	ns
GO:0034969	histone arginine methylation	Biological Process	Solyc04g008860.3	1	634	6	17921	0.1667	0.194379	ns	0.393598	ns
GO:0009072	aromatic amino acid family metabolic process	Biological Process	Solyc04g014730.3	1	634	6	17921	0.1667	0.194379	ns	0.393598	ns
GO:0000981	DNA-binding transcription factor activity, RNA polymerase II-specific	Molecular Function	Solyc12g087830.2, Solyc10g081320.1, Solyc04g074700.3, Solyc01g106710.1, Solyc04g077210.3	5	634	87	17921	0.0575	0.194671	ns	0.393598	ns
GO:0005634	nucleus	Cellular Component	Solyc01g090760.3, Solyc09g091000.3, Solyc11g066430.1, Solyc05g009790.2, Solyc09g090130.3, Solyc07g053590.3, Solyc07g005380.3, Solyc04g078650.3, Solyc05g015850.3, Solyc02g055370.3, Solyc05g053330.3, Solyc04g071610.3, Solyc03g095770.3, Solyc09g074560.3, Solyc12g087830.2, Solyc04g076040.3, Solyc09g015770.3, Solyc06g034340.2, Solyc01g107730.3, Solyc02g077950.2, Solyc03g007380.2, Solyc10g081320.1, Sol…	71	634	1816	17921	0.0391	0.199567	ns	0.402396	ns
GO:0045893	positive regulation of DNA-templated transcription	Biological Process	Solyc01g090760.3, Solyc09g066270.3, Solyc04g057870.3, Solyc09g074760.1, Solyc07g063420.3	5	634	89	17921	0.0562	0.207161	ns	0.414417	ns
GO:0016773	phosphotransferase activity, alcohol group as acceptor	Molecular Function	Solyc04g077030.3, Solyc04g081400.3	2	634	24	17921	0.0833	0.207852	ns	0.414417	ns
GO:0008324	cation transmembrane transporter activity	Molecular Function	Solyc10g005500.3, Solyc07g014680.3	2	634	24	17921	0.0833	0.207852	ns	0.414417	ns
GO:0006817	phosphate ion transport	Biological Process	Solyc09g075820.3, Solyc11g017010.2, Solyc03g005530.1	3	634	45	17921	0.0667	0.21248	ns	0.414417	ns
GO:0004650	polygalacturonase activity	Molecular Function	Solyc04g025440.3, Solyc01g100980.3, Solyc12g019180.2	3	634	45	17921	0.0667	0.21248	ns	0.414417	ns
GO:0030170	pyridoxal phosphate binding	Molecular Function	Solyc12g088000.2, Solyc02g091900.3, Solyc12g006470.2, Solyc12g096240.2, Solyc01g102940.3, Solyc06g062845.1	6	634	114	17921	0.0526	0.216758	ns	0.414417	ns
GO:0030244	cellulose biosynthetic process	Biological Process	Solyc03g097050.3, Solyc07g043390.3	2	634	25	17921	0.08	0.220977	ns	0.414417	ns
GO:0046855	inositol phosphate dephosphorylation	Biological Process	Solyc03g098030.3, Solyc06g072403.1	2	634	25	17921	0.08	0.220977	ns	0.414417	ns
GO:0015333	peptide:proton symporter activity	Molecular Function	Solyc06g050900.3, Solyc04g005070.3	2	634	25	17921	0.08	0.220977	ns	0.414417	ns
GO:1904680	peptide transmembrane transporter activity	Molecular Function	Solyc06g050900.3, Solyc04g005070.3	2	634	25	17921	0.08	0.220977	ns	0.414417	ns
GO:0005199	structural constituent of cell wall	Molecular Function	Solyc04g071070.2	1	634	7	17921	0.1429	0.222889	ns	0.414417	ns
GO:0009826	unidimensional cell growth	Biological Process	Solyc02g088100.3	1	634	7	17921	0.1429	0.222889	ns	0.414417	ns
GO:0000228	nuclear chromosome	Cellular Component	Solyc11g013430.2	1	634	7	17921	0.1429	0.222889	ns	0.414417	ns
GO:0008199	ferric iron binding	Molecular Function	Solyc04g008260.3	1	634	7	17921	0.1429	0.222889	ns	0.414417	ns
GO:0034485	phosphatidylinositol-3,4,5-trisphosphate 5-phosphatase activity	Molecular Function	Solyc03g098030.3	1	634	7	17921	0.1429	0.222889	ns	0.414417	ns
GO:0005744	TIM23 mitochondrial import inner membrane translocase complex	Cellular Component	Solyc06g082270.2	1	634	7	17921	0.1429	0.222889	ns	0.414417	ns
GO:0006116	NADH oxidation	Biological Process	Solyc02g079170.3	1	634	7	17921	0.1429	0.222889	ns	0.414417	ns
GO:0032968	positive regulation of transcription elongation by RNA polymerase II	Biological Process	Solyc11g012150.2	1	634	7	17921	0.1429	0.222889	ns	0.414417	ns
GO:0006183	GTP biosynthetic process	Biological Process	Solyc12g049370.2	1	634	7	17921	0.1429	0.222889	ns	0.414417	ns
GO:0042793	plastid transcription	Biological Process	Solyc04g057870.3	1	634	7	17921	0.1429	0.222889	ns	0.414417	ns
GO:0015018	galactosylgalactosylxylosylprotein 3-beta-glucuronosyltransferase activity	Molecular Function	Solyc09g007420.3	1	634	7	17921	0.1429	0.222889	ns	0.414417	ns
GO:0016872	intramolecular lyase activity	Molecular Function	Solyc08g061480.3	1	634	7	17921	0.1429	0.222889	ns	0.414417	ns
GO:0031683	G-protein beta/gamma-subunit complex binding	Molecular Function	Solyc08g061220.3	1	634	7	17921	0.1429	0.222889	ns	0.414417	ns
GO:0050664	P	Molecular Function	Solyc08g081690.3	1	634	7	17921	0.1429	0.222889	ns	0.414417	ns
GO:0045493	xylan catabolic process	Biological Process	Solyc01g079570.3	1	634	7	17921	0.1429	0.222889	ns	0.414417	ns
GO:0004089	carbonate dehydratase activity	Molecular Function	Solyc02g086820.3	1	634	7	17921	0.1429	0.222889	ns	0.414417	ns
GO:0009864	induced systemic resistance, jasmonic acid mediated signaling pathway	Biological Process	Solyc10g079460.1	1	634	7	17921	0.1429	0.222889	ns	0.414417	ns
GO:0019829	ATPase-coupled cation transmembrane transporter activity	Molecular Function	Solyc08g061610.3	1	634	7	17921	0.1429	0.222889	ns	0.414417	ns
GO:0042752	regulation of circadian rhythm	Biological Process	Solyc04g071990.3	1	634	7	17921	0.1429	0.222889	ns	0.414417	ns
GO:0051716	cellular response to stimulus	Biological Process	Solyc12g094620.2	1	634	7	17921	0.1429	0.222889	ns	0.414417	ns
GO:0034765	regulation of ion transmembrane transport	Biological Process	Solyc01g104030.3	1	634	7	17921	0.1429	0.222889	ns	0.414417	ns
GO:0071555	cell wall organization	Biological Process	Solyc02g088100.3, Solyc06g051800.3, Solyc11g066270.2, Solyc04g008210.2, Solyc12g019180.2	5	634	93	17921	0.0538	0.232883	ns	0.431053	ns
GO:0048507	meristem development	Biological Process	Solyc03g083785.1, Solyc08g066365.1	2	634	26	17921	0.0769	0.234167	ns	0.431053	ns
GO:0006855	xenobiotic transmembrane transport	Biological Process	Solyc05g013460.3, Solyc07g006740.3	2	634	26	17921	0.0769	0.234167	ns	0.431053	ns
GO:0046910	pectinesterase inhibitor activity	Molecular Function	Solyc03g083360.3, Solyc06g051960.3	2	634	26	17921	0.0769	0.234167	ns	0.431053	ns
GO:0006520	cellular amino acid metabolic process	Biological Process	Solyc12g088000.2, Solyc12g096240.2, Solyc06g062845.1	3	634	48	17921	0.0625	0.240678	ns	0.432921	ns
GO:0042742	defense response to bacterium	Biological Process	Solyc01g097240.3, Solyc12g005630.2, Solyc01g097270.3	3	634	48	17921	0.0625	0.240678	ns	0.432921	ns
GO:0042545	cell wall modification	Biological Process	Solyc07g043240.3, Solyc03g083360.3, Solyc06g051960.3	3	634	48	17921	0.0625	0.240678	ns	0.432921	ns
GO:0006811	ion transport	Biological Process	Solyc01g010080.3, Solyc07g014680.3, Solyc02g088560.3, Solyc01g104030.3	4	634	71	17921	0.0563	0.242796	ns	0.432921	ns
GO:0031225	anchored component of membrane	Cellular Component	Solyc03g114900.3, Solyc01g103866.1	2	634	27	17921	0.0741	0.247399	ns	0.432921	ns
GO:0000978	RNA polymerase II cis-regulatory region sequence-specific DNA binding	Molecular Function	Solyc10g081320.1, Solyc04g077210.3, Solyc02g090820.3	3	634	49	17921	0.0612	0.250214	ns	0.432921	ns
GO:0016070	RNA metabolic process	Biological Process	Solyc05g007940.3	1	634	8	17921	0.125	0.250392	ns	0.432921	ns
GO:0019953	sexual reproduction	Biological Process	Solyc03g093390.3	1	634	8	17921	0.125	0.250392	ns	0.432921	ns
GO:0016477	cell migration	Biological Process	Solyc12g056960.2	1	634	8	17921	0.125	0.250392	ns	0.432921	ns
GO:0004029	NAD+	Molecular Function	Solyc05g005700.3	1	634	8	17921	0.125	0.250392	ns	0.432921	ns
GO:0032991	protein-containing complex	Cellular Component	Solyc04g071610.3	1	634	8	17921	0.125	0.250392	ns	0.432921	ns
GO:0009753	response to jasmonic acid	Biological Process	Solyc03g095770.3	1	634	8	17921	0.125	0.250392	ns	0.432921	ns
GO:0010030	positive regulation of seed germination	Biological Process	Solyc07g049550.3	1	634	8	17921	0.125	0.250392	ns	0.432921	ns
GO:0004550	nucleoside diphosphate kinase activity	Molecular Function	Solyc12g049370.2	1	634	8	17921	0.125	0.250392	ns	0.432921	ns
GO:0000427	plastid-encoded plastid RNA polymerase complex	Cellular Component	Solyc04g057870.3	1	634	8	17921	0.125	0.250392	ns	0.432921	ns
GO:0009508	plastid chromosome	Cellular Component	Solyc04g057870.3	1	634	8	17921	0.125	0.250392	ns	0.432921	ns
GO:0005375	copper ion transmembrane transporter activity	Molecular Function	Solyc06g005813.1	1	634	8	17921	0.125	0.250392	ns	0.432921	ns
GO:0035434	copper ion transmembrane transport	Biological Process	Solyc06g005813.1	1	634	8	17921	0.125	0.250392	ns	0.432921	ns
GO:0046923	ER retention sequence binding	Molecular Function	Solyc06g083270.3	1	634	8	17921	0.125	0.250392	ns	0.432921	ns
GO:0046835	carbohydrate phosphorylation	Biological Process	Solyc04g081400.3	1	634	8	17921	0.125	0.250392	ns	0.432921	ns
GO:0016554	cytidine to uridine editing	Biological Process	Solyc11g007160.2	1	634	8	17921	0.125	0.250392	ns	0.432921	ns
GO:0045116	protein neddylation	Biological Process	Solyc11g072460.2	1	634	8	17921	0.125	0.250392	ns	0.432921	ns
GO:0010026	trichome differentiation	Biological Process	Solyc05g009180.1	1	634	8	17921	0.125	0.250392	ns	0.432921	ns
GO:0009813	flavonoid biosynthetic process	Biological Process	Solyc09g091510.3	1	634	8	17921	0.125	0.250392	ns	0.432921	ns
GO:0016308	1-phosphatidylinositol-4-phosphate 5-kinase activity	Molecular Function	Solyc10g078460.2	1	634	8	17921	0.125	0.250392	ns	0.432921	ns
GO:0008553	P-type proton-exporting transporter activity	Molecular Function	Solyc08g078200.2	1	634	8	17921	0.125	0.250392	ns	0.432921	ns
GO:0002181	cytoplasmic translation	Biological Process	Solyc02g092430.1, Solyc12g043165.1	2	634	28	17921	0.0714	0.260656	ns	0.44857	ns
GO:0003714	transcription corepressor activity	Molecular Function	Solyc07g062600.3, Solyc07g041320.2	2	634	28	17921	0.0714	0.260656	ns	0.44857	ns
GO:0030599	pectinesterase activity	Molecular Function	Solyc07g043240.3, Solyc03g083360.3, Solyc06g051960.3	3	634	51	17921	0.0588	0.269443	ns	0.45337	ns
GO:0048544	recognition of pollen	Biological Process	Solyc09g009150.1, Solyc04g077270.3, Solyc07g063700.2	3	634	51	17921	0.0588	0.269443	ns	0.45337	ns
GO:0010073	meristem maintenance	Biological Process	Solyc03g083785.1, Solyc08g066365.1	2	634	29	17921	0.069	0.273917	ns	0.45337	ns
GO:0008643	carbohydrate transport	Biological Process	Solyc09g075820.3, Solyc01g073670.3	2	634	29	17921	0.069	0.273917	ns	0.45337	ns
GO:0042343	indole glucosinolate metabolic process	Biological Process	Solyc12g088970.1	1	634	9	17921	0.1111	0.276923	ns	0.45337	ns
GO:0008295	spermidine biosynthetic process	Biological Process	Solyc02g089610.2	1	634	9	17921	0.1111	0.276923	ns	0.45337	ns
GO:0008725	DNA-3-methyladenine glycosylase activity	Molecular Function	Solyc05g010800.3	1	634	9	17921	0.1111	0.276923	ns	0.45337	ns
GO:0006189	'de novo' IMP biosynthetic process	Biological Process	Solyc01g110520.3	1	634	9	17921	0.1111	0.276923	ns	0.45337	ns
GO:0004332	fructose-bisphosphate aldolase activity	Molecular Function	Solyc10g054380.2	1	634	9	17921	0.1111	0.276923	ns	0.45337	ns
GO:0009809	lignin biosynthetic process	Biological Process	Solyc10g078220.2	1	634	9	17921	0.1111	0.276923	ns	0.45337	ns
GO:0009543	chloroplast thylakoid lumen	Cellular Component	Solyc08g074620.2	1	634	9	17921	0.1111	0.276923	ns	0.45337	ns
GO:0012511	monolayer-surrounded lipid storage body	Cellular Component	Solyc12g010920.2	1	634	9	17921	0.1111	0.276923	ns	0.45337	ns
GO:0009620	response to fungus	Biological Process	Solyc07g049550.3	1	634	9	17921	0.1111	0.276923	ns	0.45337	ns
GO:0004177	aminopeptidase activity	Molecular Function	Solyc12g010025.1	1	634	9	17921	0.1111	0.276923	ns	0.45337	ns
GO:0006591	ornithine metabolic process	Biological Process	Solyc08g068720.1	1	634	9	17921	0.1111	0.276923	ns	0.45337	ns
GO:0006241	CTP biosynthetic process	Biological Process	Solyc12g049370.2	1	634	9	17921	0.1111	0.276923	ns	0.45337	ns
GO:0048040	UDP-glucuronate decarboxylase activity	Molecular Function	Solyc05g054590.3	1	634	9	17921	0.1111	0.276923	ns	0.45337	ns
GO:0009435	NAD biosynthetic process	Biological Process	Solyc08g082840.2	1	634	9	17921	0.1111	0.276923	ns	0.45337	ns
GO:0010167	response to nitrate	Biological Process	Solyc03g112100.3	1	634	9	17921	0.1111	0.276923	ns	0.45337	ns
GO:0016857	racemase and epimerase activity, acting on carbohydrates and derivatives	Molecular Function	Solyc12g010540.1	1	634	9	17921	0.1111	0.276923	ns	0.45337	ns
GO:0004096	catalase activity	Molecular Function	Solyc12g094620.2	1	634	9	17921	0.1111	0.276923	ns	0.45337	ns
GO:0018216	peptidyl-arginine methylation	Biological Process	Solyc04g008860.3	1	634	9	17921	0.1111	0.276923	ns	0.45337	ns
GO:0019722	calcium-mediated signaling	Biological Process	Solyc08g054573.1, Solyc03g083320.3	2	634	30	17921	0.0667	0.287167	ns	0.46807	ns
GO:0009736	cytokinin-activated signaling pathway	Biological Process	Solyc02g071220.3, Solyc05g009180.1	2	634	30	17921	0.0667	0.287167	ns	0.46807	ns
GO:0005509	calcium ion binding	Molecular Function	Solyc06g068960.1, Solyc08g054573.1, Solyc01g005370.3, Solyc01g058720.3, Solyc01g005400.3, Solyc02g079170.3, Solyc04g049160.3, Solyc08g081690.3, Solyc12g088840.1, Solyc03g083320.3	10	634	228	17921	0.0439	0.288679	ns	0.4695	ns
GO:0009873	ethylene-activated signaling pathway	Biological Process	Solyc11g011750.2, Solyc08g078180.1, Solyc02g077370.1	3	634	54	17921	0.0556	0.298561	ns	0.472283	ns
GO:0050896	response to stimulus	Biological Process	Solyc09g075820.3, Solyc11g017010.2, Solyc03g005530.1	3	634	54	17921	0.0556	0.298561	ns	0.472283	ns
GO:0042802	identical protein binding	Molecular Function	Solyc04g071610.3, Solyc01g087850.2	2	634	31	17921	0.0645	0.30039	ns	0.472283	ns
GO:0009058	biosynthetic process	Biological Process	Solyc05g053170.3, Solyc12g088000.2, Solyc12g096240.2, Solyc01g102940.3, Solyc09g091510.3	5	634	103	17921	0.0485	0.300485	ns	0.472283	ns
GO:0006368	transcription elongation by RNA polymerase II promoter	Biological Process	Solyc03g121010.3	1	634	10	17921	0.1	0.302517	ns	0.472283	ns
GO:0016624	oxidoreductase activity, acting on the aldehyde or oxo group of donors, disulfide as acceptor	Molecular Function	Solyc06g059850.2	1	634	10	17921	0.1	0.302517	ns	0.472283	ns
GO:0051017	actin filament bundle assembly	Biological Process	Solyc12g056960.2	1	634	10	17921	0.1	0.302517	ns	0.472283	ns
GO:0009832	plant-type cell wall biogenesis	Biological Process	Solyc03g114900.3	1	634	10	17921	0.1	0.302517	ns	0.472283	ns
GO:0006995	cellular response to nitrogen starvation	Biological Process	Solyc07g062360.1	1	634	10	17921	0.1	0.302517	ns	0.472283	ns
GO:0004439	phosphatidylinositol-4,5-bisphosphate 5-phosphatase activity	Molecular Function	Solyc03g098030.3	1	634	10	17921	0.1	0.302517	ns	0.472283	ns
GO:0005978	glycogen biosynthetic process	Biological Process	Solyc09g009190.3	1	634	10	17921	0.1	0.302517	ns	0.472283	ns
GO:0008422	beta-glucosidase activity	Molecular Function	Solyc01g010390.3	1	634	10	17921	0.1	0.302517	ns	0.472283	ns
GO:0016157	sucrose synthase activity	Molecular Function	Solyc07g042520.3	1	634	10	17921	0.1	0.302517	ns	0.472283	ns
GO:0006621	protein retention in ER lumen	Biological Process	Solyc06g083270.3	1	634	10	17921	0.1	0.302517	ns	0.472283	ns
GO:0003950	NAD+ ADP-ribosyltransferase activity	Molecular Function	Solyc05g005280.3	1	634	10	17921	0.1	0.302517	ns	0.472283	ns
GO:0007186	G protein-coupled receptor signaling pathway	Biological Process	Solyc08g061220.3	1	634	10	17921	0.1	0.302517	ns	0.472283	ns
GO:0006535	cysteine biosynthetic process from serine	Biological Process	Solyc07g065340.1	1	634	10	17921	0.1	0.302517	ns	0.472283	ns
GO:2000028	regulation of photoperiodism, flowering	Biological Process	Solyc04g071990.3	1	634	10	17921	0.1	0.302517	ns	0.472283	ns
GO:0016274	protein-arginine N-methyltransferase activity	Molecular Function	Solyc04g008860.3	1	634	10	17921	0.1	0.302517	ns	0.472283	ns
GO:0003953	NAD+ nucleosidase activity	Molecular Function	Solyc02g032650.3, Solyc12g097010.2	2	634	32	17921	0.0625	0.313571	ns	0.488105	ns
GO:0045944	positive regulation of transcription by RNA polymerase II	Biological Process	Solyc12g087830.2, Solyc01g106710.1, Solyc02g091550.2, Solyc08g080100.3	4	634	80	17921	0.05	0.31397	ns	0.488105	ns
GO:0016620	oxidoreductase activity, acting on the aldehyde or oxo group of donors, NAD or NADP as acceptor	Molecular Function	Solyc05g005700.3, Solyc01g011510.3	2	634	33	17921	0.0606	0.326696	ns	0.494147	ns
GO:0045087	innate immune response	Biological Process	Solyc08g079870.2	1	634	11	17921	0.0909	0.327206	ns	0.494147	ns
GO:0009751	response to salicylic acid	Biological Process	Solyc03g095770.3	1	634	11	17921	0.0909	0.327206	ns	0.494147	ns
GO:0080167	response to karrikin	Biological Process	Solyc12g005630.2	1	634	11	17921	0.0909	0.327206	ns	0.494147	ns
GO:0005811	lipid droplet	Cellular Component	Solyc04g070980.3	1	634	11	17921	0.0909	0.327206	ns	0.494147	ns
GO:0040008	regulation of growth	Biological Process	Solyc07g042100.3	1	634	11	17921	0.0909	0.327206	ns	0.494147	ns
GO:0004565	beta-galactosidase activity	Molecular Function	Solyc12g044880.2	1	634	11	17921	0.0909	0.327206	ns	0.494147	ns
GO:0045786	negative regulation of cell cycle	Biological Process	Solyc11g007870.1	1	634	11	17921	0.0909	0.327206	ns	0.494147	ns
GO:0099402	plant organ development	Biological Process	Solyc10g079460.1	1	634	11	17921	0.0909	0.327206	ns	0.494147	ns
GO:0009696	salicylic acid metabolic process	Biological Process	Solyc05g012180.3	1	634	11	17921	0.0909	0.327206	ns	0.494147	ns
GO:0080030	methyl indole-3-acetate esterase activity	Molecular Function	Solyc05g012180.3	1	634	11	17921	0.0909	0.327206	ns	0.494147	ns
GO:0080031	methyl salicylate esterase activity	Molecular Function	Solyc05g012180.3	1	634	11	17921	0.0909	0.327206	ns	0.494147	ns
GO:0080032	methyl jasmonate esterase activity	Molecular Function	Solyc05g012180.3	1	634	11	17921	0.0909	0.327206	ns	0.494147	ns
GO:0043248	proteasome assembly	Biological Process	Solyc11g062320.2	1	634	11	17921	0.0909	0.327206	ns	0.494147	ns
GO:0007275	multicellular organism development	Biological Process	Solyc05g021390.3, Solyc12g087830.2, Solyc01g106710.1	3	634	58	17921	0.0517	0.337601	ns	0.507773	ns
GO:0005215	transporter activity	Molecular Function	Solyc08g061610.3, Solyc03g113400.3, Solyc08g078200.2	3	634	58	17921	0.0517	0.337601	ns	0.507773	ns
GO:0009116	nucleoside metabolic process	Biological Process	Solyc01g110520.3	1	634	12	17921	0.0833	0.351022	ns	0.514369	ns
GO:0034976	response to endoplasmic reticulum stress	Biological Process	Solyc08g082610.3	1	634	12	17921	0.0833	0.351022	ns	0.514369	ns
GO:0005384	manganese ion transmembrane transporter activity	Molecular Function	Solyc09g015440.1	1	634	12	17921	0.0833	0.351022	ns	0.514369	ns
GO:0008198	ferrous iron binding	Molecular Function	Solyc04g008260.3	1	634	12	17921	0.0833	0.351022	ns	0.514369	ns
GO:0019538	protein metabolic process	Biological Process	Solyc12g010025.1	1	634	12	17921	0.0833	0.351022	ns	0.514369	ns
GO:0003872	6-phosphofructokinase activity	Molecular Function	Solyc07g045160.3	1	634	12	17921	0.0833	0.351022	ns	0.514369	ns
GO:0044255	cellular lipid metabolic process	Biological Process	Solyc01g103650.3	1	634	12	17921	0.0833	0.351022	ns	0.514369	ns
GO:0004659	prenyltransferase activity	Molecular Function	Solyc07g061990.3	1	634	12	17921	0.0833	0.351022	ns	0.514369	ns
GO:0008641	ubiquitin-like modifier activating enzyme activity	Molecular Function	Solyc11g072460.2	1	634	12	17921	0.0833	0.351022	ns	0.514369	ns
GO:0045839	negative regulation of mitotic nuclear division	Biological Process	Solyc11g007870.1	1	634	12	17921	0.0833	0.351022	ns	0.514369	ns
GO:0009694	jasmonic acid metabolic process	Biological Process	Solyc05g012180.3	1	634	12	17921	0.0833	0.351022	ns	0.514369	ns
GO:0005315	inorganic phosphate transmembrane transporter activity	Molecular Function	Solyc03g005530.1	1	634	12	17921	0.0833	0.351022	ns	0.514369	ns
GO:0004620	phospholipase activity	Molecular Function	Solyc02g080340.3	1	634	12	17921	0.0833	0.351022	ns	0.514369	ns
GO:0006096	glycolytic process	Biological Process	Solyc10g054380.2, Solyc07g045160.3, Solyc04g081400.3	3	634	60	17921	0.05	0.357094	ns	0.520177	ns
GO:0071949	FAD binding	Molecular Function	Solyc08g068420.3, Solyc02g089620.3, Solyc02g069690.1	3	634	60	17921	0.05	0.357094	ns	0.520177	ns
GO:0006812	cation transport	Biological Process	Solyc10g005500.3, Solyc07g014680.3, Solyc08g061610.3	3	634	60	17921	0.05	0.357094	ns	0.520177	ns
GO:0015145	monosaccharide transmembrane transporter activity	Molecular Function	Solyc09g075820.3	1	634	13	17921	0.0769	0.373997	ns	0.534281	ns
GO:0005764	lysosome	Cellular Component	Solyc07g041900.3	1	634	13	17921	0.0769	0.373997	ns	0.534281	ns
GO:0006970	response to osmotic stress	Biological Process	Solyc07g062360.1	1	634	13	17921	0.0769	0.373997	ns	0.534281	ns
GO:0005778	peroxisomal membrane	Cellular Component	Solyc02g038740.3	1	634	13	17921	0.0769	0.373997	ns	0.534281	ns
GO:0019915	lipid storage	Biological Process	Solyc12g010920.2	1	634	13	17921	0.0769	0.373997	ns	0.534281	ns
GO:0006098	pentose-phosphate shunt	Biological Process	Solyc05g012110.3	1	634	13	17921	0.0769	0.373997	ns	0.534281	ns
GO:0003954	NADH dehydrogenase activity	Molecular Function	Solyc02g079170.3	1	634	13	17921	0.0769	0.373997	ns	0.534281	ns
GO:0005504	fatty acid binding	Molecular Function	Solyc08g061480.3	1	634	13	17921	0.0769	0.373997	ns	0.534281	ns
GO:0008865	fructokinase activity	Molecular Function	Solyc04g081400.3	1	634	13	17921	0.0769	0.373997	ns	0.534281	ns
GO:0050897	cobalt ion binding	Molecular Function	Solyc03g098230.3	1	634	13	17921	0.0769	0.373997	ns	0.534281	ns
GO:0005623	obsolete cell	Cellular Component	Solyc02g032860.3, Solyc03g031620.3, Solyc04g011810.1	3	634	62	17921	0.0484	0.376508	ns	0.536832	ns
GO:0016616	oxidoreductase activity, acting on the CH-OH group of donors, NAD or NADP as acceptor	Molecular Function	Solyc02g038740.3, Solyc12g042470.2, Solyc03g123830.3, Solyc02g086880.3	4	634	88	17921	0.0455	0.378596	ns	0.538771	ns
GO:0004185	serine-type carboxypeptidase activity	Molecular Function	Solyc04g077615.1, Solyc01g010720.3	2	634	38	17921	0.0526	0.391084	ns	0.550014	ns
GO:0030163	protein catabolic process	Biological Process	Solyc05g056450.3, Solyc01g080010.2, Solyc02g083450.3	3	634	64	17921	0.0469	0.395799	ns	0.550014	ns
GO:0015749	monosaccharide transmembrane transport	Biological Process	Solyc09g075820.3	1	634	14	17921	0.0714	0.396159	ns	0.550014	ns
GO:0008810	cellulase activity	Molecular Function	Solyc01g110340.3	1	634	14	17921	0.0714	0.396159	ns	0.550014	ns
GO:0030245	cellulose catabolic process	Biological Process	Solyc01g110340.3	1	634	14	17921	0.0714	0.396159	ns	0.550014	ns
GO:0004713	protein tyrosine kinase activity	Molecular Function	Solyc09g090210.3	1	634	14	17921	0.0714	0.396159	ns	0.550014	ns
GO:0031347	regulation of defense response	Biological Process	Solyc12g049400.2	1	634	14	17921	0.0714	0.396159	ns	0.550014	ns
GO:0008970	phospholipase A1 activity	Molecular Function	Solyc02g077030.3	1	634	14	17921	0.0714	0.396159	ns	0.550014	ns
GO:0006002	fructose 6-phosphate metabolic process	Biological Process	Solyc07g045160.3	1	634	14	17921	0.0714	0.396159	ns	0.550014	ns
GO:0016866	intramolecular transferase activity	Molecular Function	Solyc04g070980.3	1	634	14	17921	0.0714	0.396159	ns	0.550014	ns
GO:0045010	actin nucleation	Biological Process	Solyc06g082910.3	1	634	14	17921	0.0714	0.396159	ns	0.550014	ns
GO:0010090	trichome morphogenesis	Biological Process	Solyc05g009180.1	1	634	14	17921	0.0714	0.396159	ns	0.550014	ns
GO:0006415	translational termination	Biological Process	Solyc08g007490.3	1	634	14	17921	0.0714	0.396159	ns	0.550014	ns
GO:0016747	acyltransferase activity, transferring groups other than amino-acyl groups	Molecular Function	Solyc05g053170.3, Solyc07g006680.1, Solyc11g067290.1, Solyc08g014490.1, Solyc09g091510.3	5	634	118	17921	0.0424	0.405909	ns	0.562495	ns
GO:0003712	transcription coregulator activity	Molecular Function	Solyc09g009560.2, Solyc12g099900.1	2	634	40	17921	0.05	0.416079	ns	0.567975	ns
GO:0006401	RNA catabolic process	Biological Process	Solyc05g007940.3	1	634	15	17921	0.0667	0.417538	ns	0.567975	ns
GO:0031408	oxylipin biosynthetic process	Biological Process	Solyc10g007960.1	1	634	15	17921	0.0667	0.417538	ns	0.567975	ns
GO:0009082	branched-chain amino acid biosynthetic process	Biological Process	Solyc12g088220.2	1	634	15	17921	0.0667	0.417538	ns	0.567975	ns
GO:0009835	fruit ripening	Biological Process	Solyc07g049550.3	1	634	15	17921	0.0667	0.417538	ns	0.567975	ns
GO:0003860	3-hydroxyisobutyryl-CoA hydrolase activity	Molecular Function	Solyc01g090700.3	1	634	15	17921	0.0667	0.417538	ns	0.567975	ns
GO:0009630	gravitropism	Biological Process	Solyc07g042100.3	1	634	15	17921	0.0667	0.417538	ns	0.567975	ns
GO:0032875	regulation of DNA endoreduplication	Biological Process	Solyc11g007870.1	1	634	15	17921	0.0667	0.417538	ns	0.567975	ns
GO:0006400	tRNA modification	Biological Process	Solyc01g080150.3	1	634	15	17921	0.0667	0.417538	ns	0.567975	ns
GO:0009739	response to gibberellin	Biological Process	Solyc12g099900.1	1	634	15	17921	0.0667	0.417538	ns	0.567975	ns
GO:0003824	catalytic activity	Molecular Function	Solyc12g088000.2, Solyc02g091900.3, Solyc05g010800.3, Solyc12g006470.2, Solyc02g032860.3, Solyc10g054380.2, Solyc06g053520.3, Solyc03g031620.3, Solyc01g108600.3, Solyc12g096240.2, Solyc01g109720.3, Solyc04g076640.2, Solyc03g031940.3, Solyc09g075900.3, Solyc12g088220.2, Solyc03g098030.3, Solyc09g009190.3, Solyc02g080640.3, Solyc04g076660.3, Solyc05g054320.3, Solyc01g102940.3, Solyc11g005860.2, Sol…	25	634	672	17921	0.0372	0.42687	ns	0.578473	ns
GO:0008757	S-adenosylmethionine-dependent methyltransferase activity	Molecular Function	Solyc12g009110.2, Solyc03g080180.3	2	634	41	17921	0.0488	0.428383	ns	0.578473	ns
GO:0035673	oligopeptide transmembrane transporter activity	Molecular Function	Solyc06g050900.3, Solyc04g005070.3	2	634	41	17921	0.0488	0.428383	ns	0.578473	ns
GO:0001228	DNA-binding transcription activator activity, RNA polymerase II-specific	Molecular Function	Solyc09g074760.1, Solyc10g006640.3	2	634	41	17921	0.0488	0.428383	ns	0.578473	ns
GO:0031305	integral component of mitochondrial inner membrane	Cellular Component	Solyc06g082270.2	1	634	16	17921	0.0625	0.438161	ns	0.58527	ns
GO:2000022	regulation of jasmonic acid mediated signaling pathway	Biological Process	Solyc12g049400.2	1	634	16	17921	0.0625	0.438161	ns	0.58527	ns
GO:0010150	leaf senescence	Biological Process	Solyc05g007770.3	1	634	16	17921	0.0625	0.438161	ns	0.58527	ns
GO:0009691	cytokinin biosynthetic process	Biological Process	Solyc01g080150.3	1	634	16	17921	0.0625	0.438161	ns	0.58527	ns
GO:0016307	phosphatidylinositol phosphate kinase activity	Molecular Function	Solyc10g078460.2	1	634	16	17921	0.0625	0.438161	ns	0.58527	ns
GO:0046488	phosphatidylinositol metabolic process	Biological Process	Solyc10g078460.2	1	634	16	17921	0.0625	0.438161	ns	0.58527	ns
GO:0016758	hexosyltransferase activity	Molecular Function	Solyc11g061980.1, Solyc08g077080.1, Solyc05g053120.1	3	634	70	17921	0.0429	0.452558	ns	0.60341	ns
GO:0042273	ribosomal large subunit biogenesis	Biological Process	Solyc02g092430.1	1	634	17	17921	0.0588	0.458056	ns	0.606371	ns
GO:0047262	polygalacturonate 4-alpha-galacturonosyltransferase activity	Molecular Function	Solyc10g006500.3	1	634	17	17921	0.0588	0.458056	ns	0.606371	ns
GO:0030433	ubiquitin-dependent ERAD pathway	Biological Process	Solyc07g007380.3	1	634	17	17921	0.0588	0.458056	ns	0.606371	ns
GO:0046854	phosphatidylinositol phosphate biosynthetic process	Biological Process	Solyc11g043130.2	1	634	17	17921	0.0588	0.458056	ns	0.606371	ns
GO:0051015	actin filament binding	Molecular Function	Solyc12g056960.2, Solyc06g082910.3	2	634	44	17921	0.0455	0.464442	ns	0.613727	ns
GO:0009734	auxin-activated signaling pathway	Biological Process	Solyc09g065590.3, Solyc05g008060.3, Solyc04g007690.3	3	634	72	17921	0.0417	0.470998	ns	0.62128	ns
GO:0070588	calcium ion transmembrane transport	Biological Process	Solyc09g015440.1	1	634	18	17921	0.0556	0.477246	ns	0.621765	ns
GO:0010268	brassinosteroid homeostasis	Biological Process	Solyc05g021390.3	1	634	18	17921	0.0556	0.477246	ns	0.621765	ns
GO:0004499	N,N-dimethylaniline monooxygenase activity	Molecular Function	Solyc08g068160.2	1	634	18	17921	0.0556	0.477246	ns	0.621765	ns
GO:0006367	transcription initiation at RNA polymerase II promoter	Biological Process	Solyc11g012150.2	1	634	18	17921	0.0556	0.477246	ns	0.621765	ns
GO:0070403	NAD+ binding	Molecular Function	Solyc05g054590.3	1	634	18	17921	0.0556	0.477246	ns	0.621765	ns
GO:0015020	glucuronosyltransferase activity	Molecular Function	Solyc12g013850.2	1	634	18	17921	0.0556	0.477246	ns	0.621765	ns
GO:0006623	protein targeting to vacuole	Biological Process	Solyc09g009560.2	1	634	18	17921	0.0556	0.477246	ns	0.621765	ns
GO:0008289	lipid binding	Molecular Function	Solyc03g005200.3, Solyc01g090350.3, Solyc08g067500.2, Solyc09g015080.3	4	634	101	17921	0.0396	0.481592	ns	0.626324	ns
GO:0015211	purine nucleoside transmembrane transporter activity	Molecular Function	Solyc12g087870.2	1	634	19	17921	0.0526	0.495759	ns	0.637265	ns
GO:0007015	actin filament organization	Biological Process	Solyc12g056960.2	1	634	19	17921	0.0526	0.495759	ns	0.637265	ns
GO:0030150	protein import into mitochondrial matrix	Biological Process	Solyc06g082270.2	1	634	19	17921	0.0526	0.495759	ns	0.637265	ns
GO:0009617	response to bacterium	Biological Process	Solyc05g008890.3	1	634	19	17921	0.0526	0.495759	ns	0.637265	ns
GO:0008375	acetylglucosaminyltransferase activity	Molecular Function	Solyc12g013850.2	1	634	19	17921	0.0526	0.495759	ns	0.637265	ns
GO:0009723	response to ethylene	Biological Process	Solyc08g081690.3	1	634	19	17921	0.0526	0.495759	ns	0.637265	ns
GO:0005622	intracellular anatomical structure	Cellular Component	Solyc02g071220.3, Solyc01g109230.3, Solyc11g043130.2, Solyc07g065130.3	4	634	103	17921	0.0388	0.496894	ns	0.637265	ns
GO:0016788	hydrolase activity, acting on ester bonds	Molecular Function	Solyc02g078910.3, Solyc06g065010.3, Solyc04g024840.3, Solyc03g005910.3	4	634	103	17921	0.0388	0.496894	ns	0.637265	ns
GO:0016132	brassinosteroid biosynthetic process	Biological Process	Solyc05g021390.3	1	634	20	17921	0.05	0.513616	ns	0.656436	ns
GO:0046856	phosphatidylinositol dephosphorylation	Biological Process	Solyc03g098030.3	1	634	20	17921	0.05	0.513616	ns	0.656436	ns
GO:0016757	glycosyltransferase activity	Molecular Function	Solyc11g061980.1, Solyc03g044880.3, Solyc10g006500.3, Solyc07g042520.3, Solyc08g077080.1, Solyc12g013850.2, Solyc04g045470.3, Solyc08g082840.2	8	634	221	17921	0.0362	0.524229	ns	0.668844	ns
GO:0000272	polysaccharide catabolic process	Biological Process	Solyc02g082920.3	1	634	21	17921	0.0476	0.530843	ns	0.670347	ns
GO:0071704	organic substance metabolic process	Biological Process	Solyc12g056960.2	1	634	21	17921	0.0476	0.530843	ns	0.670347	ns
GO:0006694	steroid biosynthetic process	Biological Process	Solyc08g007790.3	1	634	21	17921	0.0476	0.530843	ns	0.670347	ns
GO:0016602	CCAAT-binding factor complex	Cellular Component	Solyc09g074760.1	1	634	21	17921	0.0476	0.530843	ns	0.670347	ns
GO:0008081	phosphoric diester hydrolase activity	Molecular Function	Solyc02g093210.3	1	634	21	17921	0.0476	0.530843	ns	0.670347	ns
GO:0061408	positive regulation of transcription from RNA polymerase II promoter in response to heat stress	Biological Process	Solyc02g090820.3	1	634	21	17921	0.0476	0.530843	ns	0.670347	ns
GO:0002238	response to molecule of fungal origin	Biological Process	Solyc07g049550.3	1	634	22	17921	0.0455	0.54746	ns	0.68781	ns
GO:0016706	2-oxoglutarate-dependent dioxygenase activity	Molecular Function	Solyc07g049550.3	1	634	22	17921	0.0455	0.54746	ns	0.68781	ns
GO:0010228	vegetative to reproductive phase transition of meristem	Biological Process	Solyc09g009560.2	1	634	22	17921	0.0455	0.54746	ns	0.68781	ns
GO:0016746	acyltransferase activity	Molecular Function	Solyc05g053170.3, Solyc08g007790.3, Solyc09g091510.3	3	634	81	17921	0.037	0.550126	ns	0.688821	ns
GO:0006396	RNA processing	Biological Process	Solyc07g049160.3, Solyc07g049165.1, Solyc12g014410.2	3	634	81	17921	0.037	0.550126	ns	0.688821	ns
GO:0005773	vacuole	Cellular Component	Solyc07g041900.3, Solyc12g044880.2, Solyc09g009560.2	3	634	82	17921	0.0366	0.558482	ns	0.698103	ns
GO:0030527	structural constituent of chromatin	Molecular Function	Solyc11g066430.1	1	634	23	17921	0.0435	0.563489	ns	0.698462	ns
GO:0015144	carbohydrate transmembrane transporter activity	Molecular Function	Solyc09g075820.3	1	634	23	17921	0.0435	0.563489	ns	0.698462	ns
GO:0006004	fucose metabolic process	Biological Process	Solyc04g045470.3	1	634	23	17921	0.0435	0.563489	ns	0.698462	ns
GO:0006807	nitrogen compound metabolic process	Biological Process	Solyc08g082840.2	1	634	23	17921	0.0435	0.563489	ns	0.698462	ns
GO:0042542	response to hydrogen peroxide	Biological Process	Solyc12g094620.2	1	634	23	17921	0.0435	0.563489	ns	0.698462	ns
GO:0061630	ubiquitin protein ligase activity	Molecular Function	Solyc11g011570.1, Solyc11g068940.1, Solyc01g009320.2, Solyc04g008100.2, Solyc08g082680.3	5	634	142	17921	0.0352	0.567563	ns	0.702335	ns
GO:0016765	other than methyl	Molecular Function	Solyc07g061990.3	1	634	24	17921	0.0417	0.578952	ns	0.715233	ns
GO:0009414	response to water deprivation	Biological Process	Solyc09g075820.3, Solyc04g071610.3	2	634	55	17921	0.0364	0.584247	ns	0.720571	ns
GO:0005886	plasma membrane	Cellular Component	Solyc03g006230.1, Solyc12g035400.2, Solyc12g005630.2, Solyc01g100920.3, Solyc09g090210.3, Solyc09g009150.1, Solyc05g008060.3, Solyc06g010250.3, Solyc04g007690.3, Solyc08g005580.3, Solyc06g075550.3, Solyc02g071880.3, Solyc03g005960.3, Solyc07g006610.3, Solyc04g005070.3, Solyc03g112100.3, Solyc05g010400.3, Solyc09g009560.2, Solyc11g012930.2, Solyc09g015080.3, Solyc02g063330.3, Solyc12g094620.2, Sol…	23	634	670	17921	0.0343	0.589959	ns	0.721901	ns
GO:1901566	organonitrogen compound biosynthetic process	Biological Process	Solyc12g006470.2	1	634	25	17921	0.04	0.593867	ns	0.721901	ns
GO:0005351	carbohydrate:proton symporter activity	Molecular Function	Solyc09g075820.3	1	634	25	17921	0.04	0.593867	ns	0.721901	ns
GO:0005355	glucose transmembrane transporter activity	Molecular Function	Solyc09g075820.3	1	634	25	17921	0.04	0.593867	ns	0.721901	ns
GO:0009805	coumarin biosynthetic process	Biological Process	Solyc07g049550.3	1	634	25	17921	0.04	0.593867	ns	0.721901	ns
GO:0034599	cellular response to oxidative stress	Biological Process	Solyc06g060260.3	1	634	25	17921	0.04	0.593867	ns	0.721901	ns
GO:0006506	GPI anchor biosynthetic process	Biological Process	Solyc08g082840.2	1	634	25	17921	0.04	0.593867	ns	0.721901	ns
GO:0005871	kinesin complex	Cellular Component	Solyc04g081060.3	1	634	25	17921	0.04	0.593867	ns	0.721901	ns
GO:0005516	calmodulin binding	Molecular Function	Solyc01g057270.3, Solyc12g036390.2	2	634	56	17921	0.0357	0.594105	ns	0.721901	ns
GO:0004190	aspartic-type endopeptidase activity	Molecular Function	Solyc05g056450.3, Solyc01g080010.2, Solyc02g083450.3	3	634	87	17921	0.0345	0.598824	ns	0.726442	ns
GO:0009834	plant-type secondary cell wall biogenesis	Biological Process	Solyc06g054660.1	1	634	26	17921	0.0385	0.608255	ns	0.731884	ns
GO:0008645	hexose transmembrane transport	Biological Process	Solyc09g075820.3	1	634	26	17921	0.0385	0.608255	ns	0.731884	ns
GO:0006857	oligopeptide transport	Biological Process	Solyc08g061010.3	1	634	26	17921	0.0385	0.608255	ns	0.731884	ns
GO:0000302	response to reactive oxygen species	Biological Process	Solyc06g060260.3	1	634	26	17921	0.0385	0.608255	ns	0.731884	ns
GO:0030036	actin cytoskeleton organization	Biological Process	Solyc06g082910.3	1	634	26	17921	0.0385	0.608255	ns	0.731884	ns
GO:0045454	cell redox homeostasis	Biological Process	Solyc02g032860.3, Solyc03g031620.3, Solyc04g011810.1	3	634	90	17921	0.0333	0.621839	ns	0.740744	ns
GO:0006284	base-excision repair	Biological Process	Solyc05g010800.3	1	634	27	17921	0.037	0.622134	ns	0.740744	ns
GO:0006338	chromatin remodeling	Biological Process	Solyc11g013430.2	1	634	27	17921	0.037	0.622134	ns	0.740744	ns
GO:0004683	calmodulin-dependent protein kinase activity	Molecular Function	Solyc04g049160.3	1	634	27	17921	0.037	0.622134	ns	0.740744	ns
GO:0009931	calcium-dependent protein serine/threonine kinase activity	Molecular Function	Solyc04g049160.3	1	634	27	17921	0.037	0.622134	ns	0.740744	ns
GO:0018024	histone-lysine N-methyltransferase activity	Molecular Function	Solyc04g057880.3	1	634	27	17921	0.037	0.622134	ns	0.740744	ns
GO:0004722	protein serine/threonine phosphatase activity	Molecular Function	Solyc06g076400.3, Solyc12g042570.2	2	634	59	17921	0.0339	0.622625	ns	0.740744	ns
GO:0006364	rRNA processing	Biological Process	Solyc03g097160.3, Solyc03g112820.3	2	634	60	17921	0.0333	0.631781	ns	0.750431	ns
GO:0010597	green leaf volatile biosynthetic process	Biological Process	Solyc10g081320.1	1	634	28	17921	0.0357	0.635523	ns	0.751083	ns
GO:0046686	response to cadmium ion	Biological Process	Solyc03g098230.3	1	634	28	17921	0.0357	0.635523	ns	0.751083	ns
GO:0008374	O-acyltransferase activity	Molecular Function	Solyc09g072710.3	1	634	28	17921	0.0357	0.635523	ns	0.751083	ns
GO:0005774	vacuolar membrane	Cellular Component	Solyc05g013460.3, Solyc07g061790.3, Solyc03g078150.3	3	634	92	17921	0.0326	0.636674	ns	0.751083	ns
GO:0007165	signal transduction	Biological Process	Solyc02g032650.3, Solyc06g007440.3, Solyc08g061220.3, Solyc12g097010.2, Solyc07g065130.3, Solyc07g005440.1	6	634	184	17921	0.0326	0.637406	ns	0.751083	ns
GO:0015934	large ribosomal subunit	Cellular Component	Solyc02g092430.1	1	634	29	17921	0.0345	0.648437	ns	0.760721	ns
GO:0032040	small-subunit processome	Cellular Component	Solyc03g097160.3	1	634	29	17921	0.0345	0.648437	ns	0.760721	ns
GO:0007018	microtubule-based movement	Biological Process	Solyc09g097860.3, Solyc04g081060.3	2	634	62	17921	0.0323	0.649572	ns	0.760721	ns
GO:0000287	magnesium ion binding	Molecular Function	Solyc02g079840.2, Solyc01g101210.3, Solyc12g010025.1, Solyc01g105880.3	4	634	125	17921	0.032	0.649697	ns	0.760721	ns
GO:0003777	microtubule motor activity	Molecular Function	Solyc09g097860.3, Solyc04g081060.3	2	634	63	17921	0.0317	0.658208	ns	0.769469	ns
GO:0009725	response to hormone	Biological Process	Solyc12g006340.2	1	634	30	17921	0.0333	0.660895	ns	0.771391	ns
GO:0006351	DNA-templated transcription	Biological Process	Solyc02g055370.3, Solyc12g087830.2, Solyc05g052040.1, Solyc12g009240.1, Solyc04g049800.3, Solyc08g078180.1, Solyc09g091950.1, Solyc01g106710.1, Solyc02g091550.2, Solyc06g035700.1	10	634	312	17921	0.0321	0.669466	ns	0.780165	ns
GO:0030154	cell differentiation	Biological Process	Solyc09g090130.3, Solyc01g111500.3	2	634	66	17921	0.0303	0.683094	ns	0.794795	ns
GO:0015171	amino acid transmembrane transporter activity	Molecular Function	Solyc03g078150.3	1	634	32	17921	0.0312	0.684503	ns	0.795184	ns
GO:0003924	GTPase activity	Molecular Function	Solyc07g053470.3, Solyc12g035420.2, Solyc10g047050.2, Solyc08g061220.3, Solyc03g118820.3, Solyc03g058190.3	6	634	194	17921	0.0309	0.687281	ns	0.797159	ns
GO:0004714	transmembrane receptor protein tyrosine kinase activity	Molecular Function	Solyc02g093975.1	1	634	33	17921	0.0303	0.695684	ns	0.801879	ns
GO:0009705	plant-type vacuole membrane	Cellular Component	Solyc06g010250.3	1	634	33	17921	0.0303	0.695684	ns	0.801879	ns
GO:0004176	ATP-dependent peptidase activity	Molecular Function	Solyc04g063360.3	1	634	33	17921	0.0303	0.695684	ns	0.801879	ns
GO:0034605	cellular response to heat	Biological Process	Solyc02g090820.3	1	634	33	17921	0.0303	0.695684	ns	0.801879	ns
GO:0016791	phosphatase activity	Molecular Function	Solyc06g076400.3, Solyc03g098030.3, Solyc03g007230.3, Solyc04g015150.3, Solyc12g042570.2	5	634	165	17921	0.0303	0.698437	ns	0.8038	ns
GO:0016831	carboxy-lyase activity	Molecular Function	Solyc02g089610.2	1	634	34	17921	0.0294	0.70647	ns	0.809277	ns
GO:0003333	amino acid transmembrane transport	Biological Process	Solyc03g078150.3	1	634	34	17921	0.0294	0.70647	ns	0.809277	ns
GO:0051287	NAD binding	Molecular Function	Solyc03g123830.3, Solyc02g086880.3	2	634	69	17921	0.029	0.706477	ns	0.809277	ns
GO:0010468	regulation of gene expression	Biological Process	Solyc03g059270.3	1	634	35	17921	0.0286	0.716874	ns	0.819918	ns
GO:0005525	GTP binding	Molecular Function	Solyc07g053470.3, Solyc12g035420.2, Solyc10g047050.2, Solyc08g061220.3, Solyc03g118820.3, Solyc11g065870.2, Solyc03g058190.3	7	634	233	17921	0.03	0.7217	ns	0.824164	ns
GO:0031418	L-ascorbic acid binding	Molecular Function	Solyc07g049550.3	1	634	36	17921	0.0278	0.72691	ns	0.827559	ns
GO:0071805	potassium ion transmembrane transport	Biological Process	Solyc01g104030.3	1	634	36	17921	0.0278	0.72691	ns	0.827559	ns
GO:0005887	integral component of plasma membrane	Cellular Component	Solyc09g075820.3, Solyc11g017010.2	2	634	72	17921	0.0278	0.728404	ns	0.827986	ns
GO:0051087	chaperone binding	Molecular Function	Solyc06g007240.3	1	634	38	17921	0.0263	0.745929	ns	0.846606	ns
GO:0009536	plastid	Cellular Component	Solyc08g074620.2, Solyc12g010025.1, Solyc07g024000.3, Solyc01g105880.3, Solyc08g080100.3	5	634	177	17921	0.0282	0.754797	ns	0.852201	ns
GO:0005694	chromosome	Cellular Component	Solyc11g066430.1	1	634	39	17921	0.0256	0.754936	ns	0.852201	ns
GO:0004197	cysteine-type endopeptidase activity	Molecular Function	Solyc07g041900.3	1	634	39	17921	0.0256	0.754936	ns	0.852201	ns
GO:0009651	response to salt stress	Biological Process	Solyc09g075820.3, Solyc07g049550.3	2	634	76	17921	0.0263	0.755465	ns	0.852201	ns
GO:0050660	flavin adenine dinucleotide binding	Molecular Function	Solyc08g068160.2, Solyc08g068420.3, Solyc02g069690.1	3	634	111	17921	0.027	0.757148	ns	0.8528	ns
GO:0015267	channel activity	Molecular Function	Solyc03g005980.3	1	634	40	17921	0.025	0.763625	ns	0.858788	ns
GO:0051537	2 iron, 2 sulfur cluster binding	Molecular Function	Solyc12g005630.2	1	634	41	17921	0.0244	0.772006	ns	0.865583	ns
GO:0006418	tRNA aminoacylation for protein translation	Biological Process	Solyc01g005540.3	1	634	41	17921	0.0244	0.772006	ns	0.865583	ns
GO:0006631	fatty acid metabolic process	Biological Process	Solyc10g007960.1	1	634	42	17921	0.0238	0.78009	ns	0.868071	ns
GO:0042626	ATPase-coupled transmembrane transporter activity	Molecular Function	Solyc08g005580.3	1	634	42	17921	0.0238	0.78009	ns	0.868071	ns
GO:0140658	ATP-dependent chromatin remodeler activity	Molecular Function	Solyc05g044480.3	1	634	42	17921	0.0238	0.78009	ns	0.868071	ns
GO:0042803	protein homodimerization activity	Molecular Function	Solyc01g087850.2	1	634	42	17921	0.0238	0.78009	ns	0.868071	ns
GO:0009793	embryo development ending in seed dormancy	Biological Process	Solyc01g080950.3	1	634	42	17921	0.0238	0.78009	ns	0.868071	ns
GO:0032259	methylation	Biological Process	Solyc04g008860.3	1	634	43	17921	0.0233	0.787889	ns	0.875432	ns
GO:0097573	glutathione oxidoreductase activity	Molecular Function	Solyc04g011810.1	1	634	44	17921	0.0227	0.795411	ns	0.881144	ns
GO:0004812	aminoacyl-tRNA ligase activity	Molecular Function	Solyc01g005540.3	1	634	44	17921	0.0227	0.795411	ns	0.881144	ns
GO:0140359	ABC-type transporter activity	Molecular Function	Solyc05g053610.3, Solyc08g005580.3	2	634	84	17921	0.0238	0.802655	ns	0.883888	ns
GO:0015979	photosynthesis	Biological Process	Solyc12g005630.2, Solyc07g061990.3	2	634	84	17921	0.0238	0.802655	ns	0.883888	ns
GO:0003682	chromatin binding	Molecular Function	Solyc01g006100.3	1	634	45	17921	0.0222	0.802666	ns	0.883888	ns
GO:0031625	ubiquitin protein ligase binding	Molecular Function	Solyc02g067700.1	1	634	45	17921	0.0222	0.802666	ns	0.883888	ns
GO:0035556	intracellular signal transduction	Biological Process	Solyc01g109230.3, Solyc04g049160.3	2	634	85	17921	0.0235	0.807948	ns	0.888383	ns
GO:0051603	proteolysis involved in protein catabolic process	Biological Process	Solyc07g041900.3	1	634	47	17921	0.0213	0.816416	ns	0.89371	ns
GO:0016853	isomerase activity	Molecular Function	Solyc10g007960.1	1	634	47	17921	0.0213	0.816416	ns	0.89371	ns
GO:0008080	N-acetyltransferase activity	Molecular Function	Solyc08g068720.1	1	634	47	17921	0.0213	0.816416	ns	0.89371	ns
GO:0000160	phosphorelay signal transduction system	Biological Process	Solyc02g071220.3	1	634	48	17921	0.0208	0.822928	ns	0.899507	ns
GO:0046777	protein autophosphorylation	Biological Process	Solyc02g071880.3, Solyc03g005960.3	2	634	89	17921	0.0225	0.827877	ns	0.902374	ns
GO:0016887	ATP hydrolysis activity	Molecular Function	Solyc10g007280.3, Solyc03g082640.2, Solyc04g063360.3, Solyc04g081060.3, Solyc08g061610.3, Solyc05g008560.2, Solyc03g113400.3, Solyc08g078200.2	8	634	297	17921	0.0269	0.829089	ns	0.902374	ns
GO:0005777	peroxisome	Cellular Component	Solyc12g094620.2	1	634	49	17921	0.0204	0.829209	ns	0.902374	ns
GO:0009507	chloroplast	Cellular Component	Solyc01g108600.3, Solyc08g074620.2, Solyc11g012710.2, Solyc12g010025.1, Solyc01g099260.3, Solyc04g057870.3, Solyc03g111260.3, Solyc01g088090.3, Solyc07g061990.3, Solyc03g116110.3, Solyc01g105880.3, Solyc03g098230.3, Solyc08g080100.3, Solyc02g086880.3	14	634	493	17921	0.0284	0.835021	ns	0.906302	ns
GO:0006334	nucleosome assembly	Biological Process	Solyc11g066430.1	1	634	50	17921	0.02	0.835268	ns	0.906302	ns
GO:0006397	mRNA processing	Biological Process	Solyc01g101210.3	1	634	52	17921	0.0192	0.846749	ns	0.916073	ns
GO:0018105	peptidyl-serine phosphorylation	Biological Process	Solyc04g049160.3	1	634	52	17921	0.0192	0.846749	ns	0.916073	ns
GO:0009658	chloroplast organization	Biological Process	Solyc03g111260.3	1	634	53	17921	0.0189	0.852186	ns	0.919268	ns
GO:0004222	metalloendopeptidase activity	Molecular Function	Solyc04g063360.3	1	634	53	17921	0.0189	0.852186	ns	0.919268	ns
GO:0005737	cytoplasm	Cellular Component	Solyc05g007940.3, Solyc11g011570.1, Solyc06g062430.3, Solyc12g006470.2, Solyc09g091000.3, Solyc12g011300.2, Solyc12g056960.2, Solyc07g005380.3, Solyc04g076040.3, Solyc01g107730.3, Solyc04g077030.3, Solyc12g010025.1, Solyc07g049160.3, Solyc12g014410.2, Solyc01g005540.3, Solyc04g049160.3, Solyc12g097080.2, Solyc12g096960.2, Solyc04g081400.3, Solyc04g078500.1, Solyc11g072460.2, Solyc08g082840.2, Sol…	28	634	941	17921	0.0298	0.853941	ns	0.91982	ns
GO:0050661	NADP binding	Molecular Function	Solyc08g068160.2	1	634	54	17921	0.0185	0.857431	ns	0.922237	ns
GO:0016567	protein ubiquitination	Biological Process	Solyc11g011570.1, Solyc11g068940.1, Solyc01g009320.2, Solyc04g008100.2, Solyc02g067700.1	5	634	208	17921	0.024	0.863454	ns	0.927367	ns
GO:0006470	protein dephosphorylation	Biological Process	Solyc12g042570.2	1	634	56	17921	0.0179	0.86737	ns	0.930223	ns
GO:0003755	peptidyl-prolyl cis-trans isomerase activity	Molecular Function	Solyc04g077615.1	1	634	57	17921	0.0175	0.872077	ns	0.932568	ns
GO:0003779	actin binding	Molecular Function	Solyc06g082910.3	1	634	57	17921	0.0175	0.872077	ns	0.932568	ns
GO:0000976	transcription cis-regulatory region binding	Molecular Function	Solyc10g081320.1	1	634	58	17921	0.0172	0.876617	ns	0.93607	ns
GO:0016021	integral component of membrane	Cellular Component	Solyc09g008380.3, Solyc12g088970.1, Solyc01g094910.3, Solyc06g054660.1, Solyc03g006230.1, Solyc09g075820.3, Solyc01g102290.3, Solyc12g087870.2, Solyc03g093390.3, Solyc02g067580.3, Solyc12g056960.2, Solyc05g013460.3, Solyc01g080260.3, Solyc09g015440.1, Solyc12g035400.2, Solyc03g005980.3, Solyc03g083360.3, Solyc04g040130.1, Solyc07g008590.1, Solyc02g038740.3, Solyc12g010920.2, Solyc07g006420.1, Sol…	105	634	3269	17921	0.0321	0.879301	ns	0.937584	ns
GO:0045892	negative regulation of DNA-templated transcription	Biological Process	Solyc07g062600.3	1	634	59	17921	0.0169	0.880996	ns	0.938039	ns
GO:0004842	ubiquitin-protein transferase activity	Molecular Function	Solyc11g068940.1, Solyc01g009320.2, Solyc04g008100.2	3	634	144	17921	0.0208	0.888435	ns	0.9446	ns
GO:0005794	Golgi apparatus	Cellular Component	Solyc07g053350.3, Solyc09g015440.1, Solyc02g089710.3, Solyc09g005630.3, Solyc06g050920.3	5	634	219	17921	0.0228	0.890779	ns	0.945616	ns
GO:0009506	plasmodesma	Cellular Component	Solyc05g046010.3, Solyc12g005790.2, Solyc09g075820.3, Solyc01g105070.3, Solyc02g083480.3	5	634	220	17921	0.0227	0.893012	ns	0.945616	ns
GO:0009737	response to abscisic acid	Biological Process	Solyc09g075820.3	1	634	62	17921	0.0161	0.893224	ns	0.945616	ns
GO:0051536	iron-sulfur cluster binding	Molecular Function	Solyc01g110520.3	1	634	63	17921	0.0159	0.897015	ns	0.948273	ns
GO:0000786	nucleosome	Cellular Component	Solyc11g066430.1	1	634	64	17921	0.0156	0.900671	ns	0.950779	ns
GO:0046982	protein heterodimerization activity	Molecular Function	Solyc11g066430.1, Solyc09g074760.1	2	634	109	17921	0.0183	0.902132	ns	0.950965	ns
GO:0005739	mitochondrion	Cellular Component	Solyc09g075210.3, Solyc01g108600.3, Solyc02g089620.3, Solyc07g053470.3, Solyc04g081400.3, Solyc04g063360.3, Solyc01g080150.3, Solyc03g098230.3, Solyc02g086880.3	9	634	366	17921	0.0246	0.904291	ns	0.951885	ns
GO:0004674	protein serine/threonine kinase activity	Molecular Function	Solyc01g028830.3, Solyc04g077270.3, Solyc02g071880.3, Solyc03g005960.3, Solyc08g074980.3, Solyc07g005440.1, Solyc07g063700.2	7	634	298	17921	0.0235	0.906472	ns	0.952657	ns
GO:0009579	thylakoid	Cellular Component	Solyc08g074620.2	1	634	66	17921	0.0152	0.907599	ns	0.952657	ns
GO:0015035	protein-disulfide reductase activity	Molecular Function	Solyc04g011810.1	1	634	67	17921	0.0149	0.91088	ns	0.954747	ns
GO:0006633	fatty acid biosynthetic process	Biological Process	Solyc10g007960.1	1	634	70	17921	0.0143	0.920041	ns	0.962985	ns
GO:0009055	electron transfer activity	Molecular Function	Solyc04g011810.1, Solyc03g116700.3	2	634	119	17921	0.0168	0.926853	ns	0.967378	ns
GO:0008017	microtubule binding	Molecular Function	Solyc09g097860.3, Solyc04g081060.3	2	634	119	17921	0.0168	0.926853	ns	0.967378	ns
GO:0005789	endoplasmic reticulum membrane	Cellular Component	Solyc02g038740.3, Solyc05g008890.3	2	634	122	17921	0.0164	0.933036	ns	0.972461	ns
GO:0005874	microtubule	Cellular Component	Solyc04g081060.3	1	634	77	17921	0.013	0.937926	ns	0.976182	ns
GO:0005768	endosome	Cellular Component	Solyc09g009150.1	1	634	79	17921	0.0127	0.942259	ns	0.979314	ns
GO:0006486	protein glycosylation	Biological Process	Solyc03g044880.3	1	634	88	17921	0.0114	0.95831	ns	0.994599	ns
GO:0006468	protein phosphorylation	Biological Process	Solyc04g007400.3, Solyc02g078780.3, Solyc01g103785.1, Solyc04g076040.3, Solyc09g090210.3, Solyc01g107730.3, Solyc01g028830.3, Solyc02g093975.1, Solyc06g007440.3, Solyc04g049160.3, Solyc04g077270.3, Solyc03g121230.3, Solyc12g098960.2, Solyc04g078500.1, Solyc06g075550.3, Solyc05g005877.1, Solyc02g071880.3, Solyc03g005960.3, Solyc07g006610.3, Solyc08g074980.3, Solyc05g010400.3, Solyc01g098440.2, Sol…	26	634	997	17921	0.0261	0.962476	ns	0.997524	ns
GO:0005802	trans-Golgi network	Cellular Component	Solyc09g009150.1	1	634	92	17921	0.0109	0.96393	ns	0.997634	ns
GO:0008270	zinc ion binding	Molecular Function	Solyc11g011570.1, Solyc01g090760.3, Solyc02g030480.3, Solyc04g071610.3, Solyc04g007600.3, Solyc09g074560.3, Solyc09g082170.3, Solyc11g007160.2, Solyc02g069250.3, Solyc02g086820.3, Solyc04g057880.3, Solyc01g112230.3	12	634	531	17921	0.0226	0.966088	ns	0.998471	ns
GO:0098542	defense response to other organism	Biological Process	Solyc12g088970.1	1	634	99	17921	0.0101	0.972007	ns	1	ns
GO:0043531	ADP binding	Molecular Function	Solyc01g103610.3, Solyc02g032650.3, Solyc12g097010.2	3	634	197	17921	0.0152	0.972261	ns	1	ns
GO:0005783	endoplasmic reticulum	Cellular Component	Solyc02g038740.3, Solyc05g008060.3, Solyc04g007690.3, Solyc06g083270.3	4	634	247	17921	0.0162	0.976952	ns	1	ns
GO:0022625	cytosolic large ribosomal subunit	Cellular Component	Solyc02g092430.1	1	634	108	17921	0.0093	0.979796	ns	1	ns
GO:0016310	phosphorylation	Biological Process	Solyc04g077030.3, Solyc04g081400.3	2	634	165	17921	0.0121	0.981857	ns	1	ns
GO:0009941	chloroplast envelope	Cellular Component	Solyc12g005630.2	1	634	112	17921	0.0089	0.982522	ns	1	ns
GO:0000166	nucleotide binding	Molecular Function	Solyc01g005540.3, Solyc04g081400.3, Solyc08g061220.3, Solyc03g005960.3, Solyc08g061610.3, Solyc08g078200.2	6	634	358	17921	0.0168	0.988423	ns	1	ns
GO:0016192	vesicle-mediated transport	Biological Process	Solyc02g075615.1	1	634	126	17921	0.0079	0.98948	ns	1	ns
GO:0006281	DNA repair	Biological Process	Solyc05g010800.3	1	634	135	17921	0.0074	0.992411	ns	1	ns
GO:0009535	chloroplast thylakoid membrane	Cellular Component	Solyc12g005630.2	1	634	138	17921	0.0072	0.993194	ns	1	ns
GO:0004672	protein kinase activity	Molecular Function	Solyc04g007400.3, Solyc02g078780.3, Solyc01g103785.1, Solyc09g090210.3, Solyc01g028830.3, Solyc02g093975.1, Solyc06g007440.3, Solyc04g049160.3, Solyc04g077270.3, Solyc03g121230.3, Solyc12g098960.2, Solyc06g075550.3, Solyc05g005877.1, Solyc02g071880.3, Solyc03g005960.3, Solyc07g006610.3, Solyc08g074980.3, Solyc05g010400.3, Solyc01g098440.2, Solyc07g005440.1, Solyc02g063330.3, Solyc07g063700.2	22	634	988	17921	0.0223	0.994209	ns	1	ns
GO:0009570	chloroplast stroma	Cellular Component	Solyc08g061480.3	1	634	147	17921	0.0068	0.995092	ns	1	ns
GO:0009451	RNA modification	Biological Process	Solyc09g082170.3	1	634	158	17921	0.0063	0.996709	ns	1	ns
GO:0005829	cytosol	Cellular Component	Solyc02g089610.2, Solyc01g095140.3, Solyc03g080180.3, Solyc04g081400.3, Solyc01g102940.3, Solyc07g065340.1, Solyc03g098230.3, Solyc04g008860.3	8	634	499	17921	0.016	0.99711	ns	1	ns
GO:0006511	ubiquitin-dependent protein catabolic process	Biological Process	Solyc08g082680.3	1	634	172	17921	0.0058	0.998022	ns	1	ns
GO:0016301	kinase activity	Molecular Function	Solyc04g081400.3	1	634	208	17921	0.0048	0.999467	ns	1	ns
GO:0006886	intracellular protein transport	Biological Process	Solyc02g075615.1	1	634	217	17921	0.0046	0.999616	ns	1	ns
GO:0005840	ribosome	Cellular Component	Solyc02g092430.1, Solyc01g008340.3	2	634	316	17921	0.0063	0.999868	ns	1	ns
GO:0003735	structural constituent of ribosome	Molecular Function	Solyc02g092430.1, Solyc01g008340.3	2	634	354	17921	0.0056	0.999964	ns	1	ns
GO:0006412	translation	Biological Process	Solyc02g092430.1, Solyc01g008340.3	2	634	357	17921	0.0056	0.999967	ns	1	ns
GO:0005524	ATP binding	Molecular Function	Solyc04g007400.3, Solyc05g053610.3, Solyc02g078780.3, Solyc05g051540.2, Solyc01g103785.1, Solyc09g090210.3, Solyc01g028830.3, Solyc10g007280.3, Solyc02g093975.1, Solyc01g005540.3, Solyc07g045160.3, Solyc09g097860.3, Solyc06g007440.3, Solyc04g049160.3, Solyc04g077270.3, Solyc03g121230.3, Solyc04g081400.3, Solyc08g005580.3, Solyc03g082640.2, Solyc12g098960.2, Solyc06g075550.3, Solyc05g005877.1, Sol…	40	634	1933	17921	0.0207	0.999972	ns	1	ns
GO:0003723	RNA binding	Molecular Function	Solyc05g007940.3, Solyc02g092430.1, Solyc07g006560.3, Solyc12g014410.2, Solyc11g007160.2, Solyc02g081530.1, Solyc10g074870.2	7	634	659	17921	0.0106	0.999986	ns	1	ns
GO:0003676	nucleic acid binding	Molecular Function	Solyc02g078910.3, Solyc01g005540.3, Solyc06g062670.3, Solyc11g007160.2, Solyc10g074870.2	5	634	667	17921	0.0075	1	ns	1	ns
GO:0005515	protein binding	Molecular Function	Solyc08g083240.3, Solyc05g051583.1, Solyc12g011300.2, Solyc12g014130.2, Solyc07g008590.1, Solyc11g012710.2, Solyc02g038740.3, Solyc10g008790.3, Solyc06g007240.3, Solyc04g071610.3, Solyc09g091600.3, Solyc02g078780.3, Solyc09g074560.3, Solyc02g032650.3, Solyc09g082170.3, Solyc09g011570.3, Solyc09g011590.3, Solyc01g109120.3, Solyc12g097080.2, Solyc03g007600.3, Solyc03g121230.3, Solyc09g011550.3, Sol…	43	634	2461	17921	0.0175	1	ns	1	ns
