# Supplementary material for: SnRK1α1-mediated RBOH1 phosphorylation regulates reactive oxygen species to enhance tolerance to low nitrogen in tomato
Source: Plant Cell. 2024 Dec 12;37(1):koae321. doi: 10.1093/plcell/koae321 (PMC11684077; doi:10.1093/plcell/koae321)
Supplement: koae321_Supplementary_Data [file koae321_supplementary_data.zip › Supplementary Data Set 9.xlsx]

## Sheet: Supplementary Data Set 9
Supplementary Data Set 9. Kyoto Encyclopedia of Genes and Genomes (KEGG) enrichment analysis of differentially expressed genes (DEGs) between rboh1-1 mutants and WT under control conditions.
Pathway_ID	KEGG_Level_1	KEGG_Level_2	Pathway_Name	IDs	S	TS	B	TB	Rich.Factor	P.value	Sig.Sign.P	Q.value	Sig.Sign.Q
ko00940	Metabolism	Biosynthesis of other secondary metabolites	Phenylpropanoid biosynthesis	Solyc01g006300.3, Solyc05g046010.3, Solyc12g005790.2, Solyc01g006310.3, Solyc06g050440.3, Solyc10g078220.2, Solyc02g030480.3, Solyc03g006700.3, Solyc07g006680.1, Solyc11g072920.2, Solyc04g080760.3, Solyc03g080180.3, Solyc01g010390.3, Solyc04g010250.3, Solyc02g069250.3, Solyc01g105070.3, Solyc02g069690.1, Solyc08g014490.1, Solyc09g075140.3, Solyc02g083480.3, Solyc05g052280.3, Solyc12g042460.2	22	94	97	2473	0.2268	1.72514e-12	****	1.2076e-10	****
ko01100	Metabolism	Global and overview maps	Metabolic pathways	Solyc01g006300.3, Solyc05g053170.3, Solyc12g088000.2, Solyc05g046010.3, Solyc09g008380.3, Solyc06g066160.3, Solyc12g005790.2, Solyc06g066170.3, Solyc02g089610.2, Solyc12g006470.2, Solyc02g032860.3, Solyc02g082920.3, Solyc01g110520.3, Solyc01g006310.3, Solyc12g011300.2, Solyc03g031620.3, Solyc06g050440.3, Solyc10g078220.2, Solyc06g083130.3, Solyc10g007960.1, Solyc05g005700.3, Solyc02g030480.3, Sol…	69	94	1161	2473	0.0594	1.01339e-07	****	3.54688e-06	****
ko01110	Metabolism	Global and overview maps	Biosynthesis of secondary metabolites	Solyc01g006300.3, Solyc05g053170.3, Solyc12g088000.2, Solyc05g046010.3, Solyc06g066160.3, Solyc12g005790.2, Solyc06g066170.3, Solyc01g110520.3, Solyc01g006310.3, Solyc06g050440.3, Solyc10g078220.2, Solyc10g007960.1, Solyc05g005700.3, Solyc02g030480.3, Solyc03g006700.3, Solyc07g006680.1, Solyc05g012110.3, Solyc12g088220.2, Solyc11g072920.2, Solyc08g007790.3, Solyc07g049550.3, Solyc04g080760.3, Sol…	45	94	674	2473	0.0668	1.09431e-05	****	0.000255339	***
ko00998	Metabolism	Biosynthesis of other secondary metabolites	Biosynthesis of various antibiotics	Solyc06g066160.3, Solyc06g066170.3	2	94	2	2473	1	0.00143001	**	0.0250251	*
ko00941	Metabolism	Biosynthesis of other secondary metabolites	Flavonoid biosynthesis	Solyc05g053170.3, Solyc10g078220.2, Solyc07g006680.1, Solyc08g014490.1, Solyc09g091510.3	5	94	33	2473	0.1515	0.00727291	**	0.101821	ns
ko00380	Metabolism	Amino acid metabolism	Tryptophan metabolism	Solyc05g005700.3, Solyc08g068160.2, Solyc03g080180.3, Solyc01g011510.3	4	94	24	2473	0.1667	0.0115965	*	0.135293	ns
ko00903	Metabolism	Metabolism of terpenoids and polyketides	Limonene degradation	Solyc05g005700.3, Solyc01g011510.3	2	94	7	2473	0.2857	0.0265033	*	0.265033	ns
ko00520	Metabolism	Carbohydrate metabolism	Amino sugar and nucleotide sugar metabolism	Solyc02g082920.3, Solyc07g005100.3, Solyc07g005090.3, Solyc04g081400.3, Solyc04g072000.3, Solyc12g010540.1, Solyc06g053380.3	7	94	83	2473	0.0843	0.0360295	*	0.265549	ns
ko00280	Metabolism	Amino acid metabolism	Valine, leucine and isoleucine degradation	Solyc05g005700.3, Solyc12g088220.2, Solyc08g007790.3, Solyc01g011510.3	4	94	34	2473	0.1176	0.0379353	*	0.265549	ns
ko04712	Organismal Systems	Environmental adaptation	Circadian rhythm - plant	Solyc05g053170.3, Solyc09g091510.3, Solyc04g071990.3	3	94	20	2473	0.15	0.0379356	*	0.265549	ns
ko00270	Metabolism	Amino acid metabolism	Cysteine and methionine metabolism	Solyc12g088000.2, Solyc02g089610.2, Solyc12g088220.2, Solyc07g049550.3, Solyc03g123830.3, Solyc03g098230.3	6	94	68	2473	0.0882	0.0421829	*	0.268437	ns
ko00330	Metabolism	Amino acid metabolism	Arginine and proline metabolism	Solyc02g089610.2, Solyc05g005700.3, Solyc02g089620.3, Solyc01g011510.3	4	94	37	2473	0.1081	0.049583	*	0.271616	ns
ko00340	Metabolism	Amino acid metabolism	Histidine metabolism	Solyc05g005700.3, Solyc01g011510.3	2	94	10	2473	0.2	0.0527386	ns	0.271616	ns
ko00770	Metabolism	Metabolism of cofactors and vitamins	Pantothenate and CoA biosynthesis	Solyc05g005700.3, Solyc12g088220.2, Solyc01g011510.3	3	94	23	2473	0.1304	0.0543232	ns	0.271616	ns
ko00053	Metabolism	Carbohydrate metabolism	Ascorbate and aldarate metabolism	Solyc05g005700.3, Solyc08g068420.3, Solyc12g010540.1, Solyc01g011510.3	4	94	39	2473	0.1026	0.0583281	ns	0.272198	ns
ko00945	Metabolism	Biosynthesis of other secondary metabolites	Stilbenoid, diarylheptanoid and gingerol biosynthesis	Solyc10g078220.2, Solyc07g006680.1, Solyc08g014490.1	3	94	26	2473	0.1154	0.073548	ns	0.307139	ns
ko00966	Metabolism	Biosynthesis of other secondary metabolites	Glucosinolate biosynthesis	Solyc12g088220.2	1	94	2	2473	0.5	0.074591	ns	0.307139	ns
ko00910	Metabolism	Energy metabolism	Nitrogen metabolism	Solyc06g010250.3, Solyc02g086820.3	2	94	13	2473	0.1538	0.0849468	ns	0.330349	ns
ko00960	Metabolism	Biosynthesis of other secondary metabolites	Tropane, piperidine and pyridine alkaloid biosynthesis	Solyc12g088000.2, Solyc04g054950.3	2	94	16	2473	0.125	0.121528	ns	0.425348	ns
ko00310	Metabolism	Amino acid metabolism	Lysine degradation	Solyc05g005700.3, Solyc01g011510.3	2	94	16	2473	0.125	0.121528	ns	0.425348	ns
