# Supplementary material for: SnRK1α1-mediated RBOH1 phosphorylation regulates reactive oxygen species to enhance tolerance to low nitrogen in tomato
Source: Plant Cell. 2024 Dec 12;37(1):koae321. doi: 10.1093/plcell/koae321 (PMC11684077; doi:10.1093/plcell/koae321)
Supplement: koae321_Supplementary_Data [file koae321_supplementary_data.zip › Supplementary Data Set 10.xlsx]

## Sheet: Fig. 1
Supplemental Data Set 10. Summary of statistical analyses.
Fig. 1A								Fig. 1B				Fig. 1C							Fig. 1E (upper panel)							Fig. 1F (upper panel)							Fig. 1G (upper panel)							Fig. 1K							Fig. 1L
LN-1d	Unpaired t test			Control-0d	Unpaired t test			LN	Unpaired t test			Tukey's multiple comparisons test	Mean Diff.	95.00% CI of diff.	Significant?	Summary	Adjusted P Value		Tukey's multiple comparisons test	Mean Diff.	95.00% CI of diff.	Significant?	Summary	Adjusted P Value		Tukey's multiple comparisons test	Mean Diff.	95.00% CI of diff.	Significant?	Summary	Adjusted P Value		Tukey's multiple comparisons test	Mean Diff.	95.00% CI of diff.	Significant?	Summary	Adjusted P Value		Tukey's multiple comparisons test	Mean Diff.	95.00% CI of diff.	Significant?	Summary	Adjusted P Value		Tukey's multiple comparisons test	Mean Diff.	95.00% CI of diff.
vs.	P value	<0.0001		vs.	P value	0.6964		vs.	P value	0.0194		Control:snrk1α1-1 vs. Control:snrk1α1-2	-0.1905	-2.139 to 1.757	No	ns	>0.9999		Control snrk1α1-1 vs. Control snrk1α1-2	-0.02689	-0.07626 to 0.02248	No	ns	0.5379		Control snrk1α1-1 vs. Control snrk1α1-2	-0.9332	-2.756 to 0.8895	No	ns	0.483		Control:snrk1α1-1 vs. Control:snrk1α1-2	0.025	-0.7916 to 0.8416	No	ns	>0.9999		Control:snrk1α1-1 vs. Control:snrk1α1-2	-6.236	-45.85 to 33.37	No	ns	>0.9999		Control:snrk1α1-1 vs. Control:snrk1α1-2	-0.04175	-4.916 to 4.833
LN-0d	P value summary	****		LN-0d	P value summary	ns		Control	P value summary	*		Control:snrk1α1-1 vs. Control:WT	-0.1464	-2.094 to 1.802	No	ns	>0.9999		Control snrk1α1-1 vs. Control WT	0.01652	-0.03285 to 0.06590	No	ns	0.8753		Control snrk1α1-1 vs. Control WT	0.05633	-1.766 to 1.879	No	ns	>0.9999		Control:snrk1α1-1 vs. Control:WT	0.0875	-0.7291 to 0.9041	No	ns	>0.9999		Control:snrk1α1-1 vs. Control:WT	-8.316	-47.93 to 31.30	No	ns	0.9992		Control:snrk1α1-1 vs. Control:WT	-0.05	-4.924 to 4.824
	Significantly different (P < 0.05)?	Yes			Significantly different (P < 0.05)?	No			Significantly different (P < 0.05)?	Yes		Control:snrk1α1-1 vs. Control:SnRK1α1 OE1	-0.1767	-2.125 to 1.771	No	ns	>0.9999		Control snrk1α1-1 vs. Control SnRK1α1 OE1	-0.01474	-0.06411 to 0.03464	No	ns	0.9139		Control snrk1α1-1 vs. Control SnRK1α1 OE1	0.1028	-1.720 to 1.926	No	ns	0.9997		Control:snrk1α1-1 vs. Control:SnRK1α1 OE1	0.18	-0.6366 to 0.9966	No	ns	0.9988		Control:snrk1α1-1 vs. Control:SnRK1α1 OE1	-4.158	-43.77 to 35.45	No	ns	>0.9999		Control:snrk1α1-1 vs. Control:SnRK1α1 OE1	-0.2833	-5.158 to 4.591
	One- or two-tailed P value?	Two-tailed			One- or two-tailed P value?	Two-tailed			One- or two-tailed P value?	Two-tailed		Control:snrk1α1-1 vs. Control:SnRK1α1 OE2	-0.2418	-2.190 to 1.706	No	ns	>0.9999		Control snrk1α1-1 vs. Control SnRK1α1 OE2	-0.01825	-0.06763 to 0.03112	No	ns	0.8304		Control snrk1α1-1 vs. Control SnRK1α1 OE2	0.6266	-1.196 to 2.449	No	ns	0.7873		Control:snrk1α1-1 vs. Control:SnRK1α1 OE2	0.0975	-0.7191 to 0.9141	No	ns	>0.9999		Control:snrk1α1-1 vs. Control:SnRK1α1 OE2	-4.158	-43.77 to 35.45	No	ns	>0.9999		Control:snrk1α1-1 vs. Control:SnRK1α1 OE2	-0.1585	-5.033 to 4.716
	t, df	t=12.44, df=6			t, df	t=0.4095, df=6			t, df	t=3.784, df=4		Control:snrk1α1-1 vs. LN:snrk1α1-1	-0.1556	-2.104 to 1.792	No	ns	>0.9999		Control snrk1α1-2 vs. Control WT	0.04341	-0.005961 to 0.09279	No	ns	0.1091		Control snrk1α1-2 vs. Control WT	0.9895	-0.8332 to 2.812	No	ns	0.4305		Control:snrk1α1-1 vs. LN:snrk1α1-1	-1.32	-2.137 to -0.5034	Yes	***	0.0002		Control:snrk1α1-1 vs. LN:snrk1α1-1	-70.68	-110.3 to -31.07	Yes	****	<0.0001		Control:snrk1α1-1 vs. LN:snrk1α1-1	-6.733	-11.61 to -1.859
												Control:snrk1α1-1 vs. LN:snrk1α1-2	-0.1121	-2.060 to 1.836	No	ns	>0.9999		Control snrk1α1-2 vs. Control SnRK1α1 OE1	0.01215	-0.03722 to 0.06153	No	ns	0.9555		Control snrk1α1-2 vs. Control SnRK1α1 OE1	1.036	-0.7867 to 2.859	No	ns	0.3897		Control:snrk1α1-1 vs. LN:snrk1α1-2	-1.225	-2.042 to -0.4084	Yes	***	0.0006		Control:snrk1α1-1 vs. LN:snrk1α1-2	-79	-118.6 to -39.39	Yes	****	<0.0001		Control:snrk1α1-1 vs. LN:snrk1α1-2	-6.979	-11.85 to -2.105
LN-3d	Unpaired t test			Control-1d	Unpaired t test							Control:snrk1α1-1 vs. LN:WT	-4.224	-6.172 to -2.276	Yes	****	<0.0001		Control snrk1α1-2 vs. Control SnRK1α1 OE2	0.008639	-0.04074 to 0.05801	No	ns	0.9872		Control snrk1α1-2 vs. Control SnRK1α1 OE2	1.56	-0.2629 to 3.383	No	ns	0.1038		Control:snrk1α1-1 vs. LN:WT	-2.523	-3.339 to -1.706	Yes	****	<0.0001		Control:snrk1α1-1 vs. LN:WT	-126.8	-166.4 to -87.20	Yes	****	<0.0001		Control:snrk1α1-1 vs. LN:WT	-16.15	-21.02 to -11.28
vs.	P value	0.0009		vs.	P value	0.2184						Control:snrk1α1-1 vs. LN:SnRK1α1 OE1	-7.065	-9.013 to -5.117	Yes	****	<0.0001		Control WT vs. Control SnRK1α1 OE1	-0.03126	-0.08063 to 0.01812	No	ns	0.3869		Control WT vs. Control SnRK1α1 OE1	0.04648	-1.776 to 1.869	No	ns	>0.9999		Control:snrk1α1-1 vs. LN:SnRK1α1 OE1	-4.77	-5.587 to -3.953	Yes	****	<0.0001		Control:snrk1α1-1 vs. LN:SnRK1α1 OE1	-234.9	-274.5 to -195.3	Yes	****	<0.0001		Control:snrk1α1-1 vs. LN:SnRK1α1 OE1	-25.13	-30.01 to -20.26
LN-0d	P value summary	***		LN-0d	P value summary	ns						Control:snrk1α1-1 vs. LN:SnRK1α1 OE2	-7.567	-9.515 to -5.619	Yes	****	<0.0001		Control WT vs. Control SnRK1α1 OE2	-0.03477	-0.08415 to 0.01460	No	ns	0.282		Control WT vs. Control SnRK1α1 OE2	0.5703	-1.252 to 2.393	No	ns	0.8363		Control:snrk1α1-1 vs. LN:SnRK1α1 OE2	-4.653	-5.469 to -3.836	Yes	****	<0.0001		Control:snrk1α1-1 vs. LN:SnRK1α1 OE2	-239.1	-278.7 to -199.5	Yes	****	<0.0001		Control:snrk1α1-1 vs. LN:SnRK1α1 OE2	-27.79	-32.66 to -22.91
	Significantly different (P < 0.05)?	Yes			Significantly different (P < 0.05)?	No						Control:snrk1α1-2 vs. Control:WT	0.04417	-1.904 to 1.992	No	ns	>0.9999		Control SnRK1α1 OE1 vs. Control SnRK1α1 OE2	-0.003516	-0.05289 to 0.04586	No	ns	0.9996		Control SnRK1α1 OE1 vs. Control SnRK1α1 OE2	0.5238	-1.299 to 2.347	No	ns	0.8726		Control:snrk1α1-2 vs. Control:WT	0.0625	-0.7541 to 0.8791	No	ns	>0.9999		Control:snrk1α1-2 vs. Control:WT	-2.079	-41.69 to 37.53	No	ns	>0.9999		Control:snrk1α1-2 vs. Control:WT	-0.00825	-4.883 to 4.866
	One- or two-tailed P value?	Two-tailed			One- or two-tailed P value?	Two-tailed						Control:snrk1α1-2 vs. Control:SnRK1α1 OE1	0.01385	-1.934 to 1.962	No	ns	>0.9999																Control:snrk1α1-2 vs. Control:SnRK1α1 OE1	0.155	-0.6616 to 0.9716	No	ns	0.9996		Control:snrk1α1-2 vs. Control:SnRK1α1 OE1	2.079	-37.53 to 41.69	No	ns	>0.9999		Control:snrk1α1-2 vs. Control:SnRK1α1 OE1	-0.2415	-5.116 to 4.633
	t, df	t=6.123, df=6			t, df	t=1.374, df=6						Control:snrk1α1-2 vs. Control:SnRK1α1 OE2	-0.05123	-1.999 to 1.897	No	ns	>0.9999		Tukey's multiple comparisons test	Mean Diff.	95.00% CI of diff.	Significant?	Summary	Adjusted P Value		Tukey's multiple comparisons test	Mean Diff.	95.00% CI of diff.	Significant?	Summary	Adjusted P Value		Control:snrk1α1-2 vs. Control:SnRK1α1 OE2	0.0725	-0.7441 to 0.8891	No	ns	>0.9999		Control:snrk1α1-2 vs. Control:SnRK1α1 OE2	2.079	-37.53 to 41.69	No	ns	>0.9999		Control:snrk1α1-2 vs. Control:SnRK1α1 OE2	-0.1167	-4.991 to 4.758
												Control:snrk1α1-2 vs. LN:snrk1α1-1	0.03493	-1.913 to 1.983	No	ns	>0.9999		LN snrk1α1-1 vs. LN snrk1α1-2	0.02291	-0.03392 to 0.07975	No	ns	0.7815		LNsnrk1α1-1 vs. LN snrk1α1-2	0.01361	-0.3826 to 0.4098	No	ns	>0.9999		Control:snrk1α1-2 vs. LN:snrk1α1-1	-1.345	-2.162 to -0.5284	Yes	***	0.0002		Control:snrk1α1-2 vs. LN:snrk1α1-1	-64.45	-104.1 to -24.84	Yes	***	0.0002		Control:snrk1α1-2 vs. LN:snrk1α1-1	-6.691	-11.57 to -1.817
LN-5d	Unpaired t test			Control-3d	Unpaired t test							Control:snrk1α1-2 vs. LN:snrk1α1-2	0.07843	-1.870 to 2.026	No	ns	>0.9999		LN snrk1α1-1 vs. LN WT	-0.5465	-0.6033 to -0.4897	Yes	****	<0.0001		LNsnrk1α1-1 vs. LN WT	-0.6333	-1.030 to -0.2371	Yes	**	0.0026		Control:snrk1α1-2 vs. LN:snrk1α1-2	-1.25	-2.067 to -0.4334	Yes	***	0.0005		Control:snrk1α1-2 vs. LN:snrk1α1-2	-72.76	-112.4 to -33.15	Yes	****	<0.0001		Control:snrk1α1-2 vs. LN:snrk1α1-2	-6.938	-11.81 to -2.063
vs.	P value	0.0023		vs.	P value	0.9951						Control:snrk1α1-2 vs. LN:WT	-4.033	-5.981 to -2.085	Yes	****	<0.0001		LN snrk1α1-1 vs. LN SnRK1α1 OE1	-0.8625	-0.9193 to -0.8057	Yes	****	<0.0001		LNsnrk1α1-1 vs. LN SnRK1α1 OE1	-1.951	-2.347 to -1.554	Yes	****	<0.0001		Control:snrk1α1-2 vs. LN:WT	-2.548	-3.364 to -1.731	Yes	****	<0.0001		Control:snrk1α1-2 vs. LN:WT	-120.6	-160.2 to -80.97	Yes	****	<0.0001		Control:snrk1α1-2 vs. LN:WT	-16.11	-20.98 to -11.23
LN-0d	P value summary	**		LN-0d	P value summary	ns						Control:snrk1α1-2 vs. LN:SnRK1α1 OE1	-6.875	-8.823 to -4.927	Yes	****	<0.0001		LN snrk1α1-1 vs. LN SnRK1α1 OE2	-0.8671	-0.9239 to -0.8102	Yes	****	<0.0001		LNsnrk1α1-1 vs. LN SnRK1α1 OE2	-1.755	-2.151 to -1.359	Yes	****	<0.0001		Control:snrk1α1-2 vs. LN:SnRK1α1 OE1	-4.795	-5.612 to -3.978	Yes	****	<0.0001		Control:snrk1α1-2 vs. LN:SnRK1α1 OE1	-228.7	-268.3 to -189.1	Yes	****	<0.0001		Control:snrk1α1-2 vs. LN:SnRK1α1 OE1	-25.09	-29.97 to -20.22
	Significantly different (P < 0.05)?	Yes			Significantly different (P < 0.05)?	No						Control:snrk1α1-2 vs. LN:SnRK1α1 OE2	-7.376	-9.324 to -5.428	Yes	****	<0.0001		LN snrk1α1-2 vs. LN WT	-0.5694	-0.6263 to -0.5126	Yes	****	<0.0001		LN snrk1α1-2 vs. LN WT	-0.6469	-1.043 to -0.2507	Yes	**	0.0022		Control:snrk1α1-2 vs. LN:SnRK1α1 OE2	-4.678	-5.494 to -3.861	Yes	****	<0.0001		Control:snrk1α1-2 vs. LN:SnRK1α1 OE2	-232.8	-272.5 to -193.2	Yes	****	<0.0001		Control:snrk1α1-2 vs. LN:SnRK1α1 OE2	-27.75	-32.62 to -22.87
	One- or two-tailed P value?	Two-tailed			One- or two-tailed P value?	Two-tailed						Control:WT vs. Control:SnRK1α1 OE1	-0.03032	-1.978 to 1.918	No	ns	>0.9999		LN snrk1α1-2 vs. LN SnRK1α1 OE1	-0.8854	-0.9422 to -0.8286	Yes	****	<0.0001		LN snrk1α1-2 vs. LN SnRK1α1 OE1	-1.964	-2.360 to -1.568	Yes	****	<0.0001		Control:WT vs. Control:SnRK1α1 OE1	0.0925	-0.7241 to 0.9091	No	ns	>0.9999		Control:WT vs. Control:SnRK1α1 OE1	4.158	-35.45 to 43.77	No	ns	>0.9999		Control:WT vs. Control:SnRK1α1 OE1	-0.2333	-5.108 to 4.641
	t, df	t=5.080, df=6			t, df	t=0.006343, df=6						Control:WT vs. Control:SnRK1α1 OE2	-0.0954	-2.043 to 1.853	No	ns	>0.9999		LN snrk1α1-2 vs. LN SnRK1α1 OE2	-0.89	-0.9468 to -0.8331	Yes	****	<0.0001		LN snrk1α1-2 vs. LN SnRK1α1 OE2	-1.769	-2.165 to -1.372	Yes	****	<0.0001		Control:WT vs. Control:SnRK1α1 OE2	0.01	-0.8066 to 0.8266	No	ns	>0.9999		Control:WT vs. Control:SnRK1α1 OE2	4.158	-35.45 to 43.77	No	ns	>0.9999		Control:WT vs. Control:SnRK1α1 OE2	-0.1085	-4.983 to 4.766
												Control:WT vs. LN:snrk1α1-1	-0.009243	-1.957 to 1.939	No	ns	>0.9999		LN WT vs. LN SnRK1α1 OE1	-0.316	-0.3728 to -0.2592	Yes	****	<0.0001		LN WT vs. LN SnRK1α1 OE1	-1.317	-1.713 to -0.9211	Yes	****	<0.0001		Control:WT vs. LN:snrk1α1-1	-1.408	-2.224 to -0.5909	Yes	****	<0.0001		Control:WT vs. LN:snrk1α1-1	-62.37	-102.0 to -22.76	Yes	***	0.0003		Control:WT vs. LN:snrk1α1-1	-6.683	-11.56 to -1.809
												Control:WT vs. LN:snrk1α1-2	0.03426	-1.914 to 1.982	No	ns	>0.9999		LN WT vs. LN SnRK1α1 OE2	-0.3205	-0.3774 to -0.2637	Yes	****	<0.0001		LN WT vs. LN SnRK1α1 OE2	-1.122	-1.518 to -0.7255	Yes	****	<0.0001		Control:WT vs. LN:snrk1α1-2	-1.313	-2.129 to -0.4959	Yes	***	0.0002		Control:WT vs. LN:snrk1α1-2	-70.68	-110.3 to -31.07	Yes	****	<0.0001		Control:WT vs. LN:snrk1α1-2	-6.929	-11.80 to -2.055
LN-7d	Unpaired t test			Control-5d	Unpaired t test							Control:WT vs. LN:WT	-4.077	-6.025 to -2.129	Yes	****	<0.0001		LN SnRK1α1 OE1 vs. LN SnRK1α1 OE2	-0.004563	-0.06139 to 0.05227	No	ns	0.9994		LN SnRK1α1 OE1 vs. LN SnRK1α1 OE2	0.1956	-0.2006 to 0.5918	No	ns	0.5154		Control:WT vs. LN:WT	-2.61	-3.427 to -1.793	Yes	****	<0.0001		Control:WT vs. LN:WT	-118.5	-158.1 to -78.89	Yes	****	<0.0001		Control:WT vs. LN:WT	-16.1	-20.97 to -11.23
vs.	P value	0.0798		vs.	P value	0.8455						Control:WT vs. LN:SnRK1α1 OE1	-6.919	-8.867 to -4.971	Yes	****	<0.0001																Control:WT vs. LN:SnRK1α1 OE1	-4.858	-5.674 to -4.041	Yes	****	<0.0001		Control:WT vs. LN:SnRK1α1 OE1	-226.6	-266.2 to -187.0	Yes	****	<0.0001		Control:WT vs. LN:SnRK1α1 OE1	-25.08	-29.96 to -20.21
LN-0d	P value summary	ns		LN-0d	P value summary	ns						Control:WT vs. LN:SnRK1α1 OE2	-7.42	-9.368 to -5.472	Yes	****	<0.0001		Fig. 1E (lower panel)							Fig. 1F (lower panel)							Control:WT vs. LN:SnRK1α1 OE2	-4.74	-5.557 to -3.923	Yes	****	<0.0001		Control:WT vs. LN:SnRK1α1 OE2	-230.8	-270.4 to -191.1	Yes	****	<0.0001		Control:WT vs. LN:SnRK1α1 OE2	-27.74	-32.61 to -22.86
	Significantly different (P < 0.05)?	No			Significantly different (P < 0.05)?	No						Control:SnRK1α1 OE1 vs. Control:SnRK1α1 OE2	-0.06508	-2.013 to 1.883	No	ns	>0.9999		Tukey's multiple comparisons test	Mean Diff.	95.00% CI of diff.	Significant?	Summary	Adjusted P Value		Tukey's multiple comparisons test	Mean Diff.	95.00% CI of diff.	Significant?	Summary	Adjusted P Value		Control:SnRK1α1 OE1 vs. Control:SnRK1α1 OE2	-0.0825	-0.8991 to 0.7341	No	ns	>0.9999		Control:SnRK1α1 OE1 vs. Control:SnRK1α1 OE2	0	-39.61 to 39.61	No	ns	>0.9999		Control:SnRK1α1 OE1 vs. Control:SnRK1α1 OE2	0.1248	-4.750 to 4.999
	One- or two-tailed P value?	Two-tailed			One- or two-tailed P value?	Two-tailed						Control:SnRK1α1 OE1 vs. LN:snrk1α1-1	0.02107	-1.927 to 1.969	No	ns	>0.9999		Control snrk1α1-1 vs. Control snrk1α1-2	0.265	-1.144 to 1.674	No	ns	0.9833		Control snrk1α1-1 vs. Control snrk1α1-2	-4.824	-14.64 to 4.991	No	ns	0.5193		Control:SnRK1α1 OE1 vs. LN:snrk1α1-1	-1.5	-2.317 to -0.6834	Yes	****	<0.0001		Control:SnRK1α1 OE1 vs. LN:snrk1α1-1	-66.53	-106.1 to -26.91	Yes	***	0.0001		Control:SnRK1α1 OE1 vs. LN:snrk1α1-1	-6.45	-11.32 to -1.576
	t, df	t=2.106, df=6			t, df	t=0.2035, df=6						Control:SnRK1α1 OE1 vs. LN:snrk1α1-2	0.06457	-1.883 to 2.013	No	ns	>0.9999		Control snrk1α1-1 vs. Control WT	0.263	-1.146 to 1.672	No	ns	0.9837		Control snrk1α1-1 vs. Control WT	0.7739	-9.042 to 10.59	No	ns	0.9988		Control:SnRK1α1 OE1 vs. LN:snrk1α1-2	-1.405	-2.222 to -0.5884	Yes	****	<0.0001		Control:SnRK1α1 OE1 vs. LN:snrk1α1-2	-74.84	-114.5 to -35.23	Yes	****	<0.0001		Control:SnRK1α1 OE1 vs. LN:snrk1α1-2	-6.696	-11.57 to -1.822
												Control:SnRK1α1 OE1 vs. LN:WT	-4.047	-5.995 to -2.099	Yes	****	<0.0001		Control snrk1α1-1 vs. Control SnRK1α1 OE1	-0.052	-1.461 to 1.357	No	ns	>0.9999		Control snrk1α1-1 vs. Control SnRK1α1 OE1	-0.7998	-10.62 to 9.016	No	ns	0.9987		Control:SnRK1α1 OE1 vs. LN:WT	-2.703	-3.519 to -1.886	Yes	****	<0.0001		Control:SnRK1α1 OE1 vs. LN:WT	-122.7	-162.3 to -83.04	Yes	****	<0.0001		Control:SnRK1α1 OE1 vs. LN:WT	-15.87	-20.74 to -10.99
LN-12d	Unpaired t test			Control-7d	Unpaired t test							Control:SnRK1α1 OE1 vs. LN:SnRK1α1 OE1	-6.888	-8.836 to -4.940	Yes	****	<0.0001		Control snrk1α1-1 vs. Control SnRK1α1 OE2	-0.163	-1.572 to 1.246	No	ns	0.9974		Control snrk1α1-1 vs. Control SnRK1α1 OE2	0.4221	-9.393 to 10.24	No	ns	0.9999		Control:SnRK1α1 OE1 vs. LN:SnRK1α1 OE1	-4.95	-5.767 to -4.133	Yes	****	<0.0001		Control:SnRK1α1 OE1 vs. LN:SnRK1α1 OE1	-230.8	-270.4 to -191.1	Yes	****	<0.0001		Control:SnRK1α1 OE1 vs. LN:SnRK1α1 OE1	-24.85	-29.72 to -19.98
vs.	P value	0.2139		vs.	P value	0.3047						Control:SnRK1α1 OE1 vs. LN:SnRK1α1 OE2	-7.39	-9.338 to -5.442	Yes	****	<0.0001		Control snrk1α1-2 vs. Control WT	-0.002	-1.411 to 1.407	No	ns	>0.9999		Control snrk1α1-2 vs. Control WT	5.598	-4.217 to 15.41	No	ns	0.3867		Control:SnRK1α1 OE1 vs. LN:SnRK1α1 OE2	-4.833	-5.649 to -4.016	Yes	****	<0.0001		Control:SnRK1α1 OE1 vs. LN:SnRK1α1 OE2	-234.9	-274.5 to -195.3	Yes	****	<0.0001		Control:SnRK1α1 OE1 vs. LN:SnRK1α1 OE2	-27.5	-32.38 to -22.63
LN-0d	P value summary	ns		LN-0d	P value summary	ns						Control:SnRK1α1 OE2 vs. LN:snrk1α1-1	0.08615	-1.862 to 2.034	No	ns	>0.9999		Control snrk1α1-2 vs. Control SnRK1α1 OE1	-0.317	-1.726 to 1.092	No	ns	0.9677		Control snrk1α1-2 vs. Control SnRK1α1 OE1	4.024	-5.791 to 13.84	No	ns	0.6697		Control:SnRK1α1 OE2 vs. LN:snrk1α1-1	-1.418	-2.234 to -0.6009	Yes	****	<0.0001		Control:SnRK1α1 OE2 vs. LN:snrk1α1-1	-66.53	-106.1 to -26.91	Yes	***	0.0001		Control:SnRK1α1 OE2 vs. LN:snrk1α1-1	-6.575	-11.45 to -1.700
	Significantly different (P < 0.05)?	No			Significantly different (P < 0.05)?	No						Control:SnRK1α1 OE2 vs. LN:snrk1α1-2	0.1297	-1.818 to 2.078	No	ns	>0.9999		Control snrk1α1-2 vs. Control SnRK1α1 OE2	-0.428	-1.837 to 0.9808	No	ns	0.9087		Control snrk1α1-2 vs. Control SnRK1α1 OE2	5.246	-4.569 to 15.06	No	ns	0.4445		Control:SnRK1α1 OE2 vs. LN:snrk1α1-2	-1.323	-2.139 to -0.5059	Yes	***	0.0002		Control:SnRK1α1 OE2 vs. LN:snrk1α1-2	-74.84	-114.5 to -35.23	Yes	****	<0.0001		Control:SnRK1α1 OE2 vs. LN:snrk1α1-2	-6.821	-11.70 to -1.946
	One- or two-tailed P value?	Two-tailed			One- or two-tailed P value?	Two-tailed						Control:SnRK1α1 OE2 vs. LN:WT	-3.982	-5.930 to -2.034	Yes	****	<0.0001		Control WT vs. Control SnRK1α1 OE1	-0.315	-1.724 to 1.094	No	ns	0.9685		Control WT vs. Control SnRK1α1 OE1	-1.574	-11.39 to 8.242	No	ns	0.9823		Control:SnRK1α1 OE2 vs. LN:WT	-2.62	-3.437 to -1.803	Yes	****	<0.0001		Control:SnRK1α1 OE2 vs. LN:WT	-122.7	-162.3 to -83.04	Yes	****	<0.0001		Control:SnRK1α1 OE2 vs. LN:WT	-15.99	-20.87 to -11.12
	t, df	t=1.390, df=6			t, df	t=1.122, df=6						Control:SnRK1α1 OE2 vs. LN:SnRK1α1 OE1	-6.823	-8.771 to -4.875	Yes	****	<0.0001		Control WT vs. Control SnRK1α1 OE2	-0.426	-1.835 to 0.9828	No	ns	0.9101		Control WT vs. Control SnRK1α1 OE2	-0.3518	-10.17 to 9.464	No	ns	>0.9999		Control:SnRK1α1 OE2 vs. LN:SnRK1α1 OE1	-4.868	-5.684 to -4.051	Yes	****	<0.0001		Control:SnRK1α1 OE2 vs. LN:SnRK1α1 OE1	-230.8	-270.4 to -191.1	Yes	****	<0.0001		Control:SnRK1α1 OE2 vs. LN:SnRK1α1 OE1	-24.97	-29.85 to -20.10
												Control:SnRK1α1 OE2 vs. LN:SnRK1α1 OE2	-7.325	-9.273 to -5.377	Yes	****	<0.0001		Control SnRK1α1 OE1 vs. Control SnRK1α1 OE2	-0.111	-1.520 to 1.298	No	ns	0.9994		Control SnRK1α1 OE1 vs. Control SnRK1α1 OE2	1.222	-8.594 to 11.04	No	ns	0.9931		Control:SnRK1α1 OE2 vs. LN:SnRK1α1 OE2	-4.75	-5.567 to -3.933	Yes	****	<0.0001		Control:SnRK1α1 OE2 vs. LN:SnRK1α1 OE2	-234.9	-274.5 to -195.3	Yes	****	<0.0001		Control:SnRK1α1 OE2 vs. LN:SnRK1α1 OE2	-27.63	-32.50 to -22.75
				Control-12d	Unpaired t test							LN:snrk1α1-1 vs. LN:snrk1α1-2	0.0435	-1.904 to 1.991	No	ns	>0.9999																LN:snrk1α1-1 vs. LN:snrk1α1-2	0.095	-0.7216 to 0.9116	No	ns	>0.9999		LN:snrk1α1-1 vs. LN:snrk1α1-2	-8.315	-47.93 to 31.30	No	ns	0.9992		LN:snrk1α1-1 vs. LN:snrk1α1-2	-0.246	-5.120 to 4.628
				vs.	P value	0.4037						LN:snrk1α1-1 vs. LN:WT	-4.068	-6.016 to -2.120	Yes	****	<0.0001		Tukey's multiple comparisons test	Mean Diff.	95.00% CI of diff.	Significant?	Summary	Adjusted P Value		Tukey's multiple comparisons test	Mean Diff.	95.00% CI of diff.	Significant?	Summary	Adjusted P Value		LN:snrk1α1-1 vs. LN:WT	-1.203	-2.019 to -0.3859	Yes	***	0.0008		LN:snrk1α1-1 vs. LN:WT	-56.13	-95.74 to -16.52	Yes	**	0.0013		LN:snrk1α1-1 vs. LN:WT	-9.417	-14.29 to -4.542
				LN-0d	P value summary	ns						LN:snrk1α1-1 vs. LN:SnRK1α1 OE1	-6.91	-8.857 to -4.962	Yes	****	<0.0001		LN snrk1α1-1 vs. LN snrk1α1-2	-0.035	-0.1927 to 0.1227	No	ns	0.9693		LN snrk1α1-1 vs. LN snrk1α1-2	0.0393	-11.73 to 11.81	No	ns	>0.9999		LN:snrk1α1-1 vs. LN:SnRK1α1 OE1	-3.45	-4.267 to -2.633	Yes	****	<0.0001		LN:snrk1α1-1 vs. LN:SnRK1α1 OE1	-164.2	-203.8 to -124.6	Yes	****	<0.0001		LN:snrk1α1-1 vs. LN:SnRK1α1 OE1	-18.4	-23.27 to -13.53
					Significantly different (P < 0.05)?	No						LN:snrk1α1-1 vs. LN:SnRK1α1 OE2	-7.411	-9.359 to -5.463	Yes	****	<0.0001		LN snrk1α1-1 vs. LN WT	-0.585	-0.7427 to -0.4273	Yes	****	<0.0001		LN snrk1α1-1 vs. LN WT	-16.48	-28.24 to -4.711	Yes	**	0.0067		LN:snrk1α1-1 vs. LN:SnRK1α1 OE2	-3.333	-4.149 to -2.516	Yes	****	<0.0001		LN:snrk1α1-1 vs. LN:SnRK1α1 OE2	-168.4	-208.0 to -128.8	Yes	****	<0.0001		LN:snrk1α1-1 vs. LN:SnRK1α1 OE2	-21.05	-25.93 to -16.18
					One- or two-tailed P value?	Two-tailed						LN:snrk1α1-2 vs. LN:WT	-4.111	-6.059 to -2.163	Yes	****	<0.0001		LN snrk1α1-1 vs. LN SnRK1α1 OE1	-1.163	-1.321 to -1.005	Yes	****	<0.0001		LN snrk1α1-1 vs. LN SnRK1α1 OE1	-40.19	-51.95 to -28.42	Yes	****	<0.0001		LN:snrk1α1-2 vs. LN:WT	-1.298	-2.114 to -0.4809	Yes	***	0.0003		LN:snrk1α1-2 vs. LN:WT	-47.82	-87.43 to -8.204	Yes	**	0.0089		LN:snrk1α1-2 vs. LN:WT	-9.171	-14.05 to -4.296
					t, df	t=0.8982, df=6						LN:snrk1α1-2 vs. LN:SnRK1α1 OE1	-6.953	-8.901 to -5.005	Yes	****	<0.0001		LN snrk1α1-1 vs. LN SnRK1α1 OE2	-1.204	-1.362 to -1.046	Yes	****	<0.0001		LN snrk1α1-1 vs. LN SnRK1α1 OE2	-37.3	-49.07 to -25.54	Yes	****	<0.0001		LN:snrk1α1-2 vs. LN:SnRK1α1 OE1	-3.545	-4.362 to -2.728	Yes	****	<0.0001		LN:snrk1α1-2 vs. LN:SnRK1α1 OE1	-155.9	-195.5 to -116.3	Yes	****	<0.0001		LN:snrk1α1-2 vs. LN:SnRK1α1 OE1	-18.15	-23.03 to -13.28
												LN:snrk1α1-2 vs. LN:SnRK1α1 OE2	-7.454	-9.402 to -5.506	Yes	****	<0.0001		LN snrk1α1-2 vs. LN WT	-0.55	-0.7077 to -0.3923	Yes	****	<0.0001		LN snrk1α1-2 vs. LN WT	-16.52	-28.28 to -4.751	Yes	**	0.0066		LN:snrk1α1-2 vs. LN:SnRK1α1 OE2	-3.428	-4.244 to -2.611	Yes	****	<0.0001		LN:snrk1α1-2 vs. LN:SnRK1α1 OE2	-160.1	-199.7 to -120.5	Yes	****	<0.0001		LN:snrk1α1-2 vs. LN:SnRK1α1 OE2	-20.81	-25.68 to -15.93
												LN:WT vs. LN:SnRK1α1 OE1	-2.842	-4.790 to -0.8936	Yes	**	0.0015		LN snrk1α1-2 vs. LN SnRK1α1 OE1	-1.128	-1.286 to -0.9703	Yes	****	<0.0001		LN snrk1α1-2 vs. LN SnRK1α1 OE1	-40.23	-51.99 to -28.46	Yes	****	<0.0001		LN:WT vs. LN:SnRK1α1 OE1	-2.248	-3.064 to -1.431	Yes	****	<0.0001		LN:WT vs. LN:SnRK1α1 OE1	-108.1	-147.7 to -68.49	Yes	****	<0.0001		LN:WT vs. LN:SnRK1α1 OE1	-8.983	-13.86 to -4.109
												LN:WT vs. LN:SnRK1α1 OE2	-3.343	-5.291 to -1.395	Yes	***	0.0002		LN snrk1α1-2 vs. LN SnRK1α1 OE2	-1.169	-1.327 to -1.011	Yes	****	<0.0001		LN snrk1α1-2 vs. LN SnRK1α1 OE2	-37.34	-49.11 to -25.58	Yes	****	<0.0001		LN:WT vs. LN:SnRK1α1 OE2	-2.13	-2.947 to -1.313	Yes	****	<0.0001		LN:WT vs. LN:SnRK1α1 OE2	-112.3	-151.9 to -72.65	Yes	****	<0.0001		LN:WT vs. LN:SnRK1α1 OE2	-11.64	-16.51 to -6.763
												LN:SnRK1α1 OE1 vs. LN:SnRK1α1 OE2	-0.5014	-2.449 to 1.447	No	ns	0.9942		LN WT vs. LN SnRK1α1 OE1	-0.578	-0.7357 to -0.4203	Yes	****	<0.0001		LN WT vs. LN SnRK1α1 OE1	-23.71	-35.47 to -11.94	Yes	***	0.0004		LN:SnRK1α1 OE1 vs. LN:SnRK1α1 OE2	0.1175	-0.6991 to 0.9341	No	ns	>0.9999		LN:SnRK1α1 OE1 vs. LN:SnRK1α1 OE2	-4.158	-43.77 to 35.45	No	ns	>0.9999		LN:SnRK1α1 OE1 vs. LN:SnRK1α1 OE2	-2.654	-7.528 to 2.220
																			LN WT vs. LN SnRK1α1 OE2	-0.619	-0.7767 to -0.4613	Yes	****	<0.0001		LN WT vs. LN SnRK1α1 OE2	-20.83	-32.59 to -9.061	Yes	**	0.0012
																			LN SnRK1α1 OE1 vs. LN SnRK1α1 OE2	-0.041	-0.1987 to 0.1167	No	ns	0.9462		LN SnRK1α1 OE1 vs. LN SnRK1α1 OE2	2.881	-8.885 to 14.65	No	ns	0.9229		Fig. 1G (lower panel)
																																	Tukey's multiple comparisons test	Mean Diff.	95.00% CI of diff.	Significant?	Summary	Adjusted P Value
																																	Control:snrk1α1-1 vs. Control:snrk1α1-2	-0.01	-0.8191 to 0.7991	No	ns	>0.9999
																																	Control:snrk1α1-1 vs. Control:WT	-0.145	-0.9541 to 0.6641	No	ns	0.9998
																																	Control:snrk1α1-1 vs. Control:SnRK1α1 OE1	-0.2175	-1.027 to 0.5916	No	ns	0.9946
																																	Control:snrk1α1-1 vs. Control:SnRK1α1 OE2	-0.2525	-1.062 to 0.5566	No	ns	0.9847
																																	Control:snrk1α1-1 vs. LN:snrk1α1-1	-1.263	-2.072 to -0.4534	Yes	***	0.0003
																																	Control:snrk1α1-1 vs. LN:snrk1α1-2	-1.21	-2.019 to -0.4009	Yes	***	0.0006
																																	Control:snrk1α1-1 vs. LN:WT	-2.495	-3.304 to -1.686	Yes	****	<0.0001
																																	Control:snrk1α1-1 vs. LN:SnRK1α1 OE1	-5.16	-5.969 to -4.351	Yes	****	<0.0001
																																	Control:snrk1α1-1 vs. LN:SnRK1α1 OE2	-4.68	-5.489 to -3.871	Yes	****	<0.0001
																																	Control:snrk1α1-2 vs. Control:WT	-0.135	-0.9441 to 0.6741	No	ns	0.9999
																																	Control:snrk1α1-2 vs. Control:SnRK1α1 OE1	-0.2075	-1.017 to 0.6016	No	ns	0.9962
																																	Control:snrk1α1-2 vs. Control:SnRK1α1 OE2	-0.2425	-1.052 to 0.5666	No	ns	0.9884
																																	Control:snrk1α1-2 vs. LN:snrk1α1-1	-1.253	-2.062 to -0.4434	Yes	***	0.0004
																																	Control:snrk1α1-2 vs. LN:snrk1α1-2	-1.2	-2.009 to -0.3909	Yes	***	0.0007
																																	Control:snrk1α1-2 vs. LN:WT	-2.485	-3.294 to -1.676	Yes	****	<0.0001
																																	Control:snrk1α1-2 vs. LN:SnRK1α1 OE1	-5.15	-5.959 to -4.341	Yes	****	<0.0001
																																	Control:snrk1α1-2 vs. LN:SnRK1α1 OE2	-4.67	-5.479 to -3.861	Yes	****	<0.0001
																																	Control:WT vs. Control:SnRK1α1 OE1	-0.0725	-0.8816 to 0.7366	No	ns	>0.9999
																																	Control:WT vs. Control:SnRK1α1 OE2	-0.1075	-0.9166 to 0.7016	No	ns	>0.9999
																																	Control:WT vs. LN:snrk1α1-1	-1.118	-1.927 to -0.3084	Yes	**	0.0018
																																	Control:WT vs. LN:snrk1α1-2	-1.065	-1.874 to -0.2559	Yes	**	0.0033
																																	Control:WT vs. LN:WT	-2.35	-3.159 to -1.541	Yes	****	<0.0001
																																	Control:WT vs. LN:SnRK1α1 OE1	-5.015	-5.824 to -4.206	Yes	****	<0.0001
																																	Control:WT vs. LN:SnRK1α1 OE2	-4.535	-5.344 to -3.726	Yes	****	<0.0001
																																	Control:SnRK1α1 OE1 vs. Control:SnRK1α1 OE2	-0.035	-0.8441 to 0.7741	No	ns	>0.9999
																																	Control:SnRK1α1 OE1 vs. LN:snrk1α1-1	-1.045	-1.854 to -0.2359	Yes	**	0.0042
																																	Control:SnRK1α1 OE1 vs. LN:snrk1α1-2	-0.9925	-1.802 to -0.1834	Yes	**	0.0074
																																	Control:SnRK1α1 OE1 vs. LN:WT	-2.278	-3.087 to -1.468	Yes	****	<0.0001
																																	Control:SnRK1α1 OE1 vs. LN:SnRK1α1 OE1	-4.943	-5.752 to -4.133	Yes	****	<0.0001
																																	Control:SnRK1α1 OE1 vs. LN:SnRK1α1 OE2	-4.463	-5.272 to -3.653	Yes	****	<0.0001
																																	Control:SnRK1α1 OE2 vs. LN:snrk1α1-1	-1.01	-1.819 to -0.2009	Yes	**	0.0061
																																	Control:SnRK1α1 OE2 vs. LN:snrk1α1-2	-0.9575	-1.767 to -0.1484	Yes	*	0.0109
																																	Control:SnRK1α1 OE2 vs. LN:WT	-2.243	-3.052 to -1.433	Yes	****	<0.0001
																																	Control:SnRK1α1 OE2 vs. LN:SnRK1α1 OE1	-4.908	-5.717 to -4.098	Yes	****	<0.0001
																																	Control:SnRK1α1 OE2 vs. LN:SnRK1α1 OE2	-4.428	-5.237 to -3.618	Yes	****	<0.0001
																																	LN:snrk1α1-1 vs. LN:snrk1α1-2	0.0525	-0.7566 to 0.8616	No	ns	>0.9999
																																	LN:snrk1α1-1 vs. LN:WT	-1.233	-2.042 to -0.4234	Yes	***	0.0005
																																	LN:snrk1α1-1 vs. LN:SnRK1α1 OE1	-3.898	-4.707 to -3.088	Yes	****	<0.0001
																																	LN:snrk1α1-1 vs. LN:SnRK1α1 OE2	-3.418	-4.227 to -2.608	Yes	****	<0.0001
																																	LN:snrk1α1-2 vs. LN:WT	-1.285	-2.094 to -0.4759	Yes	***	0.0003
																																	LN:snrk1α1-2 vs. LN:SnRK1α1 OE1	-3.95	-4.759 to -3.141	Yes	****	<0.0001
																																	LN:snrk1α1-2 vs. LN:SnRK1α1 OE2	-3.47	-4.279 to -2.661	Yes	****	<0.0001
																																	LN:WT vs. LN:SnRK1α1 OE1	-2.665	-3.474 to -1.856	Yes	****	<0.0001
																																	LN:WT vs. LN:SnRK1α1 OE2	-2.185	-2.994 to -1.376	Yes	****	<0.0001
																																	LN:SnRK1α1 OE1 vs. LN:SnRK1α1 OE2	0.48	-0.3291 to 1.289	No	ns	0.5902
[truncated: 3 more columns]

## Sheet: Fig. 2
Supplemental Data Set 10. Summary of statistical analyses.
Fig. 2A							Fig. 2B								Fig. 2F							Fig. 2G							Fig. 2I (upper panel)							Fig. 2J (upper panel)
Tukey's multiple comparisons test	Mean Diff.	95.00% CI of diff.	Significant?	Summary	Adjusted P Value		LN-1d	Unpaired t test			Control-0d	Unpaired t test			Tukey's multiple comparisons test	Mean Diff.	95.00% CI of diff.	Significant?	Summary	Adjusted P Value		Tukey's multiple comparisons test	Mean Diff.	95.00% CI of diff.	Significant?	Summary	Adjusted P Value		Tukey's multiple comparisons test	Mean Diff.	95.00% CI of diff.	Significant?	Summary	Adjusted P Value		Tukey's multiple comparisons test	Mean Diff.	95.00% CI of diff.	Significant?	Summary	Adjusted P Value
RBOH1 vs. RBOHA	25.06	21.03 to 29.08	Yes	****	<0.0001		vs.	P value	<0.0001		vs.	P value	0.2057		Control:WT vs. Control:rboh1-1	31.21	4.304 to 58.11	Yes	*	0.0178		Control:WT vs. Control:rboh1-1	4.512	2.237 to 6.787	Yes	****	<0.0001		Control WT vs. Control rboh1-1	0.08482	-0.04122 to 0.2109	No	ns	0.2355		Control WT vs. Control rboh1-1	0.4603	-1.915 to 2.836	No	ns	0.8281
RBOH1 vs. RBOHB	25.83	21.81 to 29.86	Yes	****	<0.0001		LN-0d	P value summary	****		LN-0d	P value summary	ns		Control:WT vs. Control:rboh1-2	27.05	0.1433 to 53.95	Yes	*	0.0484		Control:WT vs. Control:rboh1-2	4.804	2.529 to 7.079	Yes	****	<0.0001		Control WT vs. Control rboh1-2	0.03143	-0.09462 to 0.1575	No	ns	0.8115		Control WT vs. Control rboh1-2	-0.3639	-2.739 to 2.012	No	ns	0.8875
RBOH1 vs. RBOHC	29.64	25.61 to 33.67	Yes	****	<0.0001			Significantly different (P < 0.05)?	Yes			Significantly different (P < 0.05)?	No		Control:WT vs. LN:WT	-112.3	-139.2 to -85.44	Yes	****	<0.0001		Control:WT vs. LN:WT	-14.84	-17.12 to -12.57	Yes	****	<0.0001		Control rboh1-1 vs. Control rboh1-2	-0.0534	-0.1794 to 0.07265	No	ns	0.5523		Control rboh1-1 vs. Control rboh1-2	-0.8242	-3.200 to 1.551	No	ns	0.5677
RBOH1 vs. RBOHD	28.35	24.32 to 32.37	Yes	****	<0.0001			One- or two-tailed P value?	Two-tailed			One- or two-tailed P value?	Two-tailed		Control:WT vs. LN:rboh1-1	-2.081	-28.98 to 24.82	No	ns	0.9999		Control:WT vs. LN:rboh1-1	0.883	-1.392 to 3.158	No	ns	0.8151
RBOH1 vs. RBOHE	28.88	24.86 to 32.91	Yes	****	<0.0001			t, df	t=11.71, df=6			t, df	t=1.419, df=6		Control:WT vs. LN:rboh1-2	-4.161	-31.06 to 22.74	No	ns	0.9959		Control:WT vs. LN:rboh1-2	0.521	-1.754 to 2.796	No	ns	0.9758		Tukey's multiple comparisons test	Mean Diff.	95.00% CI of diff.	Significant?	Summary	Adjusted P Value		Tukey's multiple comparisons test	Mean Diff.	95.00% CI of diff.	Significant?	Summary	Adjusted P Value
RBOH1 vs. RBOHF	25.73	21.70 to 29.75	Yes	****	<0.0001										Control:rboh1-1 vs. Control:rboh1-2	-4.161	-31.06 to 22.74	No	ns	0.9959		Control:rboh1-1 vs. Control:rboh1-2	0.292	-1.983 to 2.567	No	ns	0.9983		LN WT vs. LN rboh1-1	0.5043	0.4728 to 0.5359	Yes	****	<0.0001		LN WT vs. LN rboh1-1	0	-0.2299 to 0.2299	No	ns	>0.9999
RBOH1 vs. RBOHH	26.79	22.77 to 30.82	Yes	****	<0.0001		LN-3d	Unpaired t test			Control-1d	Unpaired t test			Control:rboh1-1 vs. LN:WT	-143.6	-170.5 to -116.6	Yes	****	<0.0001		Control:rboh1-1 vs. LN:WT	-19.35	-21.63 to -17.08	Yes	****	<0.0001		LN WT vs. LN rboh1-2	0.4981	0.4665 to 0.5297	Yes	****	<0.0001		LN WT vs. LN rboh1-2	0.5693	0.3394 to 0.7992	Yes	***	0.0007
RBOHA vs. RBOHB	0.775	-3.252 to 4.802	No	ns	0.9979		vs.	P value	0.0007		vs.	P value	0.0814		Control:rboh1-1 vs. LN:rboh1-1	-33.29	-60.19 to -6.385	Yes	*	0.0106		Control:rboh1-1 vs. LN:rboh1-1	-3.629	-5.904 to -1.354	Yes	***	0.001		LN rboh1-1 vs. LN rboh1-2	-0.006221	-0.03781 to 0.02536	No	ns	0.8774		LN rboh1-1 vs. LN rboh1-2	0.5693	0.3394 to 0.7992	Yes	***	0.0007
RBOHA vs. RBOHC	4.583	0.5552 to 8.610	Yes	*	0.018		LN-0d	P value summary	***		LN-0d	P value summary	ns		Control:rboh1-1 vs. LN:rboh1-2	-35.37	-62.27 to -8.465	Yes	**	0.0063		Control:rboh1-1 vs. LN:rboh1-2	-3.991	-6.266 to -1.716	Yes	***	0.0003
RBOHA vs. RBOHD	3.29	-0.7373 to 7.317	No	ns	0.169			Significantly different (P < 0.05)?	Yes			Significantly different (P < 0.05)?	No		Control:rboh1-2 vs. LN:WT	-139.4	-166.3 to -112.5	Yes	****	<0.0001		Control:rboh1-2 vs. LN:WT	-19.65	-21.92 to -17.37	Yes	****	<0.0001		Fig. 2I (lower panel)							Fig. 2J (lower panel)
RBOHA vs. RBOHE	3.825	-0.2023 to 7.852	No	ns	0.0712			One- or two-tailed P value?	Two-tailed			One- or two-tailed P value?	Two-tailed		Control:rboh1-2 vs. LN:rboh1-1	-29.13	-56.03 to -2.224	Yes	*	0.0295		Control:rboh1-2 vs. LN:rboh1-1	-3.921	-6.196 to -1.646	Yes	***	0.0004		Tukey's multiple comparisons test	Mean Diff.	95.00% CI of diff.	Significant?	Summary	Adjusted P Value		Tukey's multiple comparisons test	Mean Diff.	95.00% CI of diff.	Significant?	Summary	Adjusted P Value
RBOHA vs. RBOHF	0.6675	-3.360 to 4.695	No	ns	0.9992			t, df	t=6.316, df=6			t, df	t=2.092, df=6		Control:rboh1-2 vs. LN:rboh1-2	-31.21	-58.11 to -4.304	Yes	*	0.0178		Control:rboh1-2 vs. LN:rboh1-2	-4.283	-6.558 to -2.008	Yes	***	0.0001		Control WT vs. Control rboh1-1	0.039	-1.359 to 1.437	No	ns	0.9974		Control WT vs. Control rboh1-1	-0.08339	-9.157 to 8.991	No	ns	0.9996
RBOHA vs. RBOHH	1.735	-2.292 to 5.762	No	ns	0.8362										LN:WT vs. LN:rboh1-1	110.3	83.36 to 137.2	Yes	****	<0.0001		LN:WT vs. LN:rboh1-1	15.72	13.45 to 18.00	Yes	****	<0.0001		Control WT vs. Control rboh1-2	0.106	-1.292 to 1.504	No	ns	0.9807		Control WT vs. Control rboh1-2	-3.938	-13.01 to 5.136	No	ns	0.4302
RBOHB vs. RBOHC	3.808	-0.2198 to 7.835	No	ns	0.0733		LN-5d	Unpaired t test			Control-3d	Unpaired t test			LN:WT vs. LN:rboh1-2	108.2	81.28 to 135.1	Yes	****	<0.0001		LN:WT vs. LN:rboh1-2	15.36	13.09 to 17.64	Yes	****	<0.0001		Control rboh1-1 vs. Control rboh1-2	0.067	-1.331 to 1.465	No	ns	0.9923		Control rboh1-1 vs. Control rboh1-2	-3.854	-12.93 to 5.220	No	ns	0.4437
RBOHB vs. RBOHD	2.515	-1.512 to 6.542	No	ns	0.4612		vs.	P value	0.1493		vs.	P value	0.4163		LN:rboh1-1 vs. LN:rboh1-2	-2.08	-28.98 to 24.82	No	ns	0.9999		LN:rboh1-1 vs. LN:rboh1-2	-0.362	-2.637 to 1.913	No	ns	0.9953
RBOHB vs. RBOHE	3.05	-0.9773 to 7.077	No	ns	0.2391		LN-0d	P value summary	ns		LN-0d	P value summary	ns																Tukey's multiple comparisons test	Mean Diff.	95.00% CI of diff.	Significant?	Summary	Adjusted P Value		Tukey's multiple comparisons test	Mean Diff.	95.00% CI of diff.	Significant?	Summary	Adjusted P Value
RBOHB vs. RBOHF	-0.1075	-4.135 to 3.920	No	ns	>0.9999			Significantly different (P < 0.05)?	No			Significantly different (P < 0.05)?	No																LN WT vs. LN rboh1-1	0.528	0.4436 to 0.6124	Yes	****	<0.0001		LN WT vs. LN rboh1-1	14.63	2.297 to 26.97	Yes	*	0.0252
RBOHB vs. RBOHH	0.96	-3.067 to 4.987	No	ns	0.9921			One- or two-tailed P value?	Two-tailed			One- or two-tailed P value?	Two-tailed																LN WT vs. LN rboh1-2	0.512	0.4276 to 0.5964	Yes	****	<0.0001		LN WT vs. LN rboh1-2	12.67	0.3295 to 25.00	Yes	*	0.0452
RBOHC vs. RBOHD	-1.293	-5.320 to 2.735	No	ns	0.9586			t, df	t=1.654, df=6			t, df	t=0.8728, df=6																LN rboh1-1 vs. LN rboh1-2	-0.016	-0.1004 to 0.06840	No	ns	0.8859		LN rboh1-1 vs. LN rboh1-2	-1.968	-14.31 to 10.37	No	ns	0.8789
RBOHC vs. RBOHE	-0.7575	-4.785 to 3.270	No	ns	0.9982
RBOHC vs. RBOHF	-3.915	-7.942 to 0.1123	No	ns	0.0609		LN-7d	Unpaired t test			Control-5d	Unpaired t test
RBOHC vs. RBOHH	-2.848	-6.875 to 1.180	No	ns	0.313		vs.	P value	0.554		vs.	P value	0.4462
RBOHD vs. RBOHE	0.535	-3.492 to 4.562	No	ns	0.9998		LN-0d	P value summary	ns		LN-0d	P value summary	ns
RBOHD vs. RBOHF	-2.623	-6.650 to 1.405	No	ns	0.4101			Significantly different (P < 0.05)?	No			Significantly different (P < 0.05)?	No
RBOHD vs. RBOHH	-1.555	-5.582 to 2.472	No	ns	0.8979			One- or two-tailed P value?	Two-tailed			One- or two-tailed P value?	Two-tailed
RBOHE vs. RBOHF	-3.158	-7.185 to 0.8698	No	ns	0.2054			t, df	t=0.6267, df=6			t, df	t=0.8150, df=6
RBOHE vs. RBOHH	-2.09	-6.117 to 1.937	No	ns	0.6759
RBOHF vs. RBOHH	1.068	-2.960 to 5.095	No	ns	0.9854		LN-12d	Unpaired t test			Control-7d	Unpaired t test
							vs.	P value	0.5098		vs.	P value	0.4682
							LN-0d	P value summary	ns		LN-0d	P value summary	ns
								Significantly different (P < 0.05)?	No			Significantly different (P < 0.05)?	No
								One- or two-tailed P value?	Two-tailed			One- or two-tailed P value?	Two-tailed
								t, df	t=0.7006, df=6			t, df	t=0.7742, df=6
											Control-12d	Unpaired t test
											vs.	P value	0.1697
											LN-0d	P value summary	ns
												Significantly different (P < 0.05)?	No
												One- or two-tailed P value?	Two-tailed
												t, df	t=1.560, df=6

## Sheet: Fig. 3
Supplemental Data Set 10. Summary of statistical analyses.
Fig. 3E (upper panel)
Tukey's multiple comparisons test	Mean Diff.	95.00% CI of diff.	Significant?	Summary	Adjusted P Value
Control:WT vs. Control:rboh1-1	0.0875	-0.3926 to 0.5676	No	ns	0.9912
Control:WT vs. Control:rboh1-2	-0.0975	-0.5776 to 0.3826	No	ns	0.9857
Control:WT vs. LN:WT	-1.908	-2.388 to -1.427	Yes	****	<0.0001
Control:WT vs. LN:rboh1-1	-0.9625	-1.443 to -0.4824	Yes	****	<0.0001
Control:WT vs. LN:rboh1-2	-1.025	-1.505 to -0.5449	Yes	****	<0.0001
Control:rboh1-1 vs. Control:rboh1-2	-0.185	-0.6651 to 0.2951	No	ns	0.8195
Control:rboh1-1 vs. LN:WT	-1.995	-2.475 to -1.515	Yes	****	<0.0001
Control:rboh1-1 vs. LN:rboh1-1	-1.05	-1.530 to -0.5699	Yes	****	<0.0001
Control:rboh1-1 vs. LN:rboh1-2	-1.113	-1.593 to -0.6324	Yes	****	<0.0001
Control:rboh1-2 vs. LN:WT	-1.81	-2.290 to -1.330	Yes	****	<0.0001
Control:rboh1-2 vs. LN:rboh1-1	-0.865	-1.345 to -0.3849	Yes	***	0.0002
Control:rboh1-2 vs. LN:rboh1-2	-0.9275	-1.408 to -0.4474	Yes	***	0.0001
LN:WT vs. LN:rboh1-1	0.945	0.4649 to 1.425	Yes	****	<0.0001
LN:WT vs. LN:rboh1-2	0.8825	0.4024 to 1.363	Yes	***	0.0002
LN:rboh1-1 vs. LN:rboh1-2	-0.0625	-0.5426 to 0.4176	No	ns	0.9982
Fig. 3E (lower panel)
Tukey's multiple comparisons test	Mean Diff.	95.00% CI of diff.	Significant?	Summary	Adjusted P Value
Control:WT vs. Control:rboh1-1	-0.0525	-0.5101 to 0.4051	No	ns	0.999
Control:WT vs. Control:rboh1-2	-0.1075	-0.5651 to 0.3501	No	ns	0.973
Control:WT vs. LN:WT	-2.065	-2.523 to -1.607	Yes	****	<0.0001
Control:WT vs. LN:rboh1-1	-0.89	-1.348 to -0.4324	Yes	****	<0.0001
Control:WT vs. LN:rboh1-2	-1.043	-1.500 to -0.5849	Yes	****	<0.0001
Control:rboh1-1 vs. Control:rboh1-2	-0.055	-0.5126 to 0.4026	No	ns	0.9988
Control:rboh1-1 vs. LN:WT	-2.013	-2.470 to -1.555	Yes	****	<0.0001
Control:rboh1-1 vs. LN:rboh1-1	-0.8375	-1.295 to -0.3799	Yes	***	0.0002
Control:rboh1-1 vs. LN:rboh1-2	-0.99	-1.448 to -0.5324	Yes	****	<0.0001
Control:rboh1-2 vs. LN:WT	-1.958	-2.415 to -1.500	Yes	****	<0.0001
Control:rboh1-2 vs. LN:rboh1-1	-0.7825	-1.240 to -0.3249	Yes	***	0.0004
Control:rboh1-2 vs. LN:rboh1-2	-0.935	-1.393 to -0.4774	Yes	****	<0.0001
LN:WT vs. LN:rboh1-1	1.175	0.7174 to 1.633	Yes	****	<0.0001
LN:WT vs. LN:rboh1-2	1.023	0.5649 to 1.480	Yes	****	<0.0001
LN:rboh1-1 vs. LN:rboh1-2	-0.1525	-0.6101 to 0.3051	No	ns	0.891

## Sheet: Fig. 4
Supplemental Data Set 10. Summary of statistical analyses.
Fig. 4B (upper panel)							Fig. 4C (upper panel)							Fig. 4D (upper panel)							Fig. 4H							Fig. 4I
Tukey's multiple comparisons test	Mean Diff.	95.00% CI of diff.	Significant?	Summary	Adjusted P Value		Tukey's multiple comparisons test	Mean Diff.	95.00% CI of diff.	Significant?	Summary	Adjusted P Value		Tukey's multiple comparisons test	Mean Diff.	95.00% CI of diff.	Significant?	Summary	Adjusted P Value		Tukey's multiple comparisons test	Mean Diff.	95.00% CI of diff.	Significant?	Summary	Adjusted P Value		Tukey's multiple comparisons test	Mean Diff.	95.00% CI of diff.	Significant?	Summary	Adjusted P Value
Control WT pTRV vs. Control WT pTRV-RBOH1	0.07105	-0.008910 to 0.1510	No	ns	0.0966		Control WT pTRV vs. Control WT pTRV-RBOH1	0.2529	-1.150 to 1.655	No	ns	0.9361		Control:WT pTRV vs. Control:WT pTRV-RBOH1	-0.0275	-0.6234 to 0.5684	No	ns	>0.9999		Control:WT pTRV vs. Control:WT pTRV-RBOH1	24.94	0.1218 to 49.77	Yes	*	0.0483		Control:WT pTRV vs. Control:WTpTRV-RBOH1	3.879	1.514 to 6.244	Yes	***	0.0003
Control WT pTRV vs. Control SnRK1α1 OE1 pTRV	0.07334	-0.006622 to 0.1533	No	ns	0.082		Control WT pTRV vs. Control SnRK1α1 OE1 pTRV	0.2861	-1.116 to 1.689	No	ns	0.9115		Control:WT pTRV vs. Control:SnRK1α1 OE1 pTRV	0.0125	-0.5834 to 0.6084	No	ns	>0.9999		Control:WT pTRV vs. Control:SnRK1α1 OE1 pTRV	0	-24.82 to 24.82	No	ns	>0.9999		Control:WT pTRV vs. Control:SnRK1α1 OE1 pTRV	0.0415	-2.323 to 2.406	No	ns	>0.9999
Control WT pTRV vs. Control SnRK1α1 OE1 pTRV-RBOH1	0.06284	-0.01712 to 0.1428	No	ns	0.1672		Control WT pTRV vs. Control SnRK1α1 OE1 pTRV-RBOH1	0.2225	-1.180 to 1.625	No	ns	0.9549		Control:WT pTRV vs. Control:SnRK1α1 OE1 pTRV-RBOH1	0.12	-0.4759 to 0.7159	No	ns	0.9972		Control:WT pTRV vs. Control:SnRK1α1 OE1 pTRV-RBOH1	27.02	2.200 to 51.84	Yes	*	0.0261		Control:WT pTRV vs. Control:SnRK1α1 OE1 pTRV-RBOH1	4.108	1.744 to 6.473	Yes	***	0.0001
Control WT pTRV-RBOH1 vs. Control SnRK1α1 OE1 pTRV	0.002288	-0.07767 to 0.08225	No	ns	0.9998		Control WT pTRV-RBOH1 vs. Control SnRK1α1 OE1 pTRV	0.03314	-1.369 to 1.436	No	ns	0.9998		Control:WT pTRV vs. LN:WT pTRV	-1.833	-2.428 to -1.237	Yes	****	<0.0001		Control:WT pTRV vs. LN:WT pTRV	-131	-155.8 to -106.1	Yes	****	<0.0001		Control:WT pTRV vs. LN:WT pTRV	-14.76	-17.12 to -12.39	Yes	****	<0.0001
Control WT pTRV-RBOH1 vs. Control SnRK1α1 OE1 pTRV-RBOH1	-0.008211	-0.08817 to 0.07175	No	ns	0.9925		Control WT pTRV-RBOH1 vs. Control SnRK1α1 OE1 pTRV-RBOH1	-0.03046	-1.433 to 1.372	No	ns	0.9999		Control:WT pTRV vs. LN:WT pTRV-RBOH1	-0.995	-1.591 to -0.3991	Yes	***	0.0003		Control:WT pTRV vs. LN:WT pTRV-RBOH1	-4.157	-28.98 to 20.66	No	ns	0.9991		Control:WT pTRV vs. LN:WTpTRV-RBOH1	0.6207	-1.744 to 2.985	No	ns	0.9862
Control SnRK1α1 OE1 pTRV vs. Control SnRK1α1 OE1 pTRV-RBOH1	-0.0105	-0.09046 to 0.06946	No	ns	0.9846		Control SnRK1α1 OE1 pTRV vs. Control SnRK1α1 OE1 pTRV-RBOH1	-0.0636	-1.466 to 1.339	No	ns	0.9988		Control:WT pTRV vs. LN:SnRK1α1 OE1 pTRV	-5.015	-5.611 to -4.419	Yes	****	<0.0001		Control:WT pTRV vs. LN:SnRK1α1 OE1 pTRV	-226.6	-251.4 to -201.8	Yes	****	<0.0001		Control:WT pTRV vs. LN:SnRK1α1 OE1 pTRV	-23.15	-25.51 to -20.79	Yes	****	<0.0001
														Control:WT pTRV vs. LN:SnRK1α1 OE1 pTRV-RBOH1	-3.015	-3.611 to -2.419	Yes	****	<0.0001		Control:WT pTRV vs. LN:SnRK1α1 OE1 pTRV-RBOH1	-2.079	-26.90 to 22.74	No	ns	>0.9999		Control:WT pTRV vs. LN:SnRK1α1 OE1 pTRV-RBOH1	-0.15	-2.515 to 2.215	No	ns	>0.9999
Tukey's multiple comparisons test	Mean Diff.	95.00% CI of diff.	Significant?	Summary	Adjusted P Value		Tukey's multiple comparisons test	Mean Diff.	95.00% CI of diff.	Significant?	Summary	Adjusted P Value		Control:WT pTRV-RBOH1 vs. Control:SnRK1α1 OE1 pTRV	0.04	-0.5559 to 0.6359	No	ns	>0.9999		Control:WT pTRV-RBOH1 vs. Control:SnRK1α1 OE1 pTRV	-24.94	-49.77 to -0.1218	Yes	*	0.0483		Control:WTpTRV-RBOH1 vs. Control:SnRK1α1 OE1 pTRV	-3.838	-6.202 to -1.473	Yes	***	0.0004
LN WT pTRV vs. LN WT pTRV-RBOH1	0.5043	0.4577 to 0.5509	Yes	****	<0.0001		LN WT pTRV vs. LN WT pTRV-RBOH1	0.631	0.4017 to 0.8604	Yes	***	0.0001		Control:WT pTRV-RBOH1 vs. Control:SnRK1α1 OE1 pTRV-RBOH1	0.1475	-0.4484 to 0.7434	No	ns	0.9902		Control:WT pTRV-RBOH1 vs. Control:SnRK1α1 OE1 pTRV-RBOH1	2.079	-22.74 to 26.90	No	ns	>0.9999		Control:WTpTRV-RBOH1 vs. Control:SnRK1α1 OE1 pTRV-RBOH1	0.2292	-2.135 to 2.594	No	ns	>0.9999
LN WT pTRV vs. LN SnRK1α1 OE1 pTRV	-0.5029	-0.5495 to -0.4564	Yes	****	<0.0001		LN WT pTRV vs. LN SnRK1α1 OE1 pTRV	-1.472	-1.701 to -1.242	Yes	****	<0.0001		Control:WT pTRV-RBOH1 vs. LN:WT pTRV	-1.805	-2.401 to -1.209	Yes	****	<0.0001		Control:WT pTRV-RBOH1 vs. LN:WT pTRV	-155.9	-180.7 to -131.1	Yes	****	<0.0001		Control:WTpTRV-RBOH1 vs. LN:WT pTRV	-18.64	-21.00 to -16.27	Yes	****	<0.0001
LN WT pTRV vs. LN SnRK1α1 OE1 pTRV-RBOH1	-0.2852	-0.3318 to -0.2387	Yes	****	<0.0001		LN WT pTRV vs. LN SnRK1α1 OE1 pTRV-RBOH1	-0.3852	-0.6146 to -0.1558	Yes	**	0.0029		Control:WT pTRV-RBOH1 vs. LN:WT pTRV-RBOH1	-0.9675	-1.563 to -0.3716	Yes	***	0.0004		Control:WT pTRV-RBOH1 vs. LN:WT pTRV-RBOH1	-29.1	-53.92 to -4.279	Yes	*	0.0138		Control:WTpTRV-RBOH1 vs. LN:WTpTRV-RBOH1	-3.258	-5.623 to -0.8935	Yes	**	0.0027
LN WT pTRV-RBOH1 vs. LN SnRK1α1 OE1 pTRV	-1.007	-1.054 to -0.9607	Yes	****	<0.0001		LN WT pTRV-RBOH1 vs. LN SnRK1α1 OE1 pTRV	-2.103	-2.332 to -1.873	Yes	****	<0.0001		Control:WT pTRV-RBOH1 vs. LN:SnRK1α1 OE1 pTRV	-4.988	-5.583 to -4.392	Yes	****	<0.0001		Control:WT pTRV-RBOH1 vs. LN:SnRK1α1 OE1 pTRV	-251.5	-276.3 to -226.7	Yes	****	<0.0001		Control:WTpTRV-RBOH1 vs. LN:SnRK1α1 OE1 pTRV	-27.03	-29.39 to -24.66	Yes	****	<0.0001
LN WT pTRV-RBOH1 vs. LN SnRK1α1 OE1 pTRV-RBOH1	-0.7895	-0.8361 to -0.7430	Yes	****	<0.0001		LN WT pTRV-RBOH1 vs. LN SnRK1α1 OE1 pTRV-RBOH1	-1.016	-1.246 to -0.7868	Yes	****	<0.0001		Control:WT pTRV-RBOH1 vs. LN:SnRK1α1 OE1 pTRV-RBOH1	-2.988	-3.583 to -2.392	Yes	****	<0.0001		Control:WT pTRV-RBOH1 vs. LN:SnRK1α1 OE1 pTRV-RBOH1	-27.02	-51.84 to -2.201	Yes	*	0.0261		Control:WTpTRV-RBOH1 vs. LN:SnRK1α1 OE1 pTRV-RBOH1	-4.029	-6.394 to -1.664	Yes	***	0.0002
LN SnRK1α1 OE1 pTRV vs. LN SnRK1α1 OE1 pTRV-RBOH1	0.2177	0.1711 to 0.2642	Yes	****	<0.0001		LN SnRK1α1 OE1 pTRV vs. LN SnRK1α1 OE1 pTRV-RBOH1	1.087	0.8572 to 1.316	Yes	****	<0.0001		Control:SnRK1α1 OE1 pTRV vs. Control:SnRK1α1 OE1 pTRV-RBOH1	0.1075	-0.4884 to 0.7034	No	ns	0.9986		Control:SnRK1α1 OE1 pTRV vs. Control:SnRK1α1 OE1 pTRV-RBOH1	27.02	2.200 to 51.84	Yes	*	0.0261		Control:SnRK1α1 OE1 pTRV vs. Control:SnRK1α1 OE1 pTRV-RBOH1	4.067	1.702 to 6.431	Yes	***	0.0002
														Control:SnRK1α1 OE1 pTRV vs. LN:WT pTRV	-1.845	-2.441 to -1.249	Yes	****	<0.0001		Control:SnRK1α1 OE1 pTRV vs. LN:WT pTRV	-131	-155.8 to -106.1	Yes	****	<0.0001		Control:SnRK1α1 OE1 pTRV vs. LN:WT pTRV	-14.8	-17.16 to -12.44	Yes	****	<0.0001
Fig. 4B (lower panel)							Fig. 4C (lower panel)							Control:SnRK1α1 OE1 pTRV vs. LN:WT pTRV-RBOH1	-1.008	-1.603 to -0.4116	Yes	***	0.0002		Control:SnRK1α1 OE1 pTRV vs. LN:WT pTRV-RBOH1	-4.157	-28.98 to 20.66	No	ns	0.9991		Control:SnRK1α1 OE1 pTRV vs. LN:WTpTRV-RBOH1	0.5792	-1.785 to 2.944	No	ns	0.9908
Tukey's multiple comparisons test	Mean Diff.	95.00% CI of diff.	Significant?	Summary	Adjusted P Value		Tukey's multiple comparisons test	Mean Diff.	95.00% CI of diff.	Significant?	Summary	Adjusted P Value		Control:SnRK1α1 OE1 pTRV vs. LN:SnRK1α1 OE1 pTRV	-5.028	-5.623 to -4.432	Yes	****	<0.0001		Control:SnRK1α1 OE1 pTRV vs. LN:SnRK1α1 OE1 pTRV	-226.6	-251.4 to -201.8	Yes	****	<0.0001		Control:SnRK1α1 OE1 pTRV vs. LN:SnRK1α1 OE1 pTRV	-23.19	-25.56 to -20.83	Yes	****	<0.0001
Control WT pTRV vs. Control WT pTRV-RBOH1	-0.178	-1.424 to 1.068	No	ns	0.9803		Control WT pTRV vs. Control WT pTRV-RBOH1	-0.1743	-14.49 to 14.14	No	ns	>0.9999		Control:SnRK1α1 OE1 pTRV vs. LN:SnRK1α1 OE1 pTRV-RBOH1	-3.028	-3.623 to -2.432	Yes	****	<0.0001		Control:SnRK1α1 OE1 pTRV vs. LN:SnRK1α1 OE1 pTRV-RBOH1	-2.079	-26.90 to 22.74	No	ns	>0.9999		Control:SnRK1α1 OE1 pTRV vs. LN:SnRK1α1 OE1 pTRV-RBOH1	-0.1915	-2.556 to 2.173	No	ns	>0.9999
Control WT pTRV vs. Control SnRK1α1 OE1 pTRV	-0.187	-1.433 to 1.059	No	ns	0.9773		Control WT pTRV vs. Control SnRK1α1 OE1 pTRV	-2.044	-16.36 to 12.27	No	ns	0.9663		Control:SnRK1α1 OE1 pTRV-RBOH1 vs. LN:WT pTRV	-1.953	-2.548 to -1.357	Yes	****	<0.0001		Control:SnRK1α1 OE1 pTRV-RBOH1 vs. LN:WT pTRV	-158	-182.8 to -133.2	Yes	****	<0.0001		Control:SnRK1α1 OE1 pTRV-RBOH1 vs. LN:WT pTRV	-18.87	-21.23 to -16.50	Yes	****	<0.0001
Control WT pTRV vs. Control SnRK1α1 OE1 pTRV-RBOH1	-0.038	-1.284 to 1.208	No	ns	0.9998		Control WT pTRV vs. Control SnRK1α1 OE1 pTRV-RBOH1	0.734	-13.58 to 15.05	No	ns	0.9983		Control:SnRK1α1 OE1 pTRV-RBOH1 vs. LN:WT pTRV-RBOH1	-1.115	-1.711 to -0.5191	Yes	****	<0.0001		Control:SnRK1α1 OE1 pTRV-RBOH1 vs. LN:WT pTRV-RBOH1	-31.18	-56.00 to -6.358	Yes	**	0.0072		Control:SnRK1α1 OE1 pTRV-RBOH1 vs. LN:WTpTRV-RBOH1	-3.488	-5.852 to -1.123	Yes	**	0.0012
Control WT pTRV-RBOH1 vs. Control SnRK1α1 OE1 pTRV	-0.009	-1.255 to 1.237	No	ns	>0.9999		Control WT pTRV-RBOH1 vs. Control SnRK1α1 OE1 pTRV	-1.869	-16.18 to 12.44	No	ns	0.9738		Control:SnRK1α1 OE1 pTRV-RBOH1 vs. LN:SnRK1α1 OE1 pTRV	-5.135	-5.731 to -4.539	Yes	****	<0.0001		Control:SnRK1α1 OE1 pTRV-RBOH1 vs. LN:SnRK1α1 OE1 pTRV	-253.6	-278.4 to -228.8	Yes	****	<0.0001		Control:SnRK1α1 OE1 pTRV-RBOH1 vs. LN:SnRK1α1 OE1 pTRV	-27.26	-29.62 to -24.89	Yes	****	<0.0001
Control WT pTRV-RBOH1 vs. Control SnRK1α1 OE1 pTRV-RBOH1	0.14	-1.106 to 1.386	No	ns	0.9902		Control WT pTRV-RBOH1 vs. Control SnRK1α1 OE1 pTRV-RBOH1	0.9083	-13.40 to 15.22	No	ns	0.9968		Control:SnRK1α1 OE1 pTRV-RBOH1 vs. LN:SnRK1α1 OE1 pTRV-RBOH1	-3.135	-3.731 to -2.539	Yes	****	<0.0001		Control:SnRK1α1 OE1 pTRV-RBOH1 vs. LN:SnRK1α1 OE1 pTRV-RBOH1	-29.1	-53.92 to -4.279	Yes	*	0.0138		Control:SnRK1α1 OE1 pTRV-RBOH1 vs. LN:SnRK1α1 OE1 pTRV-RBOH1	-4.258	-6.623 to -1.894	Yes	****	<0.0001
Control SnRK1α1 OE1 pTRV vs. Control SnRK1α1 OE1 pTRV-RBOH1	0.149	-1.097 to 1.395	No	ns	0.9883		Control SnRK1α1 OE1 pTRV vs. Control SnRK1α1 OE1 pTRV-RBOH1	2.778	-11.53 to 17.09	No	ns	0.9223		LN:WT pTRV vs. LN:WT pTRV-RBOH1	0.8375	0.2416 to 1.433	Yes	**	0.0022		LN:WT pTRV vs. LN:WT pTRV-RBOH1	126.8	102.0 to 151.6	Yes	****	<0.0001		LN:WT pTRV vs. LN:WTpTRV-RBOH1	15.38	13.01 to 17.74	Yes	****	<0.0001
														LN:WT pTRV vs. LN:SnRK1α1 OE1 pTRV	-3.183	-3.778 to -2.587	Yes	****	<0.0001		LN:WT pTRV vs. LN:SnRK1α1 OE1 pTRV	-95.62	-120.4 to -70.80	Yes	****	<0.0001		LN:WT pTRV vs. LN:SnRK1α1 OE1 pTRV	-8.392	-10.76 to -6.027	Yes	****	<0.0001
Tukey's multiple comparisons test	Mean Diff.	95.00% CI of diff.	Significant?	Summary	Adjusted P Value		Tukey's multiple comparisons test	Mean Diff.	95.00% CI of diff.	Significant?	Summary	Adjusted P Value		LN:WT pTRV vs. LN:SnRK1α1 OE1 pTRV-RBOH1	-1.183	-1.778 to -0.5866	Yes	****	<0.0001		LN:WT pTRV vs. LN:SnRK1α1 OE1 pTRV-RBOH1	128.9	104.1 to 153.7	Yes	****	<0.0001		LN:WT pTRV vs. LN:SnRK1α1 OE1 pTRV-RBOH1	14.61	12.24 to 16.97	Yes	****	<0.0001
LN WT pTRV vs. LN WT pTRV-RBOH1	0.596	0.4443 to 0.7477	Yes	****	<0.0001		LN WT pTRV vs. LN WT pTRV-RBOH1	14.11	6.860 to 21.37	Yes	**	0.0011		LN:WT pTRV-RBOH1 vs. LN:SnRK1α1 OE1 pTRV	-4.02	-4.616 to -3.424	Yes	****	<0.0001		LN:WT pTRV-RBOH1 vs. LN:SnRK1α1 OE1 pTRV	-222.4	-247.2 to -197.6	Yes	****	<0.0001		LN:WTpTRV-RBOH1 vs. LN:SnRK1α1 OE1 pTRV	-23.77	-26.14 to -21.41	Yes	****	<0.0001
LN WT pTRV vs. LN SnRK1α1 OE1 pTRV	-0.688	-0.8397 to -0.5363	Yes	****	<0.0001		LN WT pTRV vs. LN SnRK1α1 OE1 pTRV	-20.07	-27.32 to -12.81	Yes	****	<0.0001		LN:WT pTRV-RBOH1 vs. LN:SnRK1α1 OE1 pTRV-RBOH1	-2.02	-2.616 to -1.424	Yes	****	<0.0001		LN:WT pTRV-RBOH1 vs. LN:SnRK1α1 OE1 pTRV-RBOH1	2.078	-22.74 to 26.90	No	ns	>0.9999		LN:WTpTRV-RBOH1 vs. LN:SnRK1α1 OE1 pTRV-RBOH1	-0.7708	-3.135 to 1.594	No	ns	0.9551
LN WT pTRV vs. LN SnRK1α1 OE1 pTRV-RBOH1	-0.213	-0.3647 to -0.06130	Yes	**	0.003		LN WT pTRV vs. LN SnRK1α1 OE1 pTRV-RBOH1	-9.408	-16.66 to -2.156	Yes	*	0.0136		LN:SnRK1α1 OE1 pTRV vs. LN:SnRK1α1 OE1 pTRV-RBOH1	2	1.404 to 2.596	Yes	****	<0.0001		LN:SnRK1α1 OE1 pTRV vs. LN:SnRK1α1 OE1 pTRV-RBOH1	224.5	199.7 to 249.3	Yes	****	<0.0001		LN:SnRK1α1 OE1 pTRV vs. LN:SnRK1α1 OE1 pTRV-RBOH1	23	20.64 to 25.36	Yes	****	<0.0001
LN WT pTRV-RBOH1 vs. LN SnRK1α1 OE1 pTRV	-1.284	-1.436 to -1.132	Yes	****	<0.0001		LN WT pTRV-RBOH1 vs. LN SnRK1α1 OE1 pTRV	-34.18	-41.43 to -26.93	Yes	****	<0.0001
LN WT pTRV-RBOH1 vs. LN SnRK1α1 OE1 pTRV-RBOH1	-0.809	-0.9607 to -0.6573	Yes	****	<0.0001		LN WT pTRV-RBOH1 vs. LN SnRK1α1 OE1 pTRV-RBOH1	-23.52	-30.77 to -16.27	Yes	****	<0.0001		Fig. 4D (lower panel)
LN SnRK1α1 OE1 pTRV vs. LN SnRK1α1 OE1 pTRV-RBOH1	0.475	0.3233 to 0.6267	Yes	****	<0.0001		LN SnRK1α1 OE1 pTRV vs. LN SnRK1α1 OE1 pTRV-RBOH1	10.66	3.405 to 17.91	Yes	**	0.0067		Tukey's multiple comparisons test	Mean Diff.	95.00% CI of diff.	Significant?	Summary	Adjusted P Value
														Control:WT pTRV vs. Control:WT pTRV-RBOH1	-0.035	-0.5718 to 0.5018	No	ns	>0.9999
														Control:WT pTRV vs. Control:SnRK1α1 OE1 pTRV	0.1	-0.4368 to 0.6368	No	ns	0.9983
														Control:WT pTRV vs. Control:SnRK1α1 OE1 pTRV-RBOH1	0.125	-0.4118 to 0.6618	No	ns	0.9932
														Control:WT pTRV vs. LN:WT pTRV	-2.065	-2.602 to -1.528	Yes	****	<0.0001
														Control:WT pTRV vs. LN:WT pTRV-RBOH1	-0.9375	-1.474 to -0.4007	Yes	***	0.0001
														Control:WT pTRV vs. LN:SnRK1α1 OE1 pTRV	-5.25	-5.787 to -4.713	Yes	****	<0.0001
														Control:WT pTRV vs. LN:SnRK1α1 OE1 pTRV-RBOH1	-3.095	-3.632 to -2.558	Yes	****	<0.0001
														Control:WT pTRV-RBOH1 vs. Control:SnRK1α1 OE1 pTRV	0.135	-0.4018 to 0.6718	No	ns	0.9892
														Control:WT pTRV-RBOH1 vs. Control:SnRK1α1 OE1 pTRV-RBOH1	0.16	-0.3768 to 0.6968	No	ns	0.972
														Control:WT pTRV-RBOH1 vs. LN:WT pTRV	-2.03	-2.567 to -1.493	Yes	****	<0.0001
														Control:WT pTRV-RBOH1 vs. LN:WT pTRV-RBOH1	-0.9025	-1.439 to -0.3657	Yes	***	0.0002
														Control:WT pTRV-RBOH1 vs. LN:SnRK1α1 OE1 pTRV	-5.215	-5.752 to -4.678	Yes	****	<0.0001
														Control:WT pTRV-RBOH1 vs. LN:SnRK1α1 OE1 pTRV-RBOH1	-3.06	-3.597 to -2.523	Yes	****	<0.0001
														Control:SnRK1α1 OE1 pTRV vs. Control:SnRK1α1 OE1 pTRV-RBOH1	0.025	-0.5118 to 0.5618	No	ns	>0.9999
														Control:SnRK1α1 OE1 pTRV vs. LN:WT pTRV	-2.165	-2.702 to -1.628	Yes	****	<0.0001
														Control:SnRK1α1 OE1 pTRV vs. LN:WT pTRV-RBOH1	-1.038	-1.574 to -0.5007	Yes	****	<0.0001
														Control:SnRK1α1 OE1 pTRV vs. LN:SnRK1α1 OE1 pTRV	-5.35	-5.887 to -4.813	Yes	****	<0.0001
														Control:SnRK1α1 OE1 pTRV vs. LN:SnRK1α1 OE1 pTRV-RBOH1	-3.195	-3.732 to -2.658	Yes	****	<0.0001
														Control:SnRK1α1 OE1 pTRV-RBOH1 vs. LN:WT pTRV	-2.19	-2.727 to -1.653	Yes	****	<0.0001
														Control:SnRK1α1 OE1 pTRV-RBOH1 vs. LN:WT pTRV-RBOH1	-1.063	-1.599 to -0.5257	Yes	****	<0.0001
														Control:SnRK1α1 OE1 pTRV-RBOH1 vs. LN:SnRK1α1 OE1 pTRV	-5.375	-5.912 to -4.838	Yes	****	<0.0001
														Control:SnRK1α1 OE1 pTRV-RBOH1 vs. LN:SnRK1α1 OE1 pTRV-RBOH1	-3.22	-3.757 to -2.683	Yes	****	<0.0001
														LN:WT pTRV vs. LN:WT pTRV-RBOH1	1.128	0.5907 to 1.664	Yes	****	<0.0001
														LN:WT pTRV vs. LN:SnRK1α1 OE1 pTRV	-3.185	-3.722 to -2.648	Yes	****	<0.0001
														LN:WT pTRV vs. LN:SnRK1α1 OE1 pTRV-RBOH1	-1.03	-1.567 to -0.4932	Yes	****	<0.0001
														LN:WT pTRV-RBOH1 vs. LN:SnRK1α1 OE1 pTRV	-4.313	-4.849 to -3.776	Yes	****	<0.0001
														LN:WT pTRV-RBOH1 vs. LN:SnRK1α1 OE1 pTRV-RBOH1	-2.158	-2.694 to -1.621	Yes	****	<0.0001
														LN:SnRK1α1 OE1 pTRV vs. LN:SnRK1α1 OE1 pTRV-RBOH1	2.155	1.618 to 2.692	Yes	****	<0.0001

## Sheet: Fig. 5
Supplemental Data Set 10. Summary of statistical analyses.
Fig. 5D
Tukey's multiple comparisons test	Mean Diff.	95.00% CI of diff.	Significant?	Summary	Adjusted P Value
RBOH1/N-nLuc + SnRK1α1-cLuc vs. RBOH1/N-nLuc + cLuc	637	519.1 to 754.9	Yes	****	<0.0001
RBOH1/N-nLuc + SnRK1α1-cLuc vs. nLuc + SnRK1α1-cLuc	646.3	528.3 to 764.2	Yes	****	<0.0001
RBOH1/N-nLuc + SnRK1α1-cLuc vs. nLuc + cLuc	647	529.1 to 764.9	Yes	****	<0.0001
RBOH1/N-nLuc + cLuc vs. nLuc + SnRK1α1-cLuc	9.25	-108.7 to 127.2	No	ns	0.9953
RBOH1/N-nLuc + cLuc vs. nLuc + cLuc	10	-107.9 to 127.9	No	ns	0.9941
nLuc + SnRK1α1-cLuc vs. nLuc + cLuc	0.75	-117.2 to 118.7	No	ns	>0.9999

## Sheet: Fig. 6
Supplemental Data Set 10. Summary of statistical analyses.
Fig. 6D							Fig. 6E
Tukey's multiple comparisons test	Mean Diff.	95.00% CI of diff.	Significant?	Summary	Adjusted P Value		Tukey's multiple comparisons test	Mean Diff.	95.00% CI of diff.	Significant?	Summary	Adjusted P Value
Control WT:GFP-EV vs. Control WT:RBOH1	0	-29.58 to 29.58	No	ns	>0.9999		Control WT:GFP-EV vs. Control WT:RBOH1	0.4375	-1.715 to 2.590	No	ns	>0.9999
Control WT:GFP-EV vs. Control WT:RBOH1S188A, S189A, S308A	2.08	-27.50 to 31.66	No	ns	>0.9999		Control WT:GFP-EV vs. Control WT:RBOH1S188/189/308A	0.4042	-1.748 to 2.556	No	ns	>0.9999
Control WT:GFP-EV vs. Control WT:RBOH1S188D, S189D, S308D	-4.16	-33.74 to 25.42	No	ns	>0.9999		Control WT:GFP-EV vs. Control WT:RBOH1S188/189/308D	-0.04175	-2.194 to 2.110	No	ns	>0.9999
Control WT:GFP-EV vs. Control rboh1-1:GFP-EV	33.28	3.696 to 62.86	Yes	*	0.0145		Control WT:GFP-EV vs. Control rboh1-1:GFP-EV	3.579	1.427 to 5.731	Yes	****	<0.0001
Control WT:GFP-EV vs. Control rboh1-1:RBOH1	2.08	-27.50 to 31.66	No	ns	>0.9999		Control WT:GFP-EV vs. Control rboh1-1:RBOH1	0.071	-2.081 to 2.223	No	ns	>0.9999
Control WT:GFP-EV vs. Control rboh1-1:RBOH1S188A, S189A, S308A	-2.842e-14	-29.58 to 29.58	No	ns	>0.9999		Control WT:GFP-EV vs. Control rboh1-1:RBOH1S188/189/308A	0.146	-2.006 to 2.298	No	ns	>0.9999
Control WT:GFP-EV vs. Control rboh1-1:RBOH1S188D, S189D, S308D	-4.16	-33.74 to 25.42	No	ns	>0.9999		Control WT:GFP-EV vs. Control rboh1-1:RBOH1S188/189/308D	0.00425	-2.148 to 2.156	No	ns	>0.9999
Control WT:GFP-EV vs. LN WT:GFP-EV	-114.4	-144.0 to -84.81	Yes	****	<0.0001		Control WT:GFP-EV vs. LN WT:GFP-EV	-15.69	-17.84 to -13.54	Yes	****	<0.0001
Control WT:GFP-EV vs. LN WT:RBOH1	-222.6	-252.1 to -193.0	Yes	****	<0.0001		Control WT:GFP-EV vs. LN WT:RBOH1	-21.76	-23.91 to -19.61	Yes	****	<0.0001
Control WT:GFP-EV vs. LN WT:RBOH1S188A, S189A, S308A	-151.8	-181.4 to -122.3	Yes	****	<0.0001		Control WT:GFP-EV vs. LN WT:RBOH1S188/189/308A	-18.15	-20.30 to -15.99	Yes	****	<0.0001
Control WT:GFP-EV vs. LN WT:RBOH1S188D, S189D, S308D	-253.8	-283.3 to -224.2	Yes	****	<0.0001		Control WT:GFP-EV vs. LN WT:RBOH1S188/189/308D	-25.82	-27.97 to -23.67	Yes	****	<0.0001
Control WT:GFP-EV vs. LN rboh1-1:GFP-EV	-6.24	-35.82 to 23.34	No	ns	>0.9999		Control WT:GFP-EV vs. LN rboh1-1:GFP-EV	0.1835	-1.969 to 2.336	No	ns	>0.9999
Control WT:GFP-EV vs. LN rboh1-1:RBOH1	-106.1	-135.7 to -76.49	Yes	****	<0.0001		Control WT:GFP-EV vs. LN rboh1-1:RBOH1	-14.95	-17.10 to -12.80	Yes	****	<0.0001
Control WT:GFP-EV vs. LN rboh1-1:RBOH1S188A, S189A, S308A	-47.84	-77.42 to -18.26	Yes	****	<0.0001		Control WT:GFP-EV vs. LN rboh1-1:RBOH1S188/189/308A	-2.967	-5.119 to -0.8146	Yes	***	0.0008
Control WT:GFP-EV vs. LN rboh1-1:RBOH1S188D, S189D, S308D	-216.3	-245.9 to -186.7	Yes	****	<0.0001		Control WT:GFP-EV vs. LN rboh1-1:RBOH1S188/189/308D	-22	-24.15 to -19.84	Yes	****	<0.0001
Control WT:RBOH1 vs. Control WT:RBOH1S188A, S189A, S308A	2.08	-27.50 to 31.66	No	ns	>0.9999		Control WT:RBOH1 vs. Control WT:RBOH1S188/189/308A	-0.03325	-2.185 to 2.119	No	ns	>0.9999
Control WT:RBOH1 vs. Control WT:RBOH1S188D, S189D, S308D	-4.16	-33.74 to 25.42	No	ns	>0.9999		Control WT:RBOH1 vs. Control WT:RBOH1S188/189/308D	-0.4793	-2.631 to 1.673	No	ns	>0.9999
Control WT:RBOH1 vs. Control rboh1-1:GFP-EV	33.28	3.696 to 62.86	Yes	*	0.0145		Control WT:RBOH1 vs. Control rboh1-1:GFP-EV	3.142	0.9896 to 5.294	Yes	***	0.0003
Control WT:RBOH1 vs. Control rboh1-1:RBOH1	2.08	-27.50 to 31.66	No	ns	>0.9999		Control WT:RBOH1 vs. Control rboh1-1:RBOH1	-0.3665	-2.519 to 1.786	No	ns	>0.9999
Control WT:RBOH1 vs. Control rboh1-1:RBOH1S188A, S189A, S308A	0	-29.58 to 29.58	No	ns	>0.9999		Control WT:RBOH1 vs. Control rboh1-1:RBOH1S188/189/308A	-0.2915	-2.444 to 1.861	No	ns	>0.9999
Control WT:RBOH1 vs. Control rboh1-1:RBOH1S188D, S189D, S308D	-4.16	-33.74 to 25.42	No	ns	>0.9999		Control WT:RBOH1 vs. Control rboh1-1:RBOH1S188/189/308D	-0.4333	-2.585 to 1.719	No	ns	>0.9999
Control WT:RBOH1 vs. LN WT:GFP-EV	-114.4	-144.0 to -84.81	Yes	****	<0.0001		Control WT:RBOH1 vs. LN WT:GFP-EV	-16.12	-18.28 to -13.97	Yes	****	<0.0001
Control WT:RBOH1 vs. LN WT:RBOH1	-222.6	-252.1 to -193.0	Yes	****	<0.0001		Control WT:RBOH1 vs. LN WT:RBOH1	-22.2	-24.35 to -20.05	Yes	****	<0.0001
Control WT:RBOH1 vs. LN WT:RBOH1S188A, S189A, S308A	-151.8	-181.4 to -122.3	Yes	****	<0.0001		Control WT:RBOH1 vs. LN WT:RBOH1S188/189/308A	-18.58	-20.74 to -16.43	Yes	****	<0.0001
Control WT:RBOH1 vs. LN WT:RBOH1S188D, S189D, S308D	-253.8	-283.3 to -224.2	Yes	****	<0.0001		Control WT:RBOH1 vs. LN WT:RBOH1S188/189/308D	-26.26	-28.41 to -24.11	Yes	****	<0.0001
Control WT:RBOH1 vs. LN rboh1-1:GFP-EV	-6.24	-35.82 to 23.34	No	ns	>0.9999		Control WT:RBOH1 vs. LN rboh1-1:GFP-EV	-0.254	-2.406 to 1.898	No	ns	>0.9999
Control WT:RBOH1 vs. LN rboh1-1:RBOH1	-106.1	-135.7 to -76.49	Yes	****	<0.0001		Control WT:RBOH1 vs. LN rboh1-1:RBOH1	-15.39	-17.54 to -13.24	Yes	****	<0.0001
Control WT:RBOH1 vs. LN rboh1-1:RBOH1S188A, S189A, S308A	-47.84	-77.42 to -18.26	Yes	****	<0.0001		Control WT:RBOH1 vs. LN rboh1-1:RBOH1S188/189/308A	-3.404	-5.556 to -1.252	Yes	****	<0.0001
Control WT:RBOH1 vs. LN rboh1-1:RBOH1S188D, S189D, S308D	-216.3	-245.9 to -186.7	Yes	****	<0.0001		Control WT:RBOH1 vs. LN rboh1-1:RBOH1S188/189/308D	-22.43	-24.59 to -20.28	Yes	****	<0.0001
Control WT:RBOH1S188A, S189A, S308A vs. Control WT:RBOH1S188D, S189D, S308D	-6.24	-35.82 to 23.34	No	ns	>0.9999		Control WT:RBOH1S188/189/308A vs. Control WT:RBOH1S188/189/308D	-0.446	-2.598 to 1.706	No	ns	>0.9999
Control WT:RBOH1S188A, S189A, S308A vs. Control rboh1-1:GFP-EV	31.2	1.616 to 60.78	Yes	*	0.0296		Control WT:RBOH1S188/189/308A vs. Control rboh1-1:GFP-EV	3.175	1.023 to 5.327	Yes	***	0.0003
Control WT:RBOH1S188A, S189A, S308A vs. Control rboh1-1:RBOH1	0.00025	-29.58 to 29.58	No	ns	>0.9999		Control WT:RBOH1S188/189/308A vs. Control rboh1-1:RBOH1	-0.3332	-2.485 to 1.819	No	ns	>0.9999
Control WT:RBOH1S188A, S189A, S308A vs. Control rboh1-1:RBOH1S188A, S189A, S308A	-2.08	-31.66 to 27.50	No	ns	>0.9999		Control WT:RBOH1S188/189/308A vs. Control rboh1-1:RBOH1S188/189/308A	-0.2583	-2.410 to 1.894	No	ns	>0.9999
Control WT:RBOH1S188A, S189A, S308A vs. Control rboh1-1:RBOH1S188D, S189D, S308D	-6.24	-35.82 to 23.34	No	ns	>0.9999		Control WT:RBOH1S188/189/308A vs. Control rboh1-1:RBOH1S188/189/308D	-0.4	-2.552 to 1.752	No	ns	>0.9999
Control WT:RBOH1S188A, S189A, S308A vs. LN WT:GFP-EV	-116.5	-146.1 to -86.89	Yes	****	<0.0001		Control WT:RBOH1S188/189/308A vs. LN WT:GFP-EV	-16.09	-18.24 to -13.94	Yes	****	<0.0001
Control WT:RBOH1S188A, S189A, S308A vs. LN WT:RBOH1	-224.6	-254.2 to -195.1	Yes	****	<0.0001		Control WT:RBOH1S188/189/308A vs. LN WT:RBOH1	-22.17	-24.32 to -20.01	Yes	****	<0.0001
Control WT:RBOH1S188A, S189A, S308A vs. LN WT:RBOH1S188A, S189A, S308A	-153.9	-183.5 to -124.3	Yes	****	<0.0001		Control WT:RBOH1S188/189/308A vs. LN WT:RBOH1S188/189/308A	-18.55	-20.70 to -16.40	Yes	****	<0.0001
Control WT:RBOH1S188A, S189A, S308A vs. LN WT:RBOH1S188D, S189D, S308D	-255.8	-285.4 to -226.3	Yes	****	<0.0001		Control WT:RBOH1S188/189/308A vs. LN WT:RBOH1S188/189/308D	-26.23	-28.38 to -24.07	Yes	****	<0.0001
Control WT:RBOH1S188A, S189A, S308A vs. LN rboh1-1:GFP-EV	-8.32	-37.90 to 21.26	No	ns	0.9996		Control WT:RBOH1S188/189/308A vs. LN rboh1-1:GFP-EV	-0.2208	-2.373 to 1.931	No	ns	>0.9999
Control WT:RBOH1S188A, S189A, S308A vs. LN rboh1-1:RBOH1	-108.2	-137.7 to -78.57	Yes	****	<0.0001		Control WT:RBOH1S188/189/308A vs. LN rboh1-1:RBOH1	-15.35	-17.51 to -13.20	Yes	****	<0.0001
Control WT:RBOH1S188A, S189A, S308A vs. LN rboh1-1:RBOH1S188A, S189A, S308A	-49.92	-79.50 to -20.34	Yes	****	<0.0001		Control WT:RBOH1S188/189/308A vs. LN rboh1-1:RBOH1S188/189/308A	-3.371	-5.523 to -1.219	Yes	****	<0.0001
Control WT:RBOH1S188A, S189A, S308A vs. LN rboh1-1:RBOH1S188D, S189D, S308D	-218.4	-248.0 to -188.8	Yes	****	<0.0001		Control WT:RBOH1S188/189/308A vs. LN rboh1-1:RBOH1S188/189/308D	-22.4	-24.55 to -20.25	Yes	****	<0.0001
Control WT:RBOH1S188D, S189D, S308D vs. Control rboh1-1:GFP-EV	37.44	7.856 to 67.02	Yes	**	0.0031		Control WT:RBOH1S188/189/308D vs. Control rboh1-1:GFP-EV	3.621	1.469 to 5.773	Yes	****	<0.0001
Control WT:RBOH1S188D, S189D, S308D vs. Control rboh1-1:RBOH1	6.24	-23.34 to 35.82	No	ns	>0.9999		Control WT:RBOH1S188/189/308D vs. Control rboh1-1:RBOH1	0.1128	-2.039 to 2.265	No	ns	>0.9999
Control WT:RBOH1S188D, S189D, S308D vs. Control rboh1-1:RBOH1S188A, S189A, S308A	4.16	-25.42 to 33.74	No	ns	>0.9999		Control WT:RBOH1S188/189/308D vs. Control rboh1-1:RBOH1S188/189/308A	0.1878	-1.964 to 2.340	No	ns	>0.9999
Control WT:RBOH1S188D, S189D, S308D vs. Control rboh1-1:RBOH1S188D, S189D, S308D	-0.00025	-29.58 to 29.58	No	ns	>0.9999		Control WT:RBOH1S188/189/308D vs. Control rboh1-1:RBOH1S188/189/308D	0.046	-2.106 to 2.198	No	ns	>0.9999
Control WT:RBOH1S188D, S189D, S308D vs. LN WT:GFP-EV	-110.2	-139.8 to -80.65	Yes	****	<0.0001		Control WT:RBOH1S188/189/308D vs. LN WT:GFP-EV	-15.65	-17.80 to -13.49	Yes	****	<0.0001
Control WT:RBOH1S188D, S189D, S308D vs. LN WT:RBOH1	-218.4	-248.0 to -188.8	Yes	****	<0.0001		Control WT:RBOH1S188/189/308D vs. LN WT:RBOH1	-21.72	-23.87 to -19.57	Yes	****	<0.0001
Control WT:RBOH1S188D, S189D, S308D vs. LN WT:RBOH1S188A, S189A, S308A	-147.7	-177.3 to -118.1	Yes	****	<0.0001		Control WT:RBOH1S188/189/308D vs. LN WT:RBOH1S188/189/308A	-18.1	-20.26 to -15.95	Yes	****	<0.0001
Control WT:RBOH1S188D, S189D, S308D vs. LN WT:RBOH1S188D, S189D, S308D	-249.6	-279.2 to -220.0	Yes	****	<0.0001		Control WT:RBOH1S188/189/308D vs. LN WT:RBOH1S188/189/308D	-25.78	-27.93 to -23.63	Yes	****	<0.0001
Control WT:RBOH1S188D, S189D, S308D vs. LN rboh1-1:GFP-EV	-2.08	-31.66 to 27.50	No	ns	>0.9999		Control WT:RBOH1S188/189/308D vs. LN rboh1-1:GFP-EV	0.2253	-1.927 to 2.377	No	ns	>0.9999
Control WT:RBOH1S188D, S189D, S308D vs. LN rboh1-1:RBOH1	-101.9	-131.5 to -72.33	Yes	****	<0.0001		Control WT:RBOH1S188/189/308D vs. LN rboh1-1:RBOH1	-14.91	-17.06 to -12.76	Yes	****	<0.0001
Control WT:RBOH1S188D, S189D, S308D vs. LN rboh1-1:RBOH1S188A, S189A, S308A	-43.68	-73.26 to -14.10	Yes	***	0.0003		Control WT:RBOH1S188/189/308D vs. LN rboh1-1:RBOH1S188/189/308A	-2.925	-5.077 to -0.7729	Yes	**	0.0011
Control WT:RBOH1S188D, S189D, S308D vs. LN rboh1-1:RBOH1S188D, S189D, S308D	-212.2	-241.7 to -182.6	Yes	****	<0.0001		Control WT:RBOH1S188/189/308D vs. LN rboh1-1:RBOH1S188/189/308D	-21.95	-24.11 to -19.80	Yes	****	<0.0001
Control rboh1-1:GFP-EV vs. Control rboh1-1:RBOH1	-31.2	-60.78 to -1.616	Yes	*	0.0296		Control rboh1-1:GFP-EV vs. Control rboh1-1:RBOH1	-3.508	-5.660 to -1.356	Yes	****	<0.0001
Control rboh1-1:GFP-EV vs. Control rboh1-1:RBOH1S188A, S189A, S308A	-33.28	-62.86 to -3.696	Yes	*	0.0145		Control rboh1-1:GFP-EV vs. Control rboh1-1:RBOH1S188/189/308A	-3.433	-5.585 to -1.281	Yes	****	<0.0001
Control rboh1-1:GFP-EV vs. Control rboh1-1:RBOH1S188D, S189D, S308D	-37.44	-67.02 to -7.856	Yes	**	0.0031		Control rboh1-1:GFP-EV vs. Control rboh1-1:RBOH1S188/189/308D	-3.575	-5.727 to -1.423	Yes	****	<0.0001
Control rboh1-1:GFP-EV vs. LN WT:GFP-EV	-147.7	-177.3 to -118.1	Yes	****	<0.0001		Control rboh1-1:GFP-EV vs. LN WT:GFP-EV	-19.27	-21.42 to -17.11	Yes	****	<0.0001
Control rboh1-1:GFP-EV vs. LN WT:RBOH1	-255.8	-285.4 to -226.3	Yes	****	<0.0001		Control rboh1-1:GFP-EV vs. LN WT:RBOH1	-25.34	-27.49 to -23.19	Yes	****	<0.0001
Control rboh1-1:GFP-EV vs. LN WT:RBOH1S188A, S189A, S308A	-185.1	-214.7 to -155.5	Yes	****	<0.0001		Control rboh1-1:GFP-EV vs. LN WT:RBOH1S188/189/308A	-21.73	-23.88 to -19.57	Yes	****	<0.0001
Control rboh1-1:GFP-EV vs. LN WT:RBOH1S188D, S189D, S308D	-287	-316.6 to -257.5	Yes	****	<0.0001		Control rboh1-1:GFP-EV vs. LN WT:RBOH1S188/189/308D	-29.4	-31.55 to -27.25	Yes	****	<0.0001
Control rboh1-1:GFP-EV vs. LN rboh1-1:GFP-EV	-39.52	-69.10 to -9.936	Yes	**	0.0014		Control rboh1-1:GFP-EV vs. LN rboh1-1:GFP-EV	-3.396	-5.548 to -1.244	Yes	****	<0.0001
Control rboh1-1:GFP-EV vs. LN rboh1-1:RBOH1	-139.4	-168.9 to -109.8	Yes	****	<0.0001		Control rboh1-1:GFP-EV vs. LN rboh1-1:RBOH1	-18.53	-20.68 to -16.38	Yes	****	<0.0001
Control rboh1-1:GFP-EV vs. LN rboh1-1:RBOH1S188A, S189A, S308A	-81.12	-110.7 to -51.53	Yes	****	<0.0001		Control rboh1-1:GFP-EV vs. LN rboh1-1:RBOH1S188/189/308A	-6.546	-8.698 to -4.394	Yes	****	<0.0001
Control rboh1-1:GFP-EV vs. LN rboh1-1:RBOH1S188D, S189D, S308D	-249.6	-279.2 to -220.0	Yes	****	<0.0001		Control rboh1-1:GFP-EV vs. LN rboh1-1:RBOH1S188/189/308D	-25.58	-27.73 to -23.42	Yes	****	<0.0001
Control rboh1-1:RBOH1 vs. Control rboh1-1:RBOH1S188A, S189A, S308A	-2.08	-31.66 to 27.50	No	ns	>0.9999		Control rboh1-1:RBOH1 vs. Control rboh1-1:RBOH1S188/189/308A	0.075	-2.077 to 2.227	No	ns	>0.9999
Control rboh1-1:RBOH1 vs. Control rboh1-1:RBOH1S188D, S189D, S308D	-6.24	-35.82 to 23.34	No	ns	>0.9999		Control rboh1-1:RBOH1 vs. Control rboh1-1:RBOH1S188/189/308D	-0.06675	-2.219 to 2.085	No	ns	>0.9999
Control rboh1-1:RBOH1 vs. LN WT:GFP-EV	-116.5	-146.1 to -86.89	Yes	****	<0.0001		Control rboh1-1:RBOH1 vs. LN WT:GFP-EV	-15.76	-17.91 to -13.61	Yes	****	<0.0001
Control rboh1-1:RBOH1 vs. LN WT:RBOH1	-224.6	-254.2 to -195.1	Yes	****	<0.0001		Control rboh1-1:RBOH1 vs. LN WT:RBOH1	-21.83	-23.99 to -19.68	Yes	****	<0.0001
Control rboh1-1:RBOH1 vs. LN WT:RBOH1S188A, S189A, S308A	-153.9	-183.5 to -124.3	Yes	****	<0.0001		Control rboh1-1:RBOH1 vs. LN WT:RBOH1S188/189/308A	-18.22	-20.37 to -16.06	Yes	****	<0.0001
Control rboh1-1:RBOH1 vs. LN WT:RBOH1S188D, S189D, S308D	-255.8	-285.4 to -226.3	Yes	****	<0.0001		Control rboh1-1:RBOH1 vs. LN WT:RBOH1S188/189/308D	-25.89	-28.04 to -23.74	Yes	****	<0.0001
Control rboh1-1:RBOH1 vs. LN rboh1-1:GFP-EV	-8.32	-37.90 to 21.26	No	ns	0.9996		Control rboh1-1:RBOH1 vs. LN rboh1-1:GFP-EV	0.1125	-2.040 to 2.265	No	ns	>0.9999
Control rboh1-1:RBOH1 vs. LN rboh1-1:RBOH1	-108.2	-137.7 to -78.57	Yes	****	<0.0001		Control rboh1-1:RBOH1 vs. LN rboh1-1:RBOH1	-15.02	-17.17 to -12.87	Yes	****	<0.0001
Control rboh1-1:RBOH1 vs. LN rboh1-1:RBOH1S188A, S189A, S308A	-49.92	-79.50 to -20.34	Yes	****	<0.0001		Control rboh1-1:RBOH1 vs. LN rboh1-1:RBOH1S188/189/308A	-3.038	-5.190 to -0.8856	Yes	***	0.0006
Control rboh1-1:RBOH1 vs. LN rboh1-1:RBOH1S188D, S189D, S308D	-218.4	-248.0 to -188.8	Yes	****	<0.0001		Control rboh1-1:RBOH1 vs. LN rboh1-1:RBOH1S188/189/308D	-22.07	-24.22 to -19.91	Yes	****	<0.0001
Control rboh1-1:RBOH1S188A, S189A, S308A vs. Control rboh1-1:RBOH1S188D, S189D, S308D	-4.16	-33.74 to 25.42	No	ns	>0.9999		Control rboh1-1:RBOH1S188/189/308A vs. Control rboh1-1:RBOH1S188/189/308D	-0.1417	-2.294 to 2.010	No	ns	>0.9999
Control rboh1-1:RBOH1S188A, S189A, S308A vs. LN WT:GFP-EV	-114.4	-144.0 to -84.81	Yes	****	<0.0001		Control rboh1-1:RBOH1S188/189/308A vs. LN WT:GFP-EV	-15.83	-17.99 to -13.68	Yes	****	<0.0001
Control rboh1-1:RBOH1S188A, S189A, S308A vs. LN WT:RBOH1	-222.6	-252.1 to -193.0	Yes	****	<0.0001		Control rboh1-1:RBOH1S188/189/308A vs. LN WT:RBOH1	-21.91	-24.06 to -19.76	Yes	****	<0.0001
Control rboh1-1:RBOH1S188A, S189A, S308A vs. LN WT:RBOH1S188A, S189A, S308A	-151.8	-181.4 to -122.3	Yes	****	<0.0001		Control rboh1-1:RBOH1S188/189/308A vs. LN WT:RBOH1S188/189/308A	-18.29	-20.44 to -16.14	Yes	****	<0.0001
Control rboh1-1:RBOH1S188A, S189A, S308A vs. LN WT:RBOH1S188D, S189D, S308D	-253.8	-283.3 to -224.2	Yes	****	<0.0001		Control rboh1-1:RBOH1S188/189/308A vs. LN WT:RBOH1S188/189/308D	-25.97	-28.12 to -23.81	Yes	****	<0.0001
Control rboh1-1:RBOH1S188A, S189A, S308A vs. LN rboh1-1:GFP-EV	-6.24	-35.82 to 23.34	No	ns	>0.9999		Control rboh1-1:RBOH1S188/189/308A vs. LN rboh1-1:GFP-EV	0.0375	-2.115 to 2.190	No	ns	>0.9999
Control rboh1-1:RBOH1S188A, S189A, S308A vs. LN rboh1-1:RBOH1	-106.1	-135.7 to -76.49	Yes	****	<0.0001		Control rboh1-1:RBOH1S188/189/308A vs. LN rboh1-1:RBOH1	-15.1	-17.25 to -12.94	Yes	****	<0.0001
Control rboh1-1:RBOH1S188A, S189A, S308A vs. LN rboh1-1:RBOH1S188A, S189A, S308A	-47.84	-77.42 to -18.26	Yes	****	<0.0001		Control rboh1-1:RBOH1S188/189/308A vs. LN rboh1-1:RBOH1S188/189/308A	-3.113	-5.265 to -0.9606	Yes	***	0.0004
Control rboh1-1:RBOH1S188A, S189A, S308A vs. LN rboh1-1:RBOH1S188D, S189D, S308D	-216.3	-245.9 to -186.7	Yes	****	<0.0001		Control rboh1-1:RBOH1S188/189/308A vs. LN rboh1-1:RBOH1S188/189/308D	-22.14	-24.29 to -19.99	Yes	****	<0.0001
Control rboh1-1:RBOH1S188D, S189D, S308D vs. LN WT:GFP-EV	-110.2	-139.8 to -80.65	Yes	****	<0.0001		Control rboh1-1:RBOH1S188/189/308D vs. LN WT:GFP-EV	-15.69	-17.84 to -13.54	Yes	****	<0.0001
Control rboh1-1:RBOH1S188D, S189D, S308D vs. LN WT:RBOH1	-218.4	-248.0 to -188.8	Yes	****	<0.0001		Control rboh1-1:RBOH1S188/189/308D vs. LN WT:RBOH1	-21.77	-23.92 to -19.61	Yes	****	<0.0001
Control rboh1-1:RBOH1S188D, S189D, S308D vs. LN WT:RBOH1S188A, S189A, S308A	-147.7	-177.3 to -118.1	Yes	****	<0.0001		Control rboh1-1:RBOH1S188/189/308D vs. LN WT:RBOH1S188/189/308A	-18.15	-20.30 to -16.00	Yes	****	<0.0001
Control rboh1-1:RBOH1S188D, S189D, S308D vs. LN WT:RBOH1S188D, S189D, S308D	-249.6	-279.2 to -220.0	Yes	****	<0.0001		Control rboh1-1:RBOH1S188/189/308D vs. LN WT:RBOH1S188/189/308D	-25.83	-27.98 to -23.67	Yes	****	<0.0001
Control rboh1-1:RBOH1S188D, S189D, S308D vs. LN rboh1-1:GFP-EV	-2.08	-31.66 to 27.50	No	ns	>0.9999		Control rboh1-1:RBOH1S188/189/308D vs. LN rboh1-1:GFP-EV	0.1792	-1.973 to 2.331	No	ns	>0.9999
Control rboh1-1:RBOH1S188D, S189D, S308D vs. LN rboh1-1:RBOH1	-101.9	-131.5 to -72.33	Yes	****	<0.0001		Control rboh1-1:RBOH1S188/189/308D vs. LN rboh1-1:RBOH1	-14.95	-17.11 to -12.80	Yes	****	<0.0001
Control rboh1-1:RBOH1S188D, S189D, S308D vs. LN rboh1-1:RBOH1S188A, S189A, S308A	-43.68	-73.26 to -14.10	Yes	***	0.0003		Control rboh1-1:RBOH1S188/189/308D vs. LN rboh1-1:RBOH1S188/189/308A	-2.971	-5.123 to -0.8189	Yes	***	0.0008
Control rboh1-1:RBOH1S188D, S189D, S308D vs. LN rboh1-1:RBOH1S188D, S189D, S308D	-212.2	-241.7 to -182.6	Yes	****	<0.0001		Control rboh1-1:RBOH1S188/189/308D vs. LN rboh1-1:RBOH1S188/189/308D	-22	-24.15 to -19.85	Yes	****	<0.0001
LN WT:GFP-EV vs. LN WT:RBOH1	-108.2	-137.7 to -78.57	Yes	****	<0.0001		LN WT:GFP-EV vs. LN WT:RBOH1	-6.075	-8.227 to -3.923	Yes	****	<0.0001
LN WT:GFP-EV vs. LN WT:RBOH1S188A, S189A, S308A	-37.44	-67.02 to -7.856	Yes	**	0.0031		LN WT:GFP-EV vs. LN WT:RBOH1S188/189/308A	-2.458	-4.611 to -0.3064	Yes	*	0.012
LN WT:GFP-EV vs. LN WT:RBOH1S188D, S189D, S308D	-139.4	-168.9 to -109.8	Yes	****	<0.0001		LN WT:GFP-EV vs. LN WT:RBOH1S188/189/308D	-10.13	-12.29 to -7.981	Yes	****	<0.0001
LN WT:GFP-EV vs. LN rboh1-1:GFP-EV	108.2	78.57 to 137.7	Yes	****	<0.0001		LN WT:GFP-EV vs. LN rboh1-1:GFP-EV	15.87	13.72 to 18.02	Yes	****	<0.0001
LN WT:GFP-EV vs. LN rboh1-1:RBOH1	8.32	-21.26 to 37.90	No	ns	0.9996		LN WT:GFP-EV vs. LN rboh1-1:RBOH1	0.7375	-1.415 to 2.890	No	ns	0.9964
LN WT:GFP-EV vs. LN rboh1-1:RBOH1S188A, S189A, S308A	66.56	36.97 to 96.14	Yes	****	<0.0001		LN WT:GFP-EV vs. LN rboh1-1:RBOH1S188/189/308A	12.72	10.57 to 14.87	Yes	****	<0.0001
LN WT:GFP-EV vs. LN rboh1-1:RBOH1S188D, S189D, S308D	-101.9	-131.5 to -72.33	Yes	****	<0.0001		LN WT:GFP-EV vs. LN rboh1-1:RBOH1S188/189/308D	-6.309	-8.461 to -4.156	Yes	****	<0.0001
LN WT:RBOH1 vs. LN WT:RBOH1S188A, S189A, S308A	70.72	41.13 to 100.3	Yes	****	<0.0001		LN WT:RBOH1 vs. LN WT:RBOH1S188/189/308A	3.617	1.465 to 5.769	Yes	****	<0.0001
LN WT:RBOH1 vs. LN WT:RBOH1S188D, S189D, S308D	-31.2	-60.78 to -1.616	Yes	*	0.0296		LN WT:RBOH1 vs. LN WT:RBOH1S188/189/308D	-4.058	-6.210 to -1.906	Yes	****	<0.0001
LN WT:RBOH1 vs. LN rboh1-1:GFP-EV	216.3	186.7 to 245.9	Yes	****	<0.0001		LN WT:RBOH1 vs. LN rboh1-1:GFP-EV	21.95	19.79 to 24.10	Yes	****	<0.0001
LN WT:RBOH1 vs. LN rboh1-1:RBOH1	116.5	86.89 to 146.1	Yes	****	<0.0001		LN WT:RBOH1 vs. LN rboh1-1:RBOH1	6.813	4.661 to 8.965	Yes	****	<0.0001
LN WT:RBOH1 vs. LN rboh1-1:RBOH1S188A, S189A, S308A	174.7	145.1 to 204.3	Yes	****	<0.0001		LN WT:RBOH1 vs. LN rboh1-1:RBOH1S188/189/308A	18.8	16.64 to 20.95	Yes	****	<0.0001
LN WT:RBOH1 vs. LN rboh1-1:RBOH1S188D, S189D, S308D	6.24	-23.34 to 35.82	No	ns	>0.9999		LN WT:RBOH1 vs. LN rboh1-1:RBOH1S188/189/308D	-0.2333	-2.385 to 1.919	No	ns	>0.9999
LN WT:RBOH1S188A, S189A, S308A vs. LN WT:RBOH1S188D, S189D, S308D	-101.9	-131.5 to -72.33	Yes	****	<0.0001		LN WT:RBOH1S188/189/308A vs. LN WT:RBOH1S188/189/308D	-7.675	-9.827 to -5.523	Yes	****	<0.0001
LN WT:RBOH1S188A, S189A, S308A vs. LN rboh1-1:GFP-EV	145.6	116.0 to 175.2	Yes	****	<0.0001		LN WT:RBOH1S188/189/308A vs. LN rboh1-1:GFP-EV	18.33	16.18 to 20.48	Yes	****	<0.0001
LN WT:RBOH1S188A, S189A, S308A vs. LN rboh1-1:RBOH1	45.76	16.18 to 75.34	Yes	***	0.0001		LN WT:RBOH1S188/189/308A vs. LN rboh1-1:RBOH1	3.196	1.044 to 5.348	Yes	***	0.0002
LN WT:RBOH1S188A, S189A, S308A vs. LN rboh1-1:RBOH1S188A, S189A, S308A	104	74.41 to 133.6	Yes	****	<0.0001		LN WT:RBOH1S188/189/308A vs. LN rboh1-1:RBOH1S188/189/308A	15.18	13.03 to 17.33	Yes	****	<0.0001
LN WT:RBOH1S188A, S189A, S308A vs. LN rboh1-1:RBOH1S188D, S189D, S308D	-64.48	-94.06 to -34.89	Yes	****	<0.0001		LN WT:RBOH1S188/189/308A vs. LN rboh1-1:RBOH1S188/189/308D	-3.85	-6.002 to -1.698	Yes	****	<0.0001
LN WT:RBOH1S188D, S189D, S308D vs. LN rboh1-1:GFP-EV	247.5	217.9 to 277.1	Yes	****	<0.0001		LN WT:RBOH1S188/189/308D vs. LN rboh1-1:GFP-EV	26	23.85 to 28.16	Yes	****	<0.0001
LN WT:RBOH1S188D, S189D, S308D vs. LN rboh1-1:RBOH1	147.7	118.1 to 177.3	Yes	****	<0.0001		LN WT:RBOH1S188/189/308D vs. LN rboh1-1:RBOH1	10.87	8.719 to 13.02	Yes	****	<0.0001
LN WT:RBOH1S188D, S189D, S308D vs. LN rboh1-1:RBOH1S188A, S189A, S308A	205.9	176.3 to 235.5	Yes	****	<0.0001		LN WT:RBOH1S188/189/308D vs. LN rboh1-1:RBOH1S188/189/308A	22.85	20.70 to 25.01	Yes	****	<0.0001
LN WT:RBOH1S188D, S189D, S308D vs. LN rboh1-1:RBOH1S188D, S189D, S308D	37.44	7.855 to 67.02	Yes	**	0.0031		LN WT:RBOH1S188/189/308D vs. LN rboh1-1:RBOH1S188/189/308D	3.825	1.673 to 5.977	Yes	****	<0.0001
LN rboh1-1:GFP-EV vs. LN rboh1-1:RBOH1	-99.84	-129.4 to -70.25	Yes	****	<0.0001		LN rboh1-1:GFP-EV vs. LN rboh1-1:RBOH1	-15.13	-17.29 to -12.98	Yes	****	<0.0001
LN rboh1-1:GFP-EV vs. LN rboh1-1:RBOH1S188A, S189A, S308A	-41.6	-71.18 to -12.02	Yes	***	0.0006		LN rboh1-1:GFP-EV vs. LN rboh1-1:RBOH1S188/189/308A	-3.15	-5.302 to -0.9981	Yes	***	0.0003
LN rboh1-1:GFP-EV vs. LN rboh1-1:RBOH1S188D, S189D, S308D	-210.1	-239.7 to -180.5	Yes	****	<0.0001		LN rboh1-1:GFP-EV vs. LN rboh1-1:RBOH1S188/189/308D	-22.18	-24.33 to -20.03	Yes	****	<0.0001
LN rboh1-1:RBOH1 vs. LN rboh1-1:RBOH1S188A, S189A, S308A	58.24	28.65 to 87.82	Yes	****	<0.0001		LN rboh1-1:RBOH1 vs. LN rboh1-1:RBOH1S188/189/308A	11.98	9.831 to 14.14	Yes	****	<0.0001
LN rboh1-1:RBOH1 vs. LN rboh1-1:RBOH1S188D, S189D, S308D	-110.2	-139.8 to -80.65	Yes	****	<0.0001		LN rboh1-1:RBOH1 vs. LN rboh1-1:RBOH1S188/189/308D	-7.046	-9.198 to -4.894	Yes	****	<0.0001
LN rboh1-1:RBOH1S188A, S189A, S308A vs. LN rboh1-1:RBOH1S188D, S189D, S308D	-168.5	-198.1 to -138.9	Yes	****	<0.0001		LN rboh1-1:RBOH1S188/189/308A vs. LN rboh1-1:RBOH1S188/189/308D	-19.03	-21.18 to -16.88	Yes	****	<0.0001

## Sheet: Fig. 7
Supplemental Data Set 10. Summary of statistical analyses.
Fig. 7B (upper panel)							Fig. 7C (upper panel)							Fig. 7D (upper panel)
Tukey's multiple comparisons test	Mean Diff.	95.00% CI of diff.	Significant?	Summary	Adjusted P Value		Tukey's multiple comparisons test	Mean Diff.	95.00% CI of diff.	Significant?	Summary	Adjusted P Value		Tukey's multiple comparisons test	Mean Diff.	95.00% CI of diff.	Significant?	Summary	Adjusted P Value
Control WT GFP-EV vs. Control WT RBOH1	0.011	-0.03108 to 0.05308	No	ns	0.9917		Control WT GFP-EV vs. Control WT RBOH1	-0.1505	-1.796 to 1.496	No	ns	>0.9999		Control WT:GFP-EV vs. Control WT:RBOH1	0.075	-0.4712 to 0.6212	No	ns	>0.9999
Control WT GFP-EV vs. Control WT RBOH1S188A, S189A, S308A	0.013	-0.02908 to 0.05508	No	ns	0.978		Control WT GFP-EV vs. Control WT RBOH1S188A, S189A, S308A	-0.1683	-1.814 to 1.478	No	ns	>0.9999		Control WT:GFP-EV vs. Control WT:RBOH1S188A, S189A, S308A	0.0875	-0.4587 to 0.6337	No	ns	>0.9999
Control WT GFP-EV vs. Control WT RBOH1S188D, S189D, S308D	0.014	-0.02808 to 0.05608	No	ns	0.9668		Control WT GFP-EV vs. Control WT RBOH1S188D, S189D, S308D	0.2695	-1.377 to 1.916	No	ns	0.9989		Control WT:GFP-EV vs. Control WT:RBOH1S188D, S189D, S308D	0.0225	-0.5237 to 0.5687	No	ns	>0.9999
Control WT GFP-EV vs. Control rboh1-1 GFP-EV	0.01	-0.03208 to 0.05208	No	ns	0.9953		Control WT GFP-EV vs. Control rboh1-1 GFP-EV	-0.2239	-1.870 to 1.422	No	ns	0.9997		Control WT:GFP-EV vs. Control rboh1-1:GFP-EV	0.1075	-0.4387 to 0.6537	No	ns	>0.9999
Control WT GFP-EV vs. Control rboh1-1 RBOH1	0.028	-0.01408 to 0.07008	No	ns	0.4393		Control WT GFP-EV vs. Control rboh1-1 RBOH1	-0.06764	-1.714 to 1.578	No	ns	>0.9999		Control WT:GFP-EV vs. Control rboh1-1:RBOH1	0.0875	-0.4587 to 0.6337	No	ns	>0.9999
Control WT GFP-EV vs. Control rboh1-1 RBOH1S188A, S189A, S308A	0.01	-0.03208 to 0.05208	No	ns	0.9953		Control WT GFP-EV vs. Control rboh1-1 RBOH1S188A, S189A, S308A	-0.1877	-1.834 to 1.458	No	ns	0.9999		Control WT:GFP-EV vs. Control rboh1-1:RBOH1S188A, S189A, S308A	0.0375	-0.5087 to 0.5837	No	ns	>0.9999
Control WT GFP-EV vs. Control rboh1-1 RBOH1S188D, S189D, S308D	0.004	-0.03808 to 0.04608	No	ns	>0.9999		Control WT GFP-EV vs. Control rboh1-1 RBOH1S188D, S189D, S308D	-0.04745	-1.693 to 1.599	No	ns	>0.9999		Control WT:GFP-EV vs. Control rboh1-1:RBOH1S188D, S189D, S308D	0.0825	-0.4637 to 0.6287	No	ns	>0.9999
Control WT RBOH1 vs. Control WT RBOH1S188A, S189A, S308A	0.002	-0.04008 to 0.04408	No	ns	>0.9999		Control WT RBOH1 vs. Control WT RBOH1S188A, S189A, S308A	-0.0178	-1.664 to 1.628	No	ns	>0.9999		Control WT:GFP-EV vs. LN WT:GFP-EV	-1.985	-2.531 to -1.439	Yes	****	<0.0001
Control WT RBOH1 vs. Control WT RBOH1S188D, S189D, S308D	0.003	-0.03908 to 0.04508	No	ns	>0.9999		Control WT RBOH1 vs. Control WT RBOH1S188D, S189D, S308D	0.42	-1.226 to 2.066	No	ns	0.9836		Control WT:GFP-EV vs. LN WT:RBOH1	-4.238	-4.784 to -3.691	Yes	****	<0.0001
Control WT RBOH1 vs.Control rboh1-1 GFP-EV	-0.001	-0.04308 to 0.04108	No	ns	>0.9999		Control WT RBOH1 vs.Control rboh1-1 GFP-EV	-0.07339	-1.719 to 1.573	No	ns	>0.9999		Control WT:GFP-EV vs. LN WT:RBOH1S188A, S189A, S308A	-2.885	-3.431 to -2.339	Yes	****	<0.0001
Control WT RBOH1 vs. Control rboh1-1 RBOH1	0.017	-0.02508 to 0.05908	No	ns	0.9099		Control WT RBOH1 vs. Control rboh1-1 RBOH1	0.08283	-1.563 to 1.729	No	ns	>0.9999		Control WT:GFP-EV vs. LN WT:RBOH1S188D, S189D, S308D	-5.383	-5.929 to -4.836	Yes	****	<0.0001
Control WT RBOH1 vs. Control rboh1-1 RBOH1S188A, S189A, S308A	-0.001	-0.04308 to 0.04108	No	ns	>0.9999		Control WT RBOH1 vs. Control rboh1-1 RBOH1S188A, S189A, S308A	-0.03727	-1.683 to 1.609	No	ns	>0.9999		Control WT:GFP-EV vs. LN rboh1-1:GFP-EV	-0.59	-1.136 to -0.04375	Yes	*	0.0229
Control WT RBOH1 vs. Control rboh1-1 RBOH1S188D, S189D, S308D	-0.007	-0.04908 to 0.03508	No	ns	0.9995		Control WT RBOH1 vs. Control rboh1-1 RBOH1S188D, S189D, S308D	0.103	-1.543 to 1.749	No	ns	>0.9999		Control WT:GFP-EV vs. LN rboh1-1:RBOH1	-1.713	-2.259 to -1.166	Yes	****	<0.0001
Control WT RBOH1S188A, S189A, S308A vs. Control WT RBOH1S188D, S189D, S308D	0.001	-0.04108 to 0.04308	No	ns	>0.9999		Control WT RBOH1S188A, S189A, S308A vs. Control WT RBOH1S188D, S189D, S308D	0.4378	-1.208 to 2.084	No	ns	0.9793		Control WT:GFP-EV vs. LN rboh1-1:RBOH1S188A, S189A, S308A	-1.145	-1.691 to -0.5988	Yes	****	<0.0001
Control WT RBOH1S188A, S189A, S308A vs. Control rboh1-1 GFP-EV	-0.003	-0.04508 to 0.03908	No	ns	>0.9999		Control WT RBOH1S188A, S189A, S308A vs. Control rboh1-1 GFP-EV	-0.05559	-1.702 to 1.590	No	ns	>0.9999		Control WT:GFP-EV vs. LN rboh1-1:RBOH1S188D, S189D, S308D	-4.053	-4.599 to -3.506	Yes	****	<0.0001
Control WT RBOH1S188A, S189A, S308A vs. Control rboh1-1 RBOH1	0.015	-0.02708 to 0.05708	No	ns	0.952		Control WT RBOH1S188A, S189A, S308A vs. Control rboh1-1 RBOH1	0.1006	-1.545 to 1.747	No	ns	>0.9999		Control WT:RBOH1 vs. Control WT:RBOH1S188A, S189A, S308A	0.0125	-0.5337 to 0.5587	No	ns	>0.9999
Control WT RBOH1S188A, S189A, S308A vs. Control rboh1-1 RBOH1S188A, S189A, S308A	-0.003	-0.04508 to 0.03908	No	ns	>0.9999		Control WT RBOH1S188A, S189A, S308A vs. Control rboh1-1 RBOH1S188A, S189A, S308A	-0.01946	-1.665 to 1.627	No	ns	>0.9999		Control WT:RBOH1 vs. Control WT:RBOH1S188D, S189D, S308D	-0.0525	-0.5987 to 0.4937	No	ns	>0.9999
Control WT RBOH1S188A, S189A, S308A vs. Control rboh1-1 RBOH1S188D, S189D, S308D	-0.009	-0.05108 to 0.03308	No	ns	0.9976		Control WT RBOH1S188A, S189A, S308A vs. Control rboh1-1 RBOH1S188D, S189D, S308D	0.1208	-1.525 to 1.767	No	ns	>0.9999		Control WT:RBOH1 vs. Control rboh1-1:GFP-EV	0.0325	-0.5137 to 0.5787	No	ns	>0.9999
Control WT RBOH1S188D, S189D, S308D vs. Control rboh1-1 GFP-EV	-0.004	-0.04608 to 0.03808	No	ns	>0.9999		Control WT RBOH1S188D, S189D, S308D vs. Control rboh1-1 GFP-EV	-0.4934	-2.139 to 1.153	No	ns	0.961		Control WT:RBOH1 vs. Control rboh1-1:RBOH1	0.0125	-0.5337 to 0.5587	No	ns	>0.9999
Control WT RBOH1S188D, S189D, S308D vs. Control rboh1-1 RBOH1	0.014	-0.02808 to 0.05608	No	ns	0.9668		Control WT RBOH1S188D, S189D, S308D vs. Control rboh1-1 RBOH1	-0.3371	-1.983 to 1.309	No	ns	0.9954		Control WT:RBOH1 vs. Control rboh1-1:RBOH1S188A, S189A, S308A	-0.0375	-0.5837 to 0.5087	No	ns	>0.9999
Control WT RBOH1S188D, S189D, S308D vs. Control rboh1-1 RBOH1S188A, S189A, S308A	-0.004	-0.04608 to 0.03808	No	ns	>0.9999		Control WT RBOH1S188D, S189D, S308D vs. Control rboh1-1 RBOH1S188A, S189A, S308A	-0.4572	-2.103 to 1.189	No	ns	0.9738		Control WT:RBOH1 vs. Control rboh1-1:RBOH1S188D, S189D, S308D	0.0075	-0.5387 to 0.5537	No	ns	>0.9999
Control WT RBOH1S188D, S189D, S308D vs. Control rboh1-1 RBOH1S188D, S189D, S308D	-0.01	-0.05208 to 0.03208	No	ns	0.9953		Control WT RBOH1S188D, S189D, S308D vs. Control rboh1-1 RBOH1S188D, S189D, S308D	-0.317	-1.963 to 1.329	No	ns	0.9969		Control WT:RBOH1 vs. LN WT:GFP-EV	-2.06	-2.606 to -1.514	Yes	****	<0.0001
Control rboh1-1 GFP-EV vs. Control rboh1-1 RBOH1	0.018	-0.02408 to 0.06008	No	ns	0.8822		Control rboh1-1 GFP-EV vs. Control rboh1-1 RBOH1	0.1562	-1.490 to 1.802	No	ns	>0.9999		Control WT:RBOH1 vs. LN WT:RBOH1	-4.313	-4.859 to -3.766	Yes	****	<0.0001
Control rboh1-1 GFP-EV vs. Control rboh1-1 RBOH1S188A, S189A, S308A	0	-0.04208 to 0.04208	No	ns	>0.9999		Control rboh1-1 GFP-EV vs. Control rboh1-1 RBOH1S188A, S189A, S308A	0.03612	-1.610 to 1.682	No	ns	>0.9999		Control WT:RBOH1 vs. LN WT:RBOH1S188A, S189A, S308A	-2.96	-3.506 to -2.414	Yes	****	<0.0001
Control rboh1-1 GFP-EV vs. Control rboh1-1 RBOH1S188D, S189D, S308D	-0.006	-0.04808 to 0.03608	No	ns	0.9998		Control rboh1-1 GFP-EV vs. Control rboh1-1 RBOH1S188D, S189D, S308D	0.1764	-1.470 to 1.822	No	ns	>0.9999		Control WT:RBOH1 vs. LN WT:RBOH1S188D, S189D, S308D	-5.458	-6.004 to -4.911	Yes	****	<0.0001
Control rboh1-1 RBOH1 vs. Control rboh1-1 RBOH1S188A, S189A, S308A	-0.018	-0.06008 to 0.02408	No	ns	0.8822		Control rboh1-1 RBOH1 vs. Control rboh1-1 RBOH1S188A, S189A, S308A	-0.1201	-1.766 to 1.526	No	ns	>0.9999		Control WT:RBOH1 vs. LN rboh1-1:GFP-EV	-0.665	-1.211 to -0.1188	Yes	**	0.0054
Control rboh1-1 RBOH1 vs. Control rboh1-1 RBOH1S188D, S189D, S308D	-0.024	-0.06608 to 0.01808	No	ns	0.6351		Control rboh1-1 RBOH1 vs. Control rboh1-1 RBOH1S188D, S189D, S308D	0.02019	-1.626 to 1.666	No	ns	>0.9999		Control WT:RBOH1 vs. LN rboh1-1:RBOH1	-1.788	-2.334 to -1.241	Yes	****	<0.0001
Control rboh1-1 RBOH1S188A, S189A, S308A vs. Control rboh1-1 RBOH1S188D, S189D, S308D	-0.006	-0.04808 to 0.03608	No	ns	0.9998		Control rboh1-1 RBOH1S188A, S189A, S308A vs. Control rboh1-1 RBOH1S188D, S189D, S308D	0.1403	-1.506 to 1.786	No	ns	>0.9999		Control WT:RBOH1 vs. LN rboh1-1:RBOH1S188A, S189A, S308A	-1.22	-1.766 to -0.6738	Yes	****	<0.0001
														Control WT:RBOH1 vs. LN rboh1-1:RBOH1S188D, S189D, S308D	-4.128	-4.674 to -3.581	Yes	****	<0.0001
Tukey's multiple comparisons test	Mean Diff.	95.00% CI of diff.	Significant?	Summary	Adjusted P Value		Tukey's multiple comparisons test	Mean Diff.	95.00% CI of diff.	Significant?	Summary	Adjusted P Value		Control WT:RBOH1S188A, S189A, S308A vs. Control WT:RBOH1S188D, S189D, S308D	-0.065	-0.6112 to 0.4812	No	ns	>0.9999
LN WT GFP-EV vs. LN WT RBOH1	-0.308	-0.3334 to -0.2826	Yes	****	<0.0001		LN WT GFP-EV vs. LN WT RBOH1	-1.127	-1.427 to -0.8263	Yes	****	<0.0001		Control WT:RBOH1S188A, S189A, S308A vs. Control rboh1-1:GFP-EV	0.02	-0.5262 to 0.5662	No	ns	>0.9999
LN WT GFP-EV vs. LN WT RBOH1S188A, S189A, S308A	-0.159	-0.1844 to -0.1336	Yes	****	<0.0001		LN WT GFP-EV vs. LN WT RBOH1S188A, S189A, S308A	-0.6056	-0.9060 to -0.3052	Yes	****	<0.0001		Control WT:RBOH1S188A, S189A, S308A vs. Control rboh1-1:RBOH1	0	-0.5462 to 0.5462	No	ns	>0.9999
LN WT GFP-EV vs. LN WT RBOH1S188D, S189D, S308D	-0.538	-0.5634 to -0.5126	Yes	****	<0.0001		LN WT GFP-EV vs. LN WT RBOH1S188D, S189D, S308D	-1.654	-1.954 to -1.353	Yes	****	<0.0001		Control WT:RBOH1S188A, S189A, S308A vs. Control rboh1-1:RBOH1S188A, S189A, S308A	-0.05	-0.5962 to 0.4962	No	ns	>0.9999
LN WT GFP-EV vs. LN rboh1-1 GFP-EV	0.522	0.4966 to 0.5474	Yes	****	<0.0001		LN WT GFP-EV vs. LN rboh1-1 GFP-EV	0.8486	0.5482 to 1.149	Yes	****	<0.0001		Control WT:RBOH1S188A, S189A, S308A vs. Control rboh1-1:RBOH1S188D, S189D, S308D	-0.005	-0.5512 to 0.5412	No	ns	>0.9999
LN WT GFP-EV vs. LN rboh1-1 RBOH1	-0.016	-0.04144 to 0.009442	No	ns	0.5133		LN WT GFP-EV vs. LN rboh1-1 RBOH1	-0.08558	-0.3860 to 0.2148	No	ns	0.9701		Control WT:RBOH1S188A, S189A, S308A vs. LN WT:GFP-EV	-2.073	-2.619 to -1.526	Yes	****	<0.0001
LN WT GFP-EV vs. LN rboh1-1 RBOH1S188A, S189A, S308A	0.195	0.1696 to 0.2204	Yes	****	<0.0001		LN WT GFP-EV vs. LN rboh1-1 RBOH1S188A, S189A, S308A	0.4655	0.1651 to 0.7659	Yes	**	0.0013		Control WT:RBOH1S188A, S189A, S308A vs. LN WT:RBOH1	-4.325	-4.871 to -3.779	Yes	****	<0.0001
LN WT GFP-EV vs. LN rboh1-1 RBOH1S188D, S189D, S308D	-0.315	-0.3404 to -0.2896	Yes	****	<0.0001		LN WT GFP-EV vs. LN rboh1-1 RBOH1S188D, S189D, S308D	-1.221	-1.521 to -0.9205	Yes	****	<0.0001		Control WT:RBOH1S188A, S189A, S308A vs. LN WT:RBOH1S188A, S189A, S308A	-2.973	-3.519 to -2.426	Yes	****	<0.0001
LN WT RBOH1 vs. LN WT RBOH1S188A, S189A, S308A	0.149	0.1236 to 0.1744	Yes	****	<0.0001		LN WT RBOH1 vs. LN WT RBOH1S188A, S189A, S308A	0.5211	0.2207 to 0.8215	Yes	***	0.0004		Control WT:RBOH1S188A, S189A, S308A vs. LN WT:RBOH1S188D, S189D, S308D	-5.47	-6.016 to -4.924	Yes	****	<0.0001
LN WT RBOH1 vs. LN WT RBOH1S188D, S189D, S308D	-0.23	-0.2554 to -0.2046	Yes	****	<0.0001		LN WT RBOH1 vs. LN WT RBOH1S188D, S189D, S308D	-0.5269	-0.8273 to -0.2265	Yes	***	0.0003		Control WT:RBOH1S188A, S189A, S308A vs. LN rboh1-1:GFP-EV	-0.6775	-1.224 to -0.1313	Yes	**	0.0042
LN WT RBOH1 vs. LN rboh1-1 GFP-EV	0.83	0.8046 to 0.8554	Yes	****	<0.0001		LN WT RBOH1 vs. LN rboh1-1 GFP-EV	1.975	1.675 to 2.276	Yes	****	<0.0001		Control WT:RBOH1S188A, S189A, S308A vs. LN rboh1-1:RBOH1	-1.8	-2.346 to -1.254	Yes	****	<0.0001
LN WT RBOH1 vs. LN rboh1-1 RBOH1	0.292	0.2666 to 0.3174	Yes	****	<0.0001		LN WT RBOH1 vs. LN rboh1-1 RBOH1	1.041	0.7407 to 1.342	Yes	****	<0.0001		Control WT:RBOH1S188A, S189A, S308A vs. LN rboh1-1:RBOH1S188A, S189A, S308A	-1.233	-1.779 to -0.6863	Yes	****	<0.0001
LN WT RBOH1 vs. LN rboh1-1 RBOH1S188A, S189A, S308A	0.503	0.4776 to 0.5284	Yes	****	<0.0001		LN WT RBOH1 vs. LN rboh1-1 RBOH1S188A, S189A, S308A	1.592	1.292 to 1.893	Yes	****	<0.0001		Control WT:RBOH1S188A, S189A, S308A vs. LN rboh1-1:RBOH1S188D, S189D, S308D	-4.14	-4.686 to -3.594	Yes	****	<0.0001
LN WT RBOH1 vs. LN rboh1-1 RBOH1S188D, S189D, S308D	-0.007	-0.03244 to 0.01844	No	ns	0.9887		LN WT RBOH1 vs. LN rboh1-1 RBOH1S188D, S189D, S308D	-0.0942	-0.3946 to 0.2062	No	ns	0.951		Control WT:RBOH1S188D, S189D, S308D vs. Control rboh1-1:GFP-EV	0.085	-0.4612 to 0.6312	No	ns	>0.9999
LN WT RBOH1S188A, S189A, S308A vs. LN WT RBOH1S188D, S189D, S308D	-0.379	-0.4044 to -0.3536	Yes	****	<0.0001		LN WT RBOH1S188A, S189A, S308A vs. LN WT RBOH1S188D, S189D, S308D	-1.048	-1.348 to -0.7476	Yes	****	<0.0001		Control WT:RBOH1S188D, S189D, S308D vs. Control rboh1-1:RBOH1	0.065	-0.4812 to 0.6112	No	ns	>0.9999
LN WT RBOH1S188A, S189A, S308A vs. LN rboh1-1 GFP-EV	0.681	0.6556 to 0.7064	Yes	****	<0.0001		LN WT RBOH1S188A, S189A, S308A vs. LN rboh1-1 GFP-EV	1.454	1.154 to 1.755	Yes	****	<0.0001		Control WT:RBOH1S188D, S189D, S308D vs. Control rboh1-1:RBOH1S188A, S189A, S308A	0.015	-0.5312 to 0.5612	No	ns	>0.9999
LN WT RBOH1S188A, S189A, S308A vs. LN rboh1-1 RBOH1	0.143	0.1176 to 0.1684	Yes	****	<0.0001		LN WT RBOH1S188A, S189A, S308A vs. LN rboh1-1 RBOH1	0.52	0.2196 to 0.8204	Yes	***	0.0004		Control WT:RBOH1S188D, S189D, S308D vs. Control rboh1-1:RBOH1S188D, S189D, S308D	0.06	-0.4862 to 0.6062	No	ns	>0.9999
LN WT RBOH1S188A, S189A, S308A vs. LN rboh1-1 RBOH1S188A, S189A, S308A	0.354	0.3286 to 0.3794	Yes	****	<0.0001		LN WT RBOH1S188A, S189A, S308A vs. LN rboh1-1 RBOH1S188A, S189A, S308A	1.071	0.7707 to 1.372	Yes	****	<0.0001		Control WT:RBOH1S188D, S189D, S308D vs. LN WT:GFP-EV	-2.008	-2.554 to -1.461	Yes	****	<0.0001
LN WT RBOH1S188A, S189A, S308A vs. LN rboh1-1 RBOH1S188D, S189D, S308D	-0.156	-0.1814 to -0.1306	Yes	****	<0.0001		LN WT RBOH1S188A, S189A, S308A vs. LN rboh1-1 RBOH1S188D, S189D, S308D	-0.6153	-0.9157 to -0.3149	Yes	****	<0.0001		Control WT:RBOH1S188D, S189D, S308D vs. LN WT:RBOH1	-4.26	-4.806 to -3.714	Yes	****	<0.0001
LN WT RBOH1S188D, S189D, S308D vs. LN rboh1-1 GFP-EV	1.06	1.035 to 1.085	Yes	****	<0.0001		LN WT RBOH1S188D, S189D, S308D vs. LN rboh1-1 GFP-EV	2.502	2.202 to 2.803	Yes	****	<0.0001		Control WT:RBOH1S188D, S189D, S308D vs. LN WT:RBOH1S188A, S189A, S308A	-2.908	-3.454 to -2.361	Yes	****	<0.0001
LN WT RBOH1S188D, S189D, S308D vs. LN rboh1-1 RBOH1	0.522	0.4966 to 0.5474	Yes	****	<0.0001		LN WT RBOH1S188D, S189D, S308D vs. LN rboh1-1 RBOH1	1.568	1.268 to 1.868	Yes	****	<0.0001		Control WT:RBOH1S188D, S189D, S308D vs. LN WT:RBOH1S188D, S189D, S308D	-5.405	-5.951 to -4.859	Yes	****	<0.0001
LN WT RBOH1S188D, S189D, S308D vs. LN rboh1-1 RBOH1S188A, S189A, S308A	0.733	0.7076 to 0.7584	Yes	****	<0.0001		LN WT RBOH1S188D, S189D, S308D vs. LN rboh1-1 RBOH1S188A, S189A, S308A	2.119	1.819 to 2.420	Yes	****	<0.0001		Control WT:RBOH1S188D, S189D, S308D vs. LN rboh1-1:GFP-EV	-0.6125	-1.159 to -0.06625	Yes	*	0.015
LN WT RBOH1S188D, S189D, S308D vs. LN rboh1-1 RBOH1S188D, S189D, S308D	0.223	0.1976 to 0.2484	Yes	****	<0.0001		LN WT RBOH1S188D, S189D, S308D vs. LN rboh1-1 RBOH1S188D, S189D, S308D	0.4327	0.1323 to 0.7331	Yes	**	0.0026		Control WT:RBOH1S188D, S189D, S308D vs. LN rboh1-1:RBOH1	-1.735	-2.281 to -1.189	Yes	****	<0.0001
LN rboh1-1 GFP-EV vs. LN rboh1-1 RBOH1	-0.538	-0.5634 to -0.5126	Yes	****	<0.0001		LN rboh1-1 GFP-EV vs. LN rboh1-1 RBOH1	-0.9342	-1.235 to -0.6338	Yes	****	<0.0001		Control WT:RBOH1S188D, S189D, S308D vs. LN rboh1-1:RBOH1S188A, S189A, S308A	-1.168	-1.714 to -0.6213	Yes	****	<0.0001
LN rboh1-1 GFP-EV vs. LN rboh1-1 RBOH1S188A, S189A, S308A	-0.327	-0.3524 to -0.3016	Yes	****	<0.0001		LN rboh1-1 GFP-EV vs. LN rboh1-1 RBOH1S188A, S189A, S308A	-0.3831	-0.6835 to -0.08266	Yes	**	0.008		Control WT:RBOH1S188D, S189D, S308D vs. LN rboh1-1:RBOH1S188D, S189D, S308D	-4.075	-4.621 to -3.529	Yes	****	<0.0001
LN rboh1-1 GFP-EV vs. LN rboh1-1 RBOH1S188D, S189D, S308D	-0.837	-0.8624 to -0.8116	Yes	****	<0.0001		LN rboh1-1 GFP-EV vs. LN rboh1-1 RBOH1S188D, S189D, S308D	-2.07	-2.370 to -1.769	Yes	****	<0.0001		Control rboh1-1:GFP-EV vs. Control rboh1-1:RBOH1	-0.02	-0.5662 to 0.5262	No	ns	>0.9999
LN rboh1-1 RBOH1 vs. LN rboh1-1 RBOH1S188A, S189A, S308A	0.211	0.1856 to 0.2364	Yes	****	<0.0001		LN rboh1-1 RBOH1 vs. LN rboh1-1 RBOH1S188A, S189A, S308A	0.5511	0.2507 to 0.8515	Yes	***	0.0002		Control rboh1-1:GFP-EV vs. Control rboh1-1:RBOH1S188A, S189A, S308A	-0.07	-0.6162 to 0.4762	No	ns	>0.9999
LN rboh1-1 RBOH1 vs. LN rboh1-1 RBOH1S188D, S189D, S308D	-0.299	-0.3244 to -0.2736	Yes	****	<0.0001		LN rboh1-1 RBOH1 vs. LN rboh1-1 RBOH1S188D, S189D, S308D	-1.135	-1.436 to -0.8349	Yes	****	<0.0001		Control rboh1-1:GFP-EV vs. Control rboh1-1:RBOH1S188D, S189D, S308D	-0.025	-0.5712 to 0.5212	No	ns	>0.9999
LN rboh1-1 RBOH1S188A, S189A, S308A vs. LN rboh1-1 RBOH1S188D, S189D, S308D	-0.51	-0.5354 to -0.4846	Yes	****	<0.0001		LN rboh1-1 RBOH1S188A, S189A, S308A vs. LN rboh1-1 RBOH1S188D, S189D, S308D	-1.686	-1.987 to -1.386	Yes	****	<0.0001		Control rboh1-1:GFP-EV vs. LN WT:GFP-EV	-2.093	-2.639 to -1.546	Yes	****	<0.0001
														Control rboh1-1:GFP-EV vs. LN WT:RBOH1	-4.345	-4.891 to -3.799	Yes	****	<0.0001
Fig. 7B (lower panel)							Fig. 7C (lower panel)							Control rboh1-1:GFP-EV vs. LN WT:RBOH1S188A, S189A, S308A	-2.993	-3.539 to -2.446	Yes	****	<0.0001
Tukey's multiple comparisons test	Mean Diff.	95.00% CI of diff.	Significant?	Summary	Adjusted P Value		Tukey's multiple comparisons test	Mean Diff.	95.00% CI of diff.	Significant?	Summary	Adjusted P Value		Control rboh1-1:GFP-EV vs. LN WT:RBOH1S188D, S189D, S308D	-5.49	-6.036 to -4.944	Yes	****	<0.0001
Control WT GFP-EV vs. Control WT RBOH1	0.583	-0.9507 to 2.117	No	ns	0.9332		Control WT GFP-EV vs. Control WT RBOH1	0.6679	-15.81 to 17.14	No	ns	>0.9999		Control rboh1-1:GFP-EV vs. LN rboh1-1:GFP-EV	-0.6975	-1.244 to -0.1513	Yes	**	0.0027
Control WT GFP-EV vs. Control WT RBOH1S188A, S189A, S308A	0.388	-1.146 to 1.922	No	ns	0.9932		Control WT GFP-EV vs. Control WT RBOH1S188A, S189A, S308A	1.482	-14.99 to 17.95	No	ns	>0.9999		Control rboh1-1:GFP-EV vs. LN rboh1-1:RBOH1	-1.82	-2.366 to -1.274	Yes	****	<0.0001
Control WT GFP-EV vs. Control WT RBOH1S188D, S189D, S308D	0.521	-1.013 to 2.055	No	ns	0.9628		Control WT GFP-EV vs. Control WT RBOH1S188D, S189D, S308D	5.621	-10.85 to 22.09	No	ns	0.9262		Control rboh1-1:GFP-EV vs. LN rboh1-1:RBOH1S188A, S189A, S308A	-1.253	-1.799 to -0.7063	Yes	****	<0.0001
Control WT GFP-EV vs. Control rboh1-1 GFP-EV	0.535	-0.9987 to 2.069	No	ns	0.9571		Control WT GFP-EV vs. Control rboh1-1 GFP-EV	-3.098	-19.57 to 13.38	No	ns	0.9973		Control rboh1-1:GFP-EV vs. LN rboh1-1:RBOH1S188D, S189D, S308D	-4.16	-4.706 to -3.614	Yes	****	<0.0001
Control WT GFP-EV vs. Control rboh1-1 RBOH1	0.423	-1.111 to 1.957	No	ns	0.9885		Control WT GFP-EV vs. Control rboh1-1 RBOH1	4.002	-12.47 to 20.48	No	ns	0.9875		Control rboh1-1:RBOH1 vs. Control rboh1-1:RBOH1S188A, S189A, S308A	-0.05	-0.5962 to 0.4962	No	ns	>0.9999
Control WT GFP-EV vs. Control rboh1-1 RBOH1S188A, S189A, S308A	0.456	-1.078 to 1.990	No	ns	0.9823		Control WT GFP-EV vs. Control rboh1-1 RBOH1S188A, S189A, S308A	-0.7847	-17.26 to 15.69	No	ns	>0.9999		Control rboh1-1:RBOH1 vs. Control rboh1-1:RBOH1S188D, S189D, S308D	-0.005	-0.5512 to 0.5412	No	ns	>0.9999
Control WT GFP-EV vs. Control rboh1-1 RBOH1S188D, S189D, S308D	0.656	-0.8777 to 2.190	No	ns	0.8822		Control WT GFP-EV vs. Control rboh1-1 RBOH1S188D, S189D, S308D	3.728	-12.74 to 20.20	No	ns	0.9917		Control rboh1-1:RBOH1 vs. LN WT:GFP-EV	-2.073	-2.619 to -1.526	Yes	****	<0.0001
Control WT RBOH1 vs. Control WT RBOH1S188A, S189A, S308A	-0.195	-1.729 to 1.339	No	ns	>0.9999		Control WT RBOH1 vs. Control WT RBOH1S188A, S189A, S308A	0.8136	-15.66 to 17.29	No	ns	>0.9999		Control rboh1-1:RBOH1 vs. LN WT:RBOH1	-4.325	-4.871 to -3.779	Yes	****	<0.0001
Control WT RBOH1 vs. Control WT RBOH1S188D, S189D, S308D	-0.062	-1.596 to 1.472	No	ns	>0.9999		Control WT RBOH1 vs. Control WT RBOH1S188D, S189D, S308D	4.953	-11.52 to 21.43	No	ns	0.9604		Control rboh1-1:RBOH1 vs. LN WT:RBOH1S188A, S189A, S308A	-2.973	-3.519 to -2.426	Yes	****	<0.0001
Control WT RBOH1 vs.Control rboh1-1 GFP-EV	-0.048	-1.582 to 1.486	No	ns	>0.9999		Control WT RBOH1 vs.Control rboh1-1 GFP-EV	-3.766	-20.24 to 12.71	No	ns	0.9912		Control rboh1-1:RBOH1 vs. LN WT:RBOH1S188D, S189D, S308D	-5.47	-6.016 to -4.924	Yes	****	<0.0001
Control WT RBOH1 vs. Control rboh1-1 RBOH1	-0.16	-1.694 to 1.374	No	ns	>0.9999		Control WT RBOH1 vs. Control rboh1-1 RBOH1	3.334	-13.14 to 19.81	No	ns	0.9957		Control rboh1-1:RBOH1 vs. LN rboh1-1:GFP-EV	-0.6775	-1.224 to -0.1313	Yes	**	0.0042
Control WT RBOH1 vs. Control rboh1-1 RBOH1S188A, S189A, S308A	-0.127	-1.661 to 1.407	No	ns	>0.9999		Control WT RBOH1 vs. Control rboh1-1 RBOH1S188A, S189A, S308A	-1.453	-17.93 to 15.02	No	ns	>0.9999		Control rboh1-1:RBOH1 vs. LN rboh1-1:RBOH1	-1.8	-2.346 to -1.254	Yes	****	<0.0001
Control WT RBOH1 vs. Control rboh1-1 RBOH1S188D, S189D, S308D	0.073	-1.461 to 1.607	No	ns	>0.9999		Control WT RBOH1 vs. Control rboh1-1 RBOH1S188D, S189D, S308D	3.06	-13.41 to 19.53	No	ns	0.9975		Control rboh1-1:RBOH1 vs. LN rboh1-1:RBOH1S188A, S189A, S308A	-1.233	-1.779 to -0.6863	Yes	****	<0.0001
Control WT RBOH1S188A, S189A, S308A vs. Control WT RBOH1S188D, S189D, S308D	0.133	-1.401 to 1.667	No	ns	>0.9999		Control WT RBOH1S188A, S189A, S308A vs. Control WT RBOH1S188D, S189D, S308D	4.139	-12.33 to 20.61	No	ns	0.9849		Control rboh1-1:RBOH1 vs. LN rboh1-1:RBOH1S188D, S189D, S308D	-4.14	-4.686 to -3.594	Yes	****	<0.0001
Control WT RBOH1S188A, S189A, S308A vs. Control rboh1-1 GFP-EV	0.147	-1.387 to 1.681	No	ns	>0.9999		Control WT RBOH1S188A, S189A, S308A vs. Control rboh1-1 GFP-EV	-4.579	-21.05 to 11.89	No	ns	0.9737		Control rboh1-1:RBOH1S188A, S189A, S308A vs. Control rboh1-1:RBOH1S188D, S189D, S308D	0.045	-0.5012 to 0.5912	No	ns	>0.9999
Control WT RBOH1S188A, S189A, S308A vs. Control rboh1-1 RBOH1	0.035	-1.499 to 1.569	No	ns	>0.9999		Control WT RBOH1S188A, S189A, S308A vs. Control rboh1-1 RBOH1	2.521	-13.95 to 18.99	No	ns	0.9993		Control rboh1-1:RBOH1S188A, S189A, S308A vs. LN WT:GFP-EV	-2.023	-2.569 to -1.476	Yes	****	<0.0001
Control WT RBOH1S188A, S189A, S308A vs. Control rboh1-1 RBOH1S188A, S189A, S308A	0.068	-1.466 to 1.602	No	ns	>0.9999		Control WT RBOH1S188A, S189A, S308A vs. Control rboh1-1 RBOH1S188A, S189A, S308A	-2.266	-18.74 to 14.21	No	ns	0.9996		Control rboh1-1:RBOH1S188A, S189A, S308A vs. LN WT:RBOH1	-4.275	-4.821 to -3.729	Yes	****	<0.0001
Control WT RBOH1S188A, S189A, S308A vs. Control rboh1-1 RBOH1S188D, S189D, S308D	0.268	-1.266 to 1.802	No	ns	0.9993		Control WT RBOH1S188A, S189A, S308A vs. Control rboh1-1 RBOH1S188D, S189D, S308D	2.247	-14.23 to 18.72	No	ns	0.9997		Control rboh1-1:RBOH1S188A, S189A, S308A vs. LN WT:RBOH1S188A, S189A, S308A	-2.923	-3.469 to -2.376	Yes	****	<0.0001
Control WT RBOH1S188D, S189D, S308D vs. Control rboh1-1 GFP-EV	0.014	-1.520 to 1.548	No	ns	>0.9999		Control WT RBOH1S188D, S189D, S308D vs. Control rboh1-1 GFP-EV	-8.719	-25.19 to 7.755	No	ns	0.6095		Control rboh1-1:RBOH1S188A, S189A, S308A vs. LN WT:RBOH1S188D, S189D, S308D	-5.42	-5.966 to -4.874	Yes	****	<0.0001
Control WT RBOH1S188D, S189D, S308D vs. Control rboh1-1 RBOH1	-0.098	-1.632 to 1.436	No	ns	>0.9999		Control WT RBOH1S188D, S189D, S308D vs. Control rboh1-1 RBOH1	-1.618	-18.09 to 14.85	No	ns	>0.9999		Control rboh1-1:RBOH1S188A, S189A, S308A vs. LN rboh1-1:GFP-EV	-0.6275	-1.174 to -0.08125	Yes	*	0.0113
Control WT RBOH1S188D, S189D, S308D vs. Control rboh1-1 RBOH1S188A, S189A, S308A	-0.065	-1.599 to 1.469	No	ns	>0.9999		Control WT RBOH1S188D, S189D, S308D vs. Control rboh1-1 RBOH1S188A, S189A, S308A	-6.405	-22.88 to 10.07	No	ns	0.8678		Control rboh1-1:RBOH1S188A, S189A, S308A vs. LN rboh1-1:RBOH1	-1.75	-2.296 to -1.204	Yes	****	<0.0001
Control WT RBOH1S188D, S189D, S308D vs. Control rboh1-1 RBOH1S188D, S189D, S308D	0.135	-1.399 to 1.669	No	ns	>0.9999		Control WT RBOH1S188D, S189D, S308D vs. Control rboh1-1 RBOH1S188D, S189D, S308D	-1.892	-18.37 to 14.58	No	ns	0.9999		Control rboh1-1:RBOH1S188A, S189A, S308A vs. LN rboh1-1:RBOH1S188A, S189A, S308A	-1.183	-1.729 to -0.6363	Yes	****	<0.0001
Control rboh1-1 GFP-EV vs. Control rboh1-1 RBOH1	-0.112	-1.646 to 1.422	No	ns	>0.9999		Control rboh1-1 GFP-EV vs. Control rboh1-1 RBOH1	7.1	-9.373 to 23.57	No	ns	0.8009		Control rboh1-1:RBOH1S188A, S189A, S308A vs. LN rboh1-1:RBOH1S188D, S189D, S308D	-4.09	-4.636 to -3.544	Yes	****	<0.0001
Control rboh1-1 GFP-EV vs. Control rboh1-1 RBOH1S188A, S189A, S308A	-0.079	-1.613 to 1.455	No	ns	>0.9999		Control rboh1-1 GFP-EV vs. Control rboh1-1 RBOH1S188A, S189A, S308A	2.313	-14.16 to 18.79	No	ns	0.9996		Control rboh1-1:RBOH1S188D, S189D, S308D vs. LN WT:GFP-EV	-2.068	-2.614 to -1.521	Yes	****	<0.0001
Control rboh1-1 GFP-EV vs. Control rboh1-1 RBOH1S188D, S189D, S308D	0.121	-1.413 to 1.655	No	ns	>0.9999		Control rboh1-1 GFP-EV vs. Control rboh1-1 RBOH1S188D, S189D, S308D	6.826	-9.647 to 23.30	No	ns	0.8288		Control rboh1-1:RBOH1S188D, S189D, S308D vs. LN WT:RBOH1	-4.32	-4.866 to -3.774	Yes	****	<0.0001
Control rboh1-1 RBOH1 vs. Control rboh1-1 RBOH1S188A, S189A, S308A	0.033	-1.501 to 1.567	No	ns	>0.9999		Control rboh1-1 RBOH1 vs. Control rboh1-1 RBOH1S188A, S189A, S308A	-4.787	-21.26 to 11.69	No	ns	0.9668		Control rboh1-1:RBOH1S188D, S189D, S308D vs. LN WT:RBOH1S188A, S189A, S308A	-2.968	-3.514 to -2.421	Yes	****	<0.0001
Control rboh1-1 RBOH1 vs. Control rboh1-1 RBOH1S188D, S189D, S308D	0.233	-1.301 to 1.767	No	ns	0.9997		Control rboh1-1 RBOH1 vs. Control rboh1-1 RBOH1S188D, S189D, S308D	-0.2741	-16.75 to 16.20	No	ns	>0.9999		Control rboh1-1:RBOH1S188D, S189D, S308D vs. LN WT:RBOH1S188D, S189D, S308D	-5.465	-6.011 to -4.919	Yes	****	<0.0001
Control rboh1-1 RBOH1S188A, S189A, S308A vs. Control rboh1-1 RBOH1S188D, S189D, S308D	0.2	-1.334 to 1.734	No	ns	>0.9999		Control rboh1-1 RBOH1S188A, S189A, S308A vs. Control rboh1-1 RBOH1S188D, S189D, S308D	4.513	-11.96 to 20.99	No	ns	0.9757		Control rboh1-1:RBOH1S188D, S189D, S308D vs. LN rboh1-1:GFP-EV	-0.6725	-1.219 to -0.1263	Yes	**	0.0046
														Control rboh1-1:RBOH1S188D, S189D, S308D vs. LN rboh1-1:RBOH1	-1.795	-2.341 to -1.249	Yes	****	<0.0001
Tukey's multiple comparisons test	Mean Diff.	95.00% CI of diff.	Significant?	Summary	Adjusted P Value		Tukey's multiple comparisons test	Mean Diff.	95.00% CI of diff.	Significant?	Summary	Adjusted P Value		Control rboh1-1:RBOH1S188D, S189D, S308D vs. LN rboh1-1:RBOH1S188A, S189A, S308A	-1.228	-1.774 to -0.6813	Yes	****	<0.0001
LN WT GFP-EV vs. LN WT RBOH1	-0.462	-0.6049 to -0.3191	Yes	****	<0.0001		LN WT GFP-EV vs. LN WT RBOH1	-15.29	-19.70 to -10.87	Yes	****	<0.0001		Control rboh1-1:RBOH1S188D, S189D, S308D vs. LN rboh1-1:RBOH1S188D, S189D, S308D	-4.135	-4.681 to -3.589	Yes	****	<0.0001
LN WT GFP-EV vs. LN WT RBOH1S188A, S189A, S308A	-0.23	-0.3729 to -0.08715	Yes	****	<0.0001		LN WT GFP-EV vs. LN WT RBOH1S188A, S189A, S308A	-7.262	-11.68 to -2.848	Yes	***	0.0007		LN WT:GFP-EV vs. LN WT:RBOH1	-2.253	-2.799 to -1.706	Yes	****	<0.0001
LN WT GFP-EV vs. LN WT RBOH1S188D, S189D, S308D	-0.801	-0.9439 to -0.6581	Yes	****	<0.0001		LN WT GFP-EV vs. LN WT RBOH1S188D, S189D, S308D	-22.01	-26.43 to -17.60	Yes	****	<0.0001		LN WT:GFP-EV vs. LN WT:RBOH1S188A, S189A, S308A	-0.9	-1.446 to -0.3538	Yes	****	<0.0001
LN WT GFP-EV vs. LN rboh1-1 GFP-EV	0.44	0.2971 to 0.5829	Yes	****	<0.0001		LN WT GFP-EV vs. LN rboh1-1 GFP-EV	21.43	17.01 to 25.84	Yes	****	<0.0001		LN WT:GFP-EV vs. LN WT:RBOH1S188D, S189D, S308D	-3.398	-3.944 to -2.851	Yes	****	<0.0001
LN WT GFP-EV vs. LN rboh1-1 RBOH1	-0.032	-0.1749 to 0.1109	No	ns	0.9968		LN WT GFP-EV vs. LN rboh1-1 RBOH1	0.3958	-4.019 to 4.810	No	ns	>0.9999		LN WT:GFP-EV vs. LN rboh1-1:GFP-EV	1.395	0.8488 to 1.941	Yes	****	<0.0001
LN WT GFP-EV vs. LN rboh1-1 RBOH1S188A, S189A, S308A	0.248	0.1051 to 0.3909	Yes	****	<0.0001		LN WT GFP-EV vs. LN rboh1-1 RBOH1S188A, S189A, S308A	8.248	3.834 to 12.66	Yes	***	0.0002		LN WT:GFP-EV vs. LN rboh1-1:RBOH1	0.2725	-0.2737 to 0.8187	No	ns	0.9035
LN WT GFP-EV vs. LN rboh1-1 RBOH1S188D, S189D, S308D	-0.571	-0.7139 to -0.4281	Yes	****	<0.0001		LN WT GFP-EV vs. LN rboh1-1 RBOH1S188D, S189D, S308D	-16.78	-21.20 to -12.37	Yes	****	<0.0001		LN WT:GFP-EV vs. LN rboh1-1:RBOH1S188A, S189A, S308A	0.84	0.2938 to 1.386	Yes	***	0.0001
LN WT RBOH1 vs. LN WT RBOH1S188A, S189A, S308A	0.232	0.08915 to 0.3749	Yes	****	<0.0001		LN WT RBOH1 vs. LN WT RBOH1S188A, S189A, S308A	8.024	3.609 to 12.44	Yes	***	0.0002		LN WT:GFP-EV vs. LN rboh1-1:RBOH1S188D, S189D, S308D	-2.068	-2.614 to -1.521	Yes	****	<0.0001
LN WT RBOH1 vs. LN WT RBOH1S188D, S189D, S308D	-0.339	-0.4819 to -0.1961	Yes	****	<0.0001		LN WT RBOH1 vs. LN WT RBOH1S188D, S189D, S308D	-6.726	-11.14 to -2.312	Yes	**	0.0015		LN WT:RBOH1 vs. LN WT:RBOH1S188A, S189A, S308A	1.353	0.8063 to 1.899	Yes	****	<0.0001
LN WT RBOH1 vs. LN rboh1-1 GFP-EV	0.902	0.7591 to 1.045	Yes	****	<0.0001		LN WT RBOH1 vs. LN rboh1-1 GFP-EV	36.71	32.30 to 41.13	Yes	****	<0.0001		LN WT:RBOH1 vs. LN WT:RBOH1S188D, S189D, S308D	-1.145	-1.691 to -0.5988	Yes	****	<0.0001
LN WT RBOH1 vs. LN rboh1-1 RBOH1	0.43	0.2871 to 0.5729	Yes	****	<0.0001		LN WT RBOH1 vs. LN rboh1-1 RBOH1	15.68	11.27 to 20.10	Yes	****	<0.0001		LN WT:RBOH1 vs. LN rboh1-1:GFP-EV	3.648	3.101 to 4.194	Yes	****	<0.0001
LN WT RBOH1 vs. LN rboh1-1 RBOH1S188A, S189A, S308A	0.71	0.5671 to 0.8529	Yes	****	<0.0001		LN WT RBOH1 vs. LN rboh1-1 RBOH1S188A, S189A, S308A	23.53	19.12 to 27.95	Yes	****	<0.0001		LN WT:RBOH1 vs. LN rboh1-1:RBOH1	2.525	1.979 to 3.071	Yes	****	<0.0001
LN WT RBOH1 vs. LN rboh1-1 RBOH1S188D, S189D, S308D	-0.109	-0.2519 to 0.03385	No	ns	0.266		LN WT RBOH1 vs. LN rboh1-1 RBOH1S188D, S189D, S308D	-1.498	-5.913 to 2.916	No	ns	0.9279		LN WT:RBOH1 vs. LN rboh1-1:RBOH1S188A, S189A, S308A	3.093	2.546 to 3.639	Yes	****	<0.0001
LN WT RBOH1S188A, S189A, S308A vs. LN WT RBOH1S188D, S189D, S308D	-0.571	-0.7139 to -0.4281	Yes	****	<0.0001		LN WT RBOH1S188A, S189A, S308A vs. LN WT RBOH1S188D, S189D, S308D	-14.75	-19.16 to -10.34	Yes	****	<0.0001		LN WT:RBOH1 vs. LN rboh1-1:RBOH1S188D, S189D, S308D	0.185	-0.3612 to 0.7312	No	ns	0.9968
LN WT RBOH1S188A, S189A, S308A vs. LN rboh1-1 GFP-EV	0.67	0.5271 to 0.8129	Yes	****	<0.0001		LN WT RBOH1S188A, S189A, S308A vs. LN rboh1-1 GFP-EV	28.69	24.28 to 33.10	Yes	****	<0.0001		LN WT:RBOH1S188A, S189A, S308A vs. LN WT:RBOH1S188D, S189D, S308D	-2.498	-3.044 to -1.951	Yes	****	<0.0001
LN WT RBOH1S188A, S189A, S308A vs. LN rboh1-1 RBOH1	0.198	0.05515 to 0.3409	Yes	**	0.0012		LN WT RBOH1S188A, S189A, S308A vs. LN rboh1-1 RBOH1	7.658	3.244 to 12.07	Yes	***	0.0004		LN WT:RBOH1S188A, S189A, S308A vs. LN rboh1-1:GFP-EV	2.295	1.749 to 2.841	Yes	****	<0.0001
LN WT RBOH1S188A, S189A, S308A vs. LN rboh1-1 RBOH1S188A, S189A, S308A	0.478	0.3351 to 0.6209	Yes	****	<0.0001		LN WT RBOH1S188A, S189A, S308A vs. LN rboh1-1 RBOH1S188A, S189A, S308A	15.51	11.10 to 19.92	Yes	****	<0.0001		LN WT:RBOH1S188A, S189A, S308A vs. LN rboh1-1:RBOH1	1.173	0.6263 to 1.719	Yes	****	<0.0001
LN WT RBOH1S188A, S189A, S308A vs. LN rboh1-1 RBOH1S188D, S189D, S308D	-0.341	-0.4839 to -0.1981	Yes	****	<0.0001		LN WT RBOH1S188A, S189A, S308A vs. LN rboh1-1 RBOH1S188D, S189D, S308D	-9.522	-13.94 to -5.108	Yes	****	<0.0001		LN WT:RBOH1S188A, S189A, S308A vs. LN rboh1-1:RBOH1S188A, S189A, S308A	1.74	1.194 to 2.286	Yes	****	<0.0001
LN WT RBOH1S188D, S189D, S308D vs. LN rboh1-1 GFP-EV	1.241	1.098 to 1.384	Yes	****	<0.0001		LN WT RBOH1S188D, S189D, S308D vs. LN rboh1-1 GFP-EV	43.44	39.03 to 47.85	Yes	****	<0.0001		LN WT:RBOH1S188A, S189A, S308A vs. LN rboh1-1:RBOH1S188D, S189D, S308D	-1.168	-1.714 to -0.6213	Yes	****	<0.0001
LN WT RBOH1S188D, S189D, S308D vs. LN rboh1-1 RBOH1	0.769	0.6261 to 0.9119	Yes	****	<0.0001		LN WT RBOH1S188D, S189D, S308D vs. LN rboh1-1 RBOH1	22.41	17.99 to 26.82	Yes	****	<0.0001		LN WT:RBOH1S188D, S189D, S308D vs. LN rboh1-1:GFP-EV	4.793	4.246 to 5.339	Yes	****	<0.0001
LN WT RBOH1S188D, S189D, S308D vs. LN rboh1-1 RBOH1S188A, S189A, S308A	1.049	0.9061 to 1.192	Yes	****	<0.0001		LN WT RBOH1S188D, S189D, S308D vs. LN rboh1-1 RBOH1S188A, S189A, S308A	30.26	25.85 to 34.67	Yes	****	<0.0001		LN WT:RBOH1S188D, S189D, S308D vs. LN rboh1-1:RBOH1	3.67	3.124 to 4.216	Yes	****	<0.0001
LN WT RBOH1S188D, S189D, S308D vs. LN rboh1-1 RBOH1S188D, S189D, S308D	0.23	0.08715 to 0.3729	Yes	****	<0.0001		LN WT RBOH1S188D, S189D, S308D vs. LN rboh1-1 RBOH1S188D, S189D, S308D	5.228	0.8132 to 9.642	Yes	*	0.0147		LN WT:RBOH1S188D, S189D, S308D vs. LN rboh1-1:RBOH1S188A, S189A, S308A	4.238	3.691 to 4.784	Yes	****	<0.0001
LN rboh1-1 GFP-EV vs. LN rboh1-1 RBOH1	-0.472	-0.6149 to -0.3291	Yes	****	<0.0001		LN rboh1-1 GFP-EV vs. LN rboh1-1 RBOH1	-21.03	-25.45 to -16.62	Yes	****	<0.0001		LN WT:RBOH1S188D, S189D, S308D vs. LN rboh1-1:RBOH1S188D, S189D, S308D	1.33	0.7838 to 1.876	Yes	****	<0.0001
LN rboh1-1 GFP-EV vs. LN rboh1-1 RBOH1S188A, S189A, S308A	-0.192	-0.3349 to -0.04915	Yes	**	0.0019		LN rboh1-1 GFP-EV vs. LN rboh1-1 RBOH1S188A, S189A, S308A	-13.18	-17.59 to -8.766	Yes	****	<0.0001		LN rboh1-1:GFP-EV vs. LN rboh1-1:RBOH1	-1.123	-1.669 to -0.5763	Yes	****	<0.0001
LN rboh1-1 GFP-EV vs. LN rboh1-1 RBOH1S188D, S189D, S308D	-1.011	-1.154 to -0.8681	Yes	****	<0.0001		LN rboh1-1 GFP-EV vs. LN rboh1-1 RBOH1S188D, S189D, S308D	-38.21	-42.63 to -33.80	Yes	****	<0.0001		LN rboh1-1:GFP-EV vs. LN rboh1-1:RBOH1S188A, S189A, S308A	-0.555	-1.101 to -0.008755	Yes	*	0.043
LN rboh1-1 RBOH1 vs. LN rboh1-1 RBOH1S188A, S189A, S308A	0.28	0.1371 to 0.4229	Yes	****	<0.0001		LN rboh1-1 RBOH1 vs. LN rboh1-1 RBOH1S188A, S189A, S308A	7.852	3.438 to 12.27	Yes	***	0.0003		LN rboh1-1:GFP-EV vs. LN rboh1-1:RBOH1S188D, S189D, S308D	-3.463	-4.009 to -2.916	Yes	****	<0.0001
LN rboh1-1 RBOH1 vs. LN rboh1-1 RBOH1S188D, S189D, S308D	-0.539	-0.6819 to -0.3961	Yes	****	<0.0001		LN rboh1-1 RBOH1 vs. LN rboh1-1 RBOH1S188D, S189D, S308D	-17.18	-21.59 to -12.77	Yes	****	<0.0001		LN rboh1-1:RBOH1 vs. LN rboh1-1:RBOH1S188A, S189A, S308A	0.5675	0.02125 to 1.114	Yes	*	0.0345
LN rboh1-1 RBOH1S188A, S189A, S308A vs. LN rboh1-1 RBOH1S188D, S189D, S308D	-0.819	-0.9619 to -0.6761	Yes	****	<0.0001		LN rboh1-1 RBOH1S188A, S189A, S308A vs. LN rboh1-1 RBOH1S188D, S189D, S308D	-25.03	-29.45 to -20.62	Yes	****	<0.0001		LN rboh1-1:RBOH1 vs. LN rboh1-1:RBOH1S188D, S189D, S308D	-2.34	-2.886 to -1.794	Yes	****	<0.0001
														LN rboh1-1:RBOH1S188A, S189A, S308A vs. LN rboh1-1:RBOH1S188D, S189D, S308D	-2.908	-3.454 to -2.361	Yes	****	<0.0001
														Fig. 7D (lower panel)
														Tukey's multiple comparisons test	Mean Diff.	95.00% CI of diff.	Significant?	Summary	Adjusted P Value
														Control WT:GFP-EV vs. Control WT:RBOH1	0.155	-0.7538 to 1.064	No	ns	>0.9999
														Control WT:GFP-EV vs. Control WT:RBOH1S188A, S189A, S308A	0.1375	-0.7713 to 1.046	No	ns	>0.9999
														Control WT:GFP-EV vs. Control WT:RBOH1S188D, S189D, S308D	0.1275	-0.7813 to 1.036	No	ns	>0.9999
														Control WT:GFP-EV vs. Control rboh1-1:GFP-EV	0.055	-0.8538 to 0.9638	No	ns	>0.9999
														Control WT:GFP-EV vs. Control rboh1-1:RBOH1	0.0725	-0.8363 to 0.9813	No	ns	>0.9999
														Control WT:GFP-EV vs. Control rboh1-1:RBOH1S188A, S189A, S308A	0.0625	-0.8463 to 0.9713	No	ns	>0.9999
														Control WT:GFP-EV vs. Control rboh1-1:RBOH1S188D, S189D, S308D	0.0225	-0.8863 to 0.9313	No	ns	>0.9999
														Control WT:GFP-EV vs. LN WT:GFP-EV	-3.105	-4.014 to -2.196	Yes	****	<0.0001
														Control WT:GFP-EV vs. LN WT:RBOH1	-5.423	-6.331 to -4.514	Yes	****	<0.0001
														Control WT:GFP-EV vs. LN WT:RBOH1S188A, S189A, S308A	-4.29	-5.199 to -3.381	Yes	****	<0.0001
														Control WT:GFP-EV vs. LN WT:RBOH1S188D, S189D, S308D	-6.84	-7.749 to -5.931	Yes	****	<0.0001
														Control WT:GFP-EV vs. LN rboh1-1:GFP-EV	-1.118	-2.026 to -0.2087	Yes	**	0.0047
														Control WT:GFP-EV vs. LN rboh1-1:RBOH1	-3.125	-4.034 to -2.216	Yes	****	<0.0001
														Control WT:GFP-EV vs. LN rboh1-1:RBOH1S188A, S189A, S308A	-2.09	-2.999 to -1.181	Yes	****	<0.0001
														Control WT:GFP-EV vs. LN rboh1-1:RBOH1S188D, S189D, S308D	-5.468	-6.376 to -4.559	Yes	****	<0.0001
														Control WT:RBOH1 vs. Control WT:RBOH1S188A, S189A, S308A	-0.0175	-0.9263 to 0.8913	No	ns	>0.9999
														Control WT:RBOH1 vs. Control WT:RBOH1S188D, S189D, S308D	-0.0275	-0.9363 to 0.8813	No	ns	>0.9999
														Control WT:RBOH1 vs. Control rboh1-1:GFP-EV	-0.1	-1.009 to 0.8088	No	ns	>0.9999
														Control WT:RBOH1 vs. Control rboh1-1:RBOH1	-0.0825	-0.9913 to 0.8263	No	ns	>0.9999
														Control WT:RBOH1 vs. Control rboh1-1:RBOH1S188A, S189A, S308A	-0.0925	-1.001 to 0.8163	No	ns	>0.9999
														Control WT:RBOH1 vs. Control rboh1-1:RBOH1S188D, S189D, S308D	-0.1325	-1.041 to 0.7763	No	ns	>0.9999
														Control WT:RBOH1 vs. LN WT:GFP-EV	-3.26	-4.169 to -2.351	Yes	****	<0.0001
														Control WT:RBOH1 vs. LN WT:RBOH1	-5.578	-6.486 to -4.669	Yes	****	<0.0001
														Control WT:RBOH1 vs. LN WT:RBOH1S188A, S189A, S308A	-4.445	-5.354 to -3.536	Yes	****	<0.0001
														Control WT:RBOH1 vs. LN WT:RBOH1S188D, S189D, S308D	-6.995	-7.904 to -6.086	Yes	****	<0.0001
														Control WT:RBOH1 vs. LN rboh1-1:GFP-EV	-1.273	-2.181 to -0.3637	Yes	***	0.0007
														Control WT:RBOH1 vs. LN rboh1-1:RBOH1	-3.28	-4.189 to -2.371	Yes	****	<0.0001
														Control WT:RBOH1 vs. LN rboh1-1:RBOH1S188A, S189A, S308A	-2.245	-3.154 to -1.336	Yes	****	<0.0001
														Control WT:RBOH1 vs. LN rboh1-1:RBOH1S188D, S189D, S308D	-5.623	-6.531 to -4.714	Yes	****	<0.0001
														Control WT:RBOH1S188A, S189A, S308A vs. Control WT:RBOH1S188D, S189D, S308D	-0.01	-0.9188 to 0.8988	No	ns	>0.9999
														Control WT:RBOH1S188A, S189A, S308A vs. Control rboh1-1:GFP-EV	-0.0825	-0.9913 to 0.8263	No	ns	>0.9999
														Control WT:RBOH1S188A, S189A, S308A vs. Control rboh1-1:RBOH1	-0.065	-0.9738 to 0.8438	No	ns	>0.9999
														Control WT:RBOH1S188A, S189A, S308A vs. Control rboh1-1:RBOH1S188A, S189A, S308A	-0.075	-0.9838 to 0.8338	No	ns	>0.9999
														Control WT:RBOH1S188A, S189A, S308A vs. Control rboh1-1:RBOH1S188D, S189D, S308D	-0.115	-1.024 to 0.7938	No	ns	>0.9999
														Control WT:RBOH1S188A, S189A, S308A vs. LN WT:GFP-EV	-3.243	-4.151 to -2.334	Yes	****	<0.0001
														Control WT:RBOH1S188A, S189A, S308A vs. LN WT:RBOH1	-5.56	-6.469 to -4.651	Yes	****	<0.0001
														Control WT:RBOH1S188A, S189A, S308A vs. LN WT:RBOH1S188A, S189A, S308A	-4.428	-5.336 to -3.519	Yes	****	<0.0001
														Control WT:RBOH1S188A, S189A, S308A vs. LN WT:RBOH1S188D, S189D, S308D	-6.978	-7.886 to -6.069	Yes	****	<0.0001
														Control WT:RBOH1S188A, S189A, S308A vs. LN rboh1-1:GFP-EV	-1.255	-2.164 to -0.3462	Yes	***	0.0008
														Control WT:RBOH1S188A, S189A, S308A vs. LN rboh1-1:RBOH1	-3.263	-4.171 to -2.354	Yes	****	<0.0001
														Control WT:RBOH1S188A, S189A, S308A vs. LN rboh1-1:RBOH1S188A, S189A, S308A	-2.228	-3.136 to -1.319	Yes	****	<0.0001
														Control WT:RBOH1S188A, S189A, S308A vs. LN rboh1-1:RBOH1S188D, S189D, S308D	-5.605	-6.514 to -4.696	Yes	****	<0.0001
														Control WT:RBOH1S188D, S189D, S308D vs. Control rboh1-1:GFP-EV	-0.0725	-0.9813 to 0.8363	No	ns	>0.9999
														Control WT:RBOH1S188D, S189D, S308D vs. Control rboh1-1:RBOH1	-0.055	-0.9638 to 0.8538	No	ns	>0.9999
														Control WT:RBOH1S188D, S189D, S308D vs. Control rboh1-1:RBOH1S188A, S189A, S308A	-0.065	-0.9738 to 0.8438	No	ns	>0.9999
														Control WT:RBOH1S188D, S189D, S308D vs. Control rboh1-1:RBOH1S188D, S189D, S308D	-0.105	-1.014 to 0.8038	No	ns	>0.9999
														Control WT:RBOH1S188D, S189D, S308D vs. LN WT:GFP-EV	-3.233	-4.141 to -2.324	Yes	****	<0.0001
														Control WT:RBOH1S188D, S189D, S308D vs. LN WT:RBOH1	-5.55	-6.459 to -4.641	Yes	****	<0.0001
														Control WT:RBOH1S188D, S189D, S308D vs. LN WT:RBOH1S188A, S189A, S308A	-4.418	-5.326 to -3.509	Yes	****	<0.0001
														Control WT:RBOH1S188D, S189D, S308D vs. LN WT:RBOH1S188D, S189D, S308D	-6.968	-7.876 to -6.059	Yes	****	<0.0001
														Control WT:RBOH1S188D, S189D, S308D vs. LN rboh1-1:GFP-EV	-1.245	-2.154 to -0.3362	Yes	***	0.0009
														Control WT:RBOH1S188D, S189D, S308D vs. LN rboh1-1:RBOH1	-3.253	-4.161 to -2.344	Yes	****	<0.0001
														Control WT:RBOH1S188D, S189D, S308D vs. LN rboh1-1:RBOH1S188A, S189A, S308A	-2.218	-3.126 to -1.309	Yes	****	<0.0001
														Control WT:RBOH1S188D, S189D, S308D vs. LN rboh1-1:RBOH1S188D, S189D, S308D	-5.595	-6.504 to -4.686	Yes	****	<0.0001
														Control rboh1-1:GFP-EV vs. Control rboh1-1:RBOH1	0.0175	-0.8913 to 0.9263	No	ns	>0.9999
														Control rboh1-1:GFP-EV vs. Control rboh1-1:RBOH1S188A, S189A, S308A	0.0075	-0.9013 to 0.9163	No	ns	>0.9999
														Control rboh1-1:GFP-EV vs. Control rboh1-1:RBOH1S188D, S189D, S308D	-0.0325	-0.9413 to 0.8763	No	ns	>0.9999
														Control rboh1-1:GFP-EV vs. LN WT:GFP-EV	-3.16	-4.069 to -2.251	Yes	****	<0.0001
														Control rboh1-1:GFP-EV vs. LN WT:RBOH1	-5.478	-6.386 to -4.569	Yes	****	<0.0001
														Control rboh1-1:GFP-EV vs. LN WT:RBOH1S188A, S189A, S308A	-4.345	-5.254 to -3.436	Yes	****	<0.0001
														Control rboh1-1:GFP-EV vs. LN WT:RBOH1S188D, S189D, S308D	-6.895	-7.804 to -5.986	Yes	****	<0.0001
														Control rboh1-1:GFP-EV vs. LN rboh1-1:GFP-EV	-1.173	-2.081 to -0.2637	Yes	**	0.0024
														Control rboh1-1:GFP-EV vs. LN rboh1-1:RBOH1	-3.18	-4.089 to -2.271	Yes	****	<0.0001
														Control rboh1-1:GFP-EV vs. LN rboh1-1:RBOH1S188A, S189A, S308A	-2.145	-3.054 to -1.236	Yes	****	<0.0001
														Control rboh1-1:GFP-EV vs. LN rboh1-1:RBOH1S188D, S189D, S308D	-5.523	-6.431 to -4.614	Yes	****	<0.0001
														Control rboh1-1:RBOH1 vs. Control rboh1-1:RBOH1S188A, S189A, S308A	-0.01	-0.9188 to 0.8988	No	ns	>0.9999
														Control rboh1-1:RBOH1 vs. Control rboh1-1:RBOH1S188D, S189D, S308D	-0.05	-0.9588 to 0.8588	No	ns	>0.9999
														Control rboh1-1:RBOH1 vs. LN WT:GFP-EV	-3.178	-4.086 to -2.269	Yes	****	<0.0001
														Control rboh1-1:RBOH1 vs. LN WT:RBOH1	-5.495	-6.404 to -4.586	Yes	****	<0.0001
														Control rboh1-1:RBOH1 vs. LN WT:RBOH1S188A, S189A, S308A	-4.363	-5.271 to -3.454	Yes	****	<0.0001
														Control rboh1-1:RBOH1 vs. LN WT:RBOH1S188D, S189D, S308D	-6.913	-7.821 to -6.004	Yes	****	<0.0001
														Control rboh1-1:RBOH1 vs. LN rboh1-1:GFP-EV	-1.19	-2.099 to -0.2812	Yes	**	0.0019
														Control rboh1-1:RBOH1 vs. LN rboh1-1:RBOH1	-3.198	-4.106 to -2.289	Yes	****	<0.0001
														Control rboh1-1:RBOH1 vs. LN rboh1-1:RBOH1S188A, S189A, S308A	-2.163	-3.071 to -1.254	Yes	****	<0.0001
														Control rboh1-1:RBOH1 vs. LN rboh1-1:RBOH1S188D, S189D, S308D	-5.54	-6.449 to -4.631	Yes	****	<0.0001
														Control rboh1-1:RBOH1S188A, S189A, S308A vs. Control rboh1-1:RBOH1S188D, S189D, S308D	-0.04	-0.9488 to 0.8688	No	ns	>0.9999
														Control rboh1-1:RBOH1S188A, S189A, S308A vs. LN WT:GFP-EV	-3.168	-4.076 to -2.259	Yes	****	<0.0001
														Control rboh1-1:RBOH1S188A, S189A, S308A vs. LN WT:RBOH1	-5.485	-6.394 to -4.576	Yes	****	<0.0001
														Control rboh1-1:RBOH1S188A, S189A, S308A vs. LN WT:RBOH1S188A, S189A, S308A	-4.353	-5.261 to -3.444	Yes	****	<0.0001
														Control rboh1-1:RBOH1S188A, S189A, S308A vs. LN WT:RBOH1S188D, S189D, S308D	-6.903	-7.811 to -5.994	Yes	****	<0.0001
														Control rboh1-1:RBOH1S188A, S189A, S308A vs. LN rboh1-1:GFP-EV	-1.18	-2.089 to -0.2712	Yes	**	0.0021
														Control rboh1-1:RBOH1S188A, S189A, S308A vs. LN rboh1-1:RBOH1	-3.188	-4.096 to -2.279	Yes	****	<0.0001
														Control rboh1-1:RBOH1S188A, S189A, S308A vs. LN rboh1-1:RBOH1S188A, S189A, S308A	-2.153	-3.061 to -1.244	Yes	****	<0.0001
														Control rboh1-1:RBOH1S188A, S189A, S308A vs. LN rboh1-1:RBOH1S188D, S189D, S308D	-5.53	-6.439 to -4.621	Yes	****	<0.0001
														Control rboh1-1:RBOH1S188D, S189D, S308D vs. LN WT:GFP-EV	-3.128	-4.036 to -2.219	Yes	****	<0.0001
														Control rboh1-1:RBOH1S188D, S189D, S308D vs. LN WT:RBOH1	-5.445	-6.354 to -4.536	Yes	****	<0.0001
														Control rboh1-1:RBOH1S188D, S189D, S308D vs. LN WT:RBOH1S188A, S189A, S308A	-4.313	-5.221 to -3.404	Yes	****	<0.0001
														Control rboh1-1:RBOH1S188D, S189D, S308D vs. LN WT:RBOH1S188D, S189D, S308D	-6.863	-7.771 to -5.954	Yes	****	<0.0001
														Control rboh1-1:RBOH1S188D, S189D, S308D vs. LN rboh1-1:GFP-EV	-1.14	-2.049 to -0.2312	Yes	**	0.0035
														Control rboh1-1:RBOH1S188D, S189D, S308D vs. LN rboh1-1:RBOH1	-3.148	-4.056 to -2.239	Yes	****	<0.0001
														Control rboh1-1:RBOH1S188D, S189D, S308D vs. LN rboh1-1:RBOH1S188A, S189A, S308A	-2.113	-3.021 to -1.204	Yes	****	<0.0001
														Control rboh1-1:RBOH1S188D, S189D, S308D vs. LN rboh1-1:RBOH1S188D, S189D, S308D	-5.49	-6.399 to -4.581	Yes	****	<0.0001
														LN WT:GFP-EV vs. LN WT:RBOH1	-2.318	-3.226 to -1.409	Yes	****	<0.0001
														LN WT:GFP-EV vs. LN WT:RBOH1S188A, S189A, S308A	-1.185	-2.094 to -0.2762	Yes	**	0.002
														LN WT:GFP-EV vs. LN WT:RBOH1S188D, S189D, S308D	-3.735	-4.644 to -2.826	Yes	****	<0.0001
														LN WT:GFP-EV vs. LN rboh1-1:GFP-EV	1.988	1.079 to 2.896	Yes	****	<0.0001
														LN WT:GFP-EV vs. LN rboh1-1:RBOH1	-0.02	-0.9288 to 0.8888	No	ns	>0.9999
														LN WT:GFP-EV vs. LN rboh1-1:RBOH1S188A, S189A, S308A	1.015	0.1062 to 1.924	Yes	*	0.0157
														LN WT:GFP-EV vs. LN rboh1-1:RBOH1S188D, S189D, S308D	-2.363	-3.271 to -1.454	Yes	****	<0.0001
														LN WT:RBOH1 vs. LN WT:RBOH1S188A, S189A, S308A	1.133	0.2237 to 2.041	Yes	**	0.0039
														LN WT:RBOH1 vs. LN WT:RBOH1S188D, S189D, S308D	-1.418	-2.326 to -0.5087	Yes	****	<0.0001
														LN WT:RBOH1 vs. LN rboh1-1:GFP-EV	4.305	3.396 to 5.214	Yes	****	<0.0001
														LN WT:RBOH1 vs. LN rboh1-1:RBOH1	2.298	1.389 to 3.206	Yes	****	<0.0001
														LN WT:RBOH1 vs. LN rboh1-1:RBOH1S188A, S189A, S308A	3.333	2.424 to 4.241	Yes	****	<0.0001
														LN WT:RBOH1 vs. LN rboh1-1:RBOH1S188D, S189D, S308D	-0.045	-0.9538 to 0.8638	No	ns	>0.9999
														LN WT:RBOH1S188A, S189A, S308A vs. LN WT:RBOH1S188D, S189D, S308D	-2.55	-3.459 to -1.641	Yes	****	<0.0001
														LN WT:RBOH1S188A, S189A, S308A vs. LN rboh1-1:GFP-EV	3.173	2.264 to 4.081	Yes	****	<0.0001
														LN WT:RBOH1S188A, S189A, S308A vs. LN rboh1-1:RBOH1	1.165	0.2562 to 2.074	Yes	**	0.0026
														LN WT:RBOH1S188A, S189A, S308A vs. LN rboh1-1:RBOH1S188A, S189A, S308A	2.2	1.291 to 3.109	Yes	****	<0.0001
														LN WT:RBOH1S188A, S189A, S308A vs. LN rboh1-1:RBOH1S188D, S189D, S308D	-1.178	-2.086 to -0.2687	Yes	**	0.0022
														LN WT:RBOH1S188D, S189D, S308D vs. LN rboh1-1:GFP-EV	5.723	4.814 to 6.631	Yes	****	<0.0001
														LN WT:RBOH1S188D, S189D, S308D vs. LN rboh1-1:RBOH1	3.715	2.806 to 4.624	Yes	****	<0.0001
														LN WT:RBOH1S188D, S189D, S308D vs. LN rboh1-1:RBOH1S188A, S189A, S308A	4.75	3.841 to 5.659	Yes	****	<0.0001
														LN WT:RBOH1S188D, S189D, S308D vs. LN rboh1-1:RBOH1S188D, S189D, S308D	1.373	0.4637 to 2.281	Yes	***	0.0002
														LN rboh1-1:GFP-EV vs. LN rboh1-1:RBOH1	-2.008	-2.916 to -1.099	Yes	****	<0.0001
														LN rboh1-1:GFP-EV vs. LN rboh1-1:RBOH1S188A, S189A, S308A	-0.9725	-1.881 to -0.06371	Yes	*	0.0253
														LN rboh1-1:GFP-EV vs. LN rboh1-1:RBOH1S188D, S189D, S308D	-4.35	-5.259 to -3.441	Yes	****	<0.0001
														LN rboh1-1:RBOH1 vs. LN rboh1-1:RBOH1S188A, S189A, S308A	1.035	0.1262 to 1.944	Yes	*	0.0125
														LN rboh1-1:RBOH1 vs. LN rboh1-1:RBOH1S188D, S189D, S308D	-2.343	-3.251 to -1.434	Yes	****	<0.0001
														LN rboh1-1:RBOH1S188A, S189A, S308A vs. LN rboh1-1:RBOH1S188D, S189D, S308D	-3.378	-4.286 to -2.469	Yes	****	<0.0001

## Sheet: Fig. 8
Supplemental Data Set 10. Summary of statistical analyses.
Fig. 8D				Fig. 8E (upper panel)							Fig. 8J (upper panel)							Fig. 8K (upper panel)							Fig. 8L (upper panel)
NRT1.1	Unpaired t test			Tukey's multiple comparisons test	Mean Diff.	95.00% CI of diff.	Significant?	Summary	Adjusted P Value		Tukey's multiple comparisons test	Mean Diff.	95.00% CI of diff.	Significant?	Summary	Adjusted P Value		Tukey's multiple comparisons test	Mean Diff.	95.00% CI of diff.	Significant?	Summary	Adjusted P Value		Tukey's multiple comparisons test	Mean Diff.	95.00% CI of diff.	Significant?	Summary	Adjusted P Value
	P value	<0.0001		Control:EV-IgG vs. Control:TGA4-IgG	-0.03612	-1.867 to 1.794	No	ns	>0.9999		Mock:EV vs. Mock:TGA4	-2.468	-3.759 to -1.177	Yes	****	<0.0001		Control:EV-IgG vs. Control:TGA4-IgG	0.08974	-1.769 to 1.948	No	ns	>0.9999		Control:WT TGA4-IgG vs. Control:rboh1-1 TGA4-IgG	0.06247	-1.810 to 1.935	No	ns	>0.9999
	P value summary	****		Control:EV-IgG vs. Control:EV-Ab	-0.1541	-1.984 to 1.676	No	ns	>0.9999		Mock:EV vs. Mock:TGA4C334S	-2.234	-3.525 to -0.9430	Yes	***	0.0001		Control:EV-IgG vs. Control:TGA4C334S-IgG	0.1236	-1.735 to 1.982	No	ns	>0.9999		Control:WT TGA4-IgG vs. Control:WT TGA4-Ab	0.2383	-1.634 to 2.111	No	ns	0.9999
	Significantly different (P < 0.05)?	Yes		Control:EV-IgG vs. Control:TGA4-Ab	-0.4682	-2.299 to 1.362	No	ns	0.9881		Mock:EV vs. H2O2:EV	0.0962	-1.195 to 1.387	No	ns	>0.9999		Control:EV-IgG vs. Control:EV-Ab	0.2559	-1.603 to 2.114	No	ns	>0.9999		Control:WT TGA4-IgG vs. Control:rboh1-1 TGA4-Ab	0.1305	-1.742 to 2.003	No	ns	>0.9999
	One- or two-tailed P value?	Two-tailed		Control:EV-IgG vs. LN:EV-IgG	-0.1902	-2.021 to 1.640	No	ns	>0.9999		Mock:EV vs. H2O2:TGA4	-6.951	-8.242 to -5.660	Yes	****	<0.0001		Control:EV-IgG vs. Control:TGA4-Ab	0.2664	-1.592 to 2.125	No	ns	>0.9999		Control:WT TGA4-IgG vs. LN:WT TGA4-IgG	0.1949	-1.678 to 2.068	No	ns	>0.9999
	t, df	t=11.53, df=10		Control:EV-IgG vs. LN:TGA4-IgG	-0.2417	-2.072 to 1.589	No	ns	0.9998		Mock:EV vs. H2O2:TGA4C334S	-4.42	-5.711 to -3.129	Yes	****	<0.0001		Control:EV-IgG vs. Control:TGA4C334S-Ab	0.002155	-1.856 to 1.861	No	ns	>0.9999		Control:WT TGA4-IgG vs. LN:rboh1-1 TGA4-IgG	0.2393	-1.633 to 2.112	No	ns	0.9999
				Control:EV-IgG vs. LN:EV-Ab	-0.08891	-1.919 to 1.741	No	ns	>0.9999		Mock:TGA4 vs. Mock:TGA4C334S	0.2337	-1.057 to 1.525	No	ns	0.9934		Control:EV-IgG vs. LN:EV-IgG	0.3125	-1.546 to 2.171	No	ns	>0.9999		Control:WT TGA4-IgG vs. LN:WT TGA4-Ab	-6.259	-8.132 to -4.386	Yes	****	<0.0001
NRT2.1	Unpaired t test			Control:EV-IgG vs. LN:TGA4-Ab	-8.305	-10.14 to -6.475	Yes	****	<0.0001		Mock:TGA4 vs. H2O2:EV	2.564	1.273 to 3.855	Yes	****	<0.0001		Control:EV-IgG vs. LN:TGA4-IgG	0.07707	-1.781 to 1.936	No	ns	>0.9999		Control:WT TGA4-IgG vs. LN:rboh1-1 TGA4-Ab	-2.17	-4.042 to -0.2967	Yes	*	0.0154
	P value	<0.0001		Control:TGA4-IgG vs. Control:EV-Ab	-0.118	-1.948 to 1.712	No	ns	>0.9999		Mock:TGA4 vs. H2O2:TGA4	-4.484	-5.775 to -3.193	Yes	****	<0.0001		Control:EV-IgG vs. LN:TGA4C334S-IgG	0.2851	-1.573 to 2.144	No	ns	>0.9999		Control:rboh1-1 TGA4-IgG vs. Control:WT TGA4-Ab	0.1759	-1.697 to 2.049	No	ns	>0.9999
	P value summary	****		Control:TGA4-IgG vs. Control:TGA4-Ab	-0.4321	-2.262 to 1.398	No	ns	0.9926		Mock:TGA4 vs. H2O2:TGA4C334S	-1.952	-3.243 to -0.6613	Yes	***	0.0009		Control:EV-IgG vs. LN:EV-Ab	0.1636	-1.695 to 2.022	No	ns	>0.9999		Control:rboh1-1 TGA4-IgG vs. Control:rboh1-1 TGA4-Ab	0.06807	-1.805 to 1.941	No	ns	>0.9999
	Significantly different (P < 0.05)?	Yes		Control:TGA4-IgG vs. LN:EV-IgG	-0.1541	-1.984 to 1.676	No	ns	>0.9999		Mock:TGA4C334S vs. H2O2:EV	2.33	1.039 to 3.621	Yes	****	<0.0001		Control:EV-IgG vs. LN:TGA4-Ab	-7.479	-9.337 to -5.620	Yes	****	<0.0001		Control:rboh1-1 TGA4-IgG vs. LN:WT TGA4-IgG	0.1325	-1.740 to 2.005	No	ns	>0.9999
	One- or two-tailed P value?	Two-tailed		Control:TGA4-IgG vs. LN:TGA4-IgG	-0.2056	-2.036 to 1.625	No	ns	>0.9999		Mock:TGA4C334S vs. H2O2:TGA4	-4.717	-6.008 to -3.426	Yes	****	<0.0001		Control:EV-IgG vs. LN:TGA4C334S-Ab	-2.688	-4.547 to -0.8295	Yes	***	0.0007		Control:rboh1-1 TGA4-IgG vs. LN:rboh1-1 TGA4-IgG	0.1769	-1.696 to 2.050	No	ns	>0.9999
	t, df	t=14.12, df=10		Control:TGA4-IgG vs. LN:EV-Ab	-0.05279	-1.883 to 1.778	No	ns	>0.9999		Mock:TGA4C334S vs. H2O2:TGA4C334S	-2.186	-3.477 to -0.8950	Yes	***	0.0002		Control:TGA4-IgG vs. Control:TGA4C334S-IgG	0.03389	-1.825 to 1.892	No	ns	>0.9999		Control:rboh1-1 TGA4-IgG vs. LN:WT TGA4-Ab	-6.321	-8.194 to -4.448	Yes	****	<0.0001
				Control:TGA4-IgG vs. LN:TGA4-Ab	-8.269	-10.10 to -6.439	Yes	****	<0.0001		H2O2:EV vs. H2O2:TGA4	-7.048	-8.339 to -5.757	Yes	****	<0.0001		Control:TGA4-IgG vs. Control:EV-Ab	0.1662	-1.692 to 2.025	No	ns	>0.9999		Control:rboh1-1 TGA4-IgG vs. LN:rboh1-1 TGA4-Ab	-2.232	-4.105 to -0.3592	Yes	*	0.0119
				Control:EV-Ab vs. Control:TGA4-Ab	-0.3141	-2.145 to 1.516	No	ns	0.999		H2O2:EV vs. H2O2:TGA4C334S	-4.516	-5.807 to -3.225	Yes	****	<0.0001		Control:TGA4-IgG vs. Control:TGA4-Ab	0.1766	-1.682 to 2.035	No	ns	>0.9999		Control:WT TGA4-Ab vs. Control:rboh1-1 TGA4-Ab	-0.1078	-1.981 to 1.765	No	ns	>0.9999
				Control:EV-Ab vs. LN:EV-IgG	-0.03612	-1.867 to 1.794	No	ns	>0.9999		H2O2:TGA4 vs. H2O2:TGA4C334S	2.531	1.240 to 3.822	Yes	****	<0.0001		Control:TGA4-IgG vs. Control:TGA4C334S-Ab	-0.08758	-1.946 to 1.771	No	ns	>0.9999		Control:WT TGA4-Ab vs. LN:WT TGA4-IgG	-0.04342	-1.916 to 1.829	No	ns	>0.9999
				Control:EV-Ab vs. LN:TGA4-IgG	-0.08762	-1.918 to 1.743	No	ns	>0.9999									Control:TGA4-IgG vs. LN:EV-IgG	0.2228	-1.636 to 2.081	No	ns	>0.9999		Control:WT TGA4-Ab vs. LN:rboh1-1 TGA4-IgG	0.0009987	-1.872 to 1.874	No	ns	>0.9999
				Control:EV-Ab vs. LN:EV-Ab	0.06516	-1.765 to 1.896	No	ns	>0.9999		Fig. 8J (lower panel)							Control:TGA4-IgG vs. LN:TGA4-IgG	-0.01267	-1.871 to 1.846	No	ns	>0.9999		Control:WT TGA4-Ab vs. LN:WT TGA4-Ab	-6.497	-8.370 to -4.624	Yes	****	<0.0001
				Control:EV-Ab vs. LN:TGA4-Ab	-8.151	-9.982 to -6.321	Yes	****	<0.0001		Tukey's multiple comparisons test	Mean Diff.	95.00% CI of diff.	Significant?	Summary	Adjusted P Value		Control:TGA4-IgG vs. LN:TGA4C334S-IgG	0.1954	-1.663 to 2.054	No	ns	>0.9999		Control:WT TGA4-Ab vs. LN:rboh1-1 TGA4-Ab	-2.408	-4.281 to -0.5350	Yes	**	0.0057
				Control:TGA4-Ab vs. LN:EV-IgG	0.278	-1.552 to 2.108	No	ns	0.9995		Mock:EV vs. Mock:TGA4	-2.728	-4.231 to -1.224	Yes	****	<0.0001		Control:TGA4-IgG vs. LN:EV-Ab	0.07389	-1.785 to 1.932	No	ns	>0.9999		Control:rboh1-1 TGA4-Ab vs. LN:WT TGA4-IgG	0.06439	-1.808 to 1.937	No	ns	>0.9999
				Control:TGA4-Ab vs. LN:TGA4-IgG	0.2265	-1.604 to 2.057	No	ns	0.9999		Mock:EV vs. Mock:TGA4C334S	-2.57	-4.073 to -1.067	Yes	***	0.0002		Control:TGA4-IgG vs. LN:TGA4-Ab	-7.569	-9.427 to -5.710	Yes	****	<0.0001		Control:rboh1-1 TGA4-Ab vs. LN:rboh1-1 TGA4-IgG	0.1088	-1.764 to 1.982	No	ns	>0.9999
				Control:TGA4-Ab vs. LN:EV-Ab	0.3793	-1.451 to 2.210	No	ns	0.9966		Mock:EV vs. H2O2:EV	-0.007145	-1.510 to 1.496	No	ns	>0.9999		Control:TGA4-IgG vs. LN:TGA4C334S-Ab	-2.778	-4.636 to -0.9193	Yes	***	0.0004		Control:rboh1-1 TGA4-Ab vs. LN:WT TGA4-Ab	-6.389	-8.262 to -4.516	Yes	****	<0.0001
				Control:TGA4-Ab vs. LN:TGA4-Ab	-7.837	-9.667 to -6.007	Yes	****	<0.0001		Mock:EV vs. H2O2:TGA4	-6.088	-7.591 to -4.585	Yes	****	<0.0001		Control:TGA4C334S-IgG vs. Control:EV-Ab	0.1323	-1.726 to 1.991	No	ns	>0.9999		Control:rboh1-1 TGA4-Ab vs. LN:rboh1-1 TGA4-Ab	-2.3	-4.173 to -0.4272	Yes	**	0.0089
				LN:EV-IgG vs. LN:TGA4-IgG	-0.0515	-1.882 to 1.779	No	ns	>0.9999		Mock:EV vs. H2O2:TGA4C334S	-4.317	-5.820 to -2.814	Yes	****	<0.0001		Control:TGA4C334S-IgG vs. Control:TGA4-Ab	0.1428	-1.716 to 2.001	No	ns	>0.9999		LN:WT TGA4-IgG vs. LN:rboh1-1 TGA4-IgG	0.04442	-1.828 to 1.917	No	ns	>0.9999
				LN:EV-IgG vs. LN:EV-Ab	0.1013	-1.729 to 1.932	No	ns	>0.9999		Mock:TGA4 vs. Mock:TGA4C334S	0.1574	-1.346 to 1.661	No	ns	0.9995		Control:TGA4C334S-IgG vs. Control:TGA4C334S-Ab	-0.1215	-1.980 to 1.737	No	ns	>0.9999		LN:WT TGA4-IgG vs. LN:WT TGA4-Ab	-6.454	-8.326 to -4.581	Yes	****	<0.0001
				LN:EV-IgG vs. LN:TGA4-Ab	-8.115	-9.945 to -6.285	Yes	****	<0.0001		Mock:TGA4 vs. H2O2:EV	2.72	1.217 to 4.224	Yes	****	<0.0001		Control:TGA4C334S-IgG vs. LN:EV-IgG	0.1889	-1.670 to 2.047	No	ns	>0.9999		LN:WT TGA4-IgG vs. LN:rboh1-1 TGA4-Ab	-2.364	-4.237 to -0.4916	Yes	**	0.0068
				LN:TGA4-IgG vs. LN:EV-Ab	0.1528	-1.678 to 1.983	No	ns	>0.9999		Mock:TGA4 vs. H2O2:TGA4	-3.361	-4.864 to -1.857	Yes	****	<0.0001		Control:TGA4C334S-IgG vs. LN:TGA4-IgG	-0.04655	-1.905 to 1.812	No	ns	>0.9999		LN:rboh1-1 TGA4-IgG vs. LN:WT TGA4-Ab	-6.498	-8.371 to -4.625	Yes	****	<0.0001
				LN:TGA4-IgG vs. LN:TGA4-Ab	-8.064	-9.894 to -6.233	Yes	****	<0.0001		Mock:TGA4 vs. H2O2:TGA4C334S	-1.589	-3.092 to -0.08604	Yes	*	0.0334		Control:TGA4C334S-IgG vs. LN:TGA4C334S-IgG	0.1615	-1.697 to 2.020	No	ns	>0.9999		LN:rboh1-1 TGA4-IgG vs. LN:rboh1-1 TGA4-Ab	-2.409	-4.282 to -0.5360	Yes	**	0.0056
				LN:EV-Ab vs. LN:TGA4-Ab	-8.216	-10.05 to -6.386	Yes	****	<0.0001		Mock:TGA4C334S vs. H2O2:EV	2.563	1.060 to 4.066	Yes	***	0.0002		Control:TGA4C334S-IgG vs. LN:EV-Ab	0.04	-1.819 to 1.899	No	ns	>0.9999		LN:WT TGA4-Ab vs. LN:rboh1-1 TGA4-Ab	4.089	2.216 to 5.962	Yes	****	<0.0001
											Mock:TGA4C334S vs. H2O2:TGA4	-3.518	-5.021 to -2.015	Yes	****	<0.0001		Control:TGA4C334S-IgG vs. LN:TGA4-Ab	-7.603	-9.461 to -5.744	Yes	****	<0.0001
				Fig. 8E (lower panel)							Mock:TGA4C334S vs. H2O2:TGA4C334S	-1.747	-3.250 to -0.2434	Yes	*	0.0154		Control:TGA4C334S-IgG vs. LN:TGA4C334S-Ab	-2.812	-4.670 to -0.9532	Yes	***	0.0004		Fig. 8L (lower panel)
				Tukey's multiple comparisons test	Mean Diff.	95.00% CI of diff.	Significant?	Summary	Adjusted P Value		H2O2:EV vs. H2O2:TGA4	-6.081	-7.584 to -4.578	Yes	****	<0.0001		Control:EV-Ab vs. Control:TGA4-Ab	0.01049	-1.848 to 1.869	No	ns	>0.9999		Tukey's multiple comparisons test	Mean Diff.	95.00% CI of diff.	Significant?	Summary	Adjusted P Value
				Control:EV-IgG vs. Control:TGA4-IgG	0.003609	-1.032 to 1.039	No	ns	>0.9999		H2O2:EV vs. H2O2:TGA4C334S	-4.31	-5.813 to -2.806	Yes	****	<0.0001		Control:EV-Ab vs. Control:TGA4C334S-Ab	-0.2537	-2.112 to 1.605	No	ns	>0.9999		Control:WT TGA4-IgG vs. Control:rboh1-1 TGA4-IgG	-0.01921	-1.442 to 1.403	No	ns	>0.9999
				Control:EV-IgG vs. Control:EV-Ab	0.05291	-0.9823 to 1.088	No	ns	>0.9999		H2O2:TGA4 vs. H2O2:TGA4C334S	1.771	0.2681 to 3.274	Yes	*	0.0136		Control:EV-Ab vs. LN:EV-IgG	0.05664	-1.802 to 1.915	No	ns	>0.9999		Control:WT TGA4-IgG vs. Control:WT TGA4-Ab	0.2528	-1.170 to 1.675	No	ns	0.9987
				Control:EV-IgG vs. Control:TGA4-Ab	-0.5545	-1.590 to 0.4807	No	ns	0.6421									Control:EV-Ab vs. LN:TGA4-IgG	-0.1788	-2.037 to 1.680	No	ns	>0.9999		Control:WT TGA4-IgG vs. Control:rboh1-1 TGA4-Ab	0.09533	-1.327 to 1.518	No	ns	>0.9999
				Control:EV-IgG vs. LN:EV-IgG	-0.1895	-1.225 to 0.8457	No	ns	0.9984									Control:EV-Ab vs. LN:TGA4C334S-IgG	0.02921	-1.829 to 1.888	No	ns	>0.9999		Control:WT TGA4-IgG vs. LN:WT TGA4-IgG	0.09651	-1.326 to 1.519	No	ns	>0.9999
				Control:EV-IgG vs. LN:TGA4-IgG	0.07901	-0.9562 to 1.114	No	ns	>0.9999									Control:EV-Ab vs. LN:EV-Ab	-0.09227	-1.951 to 1.766	No	ns	>0.9999		Control:WT TGA4-IgG vs. LN:rboh1-1 TGA4-IgG	0.1246	-1.298 to 1.547	No	ns	>0.9999
				Control:EV-IgG vs. LN:EV-Ab	0.02819	-1.007 to 1.063	No	ns	>0.9999									Control:EV-Ab vs. LN:TGA4-Ab	-7.735	-9.593 to -5.876	Yes	****	<0.0001		Control:WT TGA4-IgG vs. LN:WT TGA4-Ab	-4.271	-5.694 to -2.849	Yes	****	<0.0001
				Control:EV-IgG vs. LN:TGA4-Ab	-6.126	-7.161 to -5.091	Yes	****	<0.0001									Control:EV-Ab vs. LN:TGA4C334S-Ab	-2.944	-4.802 to -1.085	Yes	***	0.0002		Control:WT TGA4-IgG vs. LN:rboh1-1 TGA4-Ab	-1.46	-2.883 to -0.03790	Yes	*	0.0413
				Control:TGA4-IgG vs. Control:EV-Ab	0.04931	-0.9859 to 1.085	No	ns	>0.9999									Control:TGA4-Ab vs. Control:TGA4C334S-Ab	-0.2642	-2.123 to 1.594	No	ns	>0.9999		Control:rboh1-1 TGA4-IgG vs. Control:WT TGA4-Ab	0.272	-1.151 to 1.695	No	ns	0.998
				Control:TGA4-IgG vs. Control:TGA4-Ab	-0.5581	-1.593 to 0.4771	No	ns	0.635									Control:TGA4-Ab vs. LN:EV-IgG	0.04615	-1.812 to 1.905	No	ns	>0.9999		Control:rboh1-1 TGA4-IgG vs. Control:rboh1-1 TGA4-Ab	0.1145	-1.308 to 1.537	No	ns	>0.9999
				Control:TGA4-IgG vs. LN:EV-IgG	-0.1931	-1.228 to 0.8421	No	ns	0.9983									Control:TGA4-Ab vs. LN:TGA4-IgG	-0.1893	-2.048 to 1.669	No	ns	>0.9999		Control:rboh1-1 TGA4-IgG vs. LN:WT TGA4-IgG	0.1157	-1.307 to 1.538	No	ns	>0.9999
				Control:TGA4-IgG vs. LN:TGA4-IgG	0.0754	-0.9598 to 1.111	No	ns	>0.9999									Control:TGA4-Ab vs. LN:TGA4C334S-IgG	0.01872	-1.840 to 1.877	No	ns	>0.9999		Control:rboh1-1 TGA4-IgG vs. LN:rboh1-1 TGA4-IgG	0.1438	-1.279 to 1.566	No	ns	>0.9999
				Control:TGA4-IgG vs. LN:EV-Ab	0.02459	-1.011 to 1.060	No	ns	>0.9999									Control:TGA4-Ab vs. LN:EV-Ab	-0.1028	-1.961 to 1.756	No	ns	>0.9999		Control:rboh1-1 TGA4-IgG vs. LN:WT TGA4-Ab	-4.252	-5.675 to -2.830	Yes	****	<0.0001
				Control:TGA4-IgG vs. LN:TGA4-Ab	-6.13	-7.165 to -5.094	Yes	****	<0.0001									Control:TGA4-Ab vs. LN:TGA4-Ab	-7.745	-9.604 to -5.887	Yes	****	<0.0001		Control:rboh1-1 TGA4-IgG vs. LN:rboh1-1 TGA4-Ab	-1.441	-2.864 to -0.01869	Yes	*	0.0455
				Control:EV-Ab vs. Control:TGA4-Ab	-0.6074	-1.643 to 0.4278	No	ns	0.537									Control:TGA4-Ab vs. LN:TGA4C334S-Ab	-2.954	-4.813 to -1.096	Yes	***	0.0002		Control:WT TGA4-Ab vs. Control:rboh1-1 TGA4-Ab	-0.1575	-1.580 to 1.265	No	ns	>0.9999
				Control:EV-Ab vs. LN:EV-IgG	-0.2424	-1.278 to 0.7928	No	ns	0.9929									Control:TGA4C334S-Ab vs. LN:EV-IgG	0.3104	-1.548 to 2.169	No	ns	>0.9999		Control:WT TGA4-Ab vs. LN:WT TGA4-IgG	-0.1563	-1.579 to 1.266	No	ns	>0.9999
				Control:EV-Ab vs. LN:TGA4-IgG	0.02609	-1.009 to 1.061	No	ns	>0.9999									Control:TGA4C334S-Ab vs. LN:TGA4-IgG	0.07491	-1.784 to 1.933	No	ns	>0.9999		Control:WT TGA4-Ab vs. LN:rboh1-1 TGA4-IgG	-0.1282	-1.551 to 1.294	No	ns	>0.9999
				Control:EV-Ab vs. LN:EV-Ab	-0.02472	-1.060 to 1.010	No	ns	>0.9999									Control:TGA4C334S-Ab vs. LN:TGA4C334S-IgG	0.2829	-1.576 to 2.141	No	ns	>0.9999		Control:WT TGA4-Ab vs. LN:WT TGA4-Ab	-4.524	-5.947 to -3.102	Yes	****	<0.0001
				Control:EV-Ab vs. LN:TGA4-Ab	-6.179	-7.214 to -5.144	Yes	****	<0.0001									Control:TGA4C334S-Ab vs. LN:EV-Ab	0.1615	-1.697 to 2.020	No	ns	>0.9999		Control:WT TGA4-Ab vs. LN:rboh1-1 TGA4-Ab	-1.713	-3.136 to -0.2907	Yes	*	0.0108
				Control:TGA4-Ab vs. LN:EV-IgG	0.365	-0.6702 to 1.400	No	ns	0.9335									Control:TGA4C334S-Ab vs. LN:TGA4-Ab	-7.481	-9.340 to -5.623	Yes	****	<0.0001		Control:rboh1-1 TGA4-Ab vs. LN:WT TGA4-IgG	0.001188	-1.421 to 1.424	No	ns	>0.9999
				Control:TGA4-Ab vs. LN:TGA4-IgG	0.6335	-0.4017 to 1.669	No	ns	0.486									Control:TGA4C334S-Ab vs. LN:TGA4C334S-Ab	-2.69	-4.549 to -0.8317	Yes	***	0.0007		Control:rboh1-1 TGA4-Ab vs. LN:rboh1-1 TGA4-IgG	0.02931	-1.393 to 1.452	No	ns	>0.9999
				Control:TGA4-Ab vs. LN:EV-Ab	0.5827	-0.4525 to 1.618	No	ns	0.5861									LN:EV-IgG vs. LN:TGA4-IgG	-0.2355	-2.094 to 1.623	No	ns	>0.9999		Control:rboh1-1 TGA4-Ab vs. LN:WT TGA4-Ab	-4.367	-5.789 to -2.944	Yes	****	<0.0001
				Control:TGA4-Ab vs. LN:TGA4-Ab	-5.571	-6.607 to -4.536	Yes	****	<0.0001									LN:EV-IgG vs. LN:TGA4C334S-IgG	-0.02743	-1.886 to 1.831	No	ns	>0.9999		Control:rboh1-1 TGA4-Ab vs. LN:rboh1-1 TGA4-Ab	-1.556	-2.978 to -0.1332	Yes	*	0.0252
				LN:EV-IgG vs. LN:TGA4-IgG	0.2685	-0.7667 to 1.304	No	ns	0.9871									LN:EV-IgG vs. LN:EV-Ab	-0.1489	-2.007 to 1.710	No	ns	>0.9999		LN:WT TGA4-IgG vs. LN:rboh1-1 TGA4-IgG	0.02812	-1.394 to 1.451	No	ns	>0.9999
				LN:EV-IgG vs. LN:EV-Ab	0.2177	-0.8175 to 1.253	No	ns	0.9963									LN:EV-IgG vs. LN:TGA4-Ab	-7.791	-9.650 to -5.933	Yes	****	<0.0001		LN:WT TGA4-IgG vs. LN:WT TGA4-Ab	-4.368	-5.790 to -2.945	Yes	****	<0.0001
				LN:EV-IgG vs. LN:TGA4-Ab	-5.936	-6.972 to -4.901	Yes	****	<0.0001									LN:EV-IgG vs. LN:TGA4C334S-Ab	-3.001	-4.859 to -1.142	Yes	***	0.0001		LN:WT TGA4-IgG vs. LN:rboh1-1 TGA4-Ab	-1.557	-2.979 to -0.1344	Yes	*	0.025
				LN:TGA4-IgG vs. LN:EV-Ab	-0.05081	-1.086 to 0.9844	No	ns	>0.9999									LN:TGA4-IgG vs. LN:TGA4C334S-IgG	0.208	-1.650 to 2.067	No	ns	>0.9999		LN:rboh1-1 TGA4-IgG vs. LN:WT TGA4-Ab	-4.396	-5.818 to -2.973	Yes	****	<0.0001
				LN:TGA4-IgG vs. LN:TGA4-Ab	-6.205	-7.240 to -5.170	Yes	****	<0.0001									LN:TGA4-IgG vs. LN:EV-Ab	0.08656	-1.772 to 1.945	No	ns	>0.9999		LN:rboh1-1 TGA4-IgG vs. LN:rboh1-1 TGA4-Ab	-1.585	-3.008 to -0.1625	Yes	*	0.0215
				LN:EV-Ab vs. LN:TGA4-Ab	-6.154	-7.189 to -5.119	Yes	****	<0.0001									LN:TGA4-IgG vs. LN:TGA4-Ab	-7.556	-9.415 to -5.697	Yes	****	<0.0001		LN:WT TGA4-Ab vs. LN:rboh1-1 TGA4-Ab	2.811	1.388 to 4.233	Yes	****	<0.0001
																		LN:TGA4-IgG vs. LN:TGA4C334S-Ab	-2.765	-4.624 to -0.9066	Yes	***	0.0005
																		LN:TGA4C334S-IgG vs. LN:EV-Ab	-0.1215	-1.980 to 1.737	No	ns	>0.9999
																		LN:TGA4C334S-IgG vs. LN:TGA4-Ab	-7.764	-9.623 to -5.905	Yes	****	<0.0001
																		LN:TGA4C334S-IgG vs. LN:TGA4C334S-Ab	-2.973	-4.832 to -1.115	Yes	***	0.0001
																		LN:EV-Ab vs. LN:TGA4-Ab	-7.643	-9.501 to -5.784	Yes	****	<0.0001
																		LN:EV-Ab vs. LN:TGA4C334S-Ab	-2.852	-4.710 to -0.9932	Yes	***	0.0003
																		LN:TGA4-Ab vs. LN:TGA4C334S-Ab	4.791	2.932 to 6.649	Yes	****	<0.0001
																		Fig. 8K (lower panel)
																		Tukey's multiple comparisons test	Mean Diff.	95.00% CI of diff.	Significant?	Summary	Adjusted P Value
																		Control:EV-IgG vs. Control:TGA4-IgG	-0.3795	-1.557 to 0.7975	No	ns	0.9913
																		Control:EV-IgG vs. Control:TGA4C334S-IgG	-0.1015	-1.279 to 1.076	No	ns	>0.9999
																		Control:EV-IgG vs. Control:EV-Ab	-0.2925	-1.470 to 0.8845	No	ns	0.9991
																		Control:EV-IgG vs. Control:TGA4-Ab	-0.3659	-1.543 to 0.8111	No	ns	0.9935
																		Control:EV-IgG vs. Control:TGA4C334S-Ab	-0.3439	-1.521 to 0.8331	No	ns	0.9961
																		Control:EV-IgG vs. LN:EV-IgG	-0.357	-1.534 to 0.8200	No	ns	0.9947
																		Control:EV-IgG vs. LN:TGA4-IgG	-0.1462	-1.323 to 1.031	No	ns	>0.9999
																		Control:EV-IgG vs. LN:TGA4C334S-IgG	-0.391	-1.568 to 0.7861	No	ns	0.989
																		Control:EV-IgG vs. LN:EV-Ab	-0.3697	-1.547 to 0.8073	No	ns	0.993
																		Control:EV-IgG vs. LN:TGA4-Ab	-6.123	-7.300 to -4.946	Yes	****	<0.0001
																		Control:EV-IgG vs. LN:TGA4C334S-Ab	-2.111	-3.288 to -0.9337	Yes	****	<0.0001
																		Control:TGA4-IgG vs. Control:TGA4C334S-IgG	0.278	-0.8990 to 1.455	No	ns	0.9994
																		Control:TGA4-IgG vs. Control:EV-Ab	0.08701	-1.090 to 1.264	No	ns	>0.9999
																		Control:TGA4-IgG vs. Control:TGA4-Ab	0.01363	-1.163 to 1.191	No	ns	>0.9999
																		Control:TGA4-IgG vs. Control:TGA4C334S-Ab	0.03565	-1.141 to 1.213	No	ns	>0.9999
																		Control:TGA4-IgG vs. LN:EV-IgG	0.02253	-1.155 to 1.200	No	ns	>0.9999
																		Control:TGA4-IgG vs. LN:TGA4-IgG	0.2333	-0.9437 to 1.410	No	ns	0.9999
																		Control:TGA4-IgG vs. LN:TGA4C334S-IgG	-0.01143	-1.188 to 1.166	No	ns	>0.9999
																		Control:TGA4-IgG vs. LN:EV-Ab	0.009821	-1.167 to 1.187	No	ns	>0.9999
																		Control:TGA4-IgG vs. LN:TGA4-Ab	-5.743	-6.920 to -4.566	Yes	****	<0.0001
																		Control:TGA4-IgG vs. LN:TGA4C334S-Ab	-1.731	-2.908 to -0.5541	Yes	***	0.0005
																		Control:TGA4C334S-IgG vs. Control:EV-Ab	-0.191	-1.368 to 0.9860	No	ns	>0.9999
																		Control:TGA4C334S-IgG vs. Control:TGA4-Ab	-0.2644	-1.441 to 0.9126	No	ns	0.9996
																		Control:TGA4C334S-IgG vs. Control:TGA4C334S-Ab	-0.2424	-1.419 to 0.9347	No	ns	0.9998
																		Control:TGA4C334S-IgG vs. LN:EV-IgG	-0.2555	-1.433 to 0.9215	No	ns	0.9997
																		Control:TGA4C334S-IgG vs. LN:TGA4-IgG	-0.04468	-1.222 to 1.132	No	ns	>0.9999
																		Control:TGA4C334S-IgG vs. LN:TGA4C334S-IgG	-0.2895	-1.466 to 0.8876	No	ns	0.9992
																		Control:TGA4C334S-IgG vs. LN:EV-Ab	-0.2682	-1.445 to 0.9088	No	ns	0.9996
																		Control:TGA4C334S-IgG vs. LN:TGA4-Ab	-6.021	-7.198 to -4.844	Yes	****	<0.0001
																		Control:TGA4C334S-IgG vs. LN:TGA4C334S-Ab	-2.009	-3.186 to -0.8321	Yes	****	<0.0001
																		Control:EV-Ab vs. Control:TGA4-Ab	-0.07337	-1.250 to 1.104	No	ns	>0.9999
																		Control:EV-Ab vs. Control:TGA4C334S-Ab	-0.05135	-1.228 to 1.126	No	ns	>0.9999
																		Control:EV-Ab vs. LN:EV-IgG	-0.06448	-1.242 to 1.113	No	ns	>0.9999
																		Control:EV-Ab vs. LN:TGA4-IgG	0.1463	-1.031 to 1.323	No	ns	>0.9999
																		Control:EV-Ab vs. LN:TGA4C334S-IgG	-0.09844	-1.275 to 1.079	No	ns	>0.9999
																		Control:EV-Ab vs. LN:EV-Ab	-0.07719	-1.254 to 1.100	No	ns	>0.9999
																		Control:EV-Ab vs. LN:TGA4-Ab	-5.83	-7.007 to -4.653	Yes	****	<0.0001
																		Control:EV-Ab vs. LN:TGA4C334S-Ab	-1.818	-2.995 to -0.6411	Yes	***	0.0003
																		Control:TGA4-Ab vs. Control:TGA4C334S-Ab	0.02202	-1.155 to 1.199	No	ns	>0.9999
																		Control:TGA4-Ab vs. LN:EV-IgG	0.008893	-1.168 to 1.186	No	ns	>0.9999
																		Control:TGA4-Ab vs. LN:TGA4-IgG	0.2197	-0.9573 to 1.397	No	ns	>0.9999
																		Control:TGA4-Ab vs. LN:TGA4C334S-IgG	-0.02506	-1.202 to 1.152	No	ns	>0.9999
																		Control:TGA4-Ab vs. LN:EV-Ab	-0.003812	-1.181 to 1.173	No	ns	>0.9999
																		Control:TGA4-Ab vs. LN:TGA4-Ab	-5.757	-6.934 to -4.580	Yes	****	<0.0001
																		Control:TGA4-Ab vs. LN:TGA4C334S-Ab	-1.745	-2.922 to -0.5677	Yes	***	0.0005
																		Control:TGA4C334S-Ab vs. LN:EV-IgG	-0.01313	-1.190 to 1.164	No	ns	>0.9999
																		Control:TGA4C334S-Ab vs. LN:TGA4-IgG	0.1977	-0.9793 to 1.375	No	ns	>0.9999
																		Control:TGA4C334S-Ab vs. LN:TGA4C334S-IgG	-0.04708	-1.224 to 1.130	No	ns	>0.9999
																		Control:TGA4C334S-Ab vs. LN:EV-Ab	-0.02583	-1.203 to 1.151	No	ns	>0.9999
																		Control:TGA4C334S-Ab vs. LN:TGA4-Ab	-5.779	-6.956 to -4.602	Yes	****	<0.0001
																		Control:TGA4C334S-Ab vs. LN:TGA4C334S-Ab	-1.767	-2.944 to -0.5898	Yes	***	0.0004
																		LN:EV-IgG vs. LN:TGA4-IgG	0.2108	-0.9662 to 1.388	No	ns	>0.9999
																		LN:EV-IgG vs. LN:TGA4C334S-IgG	-0.03396	-1.211 to 1.143	No	ns	>0.9999
																		LN:EV-IgG vs. LN:EV-Ab	-0.0127	-1.190 to 1.164	No	ns	>0.9999
																		LN:EV-IgG vs. LN:TGA4-Ab	-5.766	-6.943 to -4.589	Yes	****	<0.0001
																		LN:EV-IgG vs. LN:TGA4C334S-Ab	-1.754	-2.931 to -0.5766	Yes	***	0.0004
																		LN:TGA4-IgG vs. LN:TGA4C334S-IgG	-0.2448	-1.422 to 0.9323	No	ns	0.9998
																		LN:TGA4-IgG vs. LN:EV-Ab	-0.2235	-1.401 to 0.9535	No	ns	>0.9999
																		LN:TGA4-IgG vs. LN:TGA4-Ab	-5.977	-7.154 to -4.800	Yes	****	<0.0001
																		LN:TGA4-IgG vs. LN:TGA4C334S-Ab	-1.964	-3.142 to -0.7875	Yes	****	<0.0001
																		LN:TGA4C334S-IgG vs. LN:EV-Ab	0.02125	-1.156 to 1.198	No	ns	>0.9999
																		LN:TGA4C334S-IgG vs. LN:TGA4-Ab	-5.732	-6.909 to -4.555	Yes	****	<0.0001
																		LN:TGA4C334S-IgG vs. LN:TGA4C334S-Ab	-1.72	-2.897 to -0.5427	Yes	***	0.0006
																		LN:EV-Ab vs. LN:TGA4-Ab	-5.753	-6.930 to -4.576	Yes	****	<0.0001
																		LN:EV-Ab vs. LN:TGA4C334S-Ab	-1.741	-2.918 to -0.5639	Yes	***	0.0005
																		LN:TGA4-Ab vs. LN:TGA4C334S-Ab	4.012	2.835 to 5.189	Yes	****	<0.0001

## Sheet: Supplementary Fig. S4
Supplemental Data Set 10. Summary of statistical analyses.
Supplementary Fig. S4 (upper panel)
Tukey's multiple comparisons test	Mean Diff.	95.00% CI of diff.	Significant?	Summary	Adjusted P Value
Control snrk1α1-1 vs. Control snrk1α1-2	-2.089	-11.61 to 7.430	No	ns	0.9465
Control snrk1α1-1 vs. Control WT	-2.225	-11.74 to 7.294	No	ns	0.9339
Control snrk1α1-1 vs. Control SnRK1α1 OE1	-3.834	-13.35 to 5.685	No	ns	0.6831
Control snrk1α1-1 vs. Control SnRK1α1 OE2	2.466	-7.053 to 11.99	No	ns	0.9076
Control snrk1α1-2 vs. Control WT	-0.1356	-9.655 to 9.383	No	ns	>0.9999
Control snrk1α1-2 vs. Control SnRK1α1 OE1	-1.745	-11.26 to 7.774	No	ns	0.9714
Control snrk1α1-2 vs. Control SnRK1α1 OE2	4.555	-4.964 to 14.07	No	ns	0.5427
Control WT vs. Control SnRK1α1 OE1	-1.609	-11.13 to 7.910	No	ns	0.9786
Control WT vs. Control SnRK1α1 OE2	4.691	-4.828 to 14.21	No	ns	0.517
Control SnRK1α1 OE1 vs. Control SnRK1α1 OE2	6.3	-3.219 to 15.82	No	ns	0.2621
Tukey's multiple comparisons test	Mean Diff.	95.00% CI of diff.	Significant?	Summary	Adjusted P Value
LN snrk1α1-1 vs. LN snrk1α1-2	0.02002	-1.180 to 1.220	No	ns	>0.9999
LN snrk1α1-1 vs. LN WT	-2.915	-4.114 to -1.715	Yes	****	<0.0001
LN snrk1α1-1 vs. LN SnRK1α1 OE1	-7.146	-8.346 to -5.946	Yes	****	<0.0001
LN snrk1α1-1 vs. LN SnRK1α1 OE2	-6.939	-8.138 to -5.739	Yes	****	<0.0001
LN snrk1α1-2 vs. LN WT	-2.935	-4.134 to -1.735	Yes	****	<0.0001
LN snrk1α1-2 vs. LN SnRK1α1 OE1	-7.166	-8.366 to -5.966	Yes	****	<0.0001
LN snrk1α1-2 vs. LN SnRK1α1 OE2	-6.959	-8.158 to -5.759	Yes	****	<0.0001
LN WT vs. LN SnRK1α1 OE1	-4.231	-5.431 to -3.031	Yes	****	<0.0001
LN WT vs. LN SnRK1α1 OE2	-4.024	-5.224 to -2.824	Yes	****	<0.0001
LN SnRK1α1 OE1 vs. LN SnRK1α1 OE2	0.2071	-0.9926 to 1.407	No	ns	0.9769
Supplementary Fig. S4 (lower panel)
Tukey's multiple comparisons test	Mean Diff.	95.00% CI of diff.	Significant?	Summary	Adjusted P Value
Control snrk1α1-1 vs. Control snrk1α1-2	-49.15	-256.3 to 158.0	No	ns	0.9305
Control snrk1α1-1 vs. Control WT	78.33	-128.9 to 285.5	No	ns	0.7279
Control snrk1α1-1 vs. Control SnRK1α1 OE1	-62.5	-269.7 to 144.7	No	ns	0.8528
Control snrk1α1-1 vs. Control SnRK1α1 OE2	5.49	-201.7 to 212.7	No	ns	>0.9999
Control snrk1α1-2 vs. Control WT	127.5	-79.71 to 334.7	No	ns	0.3212
Control snrk1α1-2 vs. Control SnRK1α1 OE1	-13.35	-220.5 to 193.8	No	ns	0.9995
Control snrk1α1-2 vs. Control SnRK1α1 OE2	54.64	-152.6 to 261.8	No	ns	0.9023
Control WT vs. Control SnRK1α1 OE1	-140.8	-348.0 to 66.36	No	ns	0.2418
Control WT vs. Control SnRK1α1 OE2	-72.84	-280.0 to 134.3	No	ns	0.7742
Control SnRK1α1 OE1 vs. Control SnRK1α1 OE2	67.99	-139.2 to 275.2	No	ns	0.8127
Tukey's multiple comparisons test	Mean Diff.	95.00% CI of diff.	Significant?	Summary	Adjusted P Value
LN snrk1α1-1 vs. LN snrk1α1-2	0.7796	-42.37 to 43.93	No	ns	>0.9999
LN snrk1α1-1 vs. LN WT	-76.81	-120.0 to -33.66	Yes	**	0.0012
LN snrk1α1-1 vs. LN SnRK1α1 OE1	-139.3	-182.4 to -96.14	Yes	****	<0.0001
LN snrk1α1-1 vs. LN SnRK1α1 OE2	-157	-200.2 to -113.9	Yes	****	<0.0001
LN snrk1α1-2 vs. LN WT	-77.59	-120.7 to -34.44	Yes	**	0.0011
LN snrk1α1-2 vs. LN SnRK1α1 OE1	-140.1	-183.2 to -96.92	Yes	****	<0.0001
LN snrk1α1-2 vs. LN SnRK1α1 OE2	-157.8	-200.9 to -114.6	Yes	****	<0.0001
LN WT vs. LN SnRK1α1 OE1	-62.47	-105.6 to -19.32	Yes	**	0.0053
LN WT vs. LN SnRK1α1 OE2	-80.2	-123.4 to -37.05	Yes	***	0.0008
LN SnRK1α1 OE1 vs. LN SnRK1α1 OE2	-17.73	-60.88 to 25.42	No	ns	0.6682

## Sheet: Supplementary Fig. S6
Supplemental Data Set 10. Summary of statistical analyses.
Supplementary Fig. S6 (upper panel)
Tukey's multiple comparisons test	Mean Diff.	95.00% CI of diff.	Significant?	Summary	Adjusted P Value
Control WT vs. Control rboh1-1	3.328	-12.21 to 18.87	No	ns	0.7955
Control WT vs. Control rboh1-2	6.279	-9.262 to 21.82	No	ns	0.4752
Control rboh1-1 vs. Control rboh1-2	2.951	-12.59 to 18.49	No	ns	0.8341
Tukey's multiple comparisons test	Mean Diff.	95.00% CI of diff.	Significant?	Summary	Adjusted P Value
LN WT vs. LN rboh1-1	2.956	2.303 to 3.610	Yes	****	<0.0001
LN WT vs. LN rboh1-2	3.068	2.414 to 3.721	Yes	****	<0.0001
LN rboh1-1 vs. LN rboh1-2	0.1113	-0.5422 to 0.7648	No	ns	0.8634
Supplementary Fig. S6 (lower panel)
Tukey's multiple comparisons test	Mean Diff.	95.00% CI of diff.	Significant?	Summary	Adjusted P Value
Control WT vs. Control rboh1-1	98.82	-196.8 to 394.5	No	ns	0.5892
Control WT vs. Control rboh1-2	51.34	-244.3 to 347.0	No	ns	0.8586
Control rboh1-1 vs. Control rboh1-2	-47.47	-343.1 to 248.2	No	ns	0.8774
Tukey's multiple comparisons test	Mean Diff.	95.00% CI of diff.	Significant?	Summary	Adjusted P Value
LN WT vs. LN rboh1-1	60.65	38.82 to 82.47	Yes	***	0.0004
LN WT vs. LN rboh1-2	59.4	37.58 to 81.23	Yes	***	0.0004
LN rboh1-1 vs. LN rboh1-2	-1.243	-23.07 to 20.58	No	ns	0.9833

[truncated: 8 more sheets: Supplementary Fig. S9, Supplementary Fig. S10, Supplementary Fig. S11, Supplementary Fig. S16, Supplementary Fig. S18, Supplementary Fig. S19, Supplementary Fig. S21, Supplementary Fig. S22]
