# Supplementary material for: SnRK1α1-mediated RBOH1 phosphorylation regulates reactive oxygen species to enhance tolerance to low nitrogen in tomato
Source: Plant Cell. 2024 Dec 12;37(1):koae321. doi: 10.1093/plcell/koae321 (PMC11684077; doi:10.1093/plcell/koae321)
Supplement: koae321_Supplementary_Data [file koae321_supplementary_data.zip › Supplementary File 1.txt]

>AT3G01090 
MFKRVDEFNLVSSTIDHRIFKSRMDGSGTGSRSGVESILPNYKLGRTLGIGSFGRVKIAEHALTGHKVAIKILNRRKIKNMEMEEKVRREIKILRLFMHPHIIRLYEVIETPTDIYLVMEYVNSGELFDYIVEKGRLQEDEARNFFQQIISGVEYCHRNMVVHRDLKPENLLLDSKCNVKIADFGLSNIMRDGHFLKTSCGSPNYAAPEVISGKLYAGPEVDVWSCGVILYALLCGTLPFDDENIPNLFKKIKGGIYTLPSHLSPGARDLIPRMLVVDPMKRVTIPEIRQHPWFQAHLPRYLAVPPPDTVQQAKKIDEEILQEVINMGFDRNHLIESLRNRTQNDGTVTYYLILDNRFRASSGYLGAEFQETMEGTPRMHPAESVASPVSHRLPGLMEYQGVGLRSQYPVERKWALGLQSRAHPREIMTEVLKALQDLNVCWKKIGHYNMKCRWVPNSSADGMLSNSMHDNNYFGDESSIIENEAAVKSPNVVKFEIQLYKTRDDKYLLDLQRVQGPQFLFLDLCAAFLAQLRVL*

>Solyc02g067030 
MDGTAVQGTSSVDSFLRNYKLGKTLGIGSFGKVKIAEHTLTGHKVAVKILNRRKIRNMDMEEKVRREIKILRLFMHPHIIRLYEVIETPSDIYVVMEYVKSGELFDYIVEKGRLQEDEARNFFQQIISGVEYCHRNMVVHRDLKPENLLLDSKWNVKIADFGLSNIMRDGHFLKTSCGSPNYAAPEVISGKLYAGPEVDVWSCGVILYALLCGTLPFDDENIPNLFKKIKGGIYTLPSHLSAGARDLIPRMLIVDPMKRMTIPEIRLHPWFQAHLPRYLAVPPPDTTQQAKKIDEEILQEVVKMGFDRNNLTESLRNRVQNEGTVAYYLLLDNRHRVSTGYLGAEFQESMEYGYNRINSNETAASPVGQRFPGIMDYQQAGARQFPIERKWALGLQSRAHPREIMTEVLKALQELNVCWKKIGQYNMKCRWVPSLPGHHEGMGVNSMHGNQFFGDDSSIIENDGATKLTNVVKFEVQLYKTREEKYLLDLQRLQGPQFLFLDLCAAFLAQLRVL*

>AT3G29160 
MDHSSNRFGNNGVESILPNYKLGKTLGIGSFGKVKIAEHVVTGHKVAIKILNRRKIKNMEMEEKVRREIKILRLFMHPHIIRQYEVIETTSDIYVVMEYVKSGELFDYIVEKGRLQEDEARNFFQQIISGVEYCHRNMVVHRDLKPENLLLDSRCNIKIADFGLSNVMRDGHFLKTSCGSPNYAAPEVISGKLYAGPEVDVWSCGVILYALLCGTLPFDDENIPNLFKKIKGGIYTLPSHLSSEARDLIPRMLIVDPVKRITIPEIRQHRWFQTHLPRYLAVSPPDTVEQAKKINEEIVQEVVNMGFDRNQVLESLRNRTQNDATVTYYLLLDNRFRVPSGYLESEFQETTDSGSNPMRTPEAGASPVGHWIPAHVDHYGLGARSQVPVDRKWALGLQSHAHPREIMNEVLKALQELNVCWKKIGHYNMKCRWVPGLADGQNTMVNNQLHFRDESSIIEDDCAMTSPTVIKFELQLYKAREEKYLLDIQRVNGPQFLFLDLCAAFLTELRVI*

>Solyc03g115700 
MSSRGGGIAESPYLRNYRVGKTLGHGSFGKVKIAEHLLTGHKVAIKILNRRKMKTPDMEEKLRREIKICRLFVHPHVIRLYEVIETPTDIYVVMEYVKSGELFDYIVEKGRLQEDEARKFFQQIIAGVEYCHRNMVVHRDLKPENLLLDARRNVKIADFGLGNIMRDGHFLKTSCGSPNYAAPEVVSGKLYAGPEVDVWSCGVILYALLCGTLPFDDENIPNLFKKIKSGVYTLPSHLSPLARDLIPRMLIVDPMKRISVADIRQHQWFKIHLPRYLAVPPPDARQHLKKLDEEILQQVTRMGLDRDQLLDSLQKRIQDDATVAYYLLYDNRSMASSGYLGAEFQESVDGYSSGLFPNLDLQLSSGNGVSEESLRRPFRKEKTWLVGLQSPANPKEIMNQVLGTLLELNVRWKKIGHYNMKCLWCHDLHLHSMASNHMNDDDHFISNATAISTHLQPLPTVKFEMQLYKTEDEKYLLDLQ
RISGPQFLFLDFCAGFIRQLEGPQ*

>AT5G39440 
MDGSSEKTTNKLVSILPNYRIGKTLGHGSFAKVKLALHVATGHKVAIKILNRSKIKNMGIEIKVQREIKILRFLMHPHIIRQYEVIETPNDIYVVMEYVKSGELFDYIVEKGKLQEDEARHLFQQIISGVEYCHRNMIVHRDLKPENVLLDSQCNIKIVDFGLSNVMHDGHFLKTSCGSPNYAAPEVISGKPYGPDVDIWSCGVILYALLCGTLPFDDENIPNVFEKIKRGMYTLPNHLSHFARDLIPRMLMVDPTMRISITEIRQHPWFNNHLPLYLSIPPLDTIDQAKKIEEEIIQNVVNIGFDRNHVVDSLANRIQNEATVAYHLILDNRNQNSVPNDPFQSKFKEISDGIFNSTLPVQNITSHVGHSFSALYGLKSNVKDDKTWTLGLQSQGSPYDIMTEIFKALQNLKICWKKIGLYNIKCRWVRSFAYYKNHTIEDECAIILPTVIKFEIQLYKVREGKYLLDILRIDGPQFIFFDLCVAFLRELGVL*

>AT3G48530 
MATVPEIKIMRSESLGHRSDVSSPEAKLGMRVEDLWDEQKPQLSPNEKLNACFESIPVSAFPLSSDSQDIEIRSDTSLAEAVQTLSKFKVLSAPVVDVDAPEDASWIDRYIGIVEFPGIVVWLLHQLEPPSPRSPAVAASNGFSHDFTTDVLDNGDSAVTSGNFFEVLTSSELYKNTKVRDISGTFRWAPFLALQKENSFLTMLLLLSKYKMKSIPVVDLGVAKIENIITQSGVIHMLAECAGLLWFEDWGIKTLSEVGLPIMSKDHIIKIYEDEPVLQAFKLMRRKRIGGIPVIERNSEKPVGNISLRDVQFLLTAPEIYHDYRSITTKNFLVSVREHLEKCGDTSAPIMSGVIACTKNHTLKELILMLDAEKIHRIYVVDDFGNLEGLITLRDIIARLVHEPSGYFGDFFDGVMPLPENYRV*

>Solyc03g111310
MVMEEGCQTPRSPEAKVGMQVEDLWDIQEPQLSPTEKLNACFENIPVSDFPPAPSNQVIEINSDATLAEAVKLLSQHKILSAPVVDVDAPEDATWIDRYIGIVEFAGIVVWILHQSEKMEGTSAFDSVMNGADDTLSPALAAAVNGVASPRFRSLHPESPTATSGNFFETLTSSDLYKNTKVRDISGSFRWAPFLALQKSNSFLTMLLLLSKYKMKSVPVVDLGEYKIDNIITQPAVIHMLEECAGLHWFESWGSKKLYELGLPLMKPSSIIQVEEDEPVLQAFKLMRQKGVGGVPVVESGGRKAIGNISIRDIQFLLIAPEIYKDYRSITAKNFLTSVRRYQGEHEKNSPFLSHMVTCRRGDSLKDVIMKLDSKKIHRIYVVDDMGNLEGVITLRDIISKLVHEPRGYFGDFFDGVLPLPANSRV*

>AT2G28060 
MNSQNPDDHEDTTVVGFEVPVSPVSSYNNVYSSTEDETRDPPAVPPHLQHSLLGNQGSMELAYAPQNVVLNHLYIENRDAPRSVVALGFSHRFRTKFVTVVIYKPVQRRGSANV*

>Solyc06g010260
MNHPHPYGEDHDEPTVMGFEVPRSPDASYNNVYPGHIDEGREPPMVPPHLHHTLLNHPATGDESTSLPLPQNAVLNHLYIENGEVPRSVVALGVTHRFRSKYVTVVLYKPVQRK*

>AT1G69800 
MHFIRTRVTARKAKPKICLKFFKLSRYQDMAGSEAVEDKEIKSAVSSCEAYFEKVQSRKNLPKSLQETLNSAFAGIPVSSFPQVPGGRVIEIQAETPVSEAVKILSDSKILSAPVINTDHESSLDWRERYLGIIDYSSIILWVLESAELAAIALSATSATAAGVGAGAVGALGVAALGMTGPVAAAGLAAAAVGAAVAGGVAAERGIGKDAPTAADKLGKDFYEVILQEEPFKSTTVRTILKSFRWAPFLPVSTESSMLSVMLLLSKYRLRNVPVIKTGEPDIKNYVTQSAVVHGLEGCKGRDWFDHISALPISDLGLPFMSPNEVISIESEELILEAFKRMRDNNIGGLPVVEGLNKKIVGNISMRDIRYLLLQPEVFSNFRQLTVKSFATKIATAGEEYGLAIPAITCRPDSTLGSVINSLASRSVHRVYVAAGDENELYGVITLRDVISCFVSEPPNYFENCLGFSVKEMLNR*

>AT1G09020 
MFGSTLDSSRGNSAASGQLLTPTRFVWPYGGRRVFLSGSFTRWTEHVPMSPLEGCPTVFQVICNLTPGYHQYKFFVDGEWRHDEHQPFVSGNGGVVNTIFITGPDMVPAGFSPETLGRSNMDVDDVFLRTADPSQEAVPRMSGVDLELSRHRISVLLSTRTAYELLPESGKVIALDVNLPVKQAFHILYEQGIPLAPLWDFGKGQFVGVLGPLDFILILRELGTHGSNLTEEELETHTIAAWKEGKAHISRQYDGSGRPYPRPLVQVGPYDNLKDVALKILQNKVAAVPVIYSSLQDGSYPQLLHLASLSGILKCICRYFRHSSSSLPILQQPICSIPLGTWVPRIGESSSKPLATLRPHASLGSALALLVQAEVSSIPVVDDNDSLIDIYSRSDITALAKDKAYAQIHLDDMTVHQALQLGQDASPPYGIFNGQRCHMCLRSDSLVKVMERLANPGVRRLVIVEAGSKRVEGIISLSDVFQFLLGL

>Solyc01g099280
MFGSGSDSGQNHTGVAGAVLMPTRFVWPYGGRRVLLSGSFTRWQDHITMSPMEGCPTVFQVVCNLVPGYHQYKFFVDGEWCHDERQPVVSGNYGLVNTIFLPRESDTIPELLSPDVPAGSNMDVDNDFLRLDAVPQISQAEIELSRQRISAFLSTHTAYELLPESGKVIALDVNLPVKQAFHVLYEQGISVAPLWDFFKGQFVGVLTAIDFILILMELGTHGSNLTEEELETHSISAWKGGKLRINRQIDCNLNSYSRSLVHGGPYDSLKDLALRFLQNKVSTLPIIHSSSPDGSFPQLLHLATLSGILKCICRHFKHSSSSLPILQQPICSIPIGTWVPKIGESSGKPVAMLRPNASLGAALSLLVQAEVSAIPIVDDNDSLLDIYCRSDITALAKDRAYAQIRLDELSIHQAIQLGQDASSPHGLFNGQRCQMCLRSDPLHKVMERLAVPGARRLVIVEAGSKRVEGIISVTDVFRFLLGC*

>Solyc01g067590
MDYARDGGTALIPTRFVWPYGGRSVYLSGTFTGWSQWPMAPVEGCPTVFQTVCSVPPGYHQYKFIVDGEWRHDENQPFVSGGNLGTVNTVLLARESDYLPAVLSAQIPPSSNMDVDNQAFQRLVRVSDVALPDDTPRISQTDLDISRHRISAVLSTHSAYELLPGSSKVIALDVDLPVKQAFHILHEQGIPMAPLWDFSRAQFVGVLSALDFILIMRELGNHGSNLTEEELETHTISAWKEAKSYLSRQANELGKSAPRRLVWSGPDNSLKDVALEILQNGVATVPIIHSPAQDGSYPQLLYVASLSDILKHICRYFKHSPESLPILQLPIGAIPLGTWVPKIGEPNRQPLAMLRPTASLNAALNLLVQAQVSAIPIVDDNDSLLDIYSRSDITALAKDKIYTHINLEEMSIHQALQLAEEPYATYGLSSQKCHMCLQSDSLHEVMERLSRPGVRRLVVVEAGSKRVEGIISVGDIFKFL
LG*

>AT5G21170 
MGNANGKDEDAAAGSGGADVTSSSARSNGGDPSARSRHRRPSSDSMSSSPPGSPARSPSPFLFAPQPTLLFHVTSYNICSPMRHLFHCLGLTCVPNGCISCRMVPVAPLQRANAPPPNNIQWNQSQRVFDNPPEQGIPTIITWNQGGNDVAVEGSWDNWRSRKKLQKSGKDHSILFVLPSGIYHYKVIVDGESKYIPDLPFVADEVGNVCNILDVHNFVPENPESIVEFEAPPSPDHSYGQTLPAAEDYAKEPLAVPPQLHLTLLGTTEETAIATKPQHVVLNHVFIEQGWTPQSIVALGLTHRFESKYITVVLYKPLTR*

>Solyc12g099970
MGNANAREDGAAGDGDGDGQVSGRRSNVESGIVEDHHALNSRVPSADLMVNSPPQSPHRSASPLLFGPQVPVVPLQGGDGNPVSNQMWGNECEDASDHSLEGGIPTLITWSYGGNNVAIQGSWDNWTSRKILQRSGKDYTVLLVLPSGIYHYKFIVDGEVRYIPELPCVADETGVVFNLLDVNDNVPENLESVAEFEAPPSPDSSYAQALMGEEDFEKEPVAVPPQLHLTVLGSENSEEAPSSPKPQHVVLNHLFIEKGWASQSVVALGLTHRFQSKYVTVVLYKPLKR*

>Solyc07g045460
MVMGNVSGKKKEGESAESSGIKNQEHGEEEYMEYGLFPDSMVQSPPHSPKAYHHSPLDFTPQVPIFPLQRPDEILMQNQSGNIVQKTMEYGDMPCENGIPTMITWSHGGHEVAIEGSWDGWKTKDFLQRTDKDFTVMKVFPSGVYHYRFIVDGQWRYAPDYPYERDDTGNVFNVLDLQDIIPEVLNNTNWSDAPPSPESSYSNAPFSSEDFSEKLPDLPPLLQQTPLDQPSSSAGSVETFRKPLPAVLNHLYIQKTRSSQSMVVLSSTHRFRTKYVTAVLFKSLKK*

>AT4G16360 
MAMSAASDGNHVAPPELMGQSPPHSPRATQSPLMFAPQVPVLPLQRPDEIHIPNPSWMQSPSSLYEEASNEQGIPTMITWCHGGKEIAVEGSWDNWKTRSRLQRSGKDFTIMKVLPSGVYEYRFIVDGQWRHAPELPLARDDAGNTFNILDLQDYVPEDIQSISGFEPPQSPENSYSNLLLGAEDYSKEPPVVPPHLQMTLLNLPAANPDIPSPLPRPQHVILNHLYMQKGKSGPSVVALGSTHRFLAKYVTVVLYKSLQR*

>Solyc05g054220
MGNVNGREENEGNIPSGVEGVDGIDSGGVQDIMAVHQVDGEFMGQSPPSSPRASRSPLMFRPEMPVVPLQRPDEGHGPSISWSQTTSGYEEPCDEQGVPTLISWTLDGKEVAVEGSWDNWKSRMPLQKSGKDFTILKVLPSGVYQYRFIVDGQWRCSPDLPCVQDEAGNTYNLLDMKDYVPEDIESISGFEPPQSPDSSYNNLHLVSEDYAKEPPVVPPHLQMTLLNVSPSHMEIPPPLSRPQHVVLNHLYMQKDRSTPSVVALGSTNRFLSKYVTVVLYKSIQR*

>Solyc11g012710
MGNVNGREEIDQSSVGIQETMDARDGEFMGQSPPSSPRASHSPLMFRPQMPVVPLQRPEELHISNPSWMQNTSGYEDLNEEKGVPTLISWTYEGKDIAVEGSWDNWKSRNILQRSGKDFTILKVLPSGVYQYRFIVDGQWRCSPDLPCVQDEAGNTYNILDVKDYVPEDIESISGFEPPLSPDSSYSNLELGAEDYAKEPPLVPPHLQMTLLNVPSSPMEILPPPLSRPQHVVLNHLYMQKGKSNPSLVALSSTNRFLFKYVTVVLYKSIQR*
